# Supplementary material for: Genome-wide Mapping of Transcriptional Start Sites Defines an Extensive Leaderless Transcriptome in Mycobacterium tuberculosis
Source: Cell Rep. 2013 Nov 21;5(4):1121–31. doi: 10.1016/j.celrep.2013.10.031 (PMC3898074; doi:10.1016/j.celrep.2013.10.031)
Supplement: Table S1. Summary of Sequencing Runs and RNA-Seq and TSS Mapping during Exponential Growth, Related to Figures 1, 2, 4A, and Results — Sheet 1A is a summary of sequencing runs and correlations between replicate samples. Sheet 1B is a listing of sense and antisense reads and RPKM values for all CDS during exponential growth. Sheet 1C lists all primary TSSs mapped during exponential growth. Sheet 1D lists all antisense TSSs mapped during exponential growth. Sheet 1E lists all internal TSSs mapped during exponential growth. Sheet 1F lists all the TSSs mapped during exponential growth and their genomic location. [file mmc2.xlsx]

## Sheet: 1A
Whole transcriptome Illumina sequencing statistics from triplicate exponential (Exp) and starved (Starv) samples
	Exp_Replicate 1	Exp_Replicate 2	Exp_Replicate 3	Starv_Replicate 1	Starv_Replicate 2	Starv_Replicate 3
Filtered high quality reads (millions)	9.41	9.98	9.18	9.12	10.8	8.26
Mapped reads (millions)	8.8	9.28	8.58	8.6	10.18	7.87
Genome coverage fold (excluding rRNA mapped reads)	12x	13x	12x	12x	12x	9x
Transcription Start Site mapping Illumina sequencing statistics from triplicate exponential (Exp) and starved (Starv) samples
	Exp_Replicate 1	Exp_Replicate 2	Exp_Replicate 3	Starv_Replicate 1	Starv_Replicate 2	Starv_Replicate 3
Filtered high quality reads (millions)	13.25	10.82	12.37	12.5	11.91	14.24
Mapped reads (millions)	12.28	10.07	12.1	11.96	11.58	13.73
Genome coverage fold (excluding rRNA mapped reads)	46x	48x	68x	58x	68x	84x
Spearman correlation coefficients within replicates for whole transcriptome data
SENSE READS	Exp_Replicate 1	Exp_Replicate 2	Exp_Replicate 3
Exp_Replicate 1	1
Exp_Replicate 1	0.9875	1
Exp_Replicate 3	0.9848	0.9872	1
ANTISENSE READS	Exp_Replicate 1	Exp_Replicate 2	Exp_Replicate 3
Exp_Replicate 1	1
Exp_Replicate 2	0.9099	1
Exp_Replicate 3	0.9097	0.9108	1
SENSE READS	Starv_Replicate 1	Starv_Replicate 2	Starv_Replicate 3
Starv_Replicate 1	1
Starv_Replicate 2	0.9784	1
Starv_Replicate 3	0.9788	0.9781	1
ANTISENSE READS	Starv_Replicate 1	Starv_Replicate 2	Starv_Replicate 3
Starv_Replicate 1	1
Starv_Replicate 2	0.8979	1
Starv_Replicate 3	0.8877	0.8804	1

## Sheet: 1B
Sense and antisense reads and RPKM values for all M. tuberculosis H37Rv CDS during exponential growth
RvNumber	Strand	Exp_R1_Sense_reads	Exp_R2_Sense_reads	Exp_R3_Sense_reads	Average Sense reads	Exp_R1_Sense_RPKM	Exp_R2_Sense_RPKM	Exp_R3_Sense_RPKM	Average_sense_RPKM	Exp_R1_Antisense_reads	Exp_R2_Antisense_reads	Exp_R3_Antisense_reads	Average_Antisense_Reads	Exp_R1_Antisense_RPKM	Exp_R2_Antisense_RPKM	Exp_R3_Antisense_RPKM	Average_Antisense_RPKM
Rv0001	+	470	483	439	464	35.0735	34.189	33.605	34.2892	62	112	79	84.3333	4.62672	7.92788	6.04737	5.04531
Rv0002	+	250	284	245	259.667	23.5209	25.3449	23.6449	24.1703	44	52	47	47.6667	4.13969	4.64061	4.53597	3.57505
Rv0003	+	88	106	109	101	8.64432	9.87669	10.9833	9.83477	3	2	3	2.66667	0.294693	0.186353	0.302292	0.262867
Rv0004	+	27	19	27	24.3333	5.45051	3.63818	5.59107	4.89325	4	2	0	2	0.807483	0.382966	0	0.562159
Rv0005	+	1562	1609	1467	1546	87.5808	85.5739	84.3753	85.8433	36	27	33	32	2.01851	1.43598	1.89801	1.17893
Rv0006	+	1429	1717	1647	1597.67	64.551	73.5696	76.3171	71.4793	107	117	110	111.333	4.83342	5.01319	5.09708	3.5897
Rv0007	+	222	278	269	256.333	27.605	32.7897	34.3119	31.5689	1	0	2	1	0.124347	0	0.255107	0.098247
Rv0008c	-	14	16	23	17.6667	3.64106	3.94709	6.136	4.57472	3	2	5	3.33333	0.780228	0.493387	1.33391	1.23758
Rv0009	+	699	791	640	710	144.97	155.609	136.157	145.579	28	15	12	18.3333	5.8071	2.95087	2.55294	1.95208
Rv0010c	-	44	59	52	51.6667	11.7664	14.9659	14.2644	13.6656	99	99	83	93.6667	26.4745	25.1122	22.7682	22.5592
Rv0011c	-	275	251	264	263.333	111.226	96.2955	109.531	105.684	8	8	4	6.66667	3.23568	3.06918	1.65956	1.66157
Rv0012	+	88	129	120	112.333	12.6922	17.6483	17.7539	16.0315	6	2	1	3	0.86538	0.273617	0.147949	0.340492
Rv0013	+	80	80	68	76	13.0262	12.3559	11.3578	12.2466	27	17	26	23.3333	4.39633	2.62562	4.34267	3.31262
Rv0014c	-	266	283	283	277.333	16.0807	16.2281	17.5496	16.6195	32	35	30	32.3333	1.93452	2.00701	1.86038	1.64196
Rv0015c	-	190	202	199	197	16.675	16.8159	17.9152	17.1354	12	8	10	10	1.05316	0.665977	0.900263	0.707316
Rv0016c	-	280	298	266	281.333	21.5748	21.7803	21.0247	21.4599	7	26	22	18.3333	0.539371	1.90029	1.73888	1.28638
Rv0017c	-	256	299	203	252.667	20.6496	22.877	16.7967	20.1078	10	10	14	11.3333	0.806623	0.765117	1.15839	0.755737
Rv0018c	-	208	243	209	220	15.3108	16.9667	15.7811	16.0195	10	17	15	14	0.736096	1.18697	1.13262	0.914201
Rv0019c	-	97	103	104	101.333	23.6068	23.7771	25.963	24.449	9	14	20	14.3333	2.19032	3.23184	4.99289	3.0137
Rv0020c	-	690	839	884	804.333	49.5393	57.1373	65.1044	57.2603	52	68	65	61.6667	3.7334	4.63091	4.78709	3.36037
Rv0021c	-	38	40	28	35.3333	4.46159	4.45475	3.37227	4.0962	8	12	12	10.6667	0.939283	1.33643	1.44526	1.54468
Rv0022c	-	4	4	2	3.33333	1.08499	1.02916	0.556487	0.890215	0	0	0	0	0	0	0	0
Rv0023	+	28	24	14	22	4.13284	3.36015	2.11971	3.20424	1	0	0	0.333333	0.147602	0	0	0.104746
Rv0024	+	10	19	15	14.6667	1.34501	2.42402	2.06954	1.94619	0	1	0	0.333333	0	0.12758	0	0.0425266
Rv0025	+	53	50	47	50	16.6398	14.8902	15.1366	15.5555	5	4	6	5	1.5698	1.19122	1.93233	1.31787
Rv0026	+	34	32	27	31	2.87088	2.56297	2.33861	2.59082	44	32	60	45.3333	3.71526	2.56297	5.19691	6.38214
Rv0027	+	10	15	16	13.6667	3.58527	5.10118	5.88437	4.85694	0	3	3	2	0	1.02024	1.10332	0.707852
Rv0028	+	5	7	11	7.66667	1.86317	2.47421	4.20467	2.84735	27	38	23	29.3333	10.0611	13.4314	8.79158	23.2453
Rv0029	+	97	118	90	101.667	10.0496	11.5962	9.56478	10.4035	17	19	20	18.6667	1.76126	1.86718	2.12551	1.84491
Rv0030	+	16	17	10	14.3333	5.52721	5.57047	3.54359	4.88042	0	2	2	1.33333	0	0.655349	0.708718	0.454689
Rv0031	+	0	2	0	0.666667	0.0306343	1.01703	0	0.349221	30	32	37	33	16.083	16.2724	20.3472	17.5676
Rv0032	+	29	31	21	27	1.42373	1.44361	1.05757	1.3083	24	38	35	32.3333	1.17826	1.76958	1.76261	3.60463
Rv0033	+	6	10	8	8	2.59285	4.09905	3.54628	3.41273	1	0	0	0.333333	0.432141	0	0	0.488817
Rv0034	+	2	3	3	2.66667	0.575459	0.818772	0.885449	0.759893	1	0	1	0.666667	0.28773	0	0.29515	1.56483
Rv0035	+	13	12	18	14.3333	0.875291	0.766386	1.24319	0.961624	32	38	34	34.6667	2.15456	2.42689	2.34826	8.81116
Rv0036c	-	99	95	100	98	14.5558	13.249	15.082	14.2956	35	38	43	38.6667	5.146	5.2996	6.48527	4.96517
Rv0037c	-	85	69	83	79	7.29096	5.61399	7.303	6.73599	4	9	8	7	0.343104	0.73226	0.703904	0.61674
Rv0038	+	126	121	116	121	23.5531	21.4546	22.243	22.4169	19	16	28	21	3.55166	2.83697	5.369	3.17759
Rv0039c	-	20	18	14	17.3333	6.55062	5.59219	4.70368	5.61549	1	3	0	1.33333	0.327531	0.932031	0	0.457322
Rv0040c	-	395	369	397	387	48.1685	42.6824	49.6608	46.8372	7	0	4	3.66667	0.853618	0	0.500361	0.218762
Rv0041	+	184	215	199	199.333	7.18879	7.96771	7.97533	7.71061	97	138	109	114.667	3.78974	5.11416	4.3684	4.707
Rv0042c	-	128	141	132	133.667	23.239	24.282	24.5832	24.0347	4	6	2	4	0.726218	1.03327	0.372473	0.560236
Rv0043c	-	33	29	41	34.3333	5.10975	4.25932	6.51219	5.29375	7	9	8	8	1.08389	1.32186	1.27067	1.48631
Rv0044c	-	53	55	47	51.6667	7.58642	7.4676	6.90107	7.31836	1	0	0	0.333333	0.14314	0	0	0.0553377
Rv0045c	-	144	158	196	166	18.2657	19.0103	25.5028	20.9262	2	6	2	3.33333	0.25369	0.721908	0.260232	0.368115
Rv0046c	-	1865	2253	2648	2255.33	192.17	220.204	279.886	230.753	1063	1000	915	992.667	109.532	97.738	96.713	66.4887
Rv0047c	-	877	1057	1158	1030.67	183.9	210.24	249.085	214.408	29	17	21	22.3333	6.08107	3.38134	4.51709	2.72979
Rv0048c	-	51	78	83	70.6667	6.6701	9.6764	11.1352	9.16056	132	147	155	144.667	17.2638	18.2363	20.7946	20.6013
Rv0049	+	145	194	185	174.667	39.9025	50.6396	52.2229	47.5883	2	5	3	3.33333	0.550379	1.30514	0.846858	0.757788
Rv0050	+	241	251	237	243	13.4531	13.2903	13.5709	13.4381	5	2	3	3.33333	0.279109	0.105899	0.171784	0.153409
Rv0051	+	74	109	84	89	5.0002	6.98617	5.82227	5.93621	5	2	2	3	0.337851	0.128187	0.138626	0.287106
Rv0052	+	21	23	20	21.3333	4.23928	4.40411	4.14153	4.26164	4	2	1	2.33333	0.807483	0.382966	0.207076	0.755328
Rv0053	+	162	143	125	143.333	63.489	53.159	50.2517	55.6333	5	8	2	5	1.95954	2.97393	0.804028	1.34984
Rv0054	+	189	188	233	203.333	43.4827	41.027	54.988	46.4992	1	1	1	1	0.230067	0.218229	0.236	0.166928
Rv0055	+	160	145	200	168.333	71.5926	61.5422	91.7985	74.9777	17	8	17	14	7.60671	3.39543	7.80287	4.04439
Rv0056	+	159	190	224	191	39.456	44.7226	57.0193	47.066	20	16	12	16	4.96302	3.76611	3.0546	2.64249
Rv0057	+	135	191	183	169.667	29.4495	39.5216	40.9499	36.6403	5	8	5	6	1.09072	1.65535	1.11885	1.03336
Rv0058	+	237	326	303	288.667	10.2652	13.3935	13.4623	12.3736	3	10	5	6	0.129939	0.410842	0.22215	0.248123
Rv0059	+	35	27	25	29	5.74836	4.20626	4.21185	4.72216	20	17	19	18.6667	3.28477	2.64839	3.20101	3.62574
Rv0060	+	153	132	140	141.667	16.4357	13.4501	15.427	15.1043	120	115	156	130.333	12.8907	11.7179	17.1901	11.9363
Rv0061c	-	485	446	578	503	163.082	142.252	199.366	168.233	4	10	11	8.33333	1.34501	3.1895	3.79416	2.35207
Rv0062	+	38	28	47	37.6667	3.7818	2.6432	4.79812	3.74104	0	2	1	1	0	0.1888	0.102088	0.0969626
Rv0063	+	33	35	27	31.6667	2.60636	2.62208	2.18747	2.47197	5	9	6	6.66667	0.394903	0.674249	0.486104	0.831163
Rv0064	+	257	287	260	268	9.93837	10.5274	10.3137	10.2598	12	28	29	23	0.464048	1.02706	1.15037	0.862756
Rv0064A	+	31	24	22	25.6667	14.7416	10.8256	10.7316	12.0996	0	0	0	0	0	0	0	0
Rv0065	+	9	6	6	7	2.55082	1.61304	1.7444	1.96942	13	8	14	11.6667	3.68452	2.15072	4.07027	6.31007
Rv0066c	-	204	266	277	249	10.3644	12.819	14.4362	12.5399	52	62	40	51.3333	2.64192	2.98789	2.08465	2.43845
Rv0067c	-	13	29	17	19.6667	2.59665	5.49445	3.48318	3.85809	30	22	39	30.3333	5.99226	4.16821	7.99082	10.8212
Rv0068	+	65	63	52	60	8.10917	7.45523	6.65463	7.40635	3	4	4	3.66667	0.37427	0.473348	0.511895	0.463779
Rv0069c	-	48	56	53	52.3333	3.93888	4.3589	4.46134	4.25304	10	16	12	12.6667	0.820601	1.2454	1.01011	1.36286
Rv0070c	-	48	39	44	43.6667	4.27201	3.2924	4.01699	3.86047	9	8	6	7.66667	0.801001	0.675364	0.547772	0.95763
Rv0071	+	5	6	5	5.33333	0.803771	0.914894	0.824498	0.847721	9	6	17	10.6667	1.44679	0.914894	2.80329	6.51861
Rv0072	+	229	227	212	222.667	24.8108	23.3286	23.5613	23.9003	13	23	11	15.6667	1.40848	2.36369	1.22252	1.3619
Rv0073	+	171	172	176	173	19.5914	18.692	20.6843	19.6559	12	23	21	18.6667	1.37484	2.49951	2.46801	1.86166
Rv0074	+	64	73	55	64	5.88972	6.37228	5.192	5.818	2	3	1	2	0.184054	0.261874	0.0944	0.210411
Rv0075	+	55	60	59	58	5.33355	5.51903	5.86899	5.57386	6	6	5	5.66667	0.581842	0.551903	0.497372	0.669711
Rv0076c	-	21	29	9	19.6667	6.13552	8.03687	2.69732	5.62324	20	27	32	26.3333	5.84335	7.48261	9.59046	8.48426
Rv0077c	-	57	28	29	38	7.8051	3.63679	4.07342	5.17177	5	5	9	6.33333	0.684658	0.649428	1.26416	0.895136
Rv0078	+	8	11	14	11	1.50285	1.96009	2.69781	2.05359	2	6	8	5.33333	0.375713	1.06914	1.54161	1.60347
Rv0078A	-	50	49	60	53	9.5829	8.908	11.796	10.0956	11	8	6	8.33333	2.10824	1.45437	1.1796	1.52323
Rv0079	+	2155	2320	2474	2316.33	298.322	304.638	351.314	318.091	1	8	4	4.33333	0.138433	1.05047	0.56801	0.540856
Rv0080	+	360	363	371	364.667	89.3344	85.4437	94.4382	89.7387	5	13	4	7.33333	1.24076	3.05997	1.0182	1.40012
Rv0081	+	127	129	120	125.333	41.9592	40.4269	40.6689	41.0183	0	0	2	0.666667	0	0	0.677814	0.225938
Rv0082	+	87	85	83	85	20.6426	19.1303	20.2014	19.9915	0	0	1	0.333333	0	0	0.243391	0.0811302
Rv0083	+	94	68	69	77	5.55848	3.81412	4.18538	4.51933	2	2	2	2	0.118266	0.11218	0.121315	0.140234
Rv0084	+	150	125	91	122	17.9452	14.1849	11.1675	14.4325	1	1	0	0.666667	0.119635	0.113479	0	0.057379
Rv0085	+	24	29	21	24.6667	4.12036	4.72257	3.69829	4.18041	0	1	2	1	0	0.162847	0.352218	0.171688
Rv0086	+	78	56	44	59.3333	6.04703	4.11806	3.49911	4.55474	0	1	0	0.333333	0	0.0735368	0	0.0245123
Rv0087	+	76	83	56	71.6667	5.84414	6.054	4.41726	5.43847	1	1	2	1.33333	0.0768966	0.0729398	0.157759	0.11549
Rv0088	+	92	94	67	84.3333	15.5135	15.0351	11.5892	14.0459	3	3	9	5	0.505875	0.479844	1.55676	0.774506
Rv0089	+	8	9	18	11.6667	1.53326	1.63616	3.53881	2.23608	0	2	3	1.66667	0	0.363592	0.589801	0.317798
Rv0090	+	9	4	8	7	1.32841	0.560026	1.21126	1.03323	1	3	2	2	0.147602	0.420019	0.302816	0.566823
Rv0091	+	8	12	12	10.6667	1.18543	1.68665	1.824	1.56536	2	1	0	1	0.296358	0.140554	0	0.780076
Rv0092	+	48	32	38	39.3333	2.38746	1.50974	1.93882	1.94534	15	18	12	15	0.746082	0.84923	0.612258	1.40369
Rv0093c	-	48	41	48	45.6667	6.4332	5.21227	6.5991	6.08152	3	6	3	4	0.402075	0.762771	0.412444	0.575044
Rv0094c	-	9	10	14	11	1.07333	1.13122	1.71267	1.30574	34	34	31	33	4.05478	3.84614	3.79235	13.626
Rv0095c	-	2	5	2	3	0.554406	1.31469	0.568703	0.812601	3	1	1	1.66667	0.831609	0.262939	0.284351	4.58178
Rv0096	+	6	3	4	4.33333	0.490237	0.232505	0.335253	0.352665	3	1	1	1.66667	0.245118	0.0775018	0.0838131	1.52022
Rv0097	+	15	19	11	15	1.96179	2.35707	1.47575	1.93154	2	1	3	2	0.261572	0.124056	0.402477	0.566564
Rv0098	+	5	6	7	6	1.03134	1.17392	1.4811	1.22879	4	3	3	3.33333	0.825069	0.58696	0.634759	2.75356
Rv0099	+	13	26	17	18.6667	0.910907	1.72807	1.2219	1.28696	9	8	7	8	0.630628	0.531714	0.503137	2.37542
Rv0100	+	3	5	4	4	1.44474	2.284	1.976	1.90158	5	1	6	4	2.40791	0.456801	2.964	6.02843
Rv0101	+	53	63	54	56.6667	0.7991	0.900997	0.835174	0.84509	643	679	633	651.667	9.69475	9.71074	9.79009	42.0824
Rv0102	+	134	131	163	142.667	7.67231	7.11459	9.5734	8.1201	18	13	11	14	1.03061	0.706028	0.646058	0.844667
Rv0103c	-	202	194	249	215	10.1674	9.26225	12.8563	10.762	9	8	10	9	0.453002	0.381949	0.516316	0.430095
Rv0104	+	26	23	23	24	1.95177	1.63772	1.77109	1.78686	20	23	24	22.3333	1.50136	1.63772	1.8481	3.41802
Rv0105c	-	2	0	0	0.666667	0.800375	0	0	0.266792	0	0	0	0	0	0	0	0
Rv0106	+	36	33	30	33	3.421	2.97455	2.92435	3.10663	6	11	7	8	0.570167	0.991517	0.682348	1.04677
Rv0107c	-	276	327	276	293	6.4043	7.19727	6.56946	6.72368	19	20	17	18.6667	0.440876	0.4402	0.40464	0.483516
Rv0108c	-	500	442	359	433.667	271.898	227.989	200.257	233.381	1	0	0	0.333333	0.543795	0	0	0.0058658
Rv0109	+	27	13	25	21.6667	2.05949	0.94058	1.95611	1.65206	1	1	1	1	0.0762773	0.0723523	0.0782443	0.158825
Rv0110	+	21	13	15	16.3333	3.18654	1.87111	2.33479	2.46415	2	0	3	1.66667	0.30348	0	0.466959	0.434977
Rv0111	+	23	25	27	25	1.27079	1.31022	1.53027	1.37043	30	31	19	26.6667	1.65756	1.62467	1.07686	4.72603
Rv0112	+	118	102	99	106.333	14.0283	11.5022	12.073	12.5345	5	1	2	2.66667	0.59442	0.112767	0.2439	0.243164
Rv0113	+	68	57	55	60	13.099	10.4151	10.868	11.4607	32	28	34	31.3333	6.16424	5.11617	6.7184	5.32504
Rv0114	+	20	16	13	16.3333	3.97389	3.01552	2.64964	3.21302	1	2	1	1.33333	0.198694	0.37694	0.203818	0.340231
Rv0115	+	40	50	38	42.6667	3.91908	4.64677	3.81913	4.12832	15	20	19	18	1.46965	1.85871	1.90957	2.35593
Rv0116c	-	92	86	86	88	13.8491	12.2798	13.2798	13.1362	10	24	49	27.6667	1.50534	3.42691	7.56638	3.98323
Rv0117	+	23	26	28	25.6667	2.76909	2.9692	3.458	3.06543	3	4	2	3	0.361186	0.456801	0.247	0.617152
Rv0118c	-	24	28	22	24.6667	1.56046	1.72685	1.46731	1.58487	16	15	10	13.6667	1.0403	0.9251	0.666957	2.48595
Rv0119	+	17	12	19	16	1.22518	0.82033	1.40463	1.15004	2	19	19	13.3333	0.144138	1.29886	1.40463	1.24621
Rv0120c	-	116	123	126	121.667	6.14915	6.18471	6.85149	6.39511	2	1	1	1.33333	0.10602	0.0502822	0.0543769	0.0854536
Rv0121c	-	15	21	14	16.6667	3.92811	5.21637	3.76078	4.30175	0	0	0	0	0	0	0	0
Rv0122	+	12	21	18	17	3.70608	6.15191	5.70248	5.18683	1	1	2	1.33333	0.30884	0.292948	0.633609	0.553261
Rv0123	+	11	16	15	14	3.39724	4.68717	4.75207	4.27883	11	9	7	9	3.39724	2.63653	2.21763	4.55095
Rv0124	+	1	3	3	2.33333	0.077685	0.221063	0.239065	0.179271	7	12	4	7.66667	0.543795	0.884251	0.318753	20.9313
Rv0125	+	215	214	246	225	22.9011	21.6216	26.8788	23.8005	3	3	1	2.33333	0.31955	0.303107	0.109263	0.178381
Rv0126	+	208	225	216	216.333	13.0969	13.4383	13.9513	13.4955	38	19	25	27.3333	2.3927	1.13479	1.61474	1.45233
Rv0127	+	76	91	80	82.3333	6.31869	7.17648	6.82277	6.77265	26	28	22	25.3333	2.16166	2.20815	1.87626	2.36483
Rv0128	+	43	65	56	54.6667	6.27354	8.99528	8.38088	7.88323	19	23	14	18.6667	2.77203	3.18295	2.09522	3.05532
Rv0129c	-	173	175	129	159	19.2387	18.4598	14.7156	17.4714	3	8	3	4.66667	0.33362	0.843875	0.342223	0.446225
Rv0130	+	6	10	15	10.3333	1.49872	2.36934	3.84343	2.5705	4	6	2	4	0.999149	1.4216	0.512457	2.59995
Rv0131c	-	46	40	42	42.6667	3.89281	3.21087	3.64596	3.58322	0	3	1	1.33333	0	0.240815	0.0868087	0.109208
Rv0132c	-	15	19	15	16.3333	1.5756	1.89306	1.61623	1.69496	12	13	13	12.6667	1.26048	1.29525	1.40073	3.24498
Rv0133	+	73	81	84	79.3333	13.7135	14.4334	16.1869	14.7779	1	4	2	2.33333	0.187857	0.71276	0.385402	0.406231
Rv0134	+	220	245	189	218	27.7203	29.2818	24.4284	27.1435	16	16	11	14.3333	2.01602	1.91228	1.42176	1.32465
Rv0135c	-	56	55	50	53.6667	10.52	9.80045	9.63505	9.98515	11	12	7	10	2.06642	2.13828	1.34891	1.7385
Rv0136	+	40	43	43	42	3.43104	3.49858	3.78348	3.57103	12	21	19	17.3333	1.02931	1.70861	1.67177	2.00666
Rv0137c	-	41	38	35	38	8.50325	7.47553	7.44606	7.80828	13	8	10	10.3333	2.69615	1.5738	2.12745	2.16369
Rv0138	+	32	29	23	28	7.23042	6.2154	5.33088	6.2589	3	3	3	3	0.677852	0.642972	0.695332	0.721061
Rv0139	+	62	61	42	55	6.89481	6.43454	4.79113	6.04016	13	17	14	14.6667	1.44569	1.79323	1.59704	1.74505
Rv0140	+	19	19	8	15.3333	5.68266	5.39025	2.4544	4.5091	23	17	17	19	6.87901	4.82285	5.2156	6.8965
Rv0141c	-	176	196	175	182.333	48.7877	51.536	49.7615	50.0284	45	43	38	42	12.4741	11.3064	10.8054	8.12046
Rv0142	+	5	6	9	6.66667	0.613678	0.69852	1.13311	0.815102	1	5	3	3	0.122736	0.5821	0.377702	0.906514
Rv0143c	-	109	104	100	104.333	8.38173	7.58574	7.88796	7.95181	22	7	23	17.3333	1.69173	0.510578	1.81423	1.3669
Rv0144	+	537	480	414	477	72.4843	61.4565	57.3228	63.7545	35	37	48	40	4.7243	4.73727	6.64612	3.98562
Rv0145	+	360	340	489	396.333	42.933	38.4614	59.8212	47.0719	2	8	2	4	0.238517	0.904974	0.244667	0.399508
Rv0146	+	57	71	87	71.6667	6.95089	8.21261	10.8828	8.68212	4	3	3	3.33333	0.487782	0.347012	0.375271	0.446578
Rv0147	+	339	304	296	313	25.3477	21.561	22.7032	23.204	2	2	1	1.66667	0.149544	0.141849	0.0767	0.0901528
Rv0148	+	133	170	165	156	17.5766	21.3103	22.3679	20.4183	1	0	0	0.333333	0.132155	0	0	0.0220519
Rv0149	+	73	74	84	77	8.57095	8.24129	10.1168	8.97635	0	2	2	1.33333	0	0.222738	0.240876	0.154538
Rv0150c	-	1	0	0	0.333333	0.396004	0	0	0.132001	6	13	11	10	2.37602	4.88315	4.46838	20.7146
Rv0151c	-	27	31	30	29.3333	1.73762	1.89239	1.98048	1.87016	18	29	24	23.6667	1.15841	1.7703	1.58438	3.07349
Rv0152c	-	10	6	5	7	0.720692	0.410165	0.369639	0.500165	6	6	7	6.33333	0.432415	0.410165	0.517494	2.06896
Rv0153c	-	29	43	34	35.3333	3.97102	5.58508	4.77573	4.77727	7	8	5	6.66667	0.958521	1.03908	0.702314	1.28841
Rv0154c	-	107	106	101	104.667	10.042	9.43627	9.72336	9.73389	0	2	1	1	0	0.178043	0.0962709	0.0914379
Rv0155	+	69	85	97	83.6667	7.12915	8.33038	10.2806	8.58004	3	3	2	2.66667	0.309963	0.294014	0.211971	0.296179
Rv0156	+	26	31	32	29.6667	8.90055	10.0661	11.237	10.0679	10	15	8	11	3.42329	4.87071	2.80925	3.68803
Rv0157	+	76	108	112	98.6667	6.05301	8.15903	9.15026	7.78743	54	80	72	68.6667	4.30082	6.04373	5.88231	6.05925
Rv0157A	-	236	279	288	267.667	209.548	234.981	262.314	235.614	4	9	4	5.66667	3.55166	7.58004	3.64325	3.79081
Rv0158	+	41	46	60	49	7.23568	7.70036	10.8619	8.5993	10	9	11	10	1.7648	1.50659	1.99134	1.88132
Rv0159c	-	36	29	37	34	2.91004	2.22357	3.068	2.73387	44	37	43	41.3333	3.55671	2.83697	3.56552	5.71882
Rv0160c	-	4	4	7	5	0.301467	0.285955	0.541173	0.376198	7	1	7	5	0.527568	0.0714887	0.541173	5.33679
Rv0161	+	10	16	12	12.6667	0.8425	1.27864	1.03707	1.05274	1	1	3	1.66667	0.08425	0.0799147	0.259268	0.406351
Rv0162c	-	29	16	29	24.6667	2.86355	1.49859	2.93739	2.43318	16	19	19	18	1.57989	1.77958	1.9245	2.85284
Rv0163	+	21	29	19	23	5.24553	6.87109	4.86835	5.66165	55	57	36	49.3333	13.7383	13.5052	9.22423	15.2579
Rv0164	+	183	160	154	165.667	42.8836	35.5645	37.0184	38.4888	22	11	10	14.3333	5.1554	2.44506	2.4038	1.96887
Rv0165c	-	207	192	175	191.333	35.0614	30.8473	30.4057	32.1048	40	36	28	34.6667	6.77515	5.78387	4.86491	4.11634
Rv0166	+	1111	1102	950	1054.33	75.8826	71.3949	66.5594	71.279	15	16	11	14	1.02452	1.03659	0.770688	0.642023
Rv0167	+	248	235	229	237.333	35.3651	31.7869	33.4978	33.5499	30	37	24	30.3333	4.27804	5.00475	3.51069	3.19326
Rv0168	+	292	267	273	277.333	38.1896	33.123	36.6254	35.9793	12	6	9	9	1.56943	0.744338	1.20743	0.771119
Rv0169	+	377	384	350	370.333	31.4129	30.3498	29.9153	30.5593	11	15	10	12	0.916558	1.18554	0.854722	0.765662
Rv0170	+	260	269	197	242	28.4133	27.8842	22.0837	26.1271	17	21	20	19.3333	1.85779	2.17683	2.242	1.66471
Rv0171	+	298	321	241	286.667	21.8931	22.3694	18.1621	20.8082	74	64	59	65.6667	5.43655	4.45993	4.44632	3.69706
Rv0172	+	260	304	304	289.333	18.5615	20.5859	22.2623	20.4699	50	81	69	66.6667	3.56951	5.48505	5.05295	4.07669
Rv0173	+	248	274	277	266.333	24.0495	25.2036	27.5544	25.6025	18	13	11	14	1.74553	1.19579	1.09422	0.976208
Rv0174	+	782	807	777	788.667	57.4511	56.237	58.5558	57.4146	12	17	19	16	0.881602	1.18467	1.43187	0.917185
Rv0175	+	250	248	212	236.667	44.3265	41.7093	38.5582	41.5313	2	1	2	1.66667	0.354612	0.168182	0.363757	0.200776
Rv0176	+	153	139	152	148	17.9638	15.4803	18.3066	17.2502	2	4	10	5.33333	0.234821	0.445475	1.20438	0.588291
Rv0177	+	145	136	114	131.667	29.7468	26.4648	23.9902	26.7339	6	1	3	3.33333	1.2309	0.194594	0.631322	0.396666
Rv0178	+	104	84	94	94	16.1034	12.3374	14.9304	14.4571	21	30	26	25.6667	3.25166	4.4062	4.12968	3.43751
Rv0179c	-	257	261	207	241.667	26.338	25.3716	21.761	24.4902	19	15	18	17.3333	1.94717	1.45814	1.89226	1.33363
Rv0180c	-	62	75	73	70	5.18888	5.95388	6.26704	5.80327	84	92	84	86.6667	7.03009	7.30343	7.21139	8.81188
Rv0181c	-	35	31	41	35.6667	5.41943	4.55307	6.51219	5.4949	0	0	1	0.333333	0	0	0.158834	0.0529446
Rv0182c	-	102	109	117	109.333	10.425	10.5672	12.2665	11.0862	10	16	14	13.3333	1.02206	1.55115	1.46778	1.29385
Rv0183	+	57	57	68	60.6667	7.72137	7.32406	9.44901	8.16481	7	9	6	7.33333	0.948239	1.15643	0.833736	1.02357
Rv0184	+	46	45	52	47.6667	6.98004	6.47693	8.09395	7.18364	0	2	1	1	0	0.287864	0.155653	0.147839
Rv0185	+	13	31	29	24.3333	2.90273	6.56573	6.64231	5.37026	0	1	0	0.333333	0	0.211798	0	0.0705992
Rv0186	+	97	106	87	96.6667	5.31294	5.50715	4.8881	5.23606	484	526	654	554.667	26.5099	27.3279	36.745	35.9919
Rv0186A	-	398	487	493	459.333	280.956	326.093	356.993	321.348	28	13	16	19	19.7658	8.70475	11.586	6.96992
Rv0187	+	36	41	48	41.6667	6.18054	6.67674	8.45322	7.1035	9	9	11	9.66667	1.54513	1.46563	1.9372	1.8675
Rv0188	+	97	122	112	110.333	25.5786	30.5156	30.2956	28.7966	19	27	23	23	5.01023	6.75344	6.22142	4.89944
Rv0189c	-	218	232	210	220	14.3465	14.4822	14.1764	14.335	22	16	19	19	1.44781	0.998772	1.28263	1.05645
Rv0190	+	109	155	168	144	42.7179	57.6199	67.5384	55.9587	1	0	0	0.333333	0.391908	0	0	0.0269073
Rv0191	+	47	57	75	59.6667	4.30435	4.95156	7.04577	5.43389	22	26	20	22.6667	2.0148	2.25861	1.87887	2.75201
Rv0192	+	336	386	370	364	34.7159	37.8297	39.2146	37.2534	38	24	33	31.6667	3.9262	2.35211	3.49752	2.28157
Rv0192A	+	184	208	194	195.333	69.2457	74.2498	74.8917	72.7957	2	2	6	3.33333	0.75267	0.71394	2.31624	1.04194
Rv0193c	-	53	48	44	48.3333	3.2613	2.80165	2.77731	2.94675	54	61	51	55.3333	3.32283	3.56042	3.21916	5.2481
Rv0194	+	13	7	12	10.6667	0.412247	0.210557	0.390348	0.337717	25	20	22	22.3333	0.792782	0.60159	0.715639	6.07927
Rv0195	+	20	23	22	21.6667	3.57963	3.90475	4.03913	3.84117	9	5	6	6.66667	1.61083	0.848858	1.10158	1.96995
Rv0196	+	9	10	10	9.66667	1.7515	1.84598	1.9963	1.86459	0	1	1	0.666667	0	0.184598	0.19963	0.128076
Rv0197	+	43	42	38	41	2.13596	1.97894	1.93627	2.01706	14	10	14	12.6667	0.69543	0.471176	0.713364	1.34974
Rv0198c	-	315	331	350	332	17.9813	17.9224	20.4944	18.7994	23	31	23	25.6667	1.31292	1.67853	1.34678	1.22258
Rv0199	+	67	74	73	71.3333	11.555	12.1056	12.9145	12.1917	232	245	264	247	40.0114	40.0792	46.7044	39.0836
Rv0200	+	40	43	42	41.6667	6.59815	6.72803	7.10672	6.81097	28	34	37	33	4.61871	5.31984	6.26068	5.9132
Rv0201c	-	86	88	84	86	19.4318	18.8605	19.4693	19.2539	6	10	6	7.33333	1.3557	2.14324	1.39066	1.38259
Rv0202c	-	424	457	392	424.333	16.6169	16.9886	15.7589	16.4548	5	8	9	7.33333	0.195954	0.297393	0.361813	0.254321
Rv0203	+	27	30	38	31.6667	7.48448	7.88817	10.8054	8.726	1	3	1	1.66667	0.277203	0.788817	0.284351	0.466349
Rv0204c	-	123	133	114	123.333	11.2919	11.5816	10.7355	11.203	24	22	34	26.6667	2.20329	1.91576	3.20182	2.27813
Rv0205	+	75	81	81	79	7.728	7.91677	8.56148	8.06875	37	36	44	39	3.81248	3.51857	4.65068	4.16998
Rv0206c	-	1211	1100	1029	1113.33	48.5653	41.8438	42.3306	44.2466	51	56	68	58.3333	2.04528	2.13023	2.79736	1.76605
Rv0207c	-	371	353	383	369	57.9194	52.2736	61.3347	57.1759	60	63	68	63.6667	9.36702	9.32928	10.8897	7.21399
Rv0208c	-	220	222	169	203.667	31.6102	30.2563	24.9086	28.925	3	4	4	3.66667	0.431049	0.545158	0.589553	0.418231
Rv0209	+	44	31	58	44.3333	4.60898	3.08014	6.23214	4.64042	3	7	1	3.66667	0.314248	0.695516	0.107451	0.467626
Rv0210	+	26	24	23	24.3333	1.99931	1.75055	1.81423	1.8547	5	4	0	3	0.384483	0.291759	0	0.661272
Rv0211	+	609	685	583	625.667	38.0301	40.5749	37.3453	38.6501	2	3	2	2.33333	0.124894	0.177701	0.128114	0.11157
Rv0212c	-	15	18	19	17.3333	1.75571	1.99844	2.28125	2.0118	33	34	37	34.6667	3.86257	3.77484	4.44244	9.19147
Rv0213c	-	22	19	28	23	1.90432	1.56001	2.48618	1.9835	40	39	45	41.3333	3.4624	3.20213	3.99565	7.7318
Rv0214	+	23	19	21	21	1.6206	1.26987	1.51783	1.46943	10	9	4	7.66667	0.704608	0.601516	0.289111	1.57205
Rv0215c	-	23	30	38	30.3333	2.43618	3.01412	4.12879	3.19303	1	5	2	2.66667	0.105921	0.502353	0.217305	0.367403
Rv0216	+	57	72	49	59.3333	6.3951	7.66235	5.63931	6.56558	1	2	1	1.33333	0.112195	0.212843	0.115088	0.160765
Rv0217c	-	23	19	15	19	2.87888	2.25583	1.92595	2.35355	8	5	13	8.66667	1.00135	0.59364	1.66916	1.7744
Rv0218	+	10	7	6	7.66667	0.855822	0.568249	0.526735	0.650269	11	16	15	14	0.941404	1.29886	1.31684	4.09809
Rv0219	+	4	3	4	3.66667	0.829585	0.590173	0.850979	0.756912	4	1	4	3	0.829585	0.196724	0.850979	3.28213
Rv0220	+	266	256	288	270	24.9643	22.7895	27.726	25.1599	1	2	2	1.66667	0.0938507	0.178043	0.192542	0.134554
Rv0221	+	53	80	55	62.6667	4.2751	6.12094	4.55083	4.98229	5	6	4	5	0.403312	0.45907	0.33097	0.540035
Rv0222	+	27	20	30	25.6667	3.89421	2.73617	4.43848	3.68962	4	10	7	7	0.57692	1.36808	1.03565	1.23575
Rv0223c	-	36	39	37	37.3333	2.79666	2.87382	2.94847	2.87298	31	33	41	35	2.40824	2.43169	3.26722	4.42519
Rv0224c	-	20	27	19	22	2.97521	3.80986	2.89934	3.22814	10	6	3	6.33333	1.48761	0.846636	0.457791	1.90126
Rv0225	+	88	103	82	91	8.66679	9.62211	8.28414	8.85768	3	2	1	2	0.295459	0.186837	0.101026	0.19594
Rv0226c	-	28	22	29	26.3333	1.83947	1.37093	1.9543	1.72157	5	3	0	2.66667	0.328477	0.186945	0	0.586047
Rv0227c	-	260	260	274	264.667	23.3595	22.1575	25.2522	23.5898	2	3	1	2	0.179689	0.255664	0.0921613	0.138503
Rv0228	+	14	22	19	18.3333	1.30102	1.93926	1.8112	1.68382	17	29	34	26.6667	1.57981	2.55629	3.24109	5.49384
Rv0229c	-	165	201	216	194	27.5776	31.8659	37.0326	32.1587	23	30	26	26.3333	3.84415	4.7561	4.45763	3.48007
Rv0230c	-	41	68	44	51	4.75488	7.48035	5.23439	5.8232	1	8	3	4	0.115973	0.880041	0.35689	0.483844
Rv0231	+	148	149	148	148.333	9.85971	9.41556	10.114	9.79642	25	26	19	23.3333	1.66549	1.64298	1.29842	1.47589
Rv0232	+	424	408	369	400.333	69.9404	63.8381	62.4376	65.4054	2	1	4	2.33333	0.329908	0.156466	0.676831	0.2916
Rv0233	+	771	788	697	752	92.8248	89.9897	86.0795	89.6314	5	6	6	5.66667	0.601977	0.685201	0.741	0.494421
Rv0234c	-	73	96	112	93.6667	5.40501	6.7422	8.50646	6.88455	32	31	36	33	2.36932	2.17717	2.73422	2.92278
Rv0235c	-	27	25	27	26.3333	2.11922	1.86127	2.17387	2.05146	19	14	12	15	1.49131	1.04231	0.966166	2.73339
Rv0236A	-	297	346	299	314	195.116	215.61	201.495	204.074	4	5	6	5	2.62782	3.11575	4.04338	2.42588
Rv0236c	-	113	120	110	114.333	3.05636	3.07868	3.05194	3.06232	88	94	101	94.3333	2.38017	2.41163	2.80223	4.02198
Rv0237	+	37	47	54	46	3.60649	4.34548	5.39926	4.45041	1	2	1	1.33333	0.0974727	0.184914	0.0999863	0.174234
Rv0238	+	175	178	195	182.667	32.393	31.2529	37.0259	33.5573	13	20	16	16.3333	2.40634	3.51156	3.03802	2.40107
Rv0239	+	256	220	281	252.333	124.872	101.79	140.601	122.421	10	16	13	13	4.87782	7.40292	6.50469	4.75044
Rv0240	+	29	38	26	31	7.5422	9.37435	6.93635	7.95097	52	63	63	59.3333	13.5239	15.5417	16.8073	16.042
Rv0241c	-	772	991	935	899.333	104.205	126.882	129.461	120.183	2	8	3	4.33333	0.26996	1.02428	0.415383	0.487484
Rv0242c	-	713	712	833	752.667	59.4096	56.2736	71.1983	62.2938	3	5	3	3.66667	0.24997	0.39518	0.256417	0.229539
Rv0243	+	1125	1244	1347	1238.67	96.717	101.444	118.789	105.65	11	8	8	9	0.945677	0.652375	0.705501	0.481303
Rv0244c	-	788	740	862	796.667	48.8058	43.4745	54.7659	49.0154	40	37	27	34.6667	2.47745	2.17372	1.71541	1.44525
Rv0245	+	181	219	206	202	42.1542	48.3797	49.2138	46.5825	65	62	64	63.6667	15.1382	13.6965	15.2897	10.7153
Rv0246	+	62	76	55	64.3333	5.37901	6.25433	4.89475	5.50936	39	54	46	46.3333	3.38357	4.44387	4.09379	4.69077
Rv0247c	-	134	130	138	134	20.4149	18.7864	21.5665	20.2559	0	2	2	1.33333	0	0.289021	0.312558	0.200526
Rv0248c	-	256	324	331	303.667	14.9975	18.0045	19.8914	17.6312	585	630	521	578.667	34.2717	35.0088	31.3094	28.8082
Rv0249c	-	464	549	485	499.333	64.2327	72.0888	68.8712	68.3976	11	9	14	11.3333	1.52276	1.18178	1.98804	1.12614
Rv0250c	-	426	516	426	456	165.243	189.854	169.504	174.867	2	1	1	1.33333	0.77579	0.367935	0.397898	0.269047
Rv0251c	-	141	173	207	173.667	33.4553	38.9358	50.3818	40.9243	2	2	2	2	0.474544	0.450125	0.486781	0.353903
Rv0252	+	41	45	51	45.6667	1.81952	1.89427	2.32167	2.01182	11	8	17	12	0.488163	0.336759	0.773889	1.15709
Rv0253	+	3	8	2	4.33333	0.957752	2.42258	0.654967	1.3451	8	4	3	5	2.554	1.21129	0.98245	8.55231
Rv0254c	-	8	10	10	9.33333	1.73516	2.05735	2.22489	2.0058	3	4	3	3.33333	0.650686	0.822939	0.667466	1.59664
Rv0255c	-	24	36	22	27.3333	1.83806	2.61521	1.72834	2.06054	0	1	0	0.333333	0	0.0726449	0	0.024215
Rv0256c	-	73	63	80	72	4.96807	4.06689	5.58487	4.87328	123	126	135	128	8.37086	8.13379	9.42446	10.7945
Rv0257	+	17	14	22	17.6667	5.16605	4.03548	6.85789	5.35314	19	22	36	25.6667	5.77383	6.34147	11.222	9.13243
Rv0258c	-	18	25	26	23	4.49617	5.92335	6.66195	5.69382	6	10	10	8.66667	1.49872	2.36934	2.56229	2.62151
Rv0259c	-	16	7	5	9.33333	2.44744	1.01566	0.78455	1.41588	15	16	18	16.3333	2.29448	2.32151	2.82438	4.46489
Rv0260c	-	2	1	0	1	0.198521	0.0941528	0	0.0975579	12	10	12	11.3333	1.19113	0.941528	1.22184	18.3185
Rv0261c	-	9	10	7	8.66667	0.725961	0.765117	0.579197	0.690092	4	4	3	3.66667	0.322649	0.306047	0.248227	1.48827
Rv0262c	-	23	37	35	31.6667	4.79637	7.31887	7.48705	6.5341	0	1	2	1	0	0.197807	0.427831	0.208546
Rv0263c	-	27	23	38	29.3333	3.40204	2.74891	4.91152	3.68749	0	1	2	1	0	0.119518	0.258501	0.126006
Rv0264c	-	14	12	14	13.3333	2.51763	2.04693	2.58256	2.38237	0	0	0	0	0	0	0	0
Rv0265c	-	78	74	52	68	8.93644	8.0419	6.11126	7.69653	0	0	1	0.333333	0	0	0.117524	0.0391748
Rv0266c	-	109	128	118	118.333	3.41367	3.80243	3.79083	3.66898	7	8	12	9	0.219226	0.237652	0.385508	0.396071
Rv0267	+	2	7	11	6.66667	0.163412	0.542512	0.921944	0.542623	208	196	221	208.333	16.9949	15.1903	18.5227	316.259
Rv0268c	-	424	452	412	429.333	94.6738	95.7325	94.3667	94.9243	46	50	36	44	10.2712	10.5899	8.24563	6.5967
Rv0269c	-	32	36	30	32.6667	3.04853	3.25313	2.9317	3.07779	106	121	102	109.667	10.0983	10.9341	9.96779	16.6825
Rv0270	+	1049	1062	951	1020.67	70.8812	68.0671	65.9164	68.2883	27	25	31	27.6667	1.8244	1.60233	2.1487	1.32583
Rv0271c	-	163	178	173	171.333	8.43985	8.74227	9.18863	8.79025	236	213	232	227	12.2197	10.4613	12.3223	11.8409
Rv0272c	-	54	68	65	62.3333	5.41683	6.4702	6.68841	6.19181	101	126	94	107	10.1315	11.9889	9.67246	12.7061
Rv0273c	-	73	88	81	80.6667	13.3817	15.3014	15.2311	14.6381	1	6	3	3.33333	0.183312	1.04327	0.564116	0.575973
Rv0274	+	412	475	462	449.667	80.594	88.1366	92.7054	87.1453	45	41	47	44.3333	8.80274	7.60758	9.43107	5.99989
Rv0275c	-	535	576	533	548	83.8682	85.6492	85.7094	85.0756	25	29	27	27	3.91908	4.3122	4.34175	3.0217
Rv0276	+	635	512	446	531	78.4454	59.9958	56.5179	64.9864	6	7	8	7	0.741216	0.820255	1.01377	0.639056
Rv0277A	-	544	687	626	619	240.573	288.179	283.975	270.909	4	3	4	3.66667	1.76892	1.25842	1.81454	1.04589
Rv0277c	-	76	67	71	71.3333	20.1814	16.876	19.3399	18.7991	18	17	18	17.6667	4.77981	4.28197	4.90307	3.75631
Rv0278c	-	12	11	8	10.3333	0.474709	0.412758	0.324634	0.404034	6	11	8	8.33333	0.237354	0.412758	0.324634	1.71225
Rv0279c	-	20	17	18	18.3333	0.904522	0.729282	0.835063	0.822955	45	35	51	43.6667	2.03517	1.50146	2.36601	7.88818
Rv0280	+	473	501	519	497.667	33.39	33.5468	37.5821	34.8396	34	47	39	40	2.40013	3.1471	2.82409	2.20122
Rv0281	+	277	335	301	304.333	34.6717	39.7739	38.6474	37.6977	31	47	45	41	3.88023	5.58021	5.77784	4.11425
Rv0282	+	895	961	1003	953	53.6779	54.6705	61.7065	56.685	4	2	7	4.33333	0.239901	0.113778	0.430654	0.194585
Rv0283	+	481	505	487	491	33.8287	33.6891	35.1339	34.2172	28	28	17	24.3333	1.96924	1.86791	1.22644	1.20218
Rv0284	+	968	1196	1126	1096.67	27.5592	32.2983	32.8842	30.9139	53	56	63	57.3333	1.50892	1.51229	1.83988	1.27797
Rv0285	+	38	45	59	47.3333	14.0221	15.7507	22.3327	17.3685	0	2	0	0.666667	0	0.700032	0	0.233344
Rv0286	+	282	410	353	348.333	20.7983	28.6827	26.7061	25.3957	8	3	17	9.33333	0.590023	0.209873	1.28613	0.581871
Rv0287	+	199	246	250	231.667	77.1911	90.512	99.4745	89.0592	0	2	1	1	0	0.73587	0.397898	0.377923
Rv0288	+	367	420	458	415	143.83	156.131	184.122	161.361	1	0	0	0.333333	0.391908	0	0	0.00799155
Rv0289	+	738	898	879	838.333	94.5615	109.142	115.533	106.412	1	1	0	0.666667	0.128132	0.121539	0	0.0444871
Rv0290	+	247	277	315	279.667	19.7971	21.0592	25.8984	22.2516	1	2	0	1	0.0801503	0.152052	0	0.0625581
Rv0291	+	213	260	235	236	17.4788	20.2378	19.7814	19.166	1	3	4	2.66667	0.0820601	0.233513	0.336705	0.203842
Rv0292	+	78	103	113	98	8.9095	11.1597	13.2402	11.1031	32	40	37	36.3333	3.65518	4.33387	4.33529	4.09296
Rv0293c	-	274	309	257	280	25.9076	27.7136	24.9269	26.1827	11	20	19	16.6667	1.04009	1.79376	1.84284	1.32995
Rv0294	+	28	20	16	21.3333	4.05387	2.74662	2.37624	3.05891	16	12	13	13.6667	2.3165	1.64797	1.93069	2.86883
Rv0295c	-	49	65	63	59	6.93525	8.72643	9.14669	8.26946	1	0	1	0.666667	0.141536	0	0.145186	0.10825
Rv0296c	-	130	166	182	159.333	10.5762	12.81	15.1885	12.8582	7	7	13	9	0.569486	0.540182	1.08489	0.699616
Rv0297	+	128	135	120	127.667	8.19584	8.19925	7.88174	8.09228	1	0	0	0.333333	0.06403	0	0	0.0229133
Rv0298	+	528	595	563	562	264.356	282.573	289.149	278.693	3	6	1	3.33333	1.50202	2.84947	0.513586	1.13768
Rv0299	+	140	108	153	133.667	52.6869	38.5528	59.0641	50.1013	1	4	4	3	0.376335	1.42788	1.54416	1.01163
Rv0300	+	156	157	119	144	80.2258	76.5854	62.776	73.1957	2	2	1	1.66667	1.02854	0.975611	0.52753	0.538648
Rv0301	+	81	83	73	79	21.661	21.0537	20.025	20.9132	10	13	15	12.6667	2.67419	3.29756	4.11473	2.83285
Rv0302	+	34	37	36	35.6667	6.11425	6.31137	6.64086	6.3555	2	1	2	1.66667	0.359662	0.170577	0.368937	0.352362
Rv0303	+	36	31	37	34.6667	4.50607	3.68057	4.75067	4.31244	4	3	0	2.33333	0.500675	0.356184	0	0.444606
Rv0304c	-	31	29	28	29.3333	0.532696	0.472686	0.493552	0.499645	40	60	49	49.6667	0.687349	0.977971	0.863716	4.39828
Rv0305c	-	29	42	31	34	1.14007	1.56617	1.25012	1.31879	41	34	27	34	1.61182	1.26786	1.08882	4.93207
Rv0306	+	3	6	2	3.66667	0.508136	0.963979	0.347493	0.606536	3	2	5	3.33333	0.508136	0.321326	0.868734	3.32959
Rv0307c	-	24	23	36	27.6667	5.65908	5.14422	8.70752	6.50361	2	1	2	1.66667	0.47159	0.223662	0.483751	0.480213
Rv0308	+	98	110	99	102.333	15.5559	16.5622	16.1199	16.0793	4	1	3	2.66667	0.634934	0.150566	0.488481	0.332726
Rv0309	+	501	515	428	481.333	86.7992	84.6335	76.064	82.4989	3	2	3	2.66667	0.519755	0.328674	0.533159	0.30484
Rv0310c	-	5	13	2	6.66667	1.15736	2.85431	0.474884	1.49552	17	22	18	19	3.93504	4.83037	4.27396	13.0066
Rv0311	+	53	66	59	59.3333	4.90124	5.78936	5.59679	5.42913	1	0	0	0.333333	0.0924762	0	0	0.0553377
Rv0312	+	248	274	255	259	15.1375	15.8639	15.9661	15.6558	6	3	5	4.66667	0.366229	0.173692	0.313061	0.233208
Rv0313	+	127	125	128	126.667	37.3937	34.9109	38.66	36.9882	27	32	20	26.3333	7.94983	8.9372	6.04062	5.61614
Rv0314c	-	203	226	199	209.333	34.8514	36.8035	35.0457	35.5668	47	59	51	52.3333	8.06903	9.608	8.98155	6.87556
Rv0315	+	161	193	205	186.333	20.6993	23.5366	27.0359	23.7573	0	0	1	0.333333	0	0	0.131882	0.0439608
Rv0316	+	12	17	15	14.6667	2.22124	2.98483	2.84814	2.68474	18	21	14	17.6667	3.33185	3.68714	2.65827	6.51448
Rv0317c	-	168	174	189	177	24.7971	24.3611	28.6161	25.9248	3	4	0	2.33333	0.442805	0.560026	0	0.239048
Rv0318c	-	19	14	19	17.3333	2.71966	1.90084	2.78979	2.4701	13	8	14	11.6667	1.86082	1.0862	2.05564	3.054
Rv0319	+	13	15	18	15.3333	2.21181	2.42077	3.14149	2.59136	19	27	9	18.3333	3.23265	4.35739	1.57074	6.26259
Rv0320	+	17	11	23	17	2.91859	1.79132	4.0505	2.92014	1	1	2	1.33333	0.171682	0.162847	0.352218	0.344212
Rv0321	+	38	39	48	41.6667	7.55039	7.35034	9.78328	8.228	2	5	2	3	0.397389	0.942351	0.407637	0.604359
Rv0322	+	18	12	20	16.6667	1.53701	0.971946	1.75183	1.42026	3	5	3	3.66667	0.256168	0.404977	0.262774	0.7114
Rv0323c	-	11	9	12	10.6667	1.86317	1.44597	2.08496	1.79803	6	6	5	5.66667	1.01627	0.963979	0.868734	2.21067
Rv0324	+	24	18	40	27.3333	4.01129	2.85366	6.85789	4.57428	6	7	5	6	1.00282	1.10976	0.857236	1.38889
Rv0325	+	11	9	8	9.33333	5.58118	4.33145	4.16372	4.69212	2	4	0	2	1.01476	1.92509	0	1.17495
Rv0326	+	7	8	7	7.33333	1.74851	1.89547	1.7936	1.81253	2	5	2	3	0.499574	1.18467	0.512457	1.40368
Rv0327c	-	11	16	10	12.3333	0.92675	1.27864	0.864226	1.0232	13	9	11	11	1.09525	0.719233	0.950648	4.02278
Rv0328	+	51	37	49	45.6667	9.62843	6.62589	9.4894	8.58124	1	0	1	0.666667	0.188793	0	0.193661	0.122062
Rv0329c	-	5	8	4	5.66667	0.907773	1.3777	0.744946	1.01014	14	12	10	12	2.54176	2.06655	1.86237	9.52176
Rv0330c	-	8	7	16	10.3333	1.22868	1.01978	2.52074	1.58973	6	2	8	5.33333	0.921512	0.291365	1.26037	2.71692
Rv0331	+	61	68	57	62	5.94584	6.28708	5.69922	5.97738	20	25	24	23	1.94945	2.31143	2.39967	2.53197
Rv0332	+	22	21	23	22	3.18519	2.88395	3.41584	3.16166	1	1	3	1.66667	0.144781	0.137331	0.445544	0.327605
Rv0333	+	57	73	73	67.6667	17.3215	21.0421	22.7557	20.3731	0	0	0	0	0	0	0	0
Rv0334	+	37	42	45	41.3333	4.85585	5.22842	6.05806	5.38078	0	1	3	1.33333	0	0.124486	0.403871	0.176119
Rv0335c	-	8	6	2	5.33333	1.76549	1.25598	0.452754	1.15807	6	7	13	8.66667	1.32411	1.46531	2.9429	3.66908
Rv0336	+	160	199	153	170.667	12.0348	14.198	11.805	12.6793	51	59	52	54	3.83608	4.20946	4.01216	3.6754
Rv0337c	-	135	150	162	149	11.9032	12.5452	14.6521	13.0335	7	6	4	5.66667	0.617201	0.501807	0.361781	0.439939
Rv0338c	-	660	752	694	702	28.3275	30.6153	30.5549	29.8326	14	5	16	11.6667	0.600885	0.203559	0.704435	0.364878
Rv0339c	-	71	64	98	77.6667	3.23033	2.76202	4.57375	3.52204	22	18	16	18.6667	1.00095	0.776817	0.746735	1.41664
Rv0340	+	274	344	312	310	57.7755	68.8032	67.4847	64.6878	3	0	0	1	0.632578	0	0	0.032112
Rv0341	+	2234	2349	2576	2386.33	176.443	175.979	208.701	187.041	11	17	10	12.6667	0.868787	1.27358	0.810174	0.709027
Rv0342	+	888	973	1097	986	52.5099	54.5756	66.5415	57.8756	62	66	62	63.3333	3.66623	3.70194	3.76078	2.69235
Rv0343	+	238	192	220	216.667	18.2643	13.9761	17.3184	16.5196	20	9	13	14	1.53482	0.655128	1.02336	0.805957
Rv0344c	-	20	22	20	20.6667	4.05904	4.2352	4.16372	4.15265	9	9	9	9	1.82657	1.73258	1.87367	2.52189
Rv0345	+	34	48	34	38.6667	9.4249	12.6211	9.66795	10.5713	14	18	15	15.6667	3.88084	4.7329	4.26527	4.20705
Rv0346c	-	443	515	484	480.667	34.4145	37.9491	38.5692	36.9776	10	15	13	12.6667	0.77685	1.10531	1.03595	0.77996
Rv0347	+	37	41	58	45.3333	4.26488	4.48276	6.85789	5.20184	13	8	10	10.3333	1.49847	0.874685	1.18239	1.71617
Rv0348	+	24	45	39	36	4.17715	7.42913	6.96291	6.18973	40	51	41	44	6.96191	8.41968	7.31998	10.1347
Rv0349	+	19	16	21	18.6667	3.2768	2.61742	3.71512	3.20311	3	1	4	2.66667	0.517389	0.163589	0.707642	0.7535
Rv0350	+	1264	1249	1153	1222	76.5358	71.736	71.615	73.2956	52	51	54	52.3333	3.14862	2.92917	3.35404	2.21506
Rv0351	+	464	492	494	483.333	74.5899	75.0213	81.4604	77.0239	1	0	1	0.666667	0.160754	0	0.1649	0.0612875
Rv0352	+	462	406	514	460.667	44.2357	36.8735	50.4837	43.8643	1	1	0	0.666667	0.0957483	0.0908214	0	0.0366221
Rv0353	+	106	115	107	109.333	31.7033	32.6252	32.8276	32.3854	0	3	2	1.66667	0	0.851092	0.6136	0.488231
Rv0354c	-	3	3	1	2.33333	0.802258	0.760976	0.274315	0.612517	83	53	43	59.6667	22.1958	13.4439	11.7956	89.5567
Rv0355c	-	147	175	135	152.333	1.68724	1.90526	1.58946	1.72732	105	97	99	100.333	1.20517	1.05606	1.16561	2.83548
Rv0356c	-	9	11	17	12.3333	1.58832	1.84139	3.07753	2.16908	89	100	92	93.6667	15.7067	16.7399	16.6549	40.1347
Rv0357c	-	86	87	82	85	7.53018	7.22576	7.36509	7.37368	38	49	34	40.3333	3.32729	4.06968	3.05382	3.67043
Rv0358	+	2	3	4	3	0.351324	0.499868	0.720767	0.523986	2	0	1	1	0.351324	0	0.180192	2.99296
Rv0359	+	8	12	10	10	1.16717	1.66067	1.49659	1.44147	14	8	15	12.3333	2.04255	1.10711	2.24488	6.2499
Rv0360c	-	30	43	36	36.3333	7.80228	10.6078	9.60418	9.33809	0	1	1	0.666667	0	0.246693	0.266783	0.171159
Rv0361	+	121	142	112	125	16.6288	18.5106	15.7889	16.9761	4	5	6	5	0.549713	0.651783	0.845834	0.596161
Rv0362	+	10	14	13	12.3333	0.822382	1.09209	1.09667	1.00371	39	26	38	34.3333	3.20729	2.02817	3.20564	13.1829
Rv0363c	-	217	196	187	200	23.8518	20.435	21.0844	21.7904	10	15	14	13	1.09916	1.5639	1.57851	1.18263
Rv0364	+	141	136	136	137.667	23.4628	21.4663	23.2144	22.7145	15	18	12	15	2.49604	2.84113	2.04833	1.94183
Rv0365c	-	27	39	37	34.3333	2.71561	3.7207	3.81735	3.41789	5	8	6	6.33333	0.50289	0.763221	0.61903	1.00388
Rv0366c	-	16	14	15	15	3.06653	2.54514	2.94901	2.85356	0	1	2	1	0	0.181796	0.393201	0.191666
Rv0367c	-	29	29	21	26.3333	8.47286	8.03687	6.29374	7.60116	0	0	0	0	0	0	0	0
Rv0368c	-	1	2	3	2	0.0938507	0.178043	0.288813	0.186902	1	0	2	1	0.0938507	0	0.192542	2.99708
Rv0369c	-	7	6	9	7.33333	1.5448	1.25598	2.03739	1.61272	0	1	0	0.333333	0	0.20933	0	0.0697767
Rv0370c	-	3	11	5	6.33333	0.380535	1.3235	0.650581	0.784871	4	4	3	3.66667	0.50738	0.481272	0.390348	4.20107
Rv0371c	-	0	0	0	0	0.0306343	0	0	0.0102114	1	1	0	0.666667	0.191658	0.181796	0	0.124485
Rv0372c	-	0	0	1	0.333333	0.0306343	0	0.154416	0.0616834	0	0	0	0	0	0	0	0
Rv0373c	-	19	19	16	18	0.900129	0.853812	0.777551	0.843831	1	1	0	0.666667	0.0473752	0.0449375	0	0.169342
Rv0374c	-	3	4	0	2.33333	0.711815	0.90025	0	0.537355	0	2	0	0.666667	0	0.450125	0	0.150042
Rv0375c	-	3	2	0	1.66667	0.396465	0.250709	0	0.215725	0	2	2	1.33333	0	0.250709	0.271126	0.173945
Rv0376c	-	6	11	6	7.66667	0.597127	1.0384	0.612526	0.749351	10	14	8	10.6667	0.995212	1.3216	0.816701	5.60093
Rv0377	+	47	43	38	42.6667	5.53544	4.80374	4.59087	4.97669	3	1	2	2	0.353326	0.111715	0.241625	0.304986
Rv0378	+	0	0	0	0	0.0306343	0	0	0.0102114	1	0	0	0.333333	0.514268	0	0	0.171423
Rv0379	+	168	182	150	166.667	88.8081	91.2582	81.3377	87.1347	1	4	1	2	0.528619	2.00567	0.542251	0.866766
Rv0380c	-	28	39	27	31.3333	5.77548	7.63048	5.71283	6.37293	26	22	30	26	5.36295	4.30437	6.34759	6.27406
Rv0381c	-	27	39	26	30.6667	3.37956	4.63039	3.33831	3.78275	20	20	18	19.3333	2.50337	2.37456	2.31114	3.73442
Rv0382c	-	315	414	282	337	66.4207	82.8038	60.9957	70.0734	1	0	2	1	0.210859	0	0.432594	0.153509
Rv0383c	-	554	675	617	615.333	73.7282	85.2088	84.2299	81.0557	24	32	32	29.3333	3.194	4.03953	4.36849	2.92973
Rv0384c	-	149	164	166	159.667	6.65135	6.94423	7.60132	7.06563	19	11	7	12.3333	0.848158	0.465772	0.320537	0.636097
Rv0385	+	40	55	31	42	3.87895	5.05911	3.08371	4.00725	11	14	12	12.3333	1.06671	1.28777	1.19369	1.6337
Rv0386	+	45	41	38	41.3333	1.57028	1.35708	1.36021	1.42919	11	17	15	14.3333	0.383846	0.562691	0.536924	1.08347
Rv0387c	-	15	13	6	11.3333	2.32261	1.90935	0.953003	1.72832	1	3	0	1.33333	0.154841	0.44062	0	0.3424
Rv0388c	-	3	4	2	3	0.629077	0.795609	0.430199	0.618295	1	1	1	1	0.209692	0.198902	0.2151	1.11563
Rv0389	+	68	89	74	77	6.13854	7.62084	6.85244	6.87061	4	0	4	2.66667	0.36109	0	0.370402	0.295991
Rv0390	+	47	59	49	51.6667	12.6581	15.0723	13.537	13.7558	0	0	0	0	0	0	0	0
Rv0391	+	72	69	56	65.6667	6.7074	6.09717	5.3514	6.05199	7	9	8	8	0.652108	0.795283	0.764486	0.805066
Rv0392c	-	55	61	61	59	4.427	4.6573	5.03656	4.70695	7	10	3	6.66667	0.563437	0.763491	0.2477	0.710342
Rv0393	+	0	0	0	0	0.0306343	0	0	0.0102114	19	15	13	15.6667	1.62974	1.22043	1.14384	1.33134
Rv0394c	-	66	85	81	77.3333	10.4327	12.7447	13.1339	12.1038	2	7	3	4	0.316142	1.04956	0.486443	0.600877
Rv0395	+	0	0	1	0.333333	0.0306343	0	0.288574	0.106403	2	1	1	1.33333	0.56264	0.266844	0.288574	0.372686
Rv0396	+	1	0	0	0.333333	0.289932	0	0	0.0966439	5	4	2	3.66667	1.44966	1.10005	0.594817	15.2295
Rv0397	+	1	1	3	1.66667	0.30884	0.292948	0.950414	0.517401	4	7	6	5.66667	1.23536	2.05064	1.90083	13.0488
Rv0398c	-	10	14	13	12.3333	1.77306	2.35455	2.36442	2.16401	13	25	35	24.3333	2.30498	4.20456	6.36574	7.3362
Rv0399c	-	23	27	26	25.3333	2.12695	2.36838	2.46638	2.32057	1	3	3	2.33333	0.0924762	0.263153	0.284583	0.310096
Rv0400c	-	99	110	121	110	9.47908	9.99035	11.8843	10.4512	0	1	1	0.666667	0	0.0908214	0.0982174	0.0630129
Rv0401	+	4	4	8	5.33333	1.22537	1.16232	2.51394	1.63388	0	0	0	0	0	0	0	0
Rv0402c	-	106	108	95	103	4.18889	4.04831	3.851	4.0294	41	61	59	53.6667	1.62023	2.28654	2.39168	2.69383
Rv0403c	-	18	11	11	13.3333	4.77981	2.77069	2.99632	3.5156	6	6	1	4.33333	1.59327	1.51128	0.272393	1.57219
Rv0404	+	66	78	63	69	4.26927	4.78588	4.1803	4.41182	93	93	98	94.6667	6.01579	5.70624	6.5027	8.20237
Rv0405	+	167	163	150	160	4.51048	4.17591	4.1558	4.28073	11	7	10	9.33333	0.297097	0.179333	0.277053	0.345314
Rv0406c	-	18	13	13	14.6667	2.50093	1.71328	1.8528	2.02234	12	11	8	10.3333	1.66728	1.4497	1.14019	2.81856
Rv0407	+	38	44	34	38.6667	4.27606	4.69645	3.92461	4.29904	2	10	6	6	0.225056	1.06738	0.692579	0.741015
Rv0408	+	41	52	36	43	2.24893	2.70553	2.02559	2.32668	1	2	5	2.66667	0.0548519	0.104059	0.281332	0.199998
Rv0409	+	47	66	38	50.3333	4.61685	6.14964	3.82904	4.86518	10	8	6	8	0.982309	0.74541	0.604585	1.07402
Rv0410c	-	280	292	223	265	14.1309	13.9783	11.5445	13.2179	16	12	19	15.6667	0.807483	0.574449	0.983613	0.686948
Rv0411c	-	167	146	111	141.333	19.2496	15.963	13.1246	16.1124	2	6	7	5	0.230534	0.656014	0.827676	0.529688
Rv0412c	-	499	443	438	460	42.9969	36.2074	38.714	39.3061	126	139	119	128	10.8569	11.3608	10.5182	8.03357
Rv0413	+	42	42	20	34.6667	7.31001	6.93386	3.57072	5.9382	2	1	2	1.66667	0.348096	0.165092	0.357072	0.313717
Rv0414c	-	7	9	3	6.33333	1.19098	1.45246	0.523581	1.05567	7	3	11	7	1.19098	0.484154	1.9198	3.73422
Rv0415	+	32	24	37	31	3.55861	2.53162	4.22075	3.437	0	1	1	0.666667	0	0.105484	0.114074	0.0731862
Rv0416	+	14	7	6	9	7.724	3.66328	3.39565	4.92764	1	0	0	0.333333	0.551715	0	0	0.209493
Rv0417	+	13	12	13	12.6667	1.9492	1.70668	1.99946	1.88511	6	0	7	4.33333	0.899629	0	1.07663	1.71252
Rv0418	+	95	121	114	110	7.18845	8.68469	8.84859	8.24058	2	0	3	1.66667	0.151336	0	0.232858	0.139364
Rv0419	+	207	210	188	201.667	15.7261	15.1331	14.6509	15.17	19	16	19	18	1.44346	1.15299	1.48068	1.14709
Rv0420c	-	20	18	17	18.3333	5.54406	4.7329	4.83397	5.03698	28	29	24	27	7.76168	7.62523	6.82443	8.92261
Rv0421c	-	26	21	20	22.3333	4.69791	3.59921	3.70697	4.00136	2	0	2	1.33333	0.361377	0	0.370697	0.349173
Rv0422c	-	26	31	36	31	3.70763	4.19317	5.26603	4.38894	2	0	2	1.33333	0.285202	0	0.292557	0.323127
Rv0423c	-	395	453	450	432.667	27.3238	29.7235	31.9311	29.6595	0	1	1	0.666667	0	0.0656147	0.070958	0.0455243
Rv0424c	-	54	56	43	51	22.3174	21.953	18.2295	20.8333	11	7	6	8	4.54613	2.74413	2.54365	2.36004
Rv0425c	-	297	300	281	292.667	7.30786	7.00184	7.09247	7.13406	21	26	20	22.3333	0.516717	0.606826	0.504802	0.577919
Rv0426c	-	88	92	77	85.6667	22.5767	22.3884	20.264	21.743	0	0	0	0	0	0	0	0
Rv0427c	-	39	28	25	30.6667	5.06569	3.44976	3.33097	3.94881	2	7	5	4.66667	0.259779	0.86244	0.666195	0.65995
Rv0428c	-	8	11	9	9.33333	1.00135	1.30601	1.15557	1.15431	0	0	0	0	0	0	0	0
Rv0429c	-	30	38	36	34.6667	5.74974	6.90824	7.07762	6.57853	2	1	2	1.66667	0.383316	0.181796	0.393201	0.387192
Rv0430	+	90	130	98	106	33.2103	45.5021	37.0949	38.6025	0	0	2	0.666667	0	0	0.757039	0.252346
Rv0431	+	110	134	128	124	25.3074	29.2426	30.208	28.2527	16	14	11	13.6667	3.68108	3.0552	2.596	2.31034
Rv0432	+	188	175	190	184.333	29.5939	26.13	30.68	28.8013	0	2	1	1	0	0.298629	0.161474	0.153367
Rv0433	+	87	88	98	91	8.75029	8.39543	10.1108	9.08552	3	2	0	1.66667	0.301734	0.190805	0	0.164736
Rv0434	+	18	23	34	25	3.13286	3.79711	6.07023	4.3334	10	10	18	12.6667	1.74048	1.65092	3.21365	3.25091
Rv0435c	-	81	77	82	80	4.2113	3.79734	4.37324	4.12729	4	8	5	5.66667	0.207966	0.394529	0.266661	0.365231
Rv0436c	-	68	63	62	64.3333	8.98653	7.89734	8.4049	8.42959	9	7	6	7.33333	1.18939	0.877482	0.813377	0.951798
Rv0437c	-	47	52	43	47.3333	7.6859	8.06598	7.21311	7.655	1	1	2	1.33333	0.16353	0.155115	0.335494	0.225938
Rv0438c	-	25	22	27	24.6667	2.3347	1.94882	2.5865	2.29001	23	23	18	21.3333	2.14792	2.0374	1.72433	3.95218
Rv0439c	-	32	36	33	33.6667	3.88973	4.15078	4.11473	4.05175	3	4	3	3.33333	0.364663	0.461198	0.374066	0.553381
Rv0440	+	102	126	159	129	7.14712	8.37449	11.4284	8.98334	10	16	22	16	0.700698	1.06343	1.58129	1.16911
Rv0441c	-	104	151	153	136	27.6167	38.034	41.6761	35.7756	47	51	47	48.3333	12.4806	12.8459	12.8025	9.8749
Rv0442c	-	39	36	31	35.3333	3.02972	2.65275	2.47034	2.7176	28	37	34	33	2.17518	2.72644	2.7094	3.91762
Rv0443	+	284	281	307	290.667	62.6748	58.8217	69.4977	63.6647	8	9	8	8.33333	1.76549	1.88397	1.81101	1.31428
Rv0444c	-	112	97	106	105	18.2366	14.9815	17.7047	16.9743	21	21	13	18.3333	3.41937	3.24342	2.17134	2.35484
Rv0445c	-	109	107	103	106.333	22.0039	20.4887	21.3289	21.2738	7	9	11	9	1.41309	1.72335	2.27784	1.52208
Rv0446c	-	42	51	47	46.6667	6.19927	7.14033	7.11617	6.81859	5	2	2	3	0.738008	0.280013	0.302816	0.543431
Rv0447c	-	85	81	75	80.3333	7.52963	6.80608	6.81512	7.05028	6	10	6	7.33333	0.531504	0.840257	0.54521	0.66885
Rv0448c	-	1	6	3	3.33333	0.170907	0.972676	0.525943	0.556509	19	11	23	17.6667	3.24723	1.78324	4.03223	57.6636
Rv0449c	-	73	74	57	68	6.29013	6.04819	5.03813	5.79215	7	8	5	6.66667	0.603163	0.653859	0.441941	0.646504
Rv0450c	-	1442	1384	1117	1314.33	56.4547	51.3958	44.8586	50.903	55	62	52	56.3333	2.15326	2.30241	2.08831	1.57544
Rv0451c	-	208	201	173	194	56.0186	51.3479	47.7939	51.7201	5	4	5	4.66667	1.3466	1.02185	1.38133	0.871561
Rv0452	+	45	55	63	54.3333	7.20337	8.35109	10.3448	8.63308	1	0	0	0.333333	0.160075	0	0	0.0651755
Rv0453	+	32	18	21	23.6667	2.33734	1.2471	1.57344	1.71929	33	31	30	31.3333	2.41038	2.14779	2.24776	4.48974
Rv0454	+	7	2	1	3.33333	2.27306	0.616028	0.333097	1.07406	96	119	98	104.333	31.1734	36.6537	32.6435	63.3217
Rv0455c	-	340	427	421	396	86.6414	103.212	110.049	99.9676	20	10	14	14.6667	5.09656	2.41715	3.65959	2.1981
Rv0456A	-	0	1	0	0.333333	0.0306343	0.383648	0	0.138094	0	0	0	0	0	0	0	0
Rv0456B	-	21	17	18	18.6667	13.7961	10.5936	12.1301	12.1732	1	0	1	0.666667	0.656955	0	0.673896	0.364294
Rv0456c	-	9	14	11	11.3333	1.11912	1.65128	1.40309	1.39116	16	18	15	16.3333	1.98955	2.12307	1.91331	6.5595
Rv0457c	-	24	24	26	24.6667	1.34967	1.28022	1.49984	1.37658	3	6	10	6.33333	0.168708	0.320054	0.576863	0.665585
Rv0458	+	162	194	165	173.667	12.0892	13.7322	12.6306	12.8173	7	6	5	6	0.522372	0.424708	0.382745	0.395881
Rv0459	+	39	50	34	41	9.02744	10.9781	8.07303	9.35953	38	44	48	43.3333	8.79597	9.66073	11.3972	9.87701
Rv0460	+	15	31	34	26.6667	7.13305	13.9831	16.5852	12.5671	46	74	66	62	21.8747	33.3789	32.1948	30.8521
Rv0461	+	163	159	140	154	35.354	32.7118	31.1484	33.0714	23	17	43	27.6667	4.98859	3.49749	9.56701	4.76868
Rv0462	+	482	468	457	469	39.2976	36.1928	38.2202	37.9035	10	6	8	8	0.815303	0.46401	0.669062	0.438539
Rv0463	+	39	43	45	42.3333	15.1279	15.8212	17.9054	16.2848	26	38	32	32	10.0853	13.9815	12.7327	10.86
Rv0464c	-	127	124	143	131.333	25.2342	23.3703	29.146	25.9168	39	28	38	35	7.74908	5.27717	7.74509	5.24141
Rv0465c	-	174	244	214	210.667	13.8874	18.4722	17.5204	16.6267	5	9	5	6.33333	0.399063	0.681352	0.409354	0.447847
Rv0466	+	145	141	131	139	20.7553	19.1442	19.2349	19.7115	2	4	7	4.33333	0.28628	0.543098	1.02782	0.564093
Rv0467	+	160	128	188	158.667	14.1404	10.7302	17.0434	13.9713	11	5	9	8.33333	0.97215	0.419148	0.815907	0.613322
Rv0468	+	110	105	134	116.333	14.537	13.1622	18.1654	15.2882	13	23	18	18	1.71801	2.88316	2.44013	2.12104
Rv0469	+	260	303	332	298.333	34.3603	37.9824	45.0069	39.1165	18	23	20	20.3333	2.37879	2.88316	2.71126	2.06785
Rv0470A	-	18	9	7	11.3333	4.64945	2.2051	1.85475	2.9031	0	1	0	0.333333	0	0.245011	0	0.0816704
Rv0470c	-	384	372	375	377	50.5711	46.4698	50.6594	49.2334	23	33	27	27.6667	3.029	4.12232	3.64747	2.7656
Rv0471c	-	44	40	38	40.6667	10.2474	8.83647	9.07827	9.38739	1	1	1	1	0.232896	0.220912	0.238902	0.219928
Rv0472c	-	121	118	160	133	19.5341	18.0696	26.4964	21.3667	4	2	3	3	0.645757	0.306264	0.496807	0.364646
Rv0473	+	69	101	86	85.3333	5.72414	7.94767	7.31842	6.99674	5	6	1	4	0.414793	0.472139	0.0850979	0.398274
Rv0474	+	252	267	218	245.667	67.8687	68.2084	60.2259	65.4343	5	5	2	4	1.3466	1.27731	0.552531	0.66814
Rv0475	+	443	567	477	495.667	84.054	102.046	92.8391	92.9796	0	0	0	0	0	0	0	0
Rv0476	+	411	348	291	350	177.61	142.647	128.996	149.751	1	0	0	0.333333	0.432141	0	0	0.00713601
Rv0477	+	260	228	210	232.667	66.2552	55.1111	54.8938	58.7534	1	1	2	1.33333	0.254828	0.241715	0.522798	0.266118
Rv0478	+	64	46	43	51	10.792	7.35761	7.43786	8.52915	22	21	15	19.3333	3.70975	3.35891	2.5946	2.99269
Rv0479c	-	272	277	281	276.667	29.5542	28.5487	31.3194	29.8074	36	36	27	33	3.91158	3.7103	3.00934	2.62806
Rv0480c	-	23	38	20	27	3.10454	4.86531	2.76922	3.57969	14	13	17	14.6667	1.88972	1.66445	2.35383	3.12467
Rv0481c	-	19	19	29	22.3333	4.12101	3.90896	6.45217	4.82738	5	2	4	3.66667	1.08448	0.411469	0.889955	1.20562
Rv0482	+	21	17	15	17.6667	2.15213	1.65256	1.57688	1.79386	54	74	54	60.6667	5.53406	7.19348	5.67677	11.8318
Rv0483	+	401	429	462	430.667	33.6346	34.1316	39.7504	35.8389	24	31	26	27	2.01305	2.46639	2.23704	1.74334
Rv0484c	-	59	68	52	59.6667	8.88151	9.70959	8.02963	8.87358	32	30	33	31.6667	4.81709	4.28364	5.09573	4.71718
Rv0485	+	771	1001	1184	985.333	66.5856	82.0006	104.89	84.4921	24	23	17	21.3333	2.0727	1.88413	1.50603	1.22135
Rv0486	+	234	265	278	259	18.443	19.8116	22.476	20.2435	3	2	1	2	0.236449	0.149521	0.0808489	0.114391
Rv0487	+	107	130	90	109	22.0706	25.4349	19.0428	22.1828	1	1	0	0.666667	0.206267	0.195653	0	0.092628
Rv0488	+	4	5	5	4.66667	0.751426	0.89095	0.963505	0.868627	0	2	1	1	0	0.35638	0.192701	0.183027
Rv0489	+	75	79	87	80.3333	11.3805	11.3706	13.5418	12.0976	0	0	0	0	0	0	0	0
Rv0490	+	241	248	208	232.333	22.2325	21.701	19.683	21.2055	3	8	5	5.33333	0.276753	0.700032	0.47315	0.42757
Rv0491	+	98	108	84	96.6667	16.3075	17.0468	14.3383	15.8975	6	1	2	3	0.998417	0.15784	0.341388	0.345975
Rv0492A	-	11	10	9	10	3.79995	3.27675	3.18923	3.42198	3	3	2	2.66667	1.03635	0.983024	0.708718	1.3638
Rv0492c	-	27	27	20	24.6667	1.62448	1.54089	1.23435	1.46657	8	12	13	11	0.481326	0.684838	0.802325	1.36473
Rv0493c	-	45	59	44	49.3333	5.17128	6.43124	5.18675	5.59642	3	1	1	1.66667	0.344752	0.109004	0.117881	0.271155
Rv0494	+	2	11	7	6.66667	0.312234	1.62892	1.121	1.02072	7	3	5	5	1.09282	0.444251	0.800715	10.6801
Rv0495c	-	115	95	101	103.667	14.6855	11.5073	13.2303	13.141	0	5	1	2	0	0.605646	0.130993	0.245546
Rv0496	+	107	123	120	116.667	12.3336	13.4483	14.1887	13.3235	8	10	4	7.33333	0.922135	1.09336	0.472958	0.741387
Rv0497	+	74	79	60	71	9.02397	9.13798	7.50541	8.55578	10	21	13	14.6667	1.21945	2.42908	1.62617	1.74809
Rv0498	+	12	18	22	17.3333	1.61976	2.30462	3.04614	2.32351	4	7	5	5.33333	0.53992	0.896241	0.692304	1.50715
Rv0499	+	32	35	45	37.3333	4.15646	4.3122	5.99575	4.82147	0	0	2	0.666667	0	0	0.266478	0.0888259
Rv0500	+	51	59	60	56.6667	6.53474	7.17079	7.88618	7.19724	47	61	43	50.3333	6.02221	7.41387	5.65176	7.05808
Rv0500A	+	157	202	159	172.667	75.6083	92.2737	78.546	82.1427	0	0	1	0.333333	0	0	0.494	0.164667
Rv0500B	+	526	488	487	500.333	591.897	520.879	562.143	558.306	0	1	1	0.666667	0	1.06738	1.1543	0.740558
Rv0501	+	656	586	607	616.333	65.9792	55.9059	62.6252	61.5035	49	41	33	41	4.92832	3.91151	3.40467	2.6578
Rv0502	+	980	923	847	916.667	103.513	92.4758	91.772	95.9203	45	51	49	48.3333	4.75315	5.10972	5.30913	3.60762
Rv0503c	-	379	367	355	367	47.4389	43.5732	45.5808	45.531	60	52	58	56.6667	7.51012	6.17385	7.447	5.0046
Rv0504c	-	56	51	54	53.6667	12.7292	10.9961	12.5911	12.1054	9	7	8	8	2.04576	1.50927	1.86534	1.59623
Rv0505c	-	250	250	219	239.667	25.3464	24.0421	22.776	24.0548	1	1	1	1	0.101386	0.0961686	0.104	0.0784545
Rv0506	+	26	32	27	28.3333	6.67039	7.78727	7.10557	7.18774	3	2	2	2.33333	0.76966	0.486704	0.526339	0.676092
Rv0507	+	129	120	114	121	5.04517	4.45169	4.5735	4.69012	7	7	17	10.3333	0.273769	0.259682	0.682013	0.473048
Rv0508	+	11	18	19	16	4.26684	6.62283	7.56006	6.14991	8	9	6	7.66667	3.10316	3.31142	2.38739	4.03262
Rv0509	+	803	865	710	792.667	64.91	66.3238	58.8725	63.3688	81	98	81	86.6667	6.54759	7.51414	6.71644	5.03937
Rv0510	+	1330	1674	1300	1434.67	162.711	194.258	163.142	173.37	4	2	3	3	0.489357	0.232088	0.376482	0.211678
Rv0511	+	537	556	548	547	35.9645	35.3209	37.6477	36.311	0	0	0	0	0	0	0	0
Rv0512	+	251	263	208	240.667	28.8442	28.6681	24.5192	27.3438	0	2	0	0.666667	0	0.218008	0	0.0726693
Rv0513	+	137	158	101	132	28.4133	31.0825	21.4872	26.9943	0	0	0	0	0	0	0	0
Rv0514	+	45	39	27	37	17.105	14.0615	10.5277	13.8981	0	0	1	0.333333	0	0	0.389913	0.129971
Rv0515	+	155	152	165	157.333	11.6587	10.8447	12.7309	11.7448	50	72	83	68.3333	3.76086	5.13697	6.40402	4.79309
Rv0516c	-	217	292	366	291.667	51.8125	66.1325	89.6424	69.1958	24	19	15	19.3333	5.73041	4.30314	3.67387	2.98338
Rv0517	+	82	87	70	79.6667	7.11417	7.15957	6.22968	6.83447	20	22	25	22.3333	1.73516	1.81047	2.22489	2.06046
Rv0518	+	42	39	41	40.6667	6.86825	6.04949	6.87762	6.59845	4	8	4	5.33333	0.654119	1.24092	0.670987	0.916626
Rv0519c	-	18	18	25	20.3333	2.26802	2.15132	3.23127	2.5502	3	2	1	2	0.378004	0.239035	0.129251	0.611579
Rv0520	+	3	4	5	4	0.97417	1.23206	1.66549	1.29057	0	1	2	1	0	0.308014	0.666195	0.324736
Rv0521	+	1	0	1	0.666667	0.372633	0	0.382243	0.251625	0	0	0	0	0	0	0	0
Rv0522	+	34	55	45	44.6667	2.96335	4.54699	4.02322	3.84452	30	34	24	29.3333	2.61472	2.81087	2.14572	4.24005
Rv0523c	-	10	15	9	11.3333	2.8773	4.09386	2.65635	3.20917	5	6	3	4.66667	1.43865	1.63754	0.885449	2.30745
Rv0524	+	179	202	176	185.667	14.657	15.6892	14.783	15.0431	6	6	2	4.66667	0.491296	0.466016	0.167989	0.309644
Rv0525	+	58	57	58	57.6667	10.8419	10.1067	11.1215	10.69	5	6	3	4.66667	0.934648	1.06386	0.57525	0.799208
Rv0526	+	47	58	57	54	8.218	9.61952	10.2235	9.35368	0	1	0	0.333333	0	0.165854	0	0.0552846
Rv0527	+	44	61	56	53.6667	6.41944	8.44172	8.38088	7.74735	1	2	2	1.66667	0.145896	0.276778	0.299317	0.258688
Rv0528	+	109	127	103	113	7.79622	8.61626	7.55705	7.98984	0	0	0	0	0	0	0	0
Rv0529	+	68	61	66	65	7.93472	6.75165	7.89995	7.52877	1	1	0	0.666667	0.116687	0.110683	0	0.0800251
Rv0530	+	314	302	341	319	29.3238	26.7519	32.6665	29.5808	49	29	31	36.3333	4.57601	2.56889	2.96968	2.30387
Rv0531	+	33	33	36	34	11.8314	11.2226	13.2398	12.0979	2	0	1	1	0.717055	0	0.367773	0.300342
Rv0532	+	44	59	56	53	2.80311	3.5653	3.65959	3.34266	30	46	60	45.3333	1.91121	2.77972	3.92099	4.23327
Rv0533c	-	73	101	131	101.667	8.23901	10.8126	15.1663	11.406	26	29	34	29.6667	2.93444	3.10461	3.9363	3.39157
Rv0534c	-	12	13	12	12.3333	1.55335	1.5962	1.5934	1.58098	1	0	3	1.33333	0.129446	0	0.398351	0.377192
Rv0535	+	24	25	28	25.6667	3.43536	3.39436	4.11128	3.647	0	0	0	0	0	0	0	0
Rv0536	+	23	19	15	19	2.51348	1.96951	1.6815	2.05483	26	25	27	26	2.84133	2.59147	3.0267	5.18817
Rv0537c	-	127	124	154	135	10.0725	9.32855	12.5289	10.6433	6	6	5	5.66667	0.475868	0.451382	0.406783	0.424617
Rv0538	+	50	44	61	51.6667	3.45241	2.88179	4.32055	3.55158	82	79	76	79	5.66195	5.17411	5.38298	8.32899
Rv0539	+	7	5	8	6.66667	1.25882	0.852887	1.47575	1.19582	128	117	123	122.667	23.0184	19.9576	22.6896	67.8459
Rv0540	+	4	6	8	6	0.686726	0.977084	1.40887	1.02423	0	3	2	1.66667	0	0.488542	0.352218	0.280253
Rv0541c	-	64	77	60	67	5.392	6.15343	5.18535	5.57693	3	2	1	2	0.25275	0.159829	0.0864226	0.219564
Rv0542c	-	54	59	43	52	5.64088	5.84604	4.60764	5.36485	2	1	0	1	0.208921	0.0990855	0	0.141654
Rv0543c	-	97	91	102	96.6667	36.5045	32.4843	39.3761	36.1216	0	0	1	0.333333	0	0	0.38604	0.12868
Rv0544c	-	76	75	78	76.3333	31.0707	29.0841	32.7106	30.9551	2	0	1	1	0.817649	0	0.419367	0.216971
Rv0545c	-	415	434	458	435.667	37.6425	37.3403	42.6141	39.199	23	20	24	22.3333	2.08621	1.72075	2.23305	1.48048
Rv0546c	-	31	48	46	41.6667	9.12759	13.4058	13.8934	12.1423	5	3	3	3.66667	1.47219	0.837862	0.906094	1.05437
Rv0547c	-	46	44	37	42.3333	5.91408	5.36586	4.87965	5.38653	5	6	6	5.66667	0.642835	0.731708	0.791295	0.826461
Rv0548c	-	150	180	165	165	18.0593	20.556	20.3775	19.6643	1	3	0	1.33333	0.120395	0.342601	0	0.133753
Rv0549c	-	21	8	22	17	5.77898	2.08823	6.21029	4.6925	0	0	0	0	0	0	0	0
Rv0550c	-	16	30	30	25.3333	6.83628	12.1585	13.1486	10.7144	0	0	0	0	0	0	0	0
Rv0551c	-	54	44	44	47.3333	3.57858	2.76584	2.99108	3.11183	6	5	8	6.33333	0.39762	0.3143	0.543832	0.611922
Rv0552	+	45	42	41	42.6667	3.18852	2.82282	2.98002	2.99712	17	23	15	18.3333	1.20455	1.54583	1.09025	1.98668
Rv0553	+	11	6	8	8.33333	1.2757	0.66003	0.951707	0.962479	4	0	3	2.33333	0.463891	0	0.35689	1.18547
Rv0554	+	43	43	45	43.6667	6.20189	5.88276	6.65772	6.24746	5	6	4	5	0.72115	0.82085	0.591797	0.811917
Rv0555	+	127	140	128	131.667	8.67425	9.07013	8.968	8.90413	2	1	3	2	0.136602	0.0647866	0.210188	0.137845
Rv0556	+	53	65	67	61.6667	11.6963	13.6065	15.1672	13.49	1	2	1	1.33333	0.220686	0.41866	0.226377	0.27035
Rv0557	+	104	72	92	89.3333	10.4049	6.83271	9.44167	8.89308	2	3	1	2	0.200094	0.284696	0.102627	0.18551
Rv0558	+	269	311	309	296.333	43.4271	47.6241	51.1711	47.4074	43	31	29	34.3333	6.94189	4.74709	4.80247	3.65202
Rv0559c	-	327	408	399	378	109.954	130.131	137.624	125.903	38	50	41	43	12.7776	15.9475	14.1419	10.3706
Rv0560c	-	21	19	22	20.6667	3.29202	2.82523	3.53772	3.21833	4	5	10	6.33333	0.627052	0.743483	1.60806	1.34249
Rv0561c	-	30	41	40	37	2.78107	3.60522	3.80372	3.39667	1	0	3	1.33333	0.0927024	0	0.285279	0.192856
Rv0562	+	110	120	140	123.333	12.4149	12.8467	16.2083	13.8233	0	4	3	2.33333	0	0.428222	0.347321	0.258514
Rv0563	+	282	331	346	319.667	37.2677	41.4924	46.9047	41.8883	1	1	0	0.666667	0.132155	0.125355	0	0.0521852
Rv0564c	-	35	23	28	28.6667	3.88084	2.41904	3.18474	3.16154	29	29	28	28.6667	3.21555	3.05009	3.18474	4.50839
Rv0565c	-	59	69	71	66.3333	4.59283	5.09489	5.6695	5.11908	17	22	17	18.6667	1.32336	1.62446	1.35749	1.83905
Rv0566c	-	47	37	35	39.6667	10.8792	8.1238	8.31047	9.1045	1	2	7	3.33333	0.231473	0.439124	1.66209	0.762808
Rv0567	+	130	165	171	155.333	14.4994	17.4562	19.5642	17.1732	21	12	14	15.6667	2.34221	1.26954	1.60174	1.43087
Rv0568	+	208	206	188	200.667	16.6713	15.6614	15.4568	15.9298	2	0	2	1.33333	0.160301	0	0.164434	0.0830125
Rv0569	+	2376	2306	2300	2327.33	1015.19	934.58	1008.06	985.942	2	1	0	1	0.854535	0.405282	0	0.137563
Rv0570	+	888	809	703	800	48.5679	41.9703	39.4411	43.3264	10	13	10	11	0.546935	0.67443	0.56104	0.444851
Rv0571c	-	143	127	153	141	12.2107	10.2864	13.4015	11.9662	19	20	5	14.6667	1.6224	1.61991	0.437957	1.07564
Rv0572c	-	236	212	206	218	78.6573	67.0224	70.4291	72.0363	0	1	2	1	0	0.316144	0.683777	0.333307
Rv0573c	-	45	34	23	34	3.67677	2.63506	1.9277	2.74651	15	10	16	13.6667	1.22559	0.775018	1.34101	1.68298
Rv0574c	-	102	107	105	104.667	10.1512	10.1008	10.7192	10.3237	1	6	2	3	0.0995212	0.566401	0.204175	0.285613
Rv0575c	-	118	94	108	106.667	11.5018	8.69097	10.7985	10.3304	2	4	3	3	0.194945	0.369828	0.299959	0.272973
Rv0576	+	129	135	142	135.333	11.2433	11.1608	12.6955	11.6999	15	14	8	12.3333	1.30736	1.15742	0.71524	0.965253
Rv0577	+	106	112	136	118	15.3468	15.3811	20.198	16.9753	22	17	17	18.6667	3.18519	2.33463	2.52475	2.22851
Rv0578c	-	335	289	307	310.333	9.71271	7.94787	9.13044	8.93034	16	16	17	16.3333	0.463891	0.44002	0.505594	0.455284
Rv0579	+	78	48	71	65.6667	11.6952	6.8267	10.9201	9.81401	34	30	28	30.6667	5.0979	4.26669	4.30654	4.13618
Rv0580c	-	273	333	307	304.333	63.1921	73.1142	72.8947	69.7337	2	3	5	3.33333	0.462946	0.658686	1.18721	0.636785
Rv0581	+	14	15	11	13.3333	7.40067	7.52128	5.96477	6.96224	0	1	0	0.333333	0	0.501418	0	0.167139
Rv0582	+	1	7	7	5	0.279246	1.85414	2.00513	1.37951	2	2	4	2.66667	0.558492	0.529754	1.14579	6.42431
Rv0583c	-	54	62	64	60	8.94646	9.74331	10.8766	9.85547	103	124	107	111.333	17.0645	19.4866	18.1844	18.1512
Rv0584	+	23	48	35	35.3333	0.992793	1.9653	1.54973	1.50261	46	70	38	51.3333	1.98559	2.86606	1.68257	7.38201
Rv0585c	-	30	40	41	37	1.4284	1.80653	2.00249	1.74581	32	25	27	28	1.52363	1.12908	1.31871	3.94436
Rv0586	+	196	180	202	192.667	30.8532	26.8766	32.6177	30.1158	0	0	1	0.333333	0	0	0.161474	0.0538246
Rv0587	+	94	93	82	89.6667	13.4045	12.5795	11.9948	12.6596	7	12	11	10	0.998209	1.62316	1.60906	1.29582
Rv0588	+	99	152	101	117.333	12.6851	18.4739	13.2751	14.8114	1	6	4	3.66667	0.128132	0.729233	0.525745	0.447951
Rv0589	+	72	102	97	90.3333	6.74055	9.05775	9.3152	8.37117	0	2	1	1	0	0.177603	0.096033	0.091212
Rv0590	+	44	50	36	43.3333	6.04684	6.51783	5.075	5.87989	3	3	3	3	0.412285	0.39107	0.422917	0.471299
Rv0590A	+	6	3	5	4.66667	2.68472	1.27329	2.29496	2.08432	0	0	0	0	0	0	0	0
Rv0591	+	8	5	11	8	0.629222	0.373028	0.887491	0.629914	7	1	3	3.66667	0.550569	0.0746055	0.242043	2.67184
Rv0592	+	10	7	8	8.33333	0.744778	0.494518	0.611188	0.616828	3	2	4	3	0.223434	0.141291	0.305594	1.02883
Rv0593	+	11	13	7	10.3333	1.03492	1.16015	0.67557	0.956881	67	76	55	66	6.30361	6.78243	5.30805	21.8942
Rv0594	+	49	66	74	63	3.59291	4.59041	5.56595	4.58309	15	14	8	12.3333	1.09987	0.973722	0.601724	1.42298
Rv0595c	-	19	22	16	19	5.5087	6.05028	4.75853	5.43917	1	1	1	1	0.289932	0.275013	0.297408	0.34517
Rv0596c	-	23	19	27	23	10.1713	7.97002	12.2481	10.1298	4	4	7	5	1.76892	1.6779	3.17544	2.12785
Rv0597c	-	100	96	104	100	9.20269	8.37998	9.8176	9.13342	29	31	39	33	2.66878	2.70604	3.6816	2.97975
Rv0598c	-	34	38	40	37.3333	9.35644	9.9191	11.2914	10.189	1	3	0	1.33333	0.275189	0.783087	0	0.347291
Rv0599c	-	108	140	115	121	52.0108	63.9521	56.81	57.591	0	0	1	0.333333	0	0	0.494	0.164667
Rv0600c	-	1	1	2	1.33333	0.224611	0.213053	0.460807	0.29949	5	8	7	6.66667	1.12306	1.70443	1.61282	15.7702
Rv0601c	-	1	3	2	2	0.241815	0.688117	0.496102	0.475345	2	2	1	1.66667	0.483631	0.458745	0.248051	6.1014
Rv0602c	-	0	7	2	3	0.0306343	0.991636	0.306397	0.442889	3	3	1	2.33333	0.448041	0.424987	0.153199	0.342076
Rv0603	+	0	1	0	0.333333	0.0306343	0.34664	0	0.125758	0	0	0	0	0	0	0	0
Rv0604	+	20	27	29	25.3333	2.3927	3.06393	3.55888	3.00517	27	25	12	21.3333	3.23014	2.83697	1.47264	5.39595
Rv0605	+	107	118	120	115	20.0015	20.9227	23.01	21.3114	2	0	0	0.666667	0.373859	0	0	0.0548205
Rv0606	+	66	78	68	70.6667	10.0957	11.3173	10.6699	10.6943	1	2	3	2	0.152965	0.290188	0.47073	0.298077
Rv0607	+	9	12	10	10.3333	2.64994	3.35145	3.02031	3.00724	3	3	1	2.33333	0.883315	0.837862	0.302031	1.3576
Rv0608	+	52	59	62	57.6667	24.1223	25.9612	29.5029	26.5288	0	0	0	0	0	0	0	0
Rv0609	+	32	53	44	43	9.06958	14.2485	12.7923	12.0368	1	1	1	1	0.283424	0.26884	0.290733	0.278178
Rv0609A	+	11	29	22	20.6667	5.50742	13.7724	11.2989	10.1929	4	5	2	3.66667	2.0027	2.37456	1.02717	2.20042
Rv0610c	-	68	57	56	60.3333	6.6797	5.31105	5.64279	5.87785	0	1	1	0.666667	0	0.0931763	0.100764	0.0646468
Rv0611c	-	93	108	103	101.333	27.5973	30.3993	31.3529	29.7832	144	152	161	152.333	42.7312	42.7842	49.0079	35.1386
Rv0612	+	14	13	12	13	2.62999	2.31647	2.31241	2.41962	6	5	3	4.66667	1.12714	0.89095	0.578103	1.74664
Rv0613c	-	90	99	111	100	3.98472	4.15765	5.04123	4.39453	1	3	0	1.33333	0.0442747	0.125989	0	0.0745842
Rv0614	+	15	4	9	9.33333	1.71855	0.434697	1.05772	1.07032	16	20	30	22	1.83312	2.17349	3.52573	5.02816
Rv0615	+	39	22	27	29.3333	18.316	9.80045	13.0073	13.7079	1	0	1	0.666667	0.469641	0	0.481752	0.235787
Rv0616A	+	56	64	65	61.6667	28.0378	30.3944	33.3831	30.6051	2	1	2	1.66667	1.00135	0.474912	1.02717	0.605441
Rv0616c	-	2	0	0	0.666667	0.854535	0	0	0.284845	44	48	49	47	18.7998	19.4535	21.476	78.167
Rv0617	+	41	56	53	50	11.6204	15.0551	15.4089	14.0281	5	3	7	5	1.41712	0.806521	2.03513	1.30489
Rv0618	+	11	21	18	16.6667	1.79883	3.25742	3.01944	2.6919	2	0	1	1	0.32706	0	0.167747	0.58917
Rv0619	+	0	2	5	2.33333	0.0306343	0.395615	1.06958	0.498609	1	0	0	0.333333	0.208538	0	0	0.0695127
Rv0620	+	0	0	0	0	0.0306343	0	0	0.0102114	0	2	0	0.666667	0	0.197626	0	0.0658753
Rv0621	+	27	43	33	34.3333	2.88406	4.35678	3.61586	3.6189	0	0	1	0.333333	0	0	0.109571	0.0365238
Rv0622	+	3	8	10	7	0.360042	0.910707	1.23109	0.833946	9	13	12	11.3333	1.08013	1.4799	1.47731	9.78443
Rv0623	+	34	22	19	25	15.2134	9.33744	8.72085	11.0906	1	0	1	0.666667	0.447454	0	0.458992	0.239259
Rv0624	+	23	47	42	37.3333	6.61778	12.8274	12.3963	10.6138	1	6	2	3	0.28773	1.63754	0.590299	0.870132
Rv0625c	-	22	23	29	24.6667	3.37888	3.3507	4.56883	3.76614	10	10	12	10.6667	1.53585	1.45682	1.89055	2.44893
Rv0626	+	32	32	48	37.3333	13.9881	13.2683	21.5232	16.2599	0	2	0	0.666667	0	0.829269	0	0.276423
Rv0627	+	18	16	25	19.6667	5.02643	4.23803	7.16118	5.47522	5	0	3	2.66667	1.39623	0	0.859342	1.10114
Rv0628c	-	42	37	36	38.3333	4.14721	3.46549	3.64642	3.75304	0	6	2	2.66667	0	0.561972	0.202579	0.25485
Rv0629c	-	28	21	25	24.6667	1.84267	1.31089	1.68767	1.61374	1	1	1	1	0.0658096	0.0624233	0.0675067	0.148056
Rv0630c	-	11	19	17	15.6667	0.38069	0.623719	0.603511	0.535973	8	10	10	9.33333	0.276865	0.328273	0.355006	2.36078
Rv0631c	-	11	25	22	19.3333	0.379649	0.81844	0.778879	0.65899	0	0	2	0.666667	0	0	0.0708072	0.0236024
Rv0632c	-	408	477	404	429.667	66.7201	73.9899	67.7697	69.4933	7	8	10	8.33333	1.14471	1.24092	1.67747	1.02312
Rv0633c	-	30	58	47	45	4.06388	7.45255	6.53093	6.01579	6	8	5	6.33333	0.812776	1.02794	0.69478	1.16082
Rv0634A	+	334	349	400	361	151.236	149.896	185.791	162.308	23	43	17	27.6667	10.4144	18.4686	7.89613	8.9902
Rv0634B	+	149	158	141	149.333	101.403	101.995	98.4332	100.611	2	3	2	2.33333	1.36112	1.93662	1.39622	1.15031
Rv0634c	-	93	104	106	101	14.8243	15.7247	17.3323	15.9604	4	2	5	3.66667	0.637606	0.302398	0.81756	0.499466
Rv0635	+	261	278	285	274.667	62.3182	62.9617	69.8035	65.0278	0	4	3	2.33333	0	0.905924	0.734773	0.546899
Rv0636	+	134	127	136	132.333	35.583	31.9889	37.0454	34.8724	16	20	19	18.3333	4.24872	5.03762	5.17546	3.75456
Rv0637	+	135	163	142	146.667	30.6864	35.1444	33.1099	32.9802	1	0	0	0.333333	0.227306	0	0	0.0217252
Rv0638	+	578	613	499	563.333	135.446	136.257	119.949	130.551	3	1	2	2	0.703009	0.222278	0.480759	0.249568
Rv0639	+	705	643	565	637.667	111.907	96.8137	91.9972	100.239	17	10	19	15.3333	2.69847	1.50566	3.09371	1.60384
Rv0640	+	750	773	680	734.333	199.159	194.704	185.227	193.03	5	3	7	5	1.32772	0.755642	1.90675	0.907016
Rv0641	+	808	860	784	817.333	129.889	131.135	129.281	130.102	6	5	4	5	0.964525	0.762411	0.659599	0.495782
Rv0642c	-	375	389	378	380.667	47.0939	46.3383	48.6948	47.3756	26	32	32	30	3.26517	3.81189	4.12231	2.84808
Rv0643c	-	195	185	158	179.333	25.1559	22.6378	20.9084	22.9007	5	7	3	5	0.645024	0.856566	0.396995	0.493056
Rv0644c	-	189	216	203	202.667	24.8904	26.9825	27.4236	26.4322	3	1	2	2	0.395086	0.124919	0.270183	0.178255
Rv0645c	-	57	70	60	62.3333	7.53283	8.77482	8.13377	8.14714	36	37	20	31	4.75758	4.63812	2.71126	4.30215
Rv0646c	-	67	68	70	68.3333	8.4141	8.10026	9.01755	8.51064	6	8	7	7	0.753502	0.952972	0.901755	0.88089
Rv0647c	-	197	213	215	208.333	15.2726	15.6633	17.0979	16.0113	6	8	5	6.33333	0.465156	0.588295	0.397626	0.417967
Rv0648	+	9	13	12	11.3333	0.280471	0.384279	0.383605	0.349452	4	6	5	5	0.124654	0.177359	0.159836	1.41591
Rv0649	+	0	0	2	0.666667	0.0306343	0	0.345947	0.125527	0	0	0	0	0	0	0	0
Rv0650	+	1	0	0	0.333333	0.125169	0	0	0.0417229	0	1	2	1	0	0.118728	0.256793	0.125174
Rv0651	+	379	433	382	398	80.363	87.0887	83.0879	83.5132	2	3	3	2.66667	0.424079	0.603386	0.652523	0.434113
Rv0652	+	184	162	190	178.667	53.3474	44.5521	56.5076	51.469	2	4	3	3	0.579863	1.10005	0.892225	0.695971
Rv0653c	-	11	13	7	10.3333	1.79883	2.0165	1.17423	1.66318	146	112	117	125	23.8753	17.3729	19.6264	51.2607
Rv0654	+	109	119	133	120.333	8.23136	8.52411	10.3028	9.01942	12	11	17	13.3333	0.906205	0.787943	1.3169	1.0245
Rv0655	+	2003	1947	1697	1882.33	210.98	194.529	183.358	196.289	3	2	8	4.33333	0.315996	0.199824	0.864386	0.359129
Rv0656c	-	8	9	7	8	2.37396	2.53328	2.13078	2.346	18	12	18	16	5.3414	3.3777	5.47915	9.55131
Rv0657c	-	59	81	52	64	43.2615	56.3368	39.1121	46.2368	0	0	1	0.333333	0	0	0.752155	0.250718
Rv0658c	-	36	42	41	39.6667	5.71441	6.32376	6.6759	6.23802	3	3	5	3.66667	0.476201	0.451697	0.814134	0.666352
Rv0659c	-	142	146	153	147	52.3985	51.1024	57.9135	53.8048	4	0	1	1.66667	1.47602	0	0.37852	0.20879
Rv0660c	-	263	252	237	250.667	122.003	110.885	112.777	115.222	0	0	0	0	0	0	0	0
Rv0661c	-	1	3	1	1.66667	0.260076	0.74008	0.266783	0.422313	0	0	0	0	0	0	0	0
Rv0662c	-	4	8	4	5.33333	1.78981	3.39543	1.83597	2.34041	0	0	1	0.333333	0	0	0.458992	0.152997
Rv0663	+	169	172	165	168.667	8.12839	7.847	8.14066	8.03868	15	17	15	15.6667	0.721455	0.775575	0.74006	0.765528
Rv0664	+	16	14	13	14.3333	6.68548	5.54879	5.57203	5.93543	55	63	67	61.6667	22.9813	24.9695	28.7174	27.9775
Rv0665	+	7	9	6	7.33333	2.35376	2.87055	2.06954	2.43128	0	0	1	0.333333	0	0	0.344923	0.114974
Rv0666	+	2	3	1	2	1.31391	1.86945	0.673896	1.28575	0	0	0	0	0	0	0	0
Rv0667	+	5844	5831	5578	5751	188.797	178.684	184.851	184.111	14	12	12	12.6667	0.452287	0.367726	0.397672	0.262159
Rv0668	+	3627	4169	4589	4128.33	104.36	113.782	135.444	117.862	11	10	7	9.33333	0.316503	0.272924	0.206605	0.168738
Rv0669c	-	38	50	52	46.6667	2.25762	2.81769	3.16904	2.74812	58	60	76	64.6667	3.44584	3.38123	4.63167	7.1475
Rv0670	+	178	157	163	166	26.689	22.329	25.0702	24.6961	1	1	2	1.33333	0.149938	0.142223	0.30761	0.166421
Rv0671	+	136	140	114	130	18.3573	17.9248	15.7845	17.3555	4	2	2	2.66667	0.53992	0.256069	0.276922	0.263925
Rv0672	+	74	73	70	72.3333	5.16605	4.83401	5.01283	5.0043	5	2	0	2.33333	0.349058	0.132439	0	0.242315
Rv0673	+	31	21	24	25.3333	3.75613	2.41354	2.98296	3.05088	1	0	2	1	0.121165	0	0.24858	0.17747
Rv0674	+	18	10	14	14	2.83346	1.49314	2.26063	2.19575	5	12	3	6.66667	0.787072	1.79177	0.484421	1.57343
Rv0675	+	2	7	9	6	0.287366	0.954026	1.32649	0.855962	137	133	96	122	19.6846	18.1265	14.1493	211.662
Rv0676c	-	8729	9470	8422	8873.67	342.805	352.769	339.278	344.951	22	12	25	19.6667	0.863984	0.447014	1.00712	0.492103
Rv0677c	-	2189	2410	2196	2265	581.278	607.033	598.174	595.495	2	2	3	2.33333	0.53109	0.503762	0.817178	0.442993
Rv0678	+	2517	2853	2841	2737	575.584	618.848	666.429	620.287	7	12	17	12	1.60075	2.60294	3.98778	2.20506
Rv0679c	-	49	71	62	60.6667	11.2052	15.4007	14.5437	13.7165	309	322	300	310.333	70.6616	69.8455	70.3727	65.2346
Rv0680c	-	49	64	68	60.3333	14.8904	18.4479	21.1971	18.1785	68	66	79	71	20.6642	19.0244	24.626	18.6203
Rv0681	+	117	140	144	133.667	22.538	25.5808	28.4544	25.5244	0	0	0	0	0	0	0	0
Rv0682	+	695	631	511	612.333	211.2	181.885	159.29	184.125	1	0	0	0.333333	0.303886	0	0	0.00422
Rv0683	+	361	334	321	338.667	87.2953	76.6103	79.6244	81.1767	2	2	3	2.33333	0.483631	0.458745	0.744154	0.417215
Rv0684	+	1467	1454	1465	1462	79.2063	74.4648	81.1381	78.2697	10	15	15	13.3333	0.53992	0.768206	0.830765	0.552983
Rv0685	+	890	1018	1113	1007	85.0011	92.2231	109.04	95.4215	5	5	5	5	0.477534	0.452962	0.489849	0.330747
Rv0686	+	82	109	127	106	11.6933	14.7437	18.5774	15.0048	6	6	4	5.33333	0.855607	0.811581	0.585114	0.680167
Rv0687	+	99	88	94	93.6667	13.6054	11.4714	13.2514	12.7761	2	3	3	2.66667	0.274857	0.39107	0.422917	0.330579
Rv0688	+	95	90	119	101.333	8.85004	7.95283	11.3717	9.39153	20	26	30	25.3333	1.86317	2.29748	2.86682	2.33889
Rv0689c	-	0	0	0	0	0.0306343	0	0	0.0102114	4	5	2	3.66667	1.78981	2.12215	0.917985	1.60998
Rv0690c	-	61	70	58	63	6.609	7.19385	6.44602	6.74962	10	9	9	9.33333	1.08344	0.924923	1.00024	1.12253
Rv0691c	-	91	84	86	87	17.3531	15.194	16.8225	16.4565	6	3	3	4	1.14416	0.542642	0.586833	0.56987
Rv0692	+	103	138	120	120.333	35.5814	45.2191	42.5231	41.1079	2	0	0	0.666667	0.690901	0	0	0.0569495
Rv0693	+	181	175	192	182.667	17.5074	16.0561	19.0503	17.5379	4	2	2	2.66667	0.386904	0.183498	0.198441	0.192128
Rv0694	+	234	240	218	230.667	22.3486	21.7422	21.3574	21.8161	16	5	15	12	1.52811	0.452962	1.46955	0.841376
Rv0695	+	55	56	43	51.3333	8.27937	7.99613	6.63989	7.63846	13	10	14	12.3333	1.95694	1.42788	2.16182	1.8898
Rv0696	+	148	129	72	116.333	11.9127	9.84904	5.9448	9.2355	1	1	0	0.666667	0.0804909	0.0763491	0	0.0452666
Rv0697	+	18	15	15	16	1.42165	1.12375	1.21526	1.25355	2	6	5	4.33333	0.157961	0.4495	0.405087	0.61074
Rv0698	+	15	18	22	18.3333	2.79018	3.17592	4.19779	3.38796	38	41	52	43.6667	7.06845	7.23405	9.92205	13.1487
Rv0699	+	2	0	1	1	1.02854	0	0.52753	0.518688	1	2	0	1	0.514268	0.975611	0	1.79165
Rv0700	+	770	713	714	732.333	286.928	252.016	272.921	270.622	1	2	1	1.33333	0.372633	0.706918	0.382243	0.366863
Rv0701	+	1178	1097	1132	1135.67	205.028	181.106	202.103	196.079	3	3	3	3	0.522143	0.495276	0.535608	0.351097
Rv0702	+	780	823	890	831	132.115	132.226	154.635	139.659	4	2	3	3	0.677515	0.321326	0.52124	0.295896
Rv0703	+	770	841	999	870	289.778	300.212	385.654	325.215	4	1	3	2.66667	1.50534	0.35697	1.15812	0.520266
Rv0704	+	1180	1273	1344	1265.67	159.276	162.988	186.091	169.452	19	15	15	16.3333	2.56462	1.92052	2.07691	1.3797
Rv0705	+	419	488	529	478.667	169.469	187.22	219.477	192.055	10	7	7	8	4.0446	2.68553	2.90423	1.93325
Rv0706	+	411	625	665	567	78.7714	113.622	130.739	107.711	8	7	1	5.33333	1.53326	1.27257	0.1966	0.546812
Rv0707	+	521	731	843	698.333	71.8608	95.6377	119.272	95.5903	3	4	4	3.66667	0.413786	0.523325	0.565942	0.379977
Rv0708	+	485	781	987	751	132.504	202.393	276.607	203.835	7	9	11	9	1.91243	2.33232	3.08275	1.84735
Rv0709	+	299	493	592	461.333	145.847	228.102	296.214	223.388	9	13	19	13.6667	4.39004	6.01487	9.50685	5.26219
Rv0710	+	182	239	350	257	50.4509	62.8424	99.523	70.9388	4	4	3	3.66667	1.10881	1.05176	0.853054	0.699396
Rv0711	+	653	662	714	676.333	31.4073	30.2018	35.2268	32.2787	20	16	8	14.6667	0.96194	0.729953	0.394698	0.464712
Rv0712	+	50	69	76	65	6.32109	8.27424	9.85583	8.15039	2	2	1	1.66667	0.252844	0.239833	0.129682	0.240488
Rv0713	+	127	114	107	116	15.339	13.0603	13.2566	13.8853	5	6	5	5.33333	0.603896	0.687386	0.619469	0.551087
Rv0714	+	466	411	339	405.333	143.92	120.402	107.397	123.906	1	3	5	3	0.30884	0.878845	1.58402	0.82725
Rv0715	+	485	491	450	475.333	173.886	166.979	165.498	168.787	1	2	1	1.33333	0.358527	0.680158	0.367773	0.355357
Rv0716	+	536	515	502	517.667	108.203	98.6138	103.952	103.59	0	0	1	0.333333	0	0	0.207076	0.0690255
Rv0717	+	202	260	283	248.333	124.097	151.51	178.342	151.316	1	1	2	1.33333	0.614342	0.58273	1.26037	0.628885
Rv0718	+	200	227	257	228	57.1122	61.4868	75.2817	64.6269	0	0	2	0.666667	0	0	0.58585	0.195283
Rv0719	+	395	441	447	427.667	83.2894	88.2041	96.6847	89.3928	0	0	0	0	0	0	0	0
Rv0720	+	87	81	84	84	26.8691	23.7288	26.6116	25.7365	0	0	1	0.333333	0	0	0.316805	0.105602
Rv0721	+	233	234	276	247.667	40.0018	38.1063	48.606	42.238	7	7	12	8.66667	1.20177	1.13993	2.11331	1.17253
Rv0722	+	174	211	249	211.333	100.384	115.466	147.358	121.069	0	0	0	0	0	0	0	0
Rv0723	+	165	219	264	216	42.6199	53.6575	69.9504	55.4093	0	0	0	0	0	0	0	0
Rv0724	+	706	843	690	746.333	42.8857	48.5727	42.9947	44.8177	13	18	15	15.3333	0.78968	1.03714	0.934666	0.711274
Rv0724A	-	0	1	2	1	0.0306343	0.321806	0.696024	0.349488	18	25	26	23	6.10674	8.04515	9.04832	7.7334
Rv0725c	-	12	12	12	12	1.507	1.42946	1.54587	1.49411	24	30	29	27.6667	3.01401	3.57365	3.73584	8.30229
Rv0726c	-	100	108	123	110.333	10.304	10.5557	13.0008	11.2868	8	6	1	5	0.824321	0.586428	0.105697	0.46534
Rv0727c	-	8	7	3	6	1.38601	1.15036	0.533159	1.02318	26	28	22	25.3333	4.50455	4.60143	3.90983	12.369
Rv0728c	-	7	7	5	6.33333	0.811809	0.770036	0.594817	0.725554	5	6	8	6.33333	0.579863	0.66003	0.951707	2.63217
Rv0729	+	5	4	6	5	0.422189	0.320371	0.519691	0.42075	5	4	3	4	0.422189	0.320371	0.259846	3.1263
Rv0730	+	302	311	287	300	47.1473	46.054	45.961	46.3875	4	4	2	3.33333	0.624468	0.592335	0.320286	0.343053
Rv0731c	-	12	12	17	13.6667	1.42661	1.3532	2.07315	1.61765	29	30	25	28	3.44764	3.383	3.04875	9.23176
Rv0732	+	433	463	422	439.333	37.141	37.6707	37.1309	37.3142	22	32	25	26.3333	1.88707	2.60359	2.1997	1.75011
Rv0733	+	183	196	204	194.333	38.1624	38.7702	43.6388	40.1905	4	4	7	5	0.834152	0.791229	1.49741	0.826987
Rv0734	+	80	67	60	69	11.3653	9.02867	8.7438	9.7126	0	0	0	0	0	0	0	0
Rv0735	+	4	6	5	5	0.852932	1.21356	1.09366	1.05339	0	2	1	1	0	0.404521	0.218732	0.207751
Rv0736	+	11	14	8	11	1.66248	2.00701	1.24026	1.63658	40	28	30	32.6667	6.04538	4.01401	4.65096	13.5534
Rv0737	+	7	13	7	9	1.60075	2.81985	1.64203	2.02088	2	0	0	0.666667	0.457357	0	0	0.837971
Rv0738	+	28	14	11	17.6667	5.8071	2.75414	2.34019	3.63381	0	0	0	0	0	0	0	0
Rv0739	+	16	13	18	15.6667	2.25614	1.73879	2.60361	2.19952	1	2	2	1.66667	0.141009	0.267506	0.28929	0.368905
Rv0740	+	24	30	19	24.3333	5.17586	6.13691	4.20322	5.17199	20	20	6	15.3333	4.31321	4.09127	1.32733	4.25028
Rv0741	+	24	17	19	20	8.68687	5.83657	7.05445	7.19263	17	9	13	13	6.1532	3.08995	4.82673	4.71636
Rv0742	+	4	4	8	5.33333	0.862643	0.818254	1.76978	1.15022	0	4	0	1.33333	0	0.818254	0	0.272751
Rv0743c	-	23	32	53	36	4.69304	6.19346	11.0933	7.32659	2	4	3	3	0.40809	0.774183	0.627921	0.722403
Rv0744c	-	98	75	108	93.6667	22.0119	15.979	24.8836	20.9581	1	2	0	1	0.224611	0.426107	0	0.171963
Rv0745	+	5	6	10	7	1.0783	1.22738	2.21222	1.50597	6	4	5	5	1.29396	0.818254	1.10611	4.16093
Rv0746	+	13	20	15	16	0.628452	0.917099	0.743837	0.763129	9	4	12	8.33333	0.435082	0.18342	0.59507	2.28997
Rv0747	+	56	82	56	64.6667	2.64639	3.67568	2.71464	3.01224	8	3	12	7.66667	0.378056	0.134476	0.581708	0.657714
Rv0748	+	35	26	33	31.3333	15.4781	10.9063	14.9699	13.7848	0	1	2	1	0	0.419475	0.907269	0.442248
Rv0749	+	13	18	21	17.3333	3.45208	4.53385	5.72025	4.56873	10	13	13	12	2.65545	3.27445	3.5411	4.52793
Rv0749A	-	56	56	55	55.6667	46.4568	44.0663	46.8038	45.7756	0	1	0	0.333333	0	0.786898	0	0.262299
Rv0750	+	64	53	53	56.6667	29.689	23.3211	25.2202	26.0768	9	7	10	8.66667	4.17502	3.08014	4.75853	3.02533
Rv0751c	-	40	41	47	42.6667	5.14268	5	6.19847	5.44705	4	3	5	4	0.514268	0.365854	0.659412	0.635045
Rv0752c	-	58	65	91	71.3333	5.62448	5.97894	9.05218	6.8852	0	0	1	0.333333	0	0	0.0994745	0.0331582
Rv0753c	-	119	97	117	111	8.82815	6.82577	8.90361	8.18585	3	4	10	5.66667	0.222558	0.281475	0.760993	0.421428
Rv0754	+	19	21	16	18.6667	1.23113	1.29071	1.06348	1.19511	10	14	12	12	0.647966	0.860473	0.79761	2.09633
Rv0755A	-	384	415	409	402.667	235.907	241.833	257.745	245.162	2	2	1	1.66667	1.22868	1.16546	0.630184	0.613823
Rv0755c	-	185	215	199	199.667	10.8548	11.966	11.9774	11.5994	13	15	22	16.6667	0.762773	0.834835	1.32413	0.925752
Rv0756c	-	88	93	113	98	13.7951	13.8288	18.171	15.265	37	45	44	42	5.80023	6.69134	7.07545	5.82208
Rv0757	+	271	250	262	261	41.4536	36.2735	41.1104	39.6125	677	751	670	699.333	103.557	108.966	105.13	78.692
Rv0758	+	136	136	169	147	10.6087	10.0628	13.5228	11.3981	69	75	75	73	5.38234	5.54933	6.00124	5.3382
Rv0759c	-	37	50	44	43.6667	12.6662	16.2357	15.4509	14.7843	14	20	22	18.6667	4.7926	6.49428	7.72545	5.84965
Rv0760c	-	46	39	41	42	12.4774	10.0344	11.408	11.3066	1	2	2	1.66667	0.271249	0.514582	0.556487	0.420782
Rv0761c	-	90	98	112	100	9.07612	9.37435	11.586	10.0122	28	34	42	34.6667	2.82368	3.25232	4.34475	3.44481
Rv0762c	-	14	17	11	14	2.91953	3.36272	2.35307	2.87844	6	10	4	6.66667	1.25123	1.97807	0.855663	2.20154
Rv0763c	-	8	3	7	6	4.41372	1.56998	3.96159	3.3151	1	0	0	0.333333	0.551715	0	0	0.366612
Rv0764c	-	44	46	45	45	3.69058	3.6598	3.8718	3.74073	17	20	27	21.3333	1.42591	1.59122	2.32308	2.43793
Rv0765c	-	30	24	21	25	4.12285	3.12856	2.96042	3.40394	2	5	2	3	0.274857	0.651783	0.281945	0.506769
Rv0766c	-	53	46	47	48.6667	4.98644	4.10516	4.53597	4.54252	7	15	12	11.3333	0.658586	1.33864	1.15812	1.21962
Rv0767c	-	26	22	23	23.6667	4.60996	3.70001	4.1832	4.16439	1	4	4	3	0.177306	0.67273	0.727514	0.579552
Rv0768	+	24	22	32	26	1.85683	1.61451	2.53961	2.00365	0	1	1	0.666667	0	0.0733866	0.0793629	0.0509165
Rv0769	+	17	17	14	16	2.58995	2.45668	2.1879	2.41151	2	0	2	1.33333	0.3047	0	0.312558	0.449233
Rv0770	+	3	4	5	4	0.384396	0.486155	0.657182	0.509245	0	2	4	2	0	0.243078	0.525745	0.256274
Rv0771	+	6	6	2	4.66667	1.57124	1.49039	0.537254	1.19963	1	2	5	2.66667	0.261874	0.496797	1.34313	1.10213
Rv0772	+	28	28	30	28.6667	2.50969	2.38055	2.7583	2.54951	1	4	5	3.33333	0.0896319	0.340079	0.459716	0.371345
Rv0773c	-	71	75	65	70.3333	5.24667	5.25707	4.92715	5.14363	8	18	13	13	0.591174	1.2617	0.985431	1.07951
Rv0774c	-	77	67	77	73.6667	9.60625	7.92858	9.85398	9.1296	32	26	20	26	3.99221	3.07676	2.55947	3.09761
Rv0775	+	52	60	54	55.3333	9.4863	10.3825	10.1052	9.99133	1	5	5	3.66667	0.182429	0.865208	0.935667	0.656694
Rv0776c	-	5	6	10	7	0.729481	0.830334	1.49659	1.0188	10	19	10	13	1.45896	2.62939	1.49659	7.24112
Rv0777	+	180	219	184	194.333	14.4271	16.6497	15.128	15.4016	5	4	5	4.66667	0.400752	0.304104	0.411086	0.319866
Rv0778	+	89	133	109	110.333	8.13114	11.5258	10.2152	9.95736	29	25	24	26	2.64947	2.1665	2.24921	2.42757
Rv0779c	-	6	15	6	9	1.09987	2.60818	1.12823	1.6121	14	15	12	13.6667	2.56636	2.60818	2.25647	8.46498
Rv0780	+	56	71	70	65.6667	7.12719	8.57128	9.13873	8.27907	24	39	23	28.6667	3.05451	4.70817	3.00272	3.82725
Rv0781	+	74	89	73	78.6667	11.8455	13.5136	11.9868	12.4486	2	0	0	0.666667	0.32015	0	0	0.0792675
Rv0782	+	27	36	30	31	1.85081	2.34076	2.10948	2.10035	6	12	15	11	0.41129	0.780253	1.05474	1.26342
Rv0783c	-	107	124	105	112	7.49747	8.24156	7.54706	7.76203	21	18	22	20.3333	1.47147	1.19636	1.58129	1.5015
Rv0784	+	6	5	10	7	0.994051	0.785751	1.69948	1.15976	1	0	0	0.333333	0.165675	0	0	0.488817
Rv0785	+	44	37	46	42.3333	2.94161	2.34634	3.15463	2.81419	5	6	7	6	0.334274	0.380488	0.480052	0.620131
Rv0786c	-	6	5	12	7.66667	1.75301	1.38567	3.59642	2.24503	0	1	2	1	0	0.277134	0.599404	0.292179
Rv0787	+	4	8	10	7.33333	0.474049	0.899312	1.21568	0.863015	158	206	179	181	18.7249	23.1573	21.7607	130.822
Rv0787A	+	47	55	75	59	22.3502	24.8087	36.585	27.9146	3	0	0	1	1.42661	0	0	0.187206
Rv0788	+	152	168	176	165.333	25.631	26.8713	30.4433	27.6485	0	3	1	1.33333	0	0.479844	0.172973	0.217606
Rv0789c	-	28	32	36	32	5.31267	5.7592	7.00672	6.0262	40	41	40	40.3333	7.58953	7.37897	7.78525	9.24459
Rv0790c	-	18	15	26	19.6667	2.81011	2.22126	4.16372	3.06503	5	12	2	6.33333	0.780585	1.77701	0.320286	1.51379
Rv0791c	-	9	18	15	14	0.980708	1.86049	1.67666	1.50595	10	10	11	10.3333	1.08968	1.0336	1.22955	4.01316
Rv0792c	-	31	21	29	27	4.35507	2.7984	4.17916	3.77754	32	33	26	30.3333	4.49555	4.39748	3.74683	5.74228
Rv0793	+	0	0	0	0	0.0306343	0	0	0.0102114	19	15	19	17.6667	7.08003	5.30188	7.26261	6.54818
Rv0794c	-	35	53	62	50	2.65368	3.81165	4.82202	3.76245	8	6	6	6.66667	0.606555	0.431508	0.466647	0.969762
Rv0795	+	10	12	9	10.3333	3.48629	3.96828	3.21858	3.55772	0	0	0	0	0	0	0	0
Rv0796	+	15	12	14	13.6667	1.729	1.31203	1.65535	1.56546	5	14	15	11.3333	0.576335	1.5307	1.77359	2.07906
Rv0797	+	7	3	6	5.33333	0.727214	0.295626	0.639401	0.55408	20	22	21	21	2.07775	2.16792	2.2379	9.84832
Rv0798c	-	55	66	52	57.6667	7.84307	8.92739	7.60649	8.12565	25	37	26	29.3333	3.56503	5.00475	3.80324	4.26913
Rv0799c	-	63	70	72	68.3333	7.11038	7.49389	8.3357	7.64666	1	3	0	1.33333	0.112863	0.321167	0	0.15361
Rv0800	+	21	24	20	21.6667	1.83453	1.98872	1.79222	1.87182	1	3	2	2	0.0873583	0.248589	0.179222	0.282266
Rv0801	+	37	29	33	33	12.1186	9.00964	11.0872	10.7385	2	3	0	1.66667	0.655062	0.932031	0	0.469212
Rv0802c	-	22	23	28	24.3333	3.81154	3.77975	4.97615	4.18915	7	8	8	7.66667	1.21276	1.31469	1.42176	1.84535
Rv0803	+	150	155	159	154.667	7.53003	7.38064	8.18766	7.69944	2	0	4	2	0.1004	0	0.205979	0.107765
Rv0804	+	11	6	6	7.66667	1.98758	1.02835	1.11209	1.376	0	0	0	0	0	0	0	0
Rv0805	+	747	720	655	707.333	88.8064	81.192	79.8772	83.2919	11	15	8	11.3333	1.30773	1.6915	0.975599	0.932222
Rv0806c	-	53	62	54	56.3333	3.76947	4.18267	3.93964	3.96393	82	85	67	78	5.83202	5.73431	4.88807	8.07848
Rv0807	+	20	27	22	23	5.84335	7.48261	6.59344	6.6398	0	0	0	0	0	0	0	0
Rv0808	+	828	785	725	779.333	59.4472	53.4598	53.3945	55.4338	14	20	15	16.3333	1.00515	1.36203	1.10471	0.871839
Rv0809	+	158	208	176	180.667	16.4143	20.4967	18.7558	18.5556	191	171	194	185.333	19.8426	16.8507	20.674	16.0537
Rv0810c	-	299	357	343	333	186.716	211.464	219.716	205.965	1	1	2	1.33333	0.624468	0.592335	1.28114	0.634302
Rv0811c	-	101	126	104	110.333	10.3788	12.2816	10.9627	11.2077	0	1	0	0.333333	0	0.0974729	0	0.032491
Rv0812	+	105	148	123	125.333	13.7325	18.3603	16.5015	16.1981	24	24	15	21	3.13887	2.97735	2.01238	2.33362
Rv0813c	-	104	108	93	101.667	17.3823	17.122	15.9446	16.8163	16	8	6	10	2.67419	1.26829	1.02868	1.21687
Rv0814c	-	112	118	149	126.333	42.1495	42.1225	57.5199	47.264	0	0	0	0	0	0	0	0
Rv0815c	-	483	489	549	507	65.8998	63.2853	76.8363	68.6738	2	0	1	1	0.272877	0	0.139957	0.0587968
Rv0816c	-	6	2	4	4	1.61592	0.510924	1.10506	1.0773	14	17	10	13.6667	3.77049	4.34285	2.76266	9.21193
Rv0817c	-	19	17	19	18.3333	2.65937	2.257	2.72795	2.54811	8	9	9	8.66667	1.11974	1.19488	1.29219	2.06393
Rv0818	+	1004	1394	1183	1193.67	148.772	195.932	179.816	174.84	1	1	1	1	0.148179	0.140554	0.152	0.100439
Rv0819	+	74	71	70	71.6667	8.88103	8.08253	8.61762	8.52706	24	21	21	22	2.88033	2.39061	2.58529	2.60984
Rv0820	+	90	73	61	74.6667	13.1814	10.1414	9.16447	10.8291	264	322	243	276.333	38.6655	44.7335	36.5076	35.6836
Rv0821c	-	652	774	748	724.667	115.604	130.173	136.045	127.274	20	24	11	18.3333	3.54612	4.03638	2.00066	2.10231
Rv0822c	-	284	301	248	277.667	15.7145	15.7981	14.0764	15.1963	11	9	15	11.6667	0.608659	0.472368	0.851393	0.554852
Rv0823c	-	514	503	632	549.667	49.9724	46.3866	63.0292	53.1294	1	4	4	3	0.0972226	0.368879	0.398919	0.261639
Rv0824c	-	3016	3898	4133	3682.33	337.38	413.606	474.254	408.413	4	8	4	5.33333	0.447454	0.848858	0.458992	0.43984
Rv0825c	-	62	45	77	61.3333	10.993	7.56821	14.0046	10.8553	7	5	9	7	1.24114	0.840912	1.63691	1.15707
Rv0826	+	25	27	25	25.6667	2.6932	2.75899	2.76266	2.73828	7	11	13	10.3333	0.754097	1.12403	1.43658	1.67475
Rv0827c	-	64	93	71	76	18.5556	25.5762	21.116	21.7493	2	5	2	3	0.579863	1.37506	0.594817	0.74828
Rv0828c	-	13	8	10	10.3333	3.50116	2.0437	2.76266	2.76917	1	1	1	1	0.26932	0.255462	0.276266	0.40285
Rv0829	+	6	7	13	8.66667	2.35145	2.60219	5.22618	3.39327	10	10	15	11.6667	3.91908	3.71741	6.03021	8.13737
Rv0830	+	77	60	93	76.6667	9.66994	7.14729	11.9805	9.59923	41	43	54	46	5.14893	5.12223	6.9564	5.58788
Rv0831c	-	486	566	550	534	67.7736	74.8682	78.6764	73.7727	58	88	92	79.3333	8.0882	11.6403	13.1604	8.61692
Rv0832	+	27	36	30	31	7.43011	9.39704	8.46858	8.43191	0	1	0	0.333333	0	0.261029	0	0.0870097
Rv0833	+	39	41	34	38	1.97086	1.96532	1.7625	1.89956	35	25	34	31.3333	1.76872	1.19837	1.7625	3.61904
Rv0834c	-	81	87	78	82	3.47655	3.54193	3.43412	3.4842	5	4	4	4.33333	0.214602	0.162847	0.176109	0.294029
Rv0835	+	26	38	45	36.3333	4.58848	6.36116	8.1464	6.36535	0	2	1	1	0	0.334798	0.181031	0.171943
Rv0836c	-	4	4	2	3.33333	0.696191	0.660367	0.357072	0.57121	12	9	9	10	2.08857	1.48583	1.60682	9.82958
Rv0837c	-	15	22	14	17	1.65836	2.30711	1.58772	1.85106	9	6	11	8.66667	0.995018	0.629212	1.24749	2.38531
Rv0838	+	27	32	19	26	3.98524	4.48021	2.87675	3.78073	0	3	3	2	0	0.420019	0.454224	0.291414
Rv0839	+	684	645	538	622.333	95.7374	85.6333	77.2441	86.2049	6	7	5	6	0.839802	0.929353	0.717882	0.574806
Rv0840c	-	29	36	37	34	3.83249	4.51277	5.01583	4.45369	109	101	51	87	14.4049	12.6608	6.91371	17.5485
Rv0841	+	0	0	1	0.333333	0.0306343	0	0.481752	0.170796	20	21	30	23.6667	9.39283	9.35498	14.4526	11.0668
Rv0842	+	42	47	42	43.6667	3.69461	3.9217	3.78988	3.80206	1051	1107	1051	1069.67	92.4532	92.3685	94.8373	135.794
Rv0843	+	5	3	1	3	0.566002	0.322126	0.11612	0.334749	22	26	21	23	2.49041	2.79176	2.43851	14.6482
Rv0844c	-	36	40	43	39.6667	6.29464	6.63415	7.71248	6.88042	1	2	0	1	0.174851	0.331708	0	0.192039
Rv0845	+	23	25	30	26	2.047	2.11051	2.73886	2.29879	11	12	8	10.3333	0.979002	1.01305	0.730362	1.98383
Rv0846c	-	71	69	63	67.6667	5.32984	4.91317	4.85125	5.03142	18	18	9	15	1.35123	1.2817	0.693036	1.4018
Rv0847	+	303	329	328	320	87.8493	90.4792	97.5499	91.9595	1	0	2	1	0.289932	0	0.594817	0.207952
Rv0848	+	32	54	58	48	3.25304	5.20704	6.04819	4.83609	1	2	2	1.66667	0.101658	0.192853	0.208558	0.225457
Rv0849	+	22	26	29	25.6667	1.986	2.22631	2.68542	2.29924	5	11	9	8.33333	0.451363	0.941902	0.833405	1.25834
Rv0850	+	2	4	3	3	0.684658	1.29886	1.05347	1.01233	8	4	6	6	2.73863	1.29886	2.10694	12.8669
Rv0851c	-	32	25	30	29	4.39771	3.25892	4.22917	3.96193	2	1	1	1.33333	0.274857	0.130357	0.140972	0.273749
Rv0852	+	29	21	23	24.3333	3.94252	2.70802	3.20746	3.286	13	9	13	11.6667	1.76733	1.16058	1.81291	2.30591
Rv0853c	-	63	69	78	70	4.25693	4.42244	5.4064	4.69525	12	15	15	14	0.810843	0.9614	1.03969	1.22568
Rv0854	+	40	46	52	46	10.2621	11.1942	13.6848	11.7137	2	0	0	0.666667	0.513107	0	0	0.146645
Rv0855	+	37	40	36	37.6667	3.89728	3.99648	3.88974	3.92783	2	0	1	1	0.210664	0	0.108048	0.194551
Rv0856	+	19	28	26	24.3333	5.34508	7.47163	7.50293	6.77321	0	0	2	0.666667	0	0	0.577149	0.192383
Rv0857	+	80	83	55	72.6667	19.2225	18.9172	13.5563	17.232	10	14	9	11	2.40282	3.19084	2.2183	2.16966
Rv0858c	-	23	29	25	25.6667	2.19113	2.62057	2.44309	2.41826	19	14	12	15	1.81007	1.2651	1.17268	3.23542
Rv0859	+	710	685	671	688.667	66.634	60.9797	64.5978	64.0705	11	10	7	9.33333	1.03236	0.890214	0.673896	0.56681
Rv0860	+	982	1014	992	996	51.6223	50.5616	53.4928	51.8922	1	5	4	3.33333	0.0525685	0.249318	0.215697	0.157991
Rv0861c	-	83	90	61	78	5.79436	5.95973	4.36832	5.37414	24	24	23	23.6667	1.67548	1.58926	1.64707	1.92685
Rv0862c	-	63	64	44	57	3.15425	3.03944	2.25978	2.81782	1	5	3	3	0.0500675	0.237456	0.154076	0.177065
Rv0863	+	135	167	131	144.333	54.6021	64.0691	54.3506	57.6739	10	9	9	9.33333	4.0446	3.45283	3.73401	2.61286
Rv0864	+	228	271	201	233.333	51.5168	58.0818	46.5873	52.0619	0	2	3	1.66667	0	0.428648	0.695332	0.37466
Rv0865	+	40	51	39	43.3333	9.4318	11.4068	9.43315	10.0906	0	1	1	0.666667	0	0.223662	0.241876	0.155179
Rv0866	+	14	21	8	14.3333	3.74387	5.32683	2.19452	3.75508	13	8	19	13.3333	3.47645	2.02927	5.21199	5.13716
Rv0867c	-	90	98	153	113.667	8.36369	8.6385	14.5849	10.529	15	8	10	11	1.39395	0.705184	0.953263	1.04163
Rv0868c	-	67	64	56	62.3333	27.3912	24.8184	23.4846	25.2314	10	19	14	14.3333	4.08824	7.36797	5.87114	4.85078
Rv0869c	-	167	150	156	157.667	17.5417	14.9452	16.8088	16.4319	2	1	0	1	0.21008	0.0996349	0	0.0683362
Rv0870c	-	237	228	236	233.667	69.2437	63.1865	70.7297	67.7199	30	35	28	31	8.76503	9.69968	8.39165	6.4017
Rv0871	+	139	112	123	124.667	38.8152	29.6662	35.233	34.5715	16	21	12	16.3333	4.46794	5.56242	3.43737	3.33753
Rv0872c	-	206	223	187	205.333	12.864	13.2091	11.9787	12.6839	7	10	13	10	0.437128	0.592335	0.832743	0.574688
Rv0873	+	358	414	449	407	20.8442	22.8644	26.8167	23.5084	2	0	3	1.66667	0.116448	0	0.179176	0.0761104
Rv0874c	-	36	28	28	30.6667	3.52717	2.60219	2.8141	2.98115	20	26	21	22.3333	1.95954	2.41632	2.11057	3.13835
Rv0875c	-	23	22	20	21.6667	5.35661	4.86006	4.77804	4.99823	1	10	2	4.33333	0.232896	2.20912	0.477804	1.02316
Rv0876c	-	155	164	184	167.667	10.7025	10.7412	13.0325	11.492	4	1	4	3	0.276192	0.0654951	0.283315	0.191958
Rv0877	+	157	156	137	150	22.6441	21.3421	20.2691	21.4184	4	5	3	4	0.57692	0.684042	0.443848	0.450687
Rv0878c	-	5	15	16	12	0.426947	1.21493	1.40146	1.01445	60	67	47	58	5.12336	5.4267	4.11679	38.376
Rv0879c	-	44	38	55	45.6667	18.1845	14.8967	23.3168	18.7993	1	0	1	0.666667	0.413284	0	0.423942	0.207971
Rv0880	+	31	37	25	31	8.17459	9.25472	6.76242	8.06391	0	0	0	0	0	0	0	0
Rv0881	+	12	6	17	11.6667	1.57487	0.746917	2.2886	1.5368	3	2	0	1.66667	0.393718	0.248972	0	0.816215
Rv0882	+	1	3	6	3.33333	0.400187	1.13878	2.46304	1.33401	10	12	8	10	4.00187	4.55514	3.28406	31.9421
Rv0883c	-	101	131	108	113.333	15.0841	18.5578	16.5454	16.7291	7	7	10	8	1.04543	0.991636	1.53199	1.04448
Rv0884c	-	106	124	122	117.333	10.6613	11.8299	12.587	11.6927	0	1	3	1.33333	0	0.0954026	0.309515	0.134973
Rv0885	+	671	729	816	738.667	74.6197	76.8981	93.0847	81.5342	41	39	32	37.3333	4.55947	4.11389	3.65038	2.7673
Rv0886	+	149	141	181	157	9.80563	8.80168	12.2187	10.2753	6	4	4	4.66667	0.394858	0.249693	0.270027	0.291343
Rv0887c	-	4	2	1	2.33333	0.992604	0.470764	0.25455	0.57264	5	5	9	6.33333	1.24076	1.17691	2.29095	4.82208
Rv0888	+	209	246	238	231	16.1369	18.0163	18.8499	17.6677	124	107	106	112.333	9.57405	7.83637	8.39532	7.15066
Rv0889c	-	147	164	164	158.333	14.9037	15.7716	17.056	15.9104	21	14	9	14.6667	2.1291	1.34636	0.936	1.17977
Rv0890c	-	80	88	59	75.6667	3.43363	3.58264	2.59761	3.20463	12	11	9	10.6667	0.515045	0.44783	0.396245	0.721293
Rv0891c	-	110	93	99	100.667	14.5879	11.6988	13.4677	13.2515	11	11	9	10.3333	1.45879	1.38373	1.22434	1.16264
Rv0892	+	79	88	83	83.3333	6.03806	6.37985	6.50738	6.30843	17	13	17	15.6667	1.29933	0.942478	1.33284	1.38957
Rv0893c	-	17	25	28	23.3333	1.97759	2.75857	3.3412	2.69245	10	9	12	10.3333	1.16329	0.993086	1.43194	2.53358
Rv0894	+	9	6	3	6	0.866112	0.547697	0.296149	0.569986	117	156	148	140.333	11.2595	14.2401	14.61	47.7444
Rv0895	+	4	8	6	6	0.299679	0.568517	0.46111	0.443102	8	11	13	10.6667	0.599358	0.78171	0.999072	6.45939
Rv0896	+	1621	2118	2160	1966.33	142.264	176.317	194.457	171.013	19	20	17	18.6667	1.6675	1.66494	1.53045	1.09951
Rv0897c	-	57	44	42	47.6667	4.03126	2.95172	3.047	3.34333	19	20	39	26	1.34375	1.34169	2.82936	2.36798
Rv0898c	-	113	103	120	112	48.832	42.2202	53.1942	48.0821	0	1	0	0.333333	0	0.409905	0	0.136635
Rv0899	+	76	69	53	66	8.81392	7.59035	6.30506	7.56978	6	6	9	7	0.695836	0.66003	1.07067	0.808445
Rv0900	+	20	18	14	17.3333	14.9544	12.7664	10.738	12.8196	0	0	0	0	0	0	0	0
Rv0901	+	39	22	25	28.6667	8.41077	4.5004	5.53055	6.14724	4	6	2	4	0.862643	1.22738	0.442444	0.857419
Rv0902c	-	60	59	63	60.6667	5.08895	4.74664	5.48119	5.10559	86	73	69	76	7.29416	5.87296	6.00321	8.16254
Rv0903c	-	182	200	161	181	29.1336	30.3676	26.4367	28.646	3	2	5	3.33333	0.480225	0.303676	0.821015	0.423241
Rv0904c	-	19	8	11	12.6667	1.45219	0.579986	0.862424	0.964868	21	15	32	22.6667	1.60506	1.08747	2.50887	4.44041
Rv0905	+	105	95	123	107.667	16.325	14.0102	19.6167	16.6507	7	5	3	5	1.08833	0.73738	0.478457	0.600806
Rv0906	+	110	154	195	153	11.1823	14.8497	20.3344	15.4555	1	0	1	0.666667	0.101658	0	0.104279	0.0614224
Rv0907	+	72	72	70	71.3333	5.12079	4.8573	5.10694	5.02834	6	13	8	9	0.426733	0.877012	0.58365	0.731295
Rv0908	+	48	50	46	48	2.27971	2.25251	2.24106	2.25776	5	5	6	5.33333	0.23747	0.225251	0.292313	0.478031
Rv0909	+	68	54	66	62.6667	43.1755	32.5222	42.9863	39.5613	2	0	1	1	1.26987	0	0.651308	0.303364
Rv0910	+	89	104	87	93.3333	23.3068	25.8334	23.3705	24.1702	1	1	1	1	0.261874	0.248399	0.268627	0.205296
Rv0911	+	56	53	41	50	8.23361	7.39154	6.18363	7.26959	5	3	4	4	0.735144	0.418389	0.603281	0.602423
Rv0912	+	17	20	13	16.6667	4.30313	4.802	3.37549	4.16021	9	7	12	9.33333	2.27813	1.6807	3.11583	3.15156
Rv0913c	-	85	102	82	89.6667	6.40618	7.29185	6.33945	6.67916	1	2	2	1.66667	0.0753668	0.142977	0.154621	0.133704
Rv0914c	-	73	79	86	79.3333	6.70168	6.87932	8.09873	7.22658	0	0	2	0.666667	0	0	0.188343	0.0627809
Rv0915c	-	6	9	7	7.33333	0.536522	0.763371	0.642084	0.647326	2	6	6	4.66667	0.178841	0.508914	0.550357	1.33072
Rv0916c	-	14	6	11	10.3333	5.32155	2.16331	4.28905	3.92464	1	1	2	1.33333	0.380111	0.360552	0.779826	0.589619
Rv0917	+	73	72	63	69.3333	4.65844	4.3582	4.12397	4.38021	4	9	6	6.33333	0.255257	0.544775	0.392759	0.473218
Rv0918	+	20	28	23	23.6667	4.77534	6.34147	5.63326	5.58336	8	13	8	9.66667	1.91014	2.94425	1.9594	2.80771
Rv0919	+	7	12	10	9.66667	1.59114	2.58732	2.33168	2.17005	34	13	28	25	7.72842	2.80293	6.52871	17.3561
Rv0920c	-	76	82	80	79.3333	6.54863	6.70205	7.07106	6.77391	5	4	2	3.66667	0.430831	0.326929	0.176776	0.360856
Rv0921	+	173	200	158	177	33.8417	37.1101	31.7044	34.2187	15	20	26	20.3333	2.93425	3.71101	5.21719	3.23036
Rv0922	+	346	363	307	338.667	23.8039	23.6884	21.6654	23.0526	7	3	2	4	0.481581	0.195772	0.141143	0.171641
Rv0923c	-	19	14	15	16	2.02952	1.41849	1.64357	1.69719	41	35	39	38.3333	4.37949	3.54622	4.27329	8.93539
Rv0924c	-	20	17	22	19.6667	1.76755	1.4251	1.99444	1.72903	2	3	3	2.66667	0.176755	0.251489	0.271969	0.467776
Rv0925c	-	53	57	43	51	8.17316	8.3377	6.80206	7.77097	0	1	2	1	0	0.146275	0.316375	0.154217
Rv0926c	-	61	51	56	56	6.44316	5.10972	6.06757	5.87348	2	0	1	1	0.211251	0	0.108349	0.132277
Rv0927c	-	17	35	31	27.6667	2.44261	4.77013	4.56903	3.92726	0	4	0	1.33333	0	0.545158	0	0.181719
Rv0928	+	56	64	52	57.3333	5.72354	6.2046	5.45177	5.79331	5	8	5	6	0.511031	0.775575	0.524209	0.695127
Rv0929	+	24	13	26	21	2.80049	1.43888	3.1121	2.45049	4	2	3	3	0.466748	0.221365	0.359088	0.682301
Rv0930	+	19	33	32	28	2.33198	3.84186	4.02882	3.40089	72	87	61	73.3333	8.83697	10.1285	7.67994	17.0503
Rv0931c	-	839	909	861	869.667	47.821	49.1448	50.3405	49.1021	21	15	25	20.3333	1.19695	0.81097	1.46169	0.830962
Rv0932c	-	1029	1139	1102	1090	105.17	110.423	115.536	110.376	388	497	419	434.667	39.656	48.1826	43.9287	31.8097
Rv0933	+	77	85	54	72	10.5437	11.0403	7.58499	9.723	2	2	2	2	0.273863	0.259771	0.280925	0.256411
Rv0934	+	156	152	173	160.333	15.7739	14.5786	17.944	16.0988	4	3	7	4.66667	0.40446	0.287736	0.726057	0.413134
Rv0935	+	76	76	69	73.6667	8.50162	8.06415	7.91762	8.16113	35	42	51	42.6667	3.91522	4.4565	5.85215	4.7869
Rv0936	+	17	29	27	24.3333	2.13492	3.45452	3.4782	3.02255	11	20	12	14.3333	1.38142	2.38243	1.54587	3.20719
Rv0937c	-	61	53	57	57	8.44439	6.9594	8.09414	7.83264	5	8	2	5	0.692163	1.05047	0.284005	0.685228
Rv0938	+	355	363	308	342	17.7038	17.1712	15.756	16.877	7	3	9	6.33333	0.349088	0.141911	0.460402	0.258603
Rv0939	+	240	271	259	256.667	14.1038	15.1061	15.6129	14.9409	7	9	8	8	0.411361	0.501678	0.482251	0.413519
Rv0940c	-	50	46	37	44.3333	6.56196	5.72636	4.98107	5.75647	10	6	11	9	1.31239	0.746917	1.48086	1.32917
Rv0941c	-	35	31	36	34	5.146	4.32336	5.42953	4.9663	4	1	3	2.66667	0.588115	0.139463	0.452461	0.532496
Rv0942	+	2	4	0	2	0.817649	1.55115	0	0.7896	30	36	21	29	12.2647	13.9604	8.80671	51.5825
Rv0943c	-	11	8	7	8.66667	1.2021	0.829269	0.7847	0.93869	5	7	1	4.33333	0.54641	0.72561	0.1121	1.61237
Rv0944	+	13	14	12	13	3.10397	3.17073	2.93909	3.07127	1	0	3	1.33333	0.238767	0	0.734773	0.470532
Rv0945	+	16	18	15	16.3333	2.38955	2.54992	2.29798	2.41248	8	9	2	6.33333	1.19478	1.27496	0.306397	1.99357
Rv0946c	-	78	117	110	101.667	5.33712	7.59373	7.7208	6.88388	7	4	4	5	0.478972	0.259615	0.280756	0.443333
Rv0947c	-	13	12	13	12.6667	6.42388	5.62461	6.58953	6.21267	0	0	0	0	0	0	0	0
Rv0948c	-	55	53	57	55	19.719	18.0242	20.9631	19.5687	0	1	1	0.666667	0	0.340079	0.367773	0.235951
Rv0949	+	113	127	127	122.333	5.54765	5.91414	6.39576	5.95252	4	10	5	6.33333	0.196377	0.46568	0.251801	0.34298
Rv0950c	-	78	75	96	83	8.88271	8.10158	11.2145	9.3996	14	14	10	12.6667	1.59433	1.51229	1.16818	1.41991
Rv0951	+	195	184	227	202	19.0562	17.056	22.7554	19.6225	11	11	15	12.3333	1.07497	1.01965	1.50366	1.00655
Rv0952	+	96	135	135	122	11.9766	15.9755	17.2765	15.0762	10	12	9	10.3333	1.24757	1.42004	1.15176	1.16278
Rv0953c	-	18	19	22	19.6667	2.41245	2.41544	3.02459	2.61749	0	1	5	2	0	0.127129	0.687406	0.271512
Rv0954	+	369	439	412	406.667	46.0352	51.9499	52.7252	50.2368	2	6	6	4.66667	0.249513	0.710022	0.767842	0.508518
Rv0955	+	101	112	81	98	8.3972	8.83259	6.90805	8.04595	21	26	27	24.6667	1.74595	2.05042	2.30268	2.06085
Rv0956	+	39	61	45	48.3333	6.85081	10.164	8.10863	8.37448	4	7	13	8	0.702647	1.16636	2.34249	1.47043
Rv0957	+	81	106	92	93	5.8599	7.27392	6.82733	6.65372	18	21	16	18.3333	1.3022	1.44106	1.18736	1.5279
Rv0958	+	65	69	55	63	5.35711	5.39416	4.64984	5.1337	8	3	1	4	0.659337	0.234529	0.0845425	0.467329
Rv0959	+	66	50	59	58.3333	3.7171	2.67108	3.40855	3.26558	15	14	12	13.6667	0.844796	0.747904	0.693265	1.14696
Rv0959A	+	30	29	47	35.3333	15.428	14.1464	24.7939	18.1228	3	0	0	1	1.5428	0	0	0.29329
Rv0960	+	6	18	13	12.3333	1.78047	5.06655	3.95716	3.60139	16	10	6	10.6667	4.74791	2.81475	1.82638	9.36811
Rv0961	+	21	29	37	29	6.87815	9.00964	12.4312	9.43965	20	21	13	18	6.55062	6.52422	4.3677	6.42388
Rv0962c	-	4	6	0	3.33333	0.6745	0.959688	0	0.544729	13	13	15	13.6667	2.19212	2.07932	2.5946	11.0899
Rv0963c	-	1	2	3	2	0.142066	0.269512	0.43719	0.282923	9	1	2	4	1.2786	0.134756	0.29146	26.5382
Rv0964c	-	4	1	2	2.33333	0.94318	0.223662	0.483751	0.550198	3	3	1	2.33333	0.707385	0.670985	0.241876	2.50396
Rv0965c	-	60	62	46	56	16.2749	15.952	12.7992	15.0087	3	0	3	2	0.813746	0	0.834731	0.424889
Rv0966c	-	136	149	142	142.333	25.6758	26.6826	27.4999	26.6194	1	1	2	1.33333	0.188793	0.179078	0.387322	0.210366
Rv0967	+	166	125	121	137.333	52.5527	37.5366	39.2943	43.1279	0	0	0	0	0	0	0	0
Rv0968	+	153	162	122	145.667	58.7464	59.0014	48.0515	55.2664	0	0	1	0.333333	0	0	0.393865	0.131288
Rv0969	+	184	203	200	195.667	9.04506	9.46557	10.0851	9.53192	5	11	5	7	0.24579	0.512913	0.252128	0.334712
Rv0970	+	51	66	48	55	9.17138	11.2581	8.85449	9.76133	1	4	1	2	0.179831	0.68231	0.184468	0.346434
Rv0971c	-	10	5	9	8	1.40486	0.666285	1.29698	1.12271	7	7	5	6.33333	0.983402	0.9328	0.720544	2.60414
Rv0972c	-	90	74	61	75	8.77254	6.84182	6.09917	7.23785	1	0	1	0.666667	0.0974727	0	0.0999863	0.0659165
Rv0973c	-	72	64	64	66.6667	4.08539	3.44459	3.7251	3.75169	4	3	3	3.33333	0.226966	0.161465	0.174614	0.274965
Rv0974c	-	60	74	57	63.6667	4.2915	5.0205	4.18206	4.49802	15	12	8	11.6667	1.07287	0.814134	0.586956	1.20025
Rv0975c	-	32	23	26	27	3.16803	2.15986	2.64041	2.6561	8	13	4	8.33333	0.792008	1.22079	0.406216	1.27556
Rv0976c	-	46	45	51	47.3333	3.10823	2.8842	3.53495	3.17579	0	2	0	0.666667	0	0.128187	0	0.0427289
Rv0977	+	66	60	87	71	2.707	2.33428	3.66034	2.90054	39	49	48	45.3333	1.59959	1.90633	2.0195	3.04169
Rv0978c	-	2	4	1	2.33333	0.228449	0.433387	0.11717	0.259668	12	22	19	17.6667	1.37069	2.38363	2.22623	19.134
Rv0979A	+	166	140	149	151.667	109.055	87.241	100.411	98.902	0	0	0	0	0	0	0	0
Rv0979c	-	1	5	1	2.33333	0.585841	2.77848	0.600949	1.32176	193	164	145	167.333	113.067	91.1341	87.1376	625.473
Rv0980c	-	5	5	5	5	0.413886	0.392589	0.42456	0.410345	220	269	251	246.667	18.211	21.1213	21.3129	143.192
Rv0981	+	443	371	445	419.667	73.3941	58.3027	75.6267	69.1078	13	14	9	12	2.15378	2.2001	1.52953	1.32928
Rv0982	+	607	676	582	621.667	45.5664	48.1348	44.8163	46.1725	55	53	50	52.6667	4.12875	3.77389	3.8502	2.80711
Rv0983	+	652	699	699	683.333	53.1577	54.0572	58.4593	55.2247	14	8	11	11	1.14142	0.61868	0.91996	0.575856
Rv0984	+	355	423	414	397.333	74.031	83.6725	88.5611	82.0882	5	3	5	4.33333	1.04269	0.593422	1.06958	0.595642
Rv0985c	-	24	18	14	18.6667	5.99489	4.26481	3.5872	4.61564	73	64	81	72.6667	18.2345	15.1638	20.7545	20.8937
Rv0986	+	39	35	34	36	5.94165	5.05787	5.31348	5.43767	1	0	1	0.666667	0.15235	0	0.156279	0.127296
Rv0987	+	59	83	58	66.6667	2.61221	3.48571	2.63415	2.91069	8	11	10	9.66667	0.354198	0.461961	0.454165	0.703057
Rv0988	+	27	30	36	31	2.64538	2.78806	3.61813	3.01719	3	5	9	5.66667	0.293931	0.464677	0.904531	0.78228
Rv0989c	-	21	20	18	19.6667	2.4429	2.20686	2.14792	2.26589	13	9	10	10.6667	1.51227	0.993086	1.19329	2.54439
Rv0990c	-	2	4	2	2.66667	0.346504	0.657347	0.355439	0.453097	3	2	3	2.66667	0.519755	0.328674	0.533159	4.68663
Rv0991c	-	60	62	61	61	20.5397	20.1323	21.4206	20.6975	2	4	5	3.66667	0.684658	1.29886	1.75578	1.11598
Rv0992c	-	30	43	33	35.3333	5.74974	7.81722	6.48781	6.68493	3	7	3	4.33333	0.574974	1.27257	0.589801	0.914081
Rv0993	+	246	249	272	255.667	30.3899	29.1777	34.4683	31.3453	5	5	11	7	0.61768	0.585897	1.39394	0.719557
Rv0994	+	144	151	152	149	12.786	12.7176	13.8444	13.116	9	12	10	10.3333	0.799124	1.01067	0.910813	0.823801
Rv0995	+	53	62	59	58	9.85862	10.9393	11.2577	10.6852	0	1	0	0.333333	0	0.17644	0	0.0588134
Rv0996	+	117	131	157	135	12.3582	13.125	17.0109	14.1647	4	7	9	6.66667	0.422503	0.701333	0.975145	0.659096
Rv0997	+	18	22	30	23.3333	4.74654	5.50281	8.1149	6.12141	5	2	1	2.66667	1.31848	0.500255	0.270497	1.07161
Rv0998	+	39	54	37	43.3333	4.42805	5.81565	4.3093	4.851	81	83	87	83.6667	9.19671	8.93887	10.1327	12.4486
Rv0999	+	38	35	27	33.3333	5.69765	4.9778	4.15273	4.94273	12	12	9	11	1.79926	1.70668	1.38424	1.95648
Rv1000c	-	59	73	62	64.6667	10.868	12.7549	11.7151	11.7793	7	4	0	3.66667	1.28942	0.698898	0	0.580937
Rv1001	+	102	106	116	108	9.59654	9.45971	11.1952	10.0838	3	2	2	2.33333	0.282251	0.178485	0.19302	0.210097
Rv1002c	-	67	71	52	63.3333	5.03955	5.06562	4.01216	4.70578	7	7	6	6.66667	0.52652	0.499427	0.462941	0.627212
Rv1003	+	14	16	12	14	1.85664	2.01269	1.63245	1.83393	5	3	7	5	0.663087	0.37738	0.952262	1.49068
Rv1004c	-	17	26	26	23	1.53463	2.22631	2.40761	2.05619	8	13	9	10	0.722181	1.11316	0.833405	2.02904
Rv1005c	-	38	49	37	41.3333	3.13868	3.83899	3.13489	3.37085	212	208	215	211.667	17.5105	16.2961	18.2163	27.8666
Rv1006	+	526	490	416	477.333	35.1037	31.0185	28.4785	31.5336	71	65	71	69	4.73833	4.11469	4.86052	3.38762
Rv1007c	-	86	83	78	82.3333	6.26952	5.73946	5.83294	5.9473	19	14	16	16.3333	1.38513	0.968101	1.1965	1.3695
Rv1008	+	19	13	9	13.6667	2.71966	1.76507	1.32148	1.9354	3	5	5	4.33333	0.42942	0.678873	0.734157	0.934099
Rv1009	+	105	112	122	113	10.9684	11.0976	13.0728	11.7129	3	1	1	1.66667	0.313382	0.0990855	0.107154	0.152544
Rv1010	+	58	78	80	72	6.91698	8.82349	9.7867	8.50906	7	4	2	4.33333	0.834808	0.452487	0.244667	0.586355
Rv1011	+	28	22	15	21.6667	3.45901	2.57794	1.90083	2.64593	2	5	2	3	0.247072	0.585897	0.253444	0.489273
Rv1012	+	14	14	14	14	5.43053	5.15109	5.57057	5.38406	2	2	3	2.33333	0.77579	0.73587	1.19369	1.06217
Rv1013	+	384	362	351	365.667	26.7092	23.8834	25.0435	25.212	32	23	34	29.6667	2.22577	1.51745	2.42586	1.55885
Rv1014c	-	42	50	64	52	8.30162	9.37435	12.9763	10.2174	24	26	27	25.6667	4.74379	4.87466	5.47438	5.12562
Rv1015c	-	140	140	130	136.667	24.5927	23.3272	23.4249	23.7816	2	1	2	1.66667	0.351324	0.166623	0.360383	0.217567
Rv1016c	-	48	34	29	37	8.02258	5.39025	4.97197	6.12826	12	12	12	12	2.00564	1.90244	2.05737	2.05316
Rv1017c	-	607	679	733	673	70.3954	74.6934	87.2001	77.4297	3	2	4	3	0.347918	0.22001	0.475853	0.24645
Rv1018c	-	216	246	211	224.333	16.5091	17.8346	16.5429	16.9622	42	55	64	53.6667	3.21011	3.98741	5.01774	3.572
Rv1019	+	72	58	43	57.6667	13.7994	10.5442	8.45382	10.9325	2	0	0	0.666667	0.383316	0	0	0.0814694
Rv1020	+	198	165	161	174.667	6.07541	4.80233	5.0675	5.31508	31	36	30	32.3333	0.951201	1.04778	0.944255	1.1232
Rv1021	+	55	63	48	55.3333	6.39808	6.9516	5.72777	6.35915	0	0	0	0	0	0	0	0
Rv1022	+	25	22	21	22.6667	3.88691	3.24447	3.3492	3.49353	5	4	5	4.66667	0.777382	0.589904	0.797429	1.04902
Rv1023	+	64	72	74	70	5.64298	6.02169	6.69296	6.11921	3	0	4	2.33333	0.264515	0	0.361781	0.258073
Rv1024	+	20	19	28	22.3333	3.3135	2.98585	4.75853	3.68596	0	2	4	2	0	0.3143	0.67979	0.331364
Rv1025	+	20	16	15	17	4.86737	3.69353	3.74467	4.10186	1	2	0	1	0.243369	0.461692	0	0.300542
Rv1026	+	11	5	11	9	1.30363	0.56207	1.33725	1.06765	7	6	10	7.66667	0.829585	0.674484	1.21568	2.49645
Rv1027c	-	9	23	19	17	1.50423	3.64634	3.2575	2.80269	1	1	3	1.66667	0.167137	0.158537	0.514341	0.55017
Rv1028A	+	3	0	4	2.33333	3.70608	0	5.06887	2.92498	0	1	0	0.333333	0	1.17179	0	0.390598
Rv1028c	-	33	47	39	39.6667	1.45258	1.96237	1.76095	1.7253	578	544	647	589.667	25.4421	22.7134	29.2137	68.6792
Rv1029	+	11	11	10	10.6667	0.728971	0.69146	0.67979	0.700074	43	56	48	49	2.84961	3.52016	3.26299	13.726
Rv1030	+	20	24	16	20	1.06767	1.21527	0.87616	1.05303	4	8	10	7.33333	0.213533	0.405091	0.5476	0.904144
Rv1031	+	11	10	14	11.6667	2.19716	1.89464	2.8685	2.3201	0	0	3	1	0	0	0.614679	0.204893
Rv1032c	-	46	51	49	48.6667	3.41926	3.59585	3.73618	3.58376	23	19	20	20.6667	1.70963	1.33963	1.52497	2.42132
Rv1033c	-	197	273	261	243.667	28.9647	38.0734	39.3641	35.4674	6	1	1	2.66667	0.882172	0.139463	0.15082	0.186088
Rv1034c	-	1	0	0	0.333333	0.292168	0	0	0.0973892	0	0	0	0	0	0	0	0
Rv1035c	-	0	0	2	0.666667	0.0306343	0	0.339895	0.12351	0	1	1	0.666667	0	0.15715	0.169948	0.109033
Rv1036c	-	232	305	331	289.333	78.0105	97.2796	114.17	96.4866	11	15	13	13	3.69877	4.78424	4.484	3.22848
Rv1037c	-	196	200	165	187	78.4367	75.919	67.7337	74.0298	7	12	3	7.33333	2.80131	4.55514	1.23152	2.03363
Rv1038c	-	131	129	128	129.333	50.2992	46.9826	50.4147	49.2322	4	4	5	4.33333	1.53585	1.45682	1.96933	1.2316
Rv1039c	-	2	3	3	2.66667	0.193452	0.275247	0.297661	0.255453	8	10	6	8	0.773809	0.917489	0.595323	12.2359
Rv1040c	-	6	4	2	4	0.82457	0.521427	0.281945	0.542647	1	1	5	2.33333	0.137428	0.130357	0.704861	0.767222
Rv1041c	-	118	115	121	118	15.5401	14.3657	16.3461	15.4173	4	3	5	4	0.526782	0.374757	0.675458	0.449492
Rv1042c	-	118	94	112	108	32.951	24.8984	32.0821	29.9772	0	0	0	0	0	0	0	0
Rv1043c	-	21	19	23	21	2.3285	1.99834	2.61603	2.31429	13	13	16	14	1.44146	1.36728	1.81985	2.87798
Rv1044	+	32	49	46	42.3333	5.83772	8.47904	8.60813	7.64163	3	3	1	2.33333	0.547287	0.519125	0.187133	0.510379
Rv1045	+	59	52	65	58.6667	7.61128	6.36306	8.60155	7.5253	13	16	21	16.6667	1.67706	1.95787	2.77896	2.22517
Rv1046c	-	155	179	154	162.667	33.6188	36.8265	34.2633	34.9028	14	15	25	18	3.03654	3.08602	5.56222	3.14765
Rv1047	+	6	8	5	6.33333	0.546848	0.691612	0.467458	0.568639	533	585	557	558.333	48.5783	50.5741	52.0748	294.756
Rv1048c	-	27	37	31	31.6667	2.75214	3.57738	3.24135	3.19029	30	29	28	29	3.05793	2.8039	2.92767	5.1693
Rv1049	+	13	15	16	14.6667	3.31276	3.62573	4.18239	3.70696	1	0	0	0.333333	0.254828	0	0	0.225608
Rv1050	+	4	6	1	3.66667	0.502335	0.714729	0.128822	0.448629	0	1	1	0.666667	0	0.119122	0.128822	0.0826479
Rv1051c	-	1	0	0	0.333333	0.150534	0	0	0.050178	1	0	2	1	0.150534	0	0.308832	3.03584
Rv1052	+	39	43	44	42	11.3945	11.9167	13.1869	12.1661	0	1	0	0.333333	0	0.277134	0	0.0923779
Rv1053c	-	0	0	0	0	0.0306343	0	0	0.0102114	60	77	73	70	24.7971	30.1854	30.9478	28.6434
Rv1054	+	28	24	18	23.3333	10.1347	8.23987	6.68316	8.35257	0	0	0	0	0	0	0	0
Rv1055	+	11	16	15	14	9.32974	12.8722	13.0505	11.7508	0	0	0	0	0	0	0	0
Rv1056	+	36	47	23	35.3333	5.35539	6.63198	3.50973	5.1657	18	12	11	13.6667	2.67769	1.69327	1.67857	2.5904
Rv1057	+	17	18	14	16.3333	1.63599	1.64309	1.38203	1.5537	0	0	1	0.333333	0	0	0.0987164	0.0329055
Rv1058	+	52	48	47	49	3.62352	3.17268	3.35957	3.38526	1	1	1	1	0.0696831	0.0660975	0.0714801	0.102261
Rv1059	+	56	58	57	57	5.98175	5.87659	6.24557	6.03464	0	4	3	2.33333	0	0.405282	0.328714	0.244665
Rv1060	+	23	24	23	23.3333	5.52648	5.47002	5.66899	5.55516	63	42	41	48.6667	15.1377	9.57253	10.1056	14.593
Rv1061	+	58	52	52	54	7.63834	6.49578	7.02476	7.05296	0	1	2	1	0	0.124919	0.270183	0.131701
Rv1062	+	12	14	13	13	1.59141	1.76111	1.76849	1.707	2	6	2	3.33333	0.265235	0.754761	0.272075	0.831095
Rv1063c	-	42	52	48	47.3333	4.41168	5.18102	5.17194	4.92154	2	2	5	3	0.21008	0.19927	0.538743	0.385666
Rv1064c	-	6	5	3	4.66667	1.62749	1.28646	0.834731	1.24956	0	1	0	0.333333	0	0.257291	0	0.0857637
Rv1065	+	163	240	242	215	32.7305	45.7124	49.8469	42.7633	0	0	1	0.333333	0	0	0.205979	0.0686596
Rv1066	+	66	73	83	74	18.9902	19.9235	24.4974	21.137	0	0	1	0.333333	0	0	0.29515	0.0983832
Rv1067c	-	3	0	0	1	0.170224	0	0	0.0567415	14	19	18	17	0.794381	1.02261	1.04769	14.377
Rv1068c	-	2	3	0	1.66667	0.163412	0.232505	0	0.131973	0	0	0	0	0	0	0	0
Rv1069c	-	40	44	45	43	2.57863	2.69054	2.97577	2.74831	7	5	4	5.33333	0.451261	0.305743	0.264513	0.703343
Rv1070c	-	85	101	96	94	12.4974	14.0858	14.4787	13.6873	4	3	5	4	0.588115	0.418389	0.754101	0.528849
Rv1071c	-	101	88	109	99.3333	11.0694	9.14835	12.2543	10.824	13	11	15	13	1.42477	1.14354	1.68637	1.3208
Rv1072	+	3478	4023	3827	3776	472.83	518.779	533.693	508.434	3	3	8	4.66667	0.407846	0.38686	1.11564	0.503362
Rv1073	+	265	258	312	278.333	35.3914	32.6835	42.7429	36.9393	79	122	78	93	10.5506	15.455	10.6857	9.58791
Rv1074c	-	559	666	632	619	52.2039	58.996	60.5432	57.2477	6	8	1	5	0.560328	0.70866	0.0957963	0.299632
Rv1075c	-	23	17	25	21.6667	2.76909	1.9414	3.0875	2.59933	8	4	5	5.66667	0.963163	0.456801	0.6175	1.37824
Rv1076	+	40	40	49	43	5.09085	4.82889	6.39711	5.43895	2	4	1	2.33333	0.254542	0.482889	0.130553	0.351126
Rv1077	+	219	273	240	244	17.8551	21.1125	20.0719	19.6798	11	18	10	13	0.896833	1.39203	0.836328	0.8901
Rv1078	+	411	380	461	417.333	64.6973	56.7395	74.4394	65.2921	4	3	2	3	0.629658	0.447943	0.322948	0.285508
Rv1079	+	130	122	147	133	12.6715	11.2798	14.698	12.8831	77	72	81	76.6667	7.5054	6.65691	8.09889	6.65578
Rv1080c	-	787	906	858	850.333	181.063	197.715	202.488	193.755	15	22	8	15	3.45101	4.80103	1.888	2.28558
Rv1081c	-	43	49	46	46	11.2606	12.1715	12.3568	11.9296	1	1	4	2	0.261874	0.248399	1.07451	0.509176
Rv1082	+	211	265	237	237.667	27.6915	32.9888	31.9058	30.862	3	0	6	3	0.393718	0	0.807742	0.310947
Rv1083	+	17	12	13	14	7.26355	4.86338	5.69772	5.94155	0	0	0	0	0	0	0	0
Rv1084	+	81	83	49	71	4.55513	4.42742	2.82663	3.93639	11	12	11	11.3333	0.618597	0.640109	0.63455	0.823181
Rv1085c	-	67	54	55	58.6667	10.4598	7.99652	8.80786	9.08807	6	8	6	6.66667	0.936702	1.18467	0.960858	0.977824
Rv1086	+	112	137	134	127.667	16.1538	18.7427	19.8252	18.2406	1	0	1	0.666667	0.14423	0	0.147949	0.075503
Rv1087	+	89	93	79	87	4.39216	4.35339	3.99919	4.24825	36	44	54	44.6667	1.7766	2.05967	2.73363	2.78411
Rv1087A	+	0	1	1	0.666667	0.0306343	0.336891	0.364325	0.24395	23	25	15	21	8.16882	8.42226	5.46488	7.35199
Rv1088	+	4	5	2	3.66667	1.04749	1.24199	0.537254	0.942247	1	0	0	0.333333	0.261874	0	0	0.733225
Rv1089	+	2	3	0	1.66667	0.627918	0.893411	0	0.50711	1	0	1	0.666667	0.313959	0	0.322055	1.5738
Rv1089A	+	0	1	1	0.666667	0.0306343	1.03659	1.121	0.729407	0	0	0	0	0	0	0	0
Rv1090	+	17	15	20	17.3333	4.24638	3.55401	5.12457	4.30832	2	3	2	2.33333	0.499574	0.710802	0.512457	0.7528
Rv1091	+	63	49	57	56.3333	2.79584	2.06265	2.5948	2.48443	4	1	3	2.66667	0.177514	0.0420949	0.136569	0.24577
Rv1092c	-	68	69	76	71	8.23925	7.93022	9.44604	8.5385	13	7	9	9.66667	1.57515	0.804515	1.11861	1.20174
Rv1093	+	287	319	365	323.667	25.4832	26.867	33.2447	28.5316	1	3	1	1.66667	0.0887916	0.252668	0.0910813	0.124802
Rv1094	+	2248	2528	3013	2596.33	308.939	329.542	424.749	354.41	0	2	1	1	0	0.260713	0.140972	0.133895
Rv1095	+	660	691	675	675.333	57.6565	57.2584	60.4875	58.4675	5	2	4	3.66667	0.436792	0.165726	0.358444	0.196943
Rv1096	+	106	115	102	107.667	13.7683	14.1687	13.5904	13.8424	7	11	8	8.66667	0.909226	1.35526	1.06591	1.00074
Rv1097c	-	88	88	73	83	11.3524	10.7683	9.6602	10.5936	25	29	15	23	3.22512	3.54863	1.98497	2.67774
Rv1098c	-	149	164	153	155.333	11.8921	12.4157	12.5262	12.278	6	5	6	5.66667	0.478876	0.378529	0.491225	0.408021
Rv1099c	-	126	141	123	130	13.162	13.971	13.18	13.4377	2	1	1	1.33333	0.208921	0.0990855	0.107154	0.115301
Rv1100	+	63	51	60	58	10.2142	7.84316	9.97866	9.34534	25	41	27	31	4.05325	6.30528	4.4904	4.76241
Rv1101c	-	151	117	94	120.667	14.8329	10.9016	9.47183	11.7354	18	7	9	11.3333	1.76816	0.652234	0.906877	0.869321
Rv1102c	-	43	60	56	53	15.7141	20.7984	20.9926	19.1684	17	20	18	18.3333	6.21255	6.9328	6.74763	5.71966
Rv1103c	-	257	275	250	260.667	91.2777	92.6449	91.0813	91.668	3	6	6	5	1.0655	2.02134	2.18595	1.43667
Rv1104	+	25	33	34	30.6667	4.12385	5.16337	5.75306	5.01343	2	2	2	2	0.329908	0.312932	0.338415	0.451748
Rv1105	+	1	4	3	2.66667	0.220686	0.83732	0.67913	0.579045	51	48	45	48	11.255	10.0478	10.187	156.323
Rv1106c	-	106	110	103	106.333	10.8338	10.6642	10.7987	10.7656	16	16	12	14.6667	1.6353	1.55115	1.2581	1.37912
Rv1107c	-	64	90	80	78	28.3027	37.7527	36.2908	34.1154	0	2	1	1	0	0.838949	0.453634	0.430861
Rv1108c	-	194	199	178	190.333	17.6814	17.2038	16.6415	17.1756	7	1	4	4	0.637989	0.0864515	0.373967	0.259299
Rv1109c	-	426	460	438	441.333	75.8876	77.7277	80.0373	77.8842	0	1	0	0.333333	0	0.168973	0	0.0563244
Rv1110	+	316	373	328	339	35.6648	39.9317	37.9738	37.8567	27	10	18	18.3333	3.04731	1.07056	2.08393	1.30209
Rv1111c	-	155	195	197	182.333	17.9209	21.3855	23.3643	20.8902	14	12	26	17.3333	1.61866	1.31603	3.08361	1.73145
Rv1112	+	29	27	33	29.6667	3.07171	2.71271	3.58553	3.12331	0	1	4	1.66667	0	0.100471	0.43461	0.17836
Rv1113	+	22	24	23	23	12.6922	13.1336	13.6113	13.1457	0	0	0	0	0	0	0	0
Rv1114	+	11	8	13	10.6667	3.34274	2.30599	4.05239	3.23371	5	3	4	4	1.51943	0.864746	1.24689	2.03701
Rv1115	+	0	0	4	1.33333	0.0306343	0	0.668103	0.232913	4	1	1	2	0.651308	0.154448	0.167026	0.324261
Rv1116	+	1	0	0	0.333333	0.614342	0	0	0.204781	3	4	7	4.66667	1.84302	2.33092	4.41129	11.0461
Rv1116A	-	20	27	23	23.3333	8.26569	10.5845	9.75067	9.53361	0	0	0	0	0	0	0	0
Rv1117	+	222	228	205	218.333	78.1146	76.0976	73.993	76.0684	5	4	1	3.33333	1.75934	1.33505	0.360941	0.631385
Rv1118c	-	11	9	11	10.3333	1.4537	1.12819	1.49119	1.3577	15	19	14	16	1.98232	2.38174	1.89788	5.42595
Rv1119c	-	0	0	1	0.333333	0.0306343	0	0.782443	0.271026	6	3	4	4.33333	4.57664	2.17057	3.12977	3.29233
Rv1120c	-	2	1	7	3.33333	0.460134	0.218229	1.652	0.776788	2	9	5	5.33333	0.460134	1.96406	1.18	3.98092
Rv1121	+	134	172	134	146.667	10.8782	13.2446	11.1588	11.7605	0	0	0	0	0	0	0	0
Rv1122	+	71	80	64	71.6667	7.89567	8.43875	7.30076	7.87839	2	1	3	2	0.222413	0.105484	0.342223	0.231853
Rv1123c	-	43	36	40	39.6667	5.38225	4.27421	5.13586	4.93077	11	11	4	8.66667	1.37686	1.30601	0.513586	1.35681
Rv1124	+	18	28	30	25.3333	2.15343	3.17741	3.6816	3.00415	0	0	0	0	0	0	0	0
Rv1125	+	11	15	19	15	1.00497	1.2999	1.78062	1.36183	5	5	7	5.66667	0.456805	0.4333	0.65602	1.69624
Rv1126c	-	21	33	31	28.3333	3.94499	5.88027	5.97373	5.26633	12	11	12	11.6667	2.25428	1.96009	2.31241	3.10011
Rv1127c	-	98	83	64	81.6667	7.56658	6.07868	5.06887	6.23804	1	1	1	1	0.07721	0.0732371	0.0792011	0.0807403
Rv1128c	-	30	49	41	40	2.51631	3.89848	3.52764	3.31414	37	30	35	34	3.10345	2.38683	3.0114	5.41665
Rv1129c	-	9	12	11	10.6667	0.700602	0.886068	0.878373	0.821681	3	3	7	4.33333	0.233534	0.221517	0.558965	1.23779
Rv1130	+	9	9	3	7	0.647392	0.614079	0.221362	0.494278	2	2	2	2	0.143865	0.136462	0.147575	0.746434
Rv1131	+	2	4	3	3	0.192469	0.365131	0.296149	0.284583	4	3	6	4.33333	0.384939	0.273848	0.592298	6.15451
Rv1132	+	39	27	31	32.3333	2.56212	1.68251	2.08908	2.11124	250	253	316	273	16.4239	15.7657	21.2951	31.1542
Rv1133c	-	1057	1103	1214	1124.67	52.7123	52.1759	62.1031	55.6638	7	8	8	7.66667	0.349088	0.378429	0.409246	0.281982
Rv1134	+	8	3	4	5	3.85265	1.3704	1.976	2.39968	0	0	0	0	0	0	0	0
Rv1135A	+	0	0	1	0.333333	0.0306343	0	0.481752	0.170796	4	5	1	3.33333	1.87857	2.22738	0.481752	1.52923
Rv1135c	-	22	23	17	20.6667	1.34718	1.33595	1.06785	1.25033	10	11	7	9.33333	0.612356	0.63893	0.439703	1.69268
Rv1136	+	0	0	4	1.33333	0.0306343	0	1.36755	0.466063	1	0	0	0.333333	0.333294	0	0	0.111098
Rv1137c	-	1	1	0	0.666667	0.30884	0.292948	0	0.200596	0	0	1	0.333333	0	0	0.316805	0.105602
Rv1138c	-	14	7	9	10	1.56609	0.742751	1.03273	1.11386	10	16	13	13	1.11863	1.69772	1.49173	3.15807
Rv1139c	-	19	26	37	27.3333	4.31882	5.60586	8.62722	6.18397	9	3	7	6.33333	2.04576	0.64683	1.63218	2.14894
Rv1140	+	71	107	104	94	9.51577	13.6028	14.298	12.4722	9	9	10	9.33333	1.20622	1.14416	1.37481	1.21143
Rv1141c	-	17	28	27	24	2.39715	3.74509	3.90542	3.34922	12	15	12	13	1.69211	2.0063	1.73574	3.31763
Rv1142c	-	242	335	287	288	34.1242	44.8073	41.5132	40.1482	10	20	14	14.6667	1.41009	2.67506	2.02503	1.68789
Rv1143	+	54	53	47	51.3333	5.67216	5.28065	5.06419	5.339	2	4	4	3.33333	0.21008	0.39854	0.430995	0.385137
Rv1144	+	19	13	22	18	2.87156	1.86365	3.4107	2.7153	50	34	30	38	7.55673	4.87416	4.65096	10.8932
Rv1145	+	17	40	61	39.3333	2.12086	4.73348	7.8064	4.88691	1	3	4	2.66667	0.124757	0.355011	0.511895	0.461492
Rv1146	+	17	15	12	14.6667	1.36835	1.14524	0.990799	1.16813	28	39	22	29.6667	2.25375	2.97762	1.81647	6.42868
Rv1147	+	10	10	4	8	1.74851	1.65854	0.71744	1.37483	20	30	21	23.6667	3.49702	4.97561	3.76656	8.77986
Rv1148c	-	87	106	94	95.6667	6.82861	7.8918	7.5683	7.42957	392	504	459	451.667	30.768	37.5233	36.9559	38.0413
Rv1149	+	93	120	105	106	25.9699	31.7852	30.077	29.2774	1	0	0	0.333333	0.279246	0	0	0.0315365
Rv1150	+	25	28	20	24.3333	5.15668	5.47829	4.23173	4.95557	6	10	7	7.66667	1.2376	1.95653	1.4811	1.84977
Rv1151c	-	55	49	54	52.6667	8.76708	7.40876	8.82965	8.33516	3	7	5	5	0.478204	1.05839	0.81756	0.785294
Rv1152	+	60	55	66	60.3333	18.6827	16.2446	21.081	18.6694	2	4	6	4	0.622757	1.18142	1.91645	1.13039
Rv1153c	-	51	46	42	46.3333	6.83527	5.84791	5.77421	6.15247	16	19	17	17.3333	2.1444	2.41544	2.33718	2.50433
Rv1154c	-	51	44	45	46.6667	9.04261	7.40003	8.18453	8.20906	33	39	22	31.3333	5.8511	6.55912	4.00132	5.41791
Rv1155	+	120	128	120	122.667	30.7864	31.1491	31.5803	31.1719	3	2	2	2.33333	0.76966	0.486704	0.526339	0.411003
Rv1156	+	379	473	399	417	73.3809	86.8684	79.2454	79.8315	1	4	2	2.33333	0.193617	0.734617	0.39722	0.385017
Rv1157c	-	74	65	86	75	7.5429	6.28459	8.99213	7.60654	73	87	74	78	7.44097	8.41169	7.73742	8.2763
Rv1158c	-	46	66	54	55.3333	7.65453	10.4175	9.21748	9.09649	10	6	3	6.33333	1.66403	0.947042	0.512082	1.12396
Rv1159	+	85	126	120	110.333	7.45986	10.4891	10.8032	9.58405	52	45	55	50.6667	4.56368	3.74612	4.95145	4.69343
Rv1159A	-	58	49	62	56.3333	23.2109	18.6002	25.4514	22.4208	7	2	2	3.66667	2.80131	0.75919	0.821015	0.880705
Rv1160	+	26	21	17	21.3333	6.9529	5.32683	4.66336	5.6477	5	3	2	3.33333	1.3371	0.760976	0.548631	1.00055
Rv1161	+	2093	2180	2037	2103.33	64.3256	63.5519	64.219	64.0322	49	38	30	39	1.50595	1.10779	0.945787	0.753187
Rv1162	+	593	624	578	598.333	40.2126	40.1374	40.2062	40.1854	232	224	216	224	15.7324	14.4083	15.0252	10.9586
Rv1163	+	179	228	209	205.333	33.6263	40.6273	40.2745	38.176	3	5	1	3	0.56357	0.89095	0.192701	0.410372
Rv1164	+	194	239	205	212.667	29.7956	34.8181	32.2969	32.3035	1	1	2	1.33333	0.153585	0.145682	0.315092	0.16871
Rv1165	+	100	109	89	99.3333	6.02615	6.23051	5.50158	5.91941	3	6	4	4.33333	0.180785	0.342964	0.247262	0.284729
Rv1166	+	233	227	210	223.333	13.8863	12.8326	12.8383	13.1857	20	14	23	19	1.19196	0.791437	1.4061	0.984263
Rv1167c	-	91	102	94	95.6667	17.0949	18.1754	18.1139	17.7947	11	10	7	9.33333	2.06642	1.7819	1.34891	1.39813
Rv1168c	-	519	601	528	549.333	56.7173	62.2988	59.1888	59.4017	3	12	12	9	0.327846	1.2439	1.3452	0.879988
Rv1169c	-	21	23	28	24	7.90304	8.21031	10.8091	8.97416	1	9	6	5.33333	0.376335	3.21273	2.31624	1.98265
Rv1170	+	52	43	41	45.3333	6.48734	5.08849	5.24692	5.60758	8	10	17	11.6667	0.998052	1.18337	2.17555	1.57086
Rv1171	+	44	35	42	40.3333	11.3653	8.5754	11.1285	10.3564	54	52	68	58	13.9483	12.7406	18.0175	13.8522
Rv1172c	-	346	356	318	340	42.4665	41.4455	40.0364	41.3162	9	11	4	8	1.10462	1.28062	0.503603	0.67103
Rv1173	+	363	329	390	360.667	16.053	13.8007	17.6917	15.8485	148	182	169	166.333	6.54501	7.63444	7.66642	6.29607
Rv1174c	-	611	735	722	689.333	209.163	238.665	253.535	233.788	6	2	0	2.66667	2.05397	0.649428	0	0.245277
Rv1175c	-	168	172	185	175	9.43366	9.16129	10.6562	9.75037	251	316	252	273	14.0943	16.8312	14.5154	14.8308
Rv1176c	-	29	31	40	33.3333	5.79252	5.87338	8.19572	6.62054	2	4	1	2.33333	0.399484	0.757856	0.204893	0.523185
Rv1177	+	330	399	410	379.667	115.048	131.945	146.624	131.206	15	13	11	13	5.22944	4.29897	3.93382	2.87758
Rv1178	+	249	285	297	277	26.0107	28.2394	31.8249	28.6916	2	5	4	3.66667	0.208921	0.495427	0.428618	0.331572
Rv1179c	-	236	286	220	247.333	9.51478	10.9373	9.09844	9.85017	109	118	109	112	4.39454	4.51259	4.50786	4.36142
Rv1180	+	479	449	463	463.667	37.135	33.018	36.8202	35.6577	4	1	4	3	0.310104	0.0735368	0.318101	0.155038
Rv1181	+	803	858	754	805	19.2215	19.4812	18.514	19.0722	7	11	10	9.33333	0.167559	0.249759	0.245544	0.190668
Rv1182	+	321	337	354	337.333	25.7283	25.6208	29.1049	26.818	93	93	102	96	7.45398	7.07042	8.38616	6.00191
Rv1183	+	255	270	235	253.333	9.63483	9.67664	9.10813	9.4732	42	37	51	43.3333	1.58691	1.32606	1.97666	1.58397
Rv1184c	-	661	712	573	648.667	69.6244	71.1373	61.9116	67.5578	63	57	66	62	6.63591	5.69498	7.13118	4.55492
Rv1185c	-	1096	1239	1105	1146.67	71.7534	76.9415	74.2082	74.301	217	234	202	217.667	14.2066	14.5313	13.5657	9.94635
Rv1186c	-	36	36	28	33.3333	2.53188	2.4016	2.02002	2.31783	30	27	25	27.3333	2.1099	1.8012	1.80359	3.64568
Rv1187	+	339	408	334	360.333	23.6226	26.9678	23.8744	24.8216	3	2	2	2.33333	0.209049	0.132195	0.14296	0.117673
Rv1188	+	16	15	23	18	1.83868	1.63506	2.71126	2.06166	4	8	4	5.33333	0.459669	0.872032	0.471523	1.18108
Rv1189	+	24	22	26	24	3.12807	2.71985	3.47613	3.10802	4	2	6	4	0.521345	0.247259	0.802184	0.838631
Rv1190	+	10	9	10	9.66667	1.29446	1.10506	1.32784	1.24245	1	3	4	2.66667	0.129446	0.368354	0.531135	0.593119
Rv1191	+	30	20	28	26	3.73041	2.35897	3.5715	3.22029	13	7	9	9.66667	1.61651	0.82564	1.14798	1.9288
Rv1192	+	340	404	397	380.333	46.7256	52.6641	55.966	51.7852	1	0	0	0.333333	0.137428	0	0	0.00862617
Rv1193	+	66	64	78	69.3333	5.27875	4.8554	6.39941	5.51119	6	6	7	6.33333	0.479887	0.455193	0.574306	0.609794
Rv1194c	-	435	445	413	431	39.0823	37.9235	38.0626	38.3561	12	16	14	14	1.07813	1.36354	1.29026	0.965507
Rv1195	+	1048	1005	1020	1024.33	398.356	362.355	397.712	386.141	1	2	0	1	0.380111	0.721103	0	0.243166
Rv1196	+	2717	2626	2675	2672.67	262.805	240.933	265.415	256.384	12	10	11	11	1.16071	0.917489	1.09143	0.682592
Rv1197	+	1063	1206	1046	1105	408.153	439.232	411.983	419.789	0	3	0	1	0	1.09262	0	0.364206
Rv1198	+	2048	2079	1990	2039	819.584	789.178	816.909	808.557	3	3	2	2.66667	1.20056	1.13878	0.821015	0.657563
Rv1199c	-	8	4	9	7	0.72913	0.345806	0.841425	0.638787	596	651	619	622	54.3202	56.2799	57.8713	256.551
Rv1200	+	95	91	87	91	8.45501	7.68227	7.94269	8.02666	54	47	43	48	4.80601	3.96776	3.9257	4.29827
Rv1201c	-	167	145	158	156.667	19.9161	16.4026	19.3287	18.5492	6	4	6	5.33333	0.71555	0.452487	0.734002	0.50087
Rv1202	+	68	56	68	64	7.26355	5.67395	7.45086	6.79612	0	0	0	0	0	0	0	0
Rv1203c	-	5	4	0	3	0.973058	0.73839	0	0.570483	4	8	5	5.66667	0.778447	1.47678	0.998151	3.1713
Rv1204c	-	30	30	18	26	2.0199	1.91597	1.24319	1.72635	2	2	3	2.33333	0.13466	0.127731	0.207199	0.30717
Rv1205	+	41	34	42	39	8.2767	6.51042	8.69721	7.82811	21	12	29	20.6667	4.23928	2.2978	6.00522	4.26989
Rv1206	+	88	85	93	88.6667	5.57807	5.11067	6.04703	5.57859	4	1	5	3.33333	0.253549	0.0601255	0.325109	0.261725
Rv1207	+	71	63	66	66.6667	8.44077	7.1043	8.04869	7.86459	3	0	2	1.66667	0.356652	0	0.2439	0.205225
Rv1208	+	108	83	119	103.333	12.6022	9.18667	14.2438	12.0109	5	1	4	3.33333	0.583435	0.110683	0.478785	0.332271
Rv1209	+	74	104	77	85	22.8542	30.4666	24.3939	25.9049	0	0	0	0	0	0	0	0
Rv1210	+	57	63	60	60	10.5509	11.0614	11.3926	11.0016	9	10	9	9.33333	1.66593	1.75578	1.70889	1.61798
Rv1211	+	124	126	111	120.333	62.0837	59.8389	57.0081	59.6435	2	0	3	1.66667	1.00135	0	1.54076	0.560891
Rv1212c	-	17	13	10	13.3333	1.66131	1.20504	1.00244	1.2896	98	87	122	102.333	9.57697	8.06452	12.2298	23.6721
Rv1213	+	130	171	128	143	12.1704	15.185	12.2922	13.2159	22	22	17	20.3333	2.05961	1.95363	1.63256	1.69173
Rv1214c	-	6	9	8	7.66667	2.05397	2.92242	2.80925	2.59522	0	2	0	0.666667	0	0.649428	0	0.216476
Rv1215c	-	529	530	533	530.667	35.681	33.909	36.8779	35.4893	299	317	296	304	20.1675	20.2814	20.48	15.2449
Rv1216c	-	1831	2064	1627	1840.67	308.752	330.133	281.428	306.771	61	64	71	65.3333	10.2861	10.2367	12.2811	7.60364
Rv1217c	-	2355	2322	2190	2289	162.608	152.08	155.115	156.601	6	3	3	4	0.414289	0.196485	0.212486	0.143796
Rv1218c	-	2569	2355	2053	2325.67	312.273	271.53	255.986	279.93	4	3	7	4.66667	0.486217	0.345898	0.872822	0.410807
Rv1219c	-	3252	2911	2645	2936	579.311	491.881	483.33	518.174	17	27	28	24	3.02838	4.56228	5.11654	3.24161
Rv1220c	-	37	57	59	51	6.49949	9.4975	10.6313	8.8761	6	10	9	8.33333	1.05397	1.66623	1.62173	1.57159
Rv1221	+	293	266	354	304.333	43.0794	37.0972	53.3904	44.5223	12	8	7	9	1.76434	1.1157	1.05574	0.843934
Rv1222	+	277	262	292	277	67.849	60.8726	73.3676	67.3631	3	2	1	2	0.734827	0.464677	0.251259	0.270409
Rv1223	+	729	748	615	697.333	52.2403	50.8437	45.2076	49.4305	29	29	19	25.6667	2.07815	1.97121	1.39666	1.2393
Rv1224	+	74	77	65	72	21.292	21.0151	19.1847	20.4973	7	1	2	3.33333	2.01411	0.272924	0.590299	0.565177
Rv1225c	-	21	15	13	16.3333	2.87556	1.94828	1.82602	2.21662	40	47	30	39	5.47726	6.10462	4.21388	9.02597
Rv1226c	-	19	20	26	21.6667	1.47602	1.47375	2.0719	1.67389	1	3	0	1.33333	0.077685	0.221063	0	0.228051
Rv1227c	-	21	31	21	24.3333	4.47789	6.27008	4.59337	5.11378	0	0	1	0.333333	0	0	0.218732	0.0729106
Rv1228	+	19	17	16	17.3333	3.87686	3.29028	3.34891	3.50535	61	60	66	62.3333	12.4468	11.6127	13.8143	17.8918
Rv1229c	-	219	229	237	228.333	21.2372	21.0643	23.5754	21.959	232	266	301	266.333	22.4979	24.4677	29.9418	21.2435
Rv1230c	-	135	116	122	124.333	12.4236	10.1258	11.5168	11.3554	7	18	17	14	0.644188	1.57125	1.6048	1.21076
Rv1231c	-	19	13	21	17.6667	3.98415	2.58573	4.51709	3.69566	9	6	10	8.33333	1.88723	1.19341	2.151	2.50407
Rv1232c	-	157	170	195	174	13.6523	14.0221	17.3939	15.0228	5	3	2	3.33333	0.434787	0.247448	0.178399	0.235354
Rv1233c	-	567	661	671	633	108.123	119.562	131.255	119.647	30	23	16	23	5.7208	4.16026	3.12977	2.58519
Rv1234	+	113	148	145	135.333	24.3697	30.2754	32.0772	28.9074	0	2	0	0.666667	0	0.409127	0	0.136376
Rv1235	+	86	65	68	73	6.95176	4.98387	5.63849	5.85804	5	3	0	2.66667	0.404172	0.230025	0	0.247192
Rv1236	+	25	44	35	34.6667	3.07836	5.13913	4.42085	4.21278	4	4	10	6	0.492538	0.467194	1.2631	1.04603
Rv1237	+	41	64	61	55.3333	5.65507	8.3732	8.63062	7.55296	54	50	52	52	7.44815	6.54156	7.35725	8.49578
Rv1238	+	87	130	115	110.667	8.37242	11.8668	11.3524	10.5305	11	14	4	9.66667	1.05858	1.27796	0.394866	0.928435
Rv1239c	-	71	62	67	66.6667	7.3358	6.07628	7.10103	6.8377	12	7	2	7	1.23985	0.686032	0.211971	0.795035
Rv1240	+	137	147	137	140.333	15.7437	16.0236	16.1497	15.9723	0	0	0	0	0	0	0	0
Rv1241	+	24	21	15	20	10.4911	8.70732	6.726	8.64146	4	1	0	1.66667	1.74851	0.414635	0	0.627028
Rv1242	+	5	8	7	6.66667	1.31848	2.00102	1.89348	1.73766	2	3	6	3.66667	0.527393	0.750383	1.62298	1.96428
Rv1243c	-	6	3	8	5.66667	0.403981	0.191597	0.552531	0.382703	9	11	12	10.6667	0.605971	0.702521	0.828797	4.90979
Rv1244	+	56	57	49	54	7.40067	7.14521	6.64258	7.06282	21	28	17	22	2.77525	3.50993	2.30457	3.038
Rv1245c	-	112	116	107	111.667	15.3363	15.0667	15.0295	15.1442	80	85	67	77.3333	10.9545	11.0403	9.411	8.91202
Rv1246c	-	14	12	15	13.6667	5.43053	4.41522	5.96847	5.27141	4	3	6	4.33333	1.55158	1.10381	2.38739	2.0017
Rv1247c	-	46	43	32	40.3333	19.4351	17.2328	13.8687	16.8455	1	3	1	1.66667	0.422503	1.20229	0.433398	0.608987
Rv1248c	-	672	717	695	694.667	20.6698	20.9191	21.9285	21.1725	57	50	34	47	1.75324	1.4588	1.07276	1.09263
Rv1249c	-	54	60	77	63.6667	7.78842	8.2085	11.3921	9.12967	20	5	8	11	2.8846	0.684042	1.18359	1.7088
Rv1250	+	33	40	41	38	2.15673	2.4797	2.74868	2.4617	31	35	41	35.6667	2.02602	2.16974	2.74868	4.39462
Rv1251c	-	33	38	48	39.6667	1.09697	1.19818	1.63675	1.31063	3	5	4	4	0.0997249	0.157656	0.136396	0.364644
Rv1252c	-	25	29	31	28.3333	4.67324	5.14201	5.94425	5.25317	1	2	2	1.66667	0.18693	0.354622	0.3835	0.363357
Rv1253	+	125	187	144	152	8.40133	11.9217	9.92792	10.0836	53	41	44	46	3.56216	2.61384	3.03353	3.12601
Rv1254	+	35	42	35	37.3333	3.456	3.9338	3.54513	3.64498	9	9	7	8.33333	0.888687	0.842958	0.709026	1.2715
Rv1255c	-	5	4	2	3.66667	0.934648	0.709243	0.3835	0.675797	8	4	7	6.33333	1.49544	0.709243	1.34225	5.37647
Rv1256c	-	18	20	16	18	1.68098	1.77165	1.53274	1.66179	4	7	5	5.33333	0.373552	0.620078	0.478981	1.01811
Rv1257c	-	88	94	65	82.3333	7.31637	7.41307	5.5435	6.75765	2	2	0	1.33333	0.166281	0.157725	0	0.119232
Rv1258c	-	65	74	68	69	5.86772	6.33643	6.29684	6.167	3	3	5	3.66667	0.270818	0.256882	0.463003	0.375326
Rv1259	+	50	52	42	48	6.32109	6.23566	5.44664	6.00113	20	41	42	34.3333	2.52844	4.91658	5.44664	4.62757
Rv1260	+	190	220	191	200.333	19.3149	21.2139	19.9173	20.1487	11	15	11	12.3333	1.11823	1.4464	1.14707	1.03429
Rv1261c	-	169	176	189	178	42.7782	42.2576	49.0744	44.7034	7	4	2	4.33333	1.77188	0.960401	0.519305	0.614716
Rv1262c	-	92	67	78	79	24.0924	16.6427	20.9529	20.5627	1	0	0	0.333333	0.261874	0	0	0.0318793
Rv1263	+	21	25	28	24.6667	1.71954	1.94173	2.35184	2.00437	8	5	3	5.33333	0.655062	0.388346	0.251983	1.33074
Rv1264	+	99	117	109	108.333	9.4314	10.5727	10.6519	10.2186	91	74	66	77	8.66927	6.68698	6.44975	7.07481
Rv1265	+	229	194	196	206.333	38.2744	30.7561	33.6036	34.2114	3	6	2	3.66667	0.501411	0.95122	0.342894	0.469794
Rv1266c	-	101	99	101	100.333	6.10584	5.67696	6.26329	6.01536	31	42	31	34.6667	1.87407	2.40841	1.9224	2.3438
Rv1267c	-	12	27	18	19	1.16967	2.49634	1.79975	1.82192	7	6	2	5	0.682309	0.554743	0.199973	1.96243
Rv1268c	-	4	4	6	4.66667	0.651308	0.617794	1.00216	0.757085	5	1	6	4	0.814135	0.154448	1.00216	4.05166
Rv1269c	-	44	53	37	44.6667	13.371	15.2772	11.5337	13.394	7	8	9	8	2.1272	2.30599	2.8055	2.17043
Rv1270c	-	105	91	100	98.6667	16.2583	13.3655	15.8834	15.169	33	36	19	29.3333	5.10975	5.28744	3.01784	3.6902
Rv1271c	-	28	30	37	31.6667	9.33223	9.48431	12.6499	10.4888	65	50	66	60.3333	21.6641	15.8072	22.5647	19.5991
Rv1272c	-	58	66	61	61.6667	3.47857	3.75469	3.75284	3.66203	63	75	63	67	3.77844	4.26669	3.87588	5.89992
Rv1273c	-	85	98	103	95.3333	5.52661	6.04399	6.86966	6.14675	19	18	21	19.3333	1.23536	1.11012	1.40061	1.4925
Rv1274	+	120	132	119	123.667	24.4854	25.548	24.9075	24.9803	1	2	2	1.66667	0.204045	0.387091	0.418614	0.293009
Rv1275	+	70	75	105	83.3333	14.6785	14.9177	22.5855	17.3939	3	9	2	4.66667	0.629077	1.79012	0.430199	0.865802
Rv1276c	-	6	2	5	4.33333	1.4326	0.452962	1.22462	1.03673	2	3	9	4.66667	0.477534	0.679443	2.20432	1.93889
Rv1277	+	52	63	56	57	4.71665	5.42036	5.21046	5.11583	0	1	0	0.333333	0	0.0860375	0	0.0286792
Rv1278	+	68	70	77	71.6667	2.94192	2.87261	3.4172	3.07724	2	0	0	0.666667	0.086527	0	0	0.0862617
Rv1279	+	102	140	107	116.333	7.30935	9.5162	7.86538	8.23031	19	19	15	17.6667	1.36155	1.29148	1.10262	1.34436
Rv1280c	-	68	71	45	61.3333	4.35404	4.3122	2.95565	3.87396	11	9	13	11	0.70433	0.546617	0.853855	0.941263
Rv1281c	-	58	51	45	51.3333	3.58644	2.99132	2.85434	3.14404	85	88	97	90	5.256	5.1615	6.1527	8.06961
Rv1282c	-	35	45	42	40.6667	4.54613	5.54426	5.59603	5.22881	5	10	6	7	0.649447	1.23206	0.799434	1.09615
Rv1283c	-	47	57	56	53.3333	5.46745	6.28954	6.6824	6.14647	36	29	29	31.3333	4.18784	3.19994	3.46053	4.46663
Rv1284	+	120	111	125	118.667	27.7767	24.3714	29.6803	27.2761	2	1	5	2.66667	0.462946	0.219562	1.18721	0.517806
Rv1285	+	237	235	276	249.333	26.9898	25.3849	32.2417	28.2055	6	5	4	5	0.683286	0.540105	0.467271	0.410043
Rv1286	+	155	161	206	174	9.55328	9.41247	13.024	10.6633	22	18	27	22.3333	1.35595	1.05233	1.70703	1.33607
Rv1287	+	24	32	27	27.6667	5.62408	7.11291	6.49025	6.40908	0	1	1	0.666667	0	0.222278	0.24038	0.154219
Rv1288	+	22	21	20	21	1.82509	1.65248	1.70196	1.72651	3	8	7	6	0.248876	0.629518	0.595685	0.808342
Rv1289	+	113	149	121	127.667	20.3209	25.416	22.3207	22.6859	0	0	0	0	0	0	0	0
Rv1290A	+	0	1	1	0.666667	0.0306343	0.343328	0.371287	0.248416	11	8	17	12	3.98148	2.74662	6.31188	4.34666
Rv1290c	-	35	31	39	35	2.54176	2.13543	2.90529	2.5275	10	6	10	8.66667	0.726218	0.41331	0.744946	1.22406
Rv1291c	-	2	3	1	2	0.678527	0.965418	0.348012	0.663985	0	0	0	0	0	0	0	0
Rv1292	+	176	190	187	184.333	12.1083	12.3989	13.1969	12.568	3	7	3	4.33333	0.206392	0.456801	0.211714	0.272831
Rv1293	+	227	236	226	229.667	19.2102	18.9441	19.6188	19.2577	7	8	8	7.66667	0.592384	0.642174	0.694469	0.53599
Rv1294	+	172	183	208	187.667	14.7535	14.8893	18.3015	15.9814	3	1	12	5.33333	0.257328	0.0813622	1.05586	0.430228
Rv1295	+	131	142	128	133.667	13.7602	14.1482	13.7918	13.9001	10	7	4	7	1.0504	0.697444	0.430995	0.600032
Rv1296	+	37	41	44	40.6667	4.42649	4.65264	5.39968	4.82627	1	3	2	2	0.119635	0.340437	0.24544	0.27456
Rv1297	+	3480	3310	2934	3241.33	218.757	197.364	189.191	201.771	11	14	19	14.6667	0.691474	0.834773	1.22516	0.695916
Rv1298	+	1181	1075	894	1050	554.646	478.886	430.687	488.073	1	6	2	3	0.469641	2.67285	0.963505	1.2146
Rv1299	+	340	289	272	300.333	36.0131	29.036	29.5535	31.5342	0	4	1	1.66667	0	0.401882	0.108652	0.170178
Rv1300	+	284	282	309	291.667	33.0374	31.1167	36.8725	33.6755	4	1	0	1.66667	0.465315	0.110343	0	0.0780894
Rv1301	+	123	120	154	132.333	21.4079	19.811	27.4946	22.9045	1	0	2	1	0.174048	0	0.357072	0.142869
Rv1302	+	162	190	162	171.333	15.1662	16.8723	15.5573	15.8653	4	4	5	4.33333	0.374475	0.355206	0.480165	0.350874
Rv1303	+	146	162	132	146.667	34.2131	36.0091	31.7301	33.9841	1	4	5	3.33333	0.234336	0.889113	1.2019	0.717092
Rv1304	+	398	451	291	380	60.1516	64.6543	45.1143	56.6401	1	1	2	1.33333	0.151135	0.143358	0.310064	0.15851
Rv1305	+	130	126	110	122	60.3058	55.4426	52.3439	56.0307	0	0	0	0	0	0	0	0
Rv1306	+	197	179	143	173	43.4751	37.4701	32.3719	37.7724	2	1	1	1.33333	0.441372	0.20933	0.226377	0.175011
Rv1307	+	247	288	241	258.667	20.9495	23.17	20.9677	21.6958	0	1	2	1	0	0.0804515	0.174006	0.0848192
Rv1308	+	503	534	441	492.667	34.668	34.9108	31.1786	33.5858	9	4	3	5.33333	0.620302	0.261504	0.2121	0.210345
Rv1309	+	180	209	192	193.667	22.3092	24.5706	24.4102	23.7633	8	7	7	7.33333	0.991522	0.822939	0.889955	0.701316
Rv1310	+	413	419	387	406.333	32.1498	30.9386	30.9028	31.3304	17	16	24	19	1.32336	1.18142	1.91645	1.15335
Rv1311	+	89	80	113	94	27.7127	23.6285	36.0931	29.1448	1	0	0	0.333333	0.311379	0	0	0.0329539
Rv1312	+	85	112	89	95.3333	21.807	27.2554	23.4221	24.1615	4	2	0	2	1.02621	0.486704	0	0.300253
Rv1313c	-	51	63	57	57	4.34506	5.09124	4.98148	4.80593	273	318	272	287.667	23.2589	25.6986	23.7713	32.1896
Rv1314c	-	62	57	88	69	12.1282	10.5764	17.6582	13.4543	4	5	2	3.66667	0.782466	0.927754	0.401322	0.632245
Rv1315	+	162	188	162	170.667	14.6591	16.1364	15.0371	15.2775	1	4	2	2.33333	0.0904882	0.343328	0.185643	0.194428
Rv1316c	-	25	31	39	31.6667	5.71696	6.72425	9.14845	7.19655	97	109	108	104.667	22.1818	23.6433	25.3342	27.7055
Rv1317c	-	60	58	55	57.6667	4.57664	4.19644	4.30344	4.35884	89	78	103	90	6.78868	5.64348	8.05917	8.91802
Rv1318c	-	27	24	15	22	1.88839	1.5922	1.07616	1.51892	73	89	75	79	5.10565	5.9044	5.3808	11.6914
Rv1319c	-	70	66	58	64.6667	4.95067	4.42758	4.20776	4.52867	29	32	32	31	2.05099	2.14671	2.32152	2.70447
Rv1320c	-	109	123	122	118	7.27434	7.78627	8.35188	7.80416	121	120	120	120.333	8.07518	7.59636	8.21497	8.52623
Rv1321	+	287	343	246	292	47.9683	54.3781	42.176	48.1741	49	42	52	47.6667	8.18972	6.65854	8.91525	5.692
Rv1322	+	41	38	44	41	15.7425	13.8398	17.3301	15.6375	69	82	77	76	26.4935	29.8649	30.3276	25
Rv1322A	-	1144	1252	1200	1198.67	283.885	294.698	305.46	294.681	106	107	123	112	26.304	25.1859	31.3097	19.1036
Rv1323	+	401	402	405	402.667	38.9863	37.0724	40.3905	38.8164	15	13	15	14.3333	1.45834	1.19886	1.49595	1.00798
Rv1324	+	440	470	468	459.333	54.7127	55.4358	59.6951	56.6145	1	2	2	1.66667	0.124347	0.235897	0.255107	0.170334
Rv1325c	-	11	21	7	13	0.690329	1.25009	0.450629	0.797014	9	11	7	9	0.564814	0.654807	0.450629	2.76812
Rv1326c	-	192	186	184	187.333	9.94142	9.13518	9.77288	9.61649	31	53	47	43.6667	1.60512	2.60304	2.49633	2.17333
Rv1327c	-	222	243	253	239.333	11.9862	12.4449	14.0122	12.8145	5	5	7	5.66667	0.26996	0.256069	0.38769	0.280643
Rv1328	+	201	214	210	208.333	8.81679	8.904	9.44911	9.05663	11	13	10	11.3333	0.482511	0.540897	0.449958	0.490792
Rv1329c	-	65	73	67	68.3333	3.70484	3.94672	3.91732	3.85629	4	12	15	10.3333	0.22799	0.648776	0.877011	0.689082
Rv1330c	-	19	19	21	19.6667	1.60432	1.52176	1.81892	1.64833	2	0	0	0.666667	0.168875	0	0	0.308726
Rv1331	+	462	506	486	484.667	172.157	178.85	185.77	178.926	0	2	1	1	0	0.706918	0.382243	0.363054
Rv1332	+	205	219	182	202	35.5166	35.9898	32.345	34.6171	4	3	3	3.33333	0.693007	0.493011	0.533159	0.399284
Rv1333	+	97	103	103	101	10.6619	10.7388	11.6133	11.0047	2	1	0	1	0.219832	0.10426	0	0.0952255
Rv1334	+	75	84	69	76	19.3727	20.5809	18.2825	19.4121	21	22	20	21	5.42436	5.39025	5.29928	4.38439
Rv1335	+	40	59	44	47.6667	16.1784	22.6352	18.2552	19.0229	6	4	4	4.66667	2.42676	1.53459	1.65956	1.50465
Rv1336	+	126	140	129	131.667	14.748	15.5435	15.4885	15.26	8	2	4	4.66667	0.936381	0.222049	0.480264	0.42032
Rv1337	+	285	362	293	313.333	44.8631	54.0518	47.3118	48.7422	5	7	2	4.66667	0.787072	1.0452	0.322948	0.507504
Rv1338	+	66	57	71	64.6667	9.20382	7.53973	10.1564	8.96665	0	3	1	1.33333	0	0.396828	0.143048	0.179959
Rv1339	+	222	247	176	215	30.732	32.4334	24.9924	29.386	3	3	9	5	0.415298	0.393928	1.27802	0.596951
Rv1340	+	129	107	116	117.333	18.8206	14.8076	17.3604	16.9962	2	5	4	3.66667	0.291793	0.691945	0.598634	0.475664
Rv1341	+	26	38	29	31	4.81268	6.67197	5.50641	5.66369	10	9	3	7.33333	1.85103	1.5802	0.569629	1.84465
Rv1342c	-	30	37	30	32.3333	9.41877	11.0187	9.66166	10.0331	4	9	3	5.33333	1.25584	2.68023	0.966166	1.60652
Rv1343c	-	34	42	47	41	10.169	11.9153	14.4196	12.168	1	3	0	1.33333	0.299087	0.851092	0	0.369959
Rv1344	+	18	19	14	17	6.39299	6.40092	5.10055	5.96482	3	2	1	2	1.0655	0.673781	0.364325	0.834852
Rv1345	+	83	73	82	79.3333	6.02761	5.0286	6.10856	5.72159	19	27	20	22	1.37982	1.85989	1.48989	1.78798
Rv1346	+	54	82	48	61.3333	5.29075	7.6207	4.82417	5.91187	5	6	9	6.66667	0.489884	0.557612	0.904531	0.758946
Rv1347c	-	26	49	41	38.6667	4.67561	8.3583	7.56321	6.8657	14	19	13	15.3333	2.51763	3.24097	2.39809	3.45894
Rv1348	+	72	84	108	88	3.17295	3.51129	4.88216	3.85546	25	23	20	22.6667	1.10172	0.961425	0.904103	1.64021
Rv1349	+	25	18	22	21.6667	1.63389	1.11587	1.4749	1.40822	6	9	8	7.66667	0.392133	0.557933	0.536327	1.06865
Rv1350	+	21	31	29	27	3.21227	4.49792	4.55039	4.08686	9	9	10	9.33333	1.37669	1.30585	1.5691	2.21527
Rv1351	+	25	28	24	25.6667	8.63626	9.17489	8.50461	8.77192	3	5	4	4	1.03635	1.63837	1.41744	1.37055
Rv1352	+	85	95	89	89.6667	26.0391	27.605	27.9676	27.2039	2	1	0	1	0.612686	0.290579	0	0.165869
Rv1353c	-	5	1	2	2.66667	0.723906	0.137331	0.297029	0.386089	18	17	25	20	2.60606	2.33463	3.71287	12.5743
Rv1354c	-	16	18	21	18.3333	0.971914	1.03714	1.30853	1.10586	30	36	30	32	1.82234	2.07428	1.86933	6.81372
Rv1355c	-	28	34	38	33.3333	1.4822	1.7072	2.06343	1.75095	44	60	56	53.3333	2.32918	3.01271	3.04085	6.6267
Rv1356c	-	2	2	2	2	0.287366	0.272579	0.294776	0.284907	28	48	42	39.3333	4.02312	6.54189	6.1903	45.3047
Rv1357c	-	0	2	1	1	0.0306343	0.233597	0.12631	0.13018	33	28	36	32.3333	4.06344	3.27036	4.54716	3.96032
Rv1358	+	19	15	13	15.6667	0.620699	0.46481	0.43564	0.50705	37	32	27	32	1.20873	0.991595	0.904791	6.34356
Rv1359	+	3	7	8	6	0.453404	1.0035	1.24026	0.899054	66	73	79	72.6667	9.97488	10.4651	12.2475	72.0947
Rv1360	+	165	198	203	188.667	18.3491	20.8859	23.1571	20.7974	23	28	21	24	2.55775	2.95356	2.39556	2.19187
Rv1361c	-	561	544	548	551	53.5794	49.2823	53.6874	52.183	37	44	33	38	3.53375	3.98607	3.233	2.59979
Rv1362c	-	30	41	35	35.3333	5.15045	6.67674	6.16381	5.997	3	4	7	4.66667	0.515045	0.65139	1.23276	0.92134
Rv1363c	-	48	50	44	47.3333	6.94949	6.86656	6.53465	6.78357	1	0	2	1	0.144781	0	0.297029	0.160112
Rv1364c	-	60	60	73	64.3333	3.47741	3.29847	4.33995	3.70527	26	20	17	21	1.50688	1.09949	1.01067	1.97431
Rv1365c	-	28	23	27	26	8.24427	6.42361	8.15484	7.60758	1	1	1	1	0.294438	0.279287	0.302031	0.298519
Rv1366	+	34	47	33	38	4.70671	6.17154	4.68608	5.18811	12	9	9	10	1.66119	1.18178	1.27802	1.85508
Rv1367c	-	26	27	21	24.6667	2.60811	2.56905	2.16087	2.44601	18	13	16	15.6667	1.80561	1.23695	1.64638	2.99158
Rv1368	+	204	232	198	211.333	29.5354	31.8608	29.4059	30.2674	3	1	1	1.66667	0.434343	0.137331	0.148515	0.138413
Rv1369c	-	12	16	15	14.3333	1.3832	1.74937	1.77359	1.63539	13	6	5	8	1.49847	0.656014	0.591197	3.59304
Rv1370c	-	7	9	12	9.33333	2.44041	2.97621	4.29144	3.23602	0	0	0	0	0	0	0	0
Rv1371	+	0	2	4	2	0.0306343	0.146773	0.317451	0.164953	1	2	3	2	0.0773677	0.146773	0.238089	0.154077
Rv1372	+	86	106	100	97.3333	8.27619	9.67598	9.87164	9.2746	17	29	23	23	1.63599	2.6472	2.27048	2.21899
Rv1373	+	40	53	40	44.3333	4.63891	5.83027	4.75853	5.0759	4	3	4	3.66667	0.463891	0.330015	0.475853	0.561913
Rv1374c	-	10	9	8	9	2.48151	2.11844	2.0364	2.21212	170	205	166	180.333	42.1857	48.2533	42.2554	80.0288
Rv1375	+	73	65	90	76	6.29013	5.3126	7.95494	6.51922	159	188	193	180	13.7004	15.3657	17.0589	17.1963
Rv1376	+	72	64	69	68.3333	5.48093	4.62124	5.38801	5.1634	16	21	15	17.3333	1.21798	1.51635	1.17131	1.54764
Rv1377c	-	49	51	49	49.6667	8.72885	8.61764	8.95395	8.76681	5	8	7	6.66667	0.890699	1.35179	1.27914	1.17625
Rv1378c	-	139	102	128	123	11.0706	7.70575	10.4574	9.74461	24	35	33	30.6667	1.91148	2.64413	2.69606	2.28646
Rv1379	+	77	65	73	71.6667	15.0625	12.0608	14.6483	13.9238	5	2	4	3.66667	0.978083	0.371101	0.802644	0.581697
Rv1380	+	109	152	124	128.333	12.9178	17.0869	15.0745	15.0264	0	0	0	0	0	0	0	0
Rv1381	+	66	80	98	81.3333	5.80581	6.67523	8.84306	7.10804	1	1	2	1.33333	0.0879669	0.0834404	0.180471	0.132408
Rv1382	+	48	73	71	64	10.9766	15.8345	16.6549	14.4887	0	1	0	0.333333	0	0.216911	0	0.0723038
Rv1383	+	63	80	69	70.6667	6.33642	7.63221	7.11885	7.02916	0	0	1	0.333333	0	0	0.103172	0.0343906
Rv1384	+	129	155	170	151.333	4.38042	4.99246	5.92151	5.09813	54	49	50	51	1.83366	1.57826	1.74162	2.33435
Rv1385	+	12	9	16	12.3333	1.65514	1.17748	2.26377	1.6988	8	5	2	5	1.10343	0.654156	0.282971	2.26764
Rv1386	+	87	105	105	99	32.1033	36.7517	39.7446	36.1999	24	32	32	29.3333	8.85609	11.2005	12.1126	8.58012
Rv1387	+	351	425	385	387	24.6401	28.2996	27.7238	26.8878	3	2	4	3	0.210599	0.133175	0.28804	0.165472
Rv1388	+	418	413	497	442.667	83.0543	77.8382	101.298	87.3967	0	0	1	0.333333	0	0	0.203818	0.0679394
Rv1389	+	290	375	397	354	52.6508	64.5797	73.9359	63.7221	4	3	6	4.33333	0.726218	0.516637	1.11742	0.585139
Rv1390	+	466	406	352	408	159.525	131.834	123.607	138.322	2	0	0	0.666667	0.684658	0	0	0.0125875
Rv1391	+	376	394	328	366	34.0236	33.8178	30.4455	32.7623	8	5	3	5.33333	0.723906	0.42916	0.278465	0.298277
Rv1392	+	559	608	591	586	52.4625	54.125	56.8961	54.4946	0	2	1	1	0	0.178043	0.0962709	0.0914379
Rv1393c	-	89	68	55	70.6667	6.8438	4.9599	4.33838	5.38069	34	26	40	33.3333	2.61448	1.89643	3.15518	2.80431
Rv1394c	-	135	143	132	136.667	11.0781	11.1308	11.1113	11.1067	6	8	8	7.33333	0.49236	0.6227	0.67341	0.562388
Rv1395	+	22	26	25	24.3333	2.41815	2.71076	2.81876	2.64923	41	34	41	38.6667	4.50656	3.54484	4.62277	8.1884
Rv1396c	-	128	111	95	111.333	8.40902	6.91697	6.40201	7.24267	7	9	10	8.66667	0.459868	0.560835	0.673896	0.57197
Rv1397c	-	612	554	527	564.333	173.456	148.938	153.216	158.537	1	3	3	2.33333	0.283424	0.806521	0.8722	0.564366
Rv1398c	-	4561	4683	4452	4565.33	2017.01	1964.4	2019.58	2000.33	0	3	4	2.33333	0	1.25842	1.81454	1.02432
Rv1399c	-	54	63	63	60	6.39966	7.08208	7.65881	7.04685	9	12	12	11	1.06661	1.34897	1.45882	1.42475
Rv1400c	-	70	83	72	75	8.26998	9.30126	8.72563	8.76562	59	60	58	59	6.97041	6.7238	7.02898	7.05627
Rv1401	+	97	111	116	108	18.3129	19.8777	22.4647	20.2184	2	0	0	0.666667	0.377585	0	0	0.0604721
Rv1402	+	42	45	54	47	2.42676	2.46631	3.20058	2.69788	6	8	1	5	0.34668	0.438454	0.05927	0.584894
Rv1403c	-	60	92	75	75.6667	8.27572	12.0365	10.6114	10.3079	46	37	58	47	6.34472	4.84076	8.20616	6.59753
Rv1404	+	586	637	586	603	138.176	142.473	141.739	140.796	6	10	17	11	1.41477	2.23662	4.11189	2.1462
Rv1405c	-	441	496	430	455.667	60.8265	64.8923	60.8388	62.1859	70	76	71	72.3333	9.655	9.94318	10.0455	7.12842
Rv1406	+	39	42	45	42	4.72545	4.82709	5.59305	5.04853	9	4	2	5	1.09049	0.459723	0.24858	0.912924
Rv1407	+	14	22	14	16.6667	1.15888	1.72739	1.18877	1.35835	2	1	3	2	0.165555	0.0785178	0.254736	0.53007
Rv1408	+	92	89	89	90	14.9801	13.7459	14.8653	14.5304	19	17	18	18	3.09371	2.62562	3.00647	2.48307
Rv1409	+	148	145	103	132	16.507	15.3403	11.7843	14.5439	66	52	71	63	7.36125	5.50133	8.12313	5.8494
Rv1410c	-	620	730	718	689.333	45.286	50.5769	53.7965	49.8865	24	27	29	26.6667	1.75301	1.87065	2.17284	1.46136
Rv1411c	-	466	568	526	520	74.5949	86.244	86.3707	82.4032	4	1	1	2	0.6403	0.151838	0.164203	0.130522
Rv1412	+	48	32	51	43.6667	9.01711	5.70208	9.82775	8.18231	6	11	10	9	1.12714	1.96009	1.92701	1.66231
Rv1413	+	17	15	21	17.6667	3.75166	3.13995	4.75391	3.88184	7	3	11	7	1.5448	0.62799	2.49014	2.24704
Rv1414	+	1	4	4	3	0.283424	1.07536	1.16293	0.840573	1	2	3	2	0.283424	0.537681	0.8722	3.40286
Rv1415	+	415	443	449	435.667	36.9351	37.3983	40.9916	38.4416	2	3	2	2.33333	0.178	0.253261	0.182591	0.159418
Rv1416	+	47	30	31	36	11.0824	6.70985	7.49814	8.43012	0	0	0	0	0	0	0	0
Rv1417	+	21	40	36	32.3333	5.14379	9.29353	9.04531	7.82754	0	0	0	0	0	0	0	0
Rv1418	+	75	99	102	92	12.4256	15.5579	17.3347	15.1061	0	2	1	1	0	0.3143	0.169948	0.161416
Rv1419	+	120	190	190	166.667	28.8338	43.3043	46.8308	39.6563	10	2	4	5.33333	2.40282	0.455835	0.985912	0.72499
Rv1420	+	151	144	142	145.667	8.8462	8.00202	8.53347	8.46056	8	8	5	7	0.468673	0.444557	0.300474	0.403729
Rv1421	+	84	102	95	93.6667	10.549	12.1504	12.2381	11.6458	7	11	15	11	0.879085	1.31034	1.93233	1.3253
Rv1422	+	61	42	41	48	6.74401	4.40448	4.64975	5.26608	11	10	12	11	1.21613	1.04869	1.3609	1.33208
Rv1423	+	48	44	48	46.6667	5.58378	4.85509	5.72777	5.38888	9	12	6	9	1.04696	1.32411	0.715972	1.22995
Rv1424c	-	40	52	38	43.3333	5.97389	7.36644	5.82154	6.38729	17	6	19	14	2.5389	0.849973	2.91077	2.50006
Rv1425	+	197	184	195	192	16.2362	14.3844	16.4858	15.7021	18	16	20	18	1.48351	1.25082	1.69085	1.24854
Rv1426c	-	50	48	46	48	4.5029	4.10035	4.2495	4.28425	5	4	6	5	0.45029	0.341696	0.554282	0.591949
Rv1427c	-	65	66	77	69.3333	4.59705	4.42758	5.58617	4.87027	13	17	8	12.6667	0.91941	1.14044	0.580381	1.16019
Rv1428c	-	90	117	92	99.6667	12.3685	15.2517	12.9694	13.5299	5	8	6	6.33333	0.687141	1.04285	0.845834	0.792501
Rv1429	+	26	32	32	30	2.33043	2.72063	2.94218	2.66441	4	7	4	5	0.358527	0.595138	0.367773	0.772186
Rv1430	+	33	25	30	29.3333	2.36479	1.69932	2.20525	2.08979	28	29	28	28.3333	2.00649	1.97121	2.05823	3.83167
Rv1431	+	47	65	49	53.6667	3.01962	3.96118	3.22929	3.40336	9	6	15	10	0.578224	0.365647	0.988559	1.01302
Rv1432	+	7	10	11	9.33333	0.559868	0.758656	0.90248	0.740335	3	3	5	3.66667	0.239943	0.227597	0.410218	1.46956
Rv1433	+	52	67	43	54	7.25149	8.86249	6.15106	7.42168	29	32	21	27.3333	4.0441	4.23283	3.00401	4.04794
Rv1434	+	1	0	2	1	0.829585	0	1.70196	0.843847	13	14	15	14	10.7846	11.0166	12.7647	46.0548
Rv1435c	-	92	109	74	91.6667	17.1975	19.3269	14.1895	16.9046	14	7	9	10	2.61701	1.24118	1.72575	1.43529
Rv1436	+	251	270	301	274	27.995	28.5646	34.4375	30.3324	7	14	15	12	0.780738	1.48113	1.71615	1.14755
Rv1437	+	199	223	213	211.667	18.269	19.4188	20.0585	19.2488	6	6	5	5.66667	0.550823	0.52248	0.470856	0.419541
Rv1438	+	82	80	98	86.6667	11.8721	10.9865	14.5544	12.471	1	5	1	2.33333	0.144781	0.686656	0.148515	0.314157
Rv1439c	-	33	38	34	35	8.82484	9.63903	9.32672	9.26353	3	9	10	7.33333	0.802258	2.28293	2.74315	1.94199
Rv1440	+	181	164	149	164.667	88.2885	75.8799	74.5538	79.5741	4	5	3	4	1.95113	2.31341	1.50108	1.33631
Rv1441c	-	13	12	12	12.3333	1.00169	0.877057	0.94848	0.942409	6	7	6	6.33333	0.462318	0.511617	0.47424	1.68226
Rv1442	+	249	184	183	205.333	12.3042	8.6244	9.27604	10.0682	9	10	8	9	0.44473	0.468717	0.40551	0.397417
Rv1443c	-	53	57	52	54	12.4198	12.6699	12.4997	12.5298	3	4	8	5	0.703009	0.889113	1.92304	1.1034
Rv1444c	-	43	50	46	46.3333	11.9197	13.1469	13.0802	12.7156	4	6	7	5.66667	1.10881	1.57763	1.99046	1.46219
Rv1445c	-	44	70	55	56.3333	6.73047	10.1566	8.63004	8.5057	8	5	3	5.33333	1.22372	0.725471	0.47073	0.931988
Rv1446c	-	55	68	68	63.6667	6.86161	8.04691	8.70221	7.87025	7	6	4	5.66667	0.873296	0.710022	0.511895	0.780584
Rv1447c	-	143	175	180	166	10.5262	12.2188	13.5914	12.1121	1	2	2	1.66667	0.0736096	0.139644	0.151016	0.117396
Rv1448c	-	217	260	227	234.667	22.0007	25.0038	23.608	23.5375	8	3	3	4.66667	0.811084	0.288506	0.312	0.308294
Rv1449c	-	387	353	423	387.667	20.9247	18.1043	23.461	20.83	37	38	41	38.6667	2.00056	1.9489	2.274	1.68804
Rv1450c	-	8	8	3	6.33333	0.227933	0.216205	0.0876792	0.177272	10	16	18	14.6667	0.284917	0.432409	0.526075	3.98562
Rv1451	+	587	716	578	627	72.0458	83.3568	72.7706	76.0577	12	13	20	15	1.47283	1.51346	2.51801	1.40378
Rv1452c	-	1	4	9	4.66667	0.0510801	0.193807	0.471576	0.238821	17	29	25	23.6667	0.868361	1.4051	1.30993	50.7643
Rv1453	+	31	33	21	28.3333	2.78518	2.8123	1.93539	2.51096	47	58	48	51	4.22269	4.94284	4.42374	7.56885
Rv1454c	-	58	62	76	65.3333	6.68548	6.77881	8.9862	7.4835	100	104	122	108.667	11.5267	11.3709	14.4252	13.6554
Rv1455	+	3	15	8	8.66667	0.395086	1.87378	1.08073	1.11653	2	3	6	3.66667	0.263391	0.374757	0.81055	2.35037
Rv1456c	-	21	14	12	15.6667	2.56086	1.61939	1.50108	1.89378	5	3	3	3.66667	0.609727	0.347012	0.375271	0.93907
Rv1457c	-	23	20	16	19.6667	3.32997	2.74662	2.37624	2.81761	5	3	2	3.33333	0.723906	0.411994	0.297029	0.873928
Rv1458c	-	29	30	33	30.6667	3.5026	3.43693	4.0885	3.67601	10	4	9	7.66667	1.20779	0.458257	1.11504	1.53578
Rv1459c	-	138	155	150	147.667	8.83614	9.41396	9.85217	9.36742	62	58	53	57.6667	3.96986	3.52264	3.4811	3.65226
Rv1460	+	355	381	391	375.667	50.0582	50.9599	56.5563	52.5248	5	9	11	8.33333	0.705045	1.20378	1.5911	0.972933
Rv1461	+	1836	1968	2023	1942.33	82.1525	83.5276	92.8542	86.1781	1	0	3	1.33333	0.0447454	0	0.137698	0.0474967
Rv1462	+	422	507	535	488	40.2026	45.8149	52.282	46.0998	0	1	3	1.33333	0	0.0903646	0.29317	0.127845
Rv1463	+	504	578	644	575.333	71.6015	77.8891	93.8502	81.1136	1	1	3	1.66667	0.142066	0.134756	0.43719	0.196468
Rv1464	+	373	437	427	412.333	33.8329	37.5984	39.7298	37.0537	0	3	2	1.66667	0	0.258112	0.186088	0.148067
Rv1465	+	297	399	444	380	69.1701	88.1438	106.072	87.7954	1	1	0	0.666667	0.232896	0.220912	0	0.0835124
Rv1466	+	181	251	283	238.333	59.2831	77.98	95.0815	77.4482	0	0	0	0	0	0	0	0
Rv1467c	-	43	44	44	43.6667	2.672	2.59345	2.80465	2.69003	36	31	52	39.6667	2.23702	1.8272	3.31458	4.16938
Rv1468c	-	17	19	23	19.6667	1.7375	1.84199	2.41136	1.99695	0	0	2	0.666667	0	0	0.209684	0.0698945
Rv1469	+	71	86	70	75.6667	4.0899	4.69905	4.13628	4.30841	13	16	15	14.6667	0.748855	0.874242	0.886346	1.12387
Rv1470	+	44	44	34	40.6667	13.371	12.6829	10.5986	12.2175	10	1	5	5.33333	3.03886	0.288249	1.55861	1.28219
Rv1471	+	15	22	11	16	4.59514	6.39275	3.45667	4.81485	9	13	9	10.3333	2.75709	3.77753	2.82818	3.96165
Rv1472	+	100	115	116	110.333	13.2617	14.4662	15.7803	14.5028	49	44	36	43	6.49826	5.53491	4.89735	4.91454
Rv1473	+	89	104	91	94.6667	6.21323	6.8868	6.51668	6.5389	4	3	1	2.66667	0.279246	0.198658	0.0716118	0.221906
Rv1473A	+	3	3	6	4	1.78513	1.69327	3.66233	2.38024	8	8	11	9	4.76034	4.51539	6.71427	11.5643
Rv1474c	-	25	26	22	24.3333	5.04677	4.97856	4.55568	4.86034	3	4	4	3.66667	0.605612	0.765932	0.828306	0.883361
Rv1475c	-	417	447	408	424	16.7409	17.0218	16.8019	16.8549	5	7	6	6	0.20073	0.266561	0.247087	0.206383
Rv1476	+	73	86	100	86.3333	14.8155	16.5558	20.8186	17.3966	2	3	1	2	0.405904	0.577527	0.208186	0.342258
Rv1477	+	323	404	376	367.667	25.8886	30.7145	30.9137	29.1723	10	9	3	7.33333	0.801503	0.684235	0.246652	0.401097
Rv1478	+	150	182	148	160	23.5145	27.0628	23.7992	24.7921	1	2	3	2	0.156763	0.297393	0.482417	0.279489
Rv1479	+	501	484	454	479.667	50.2562	46.0526	46.7159	47.6749	1	1	1	1	0.100312	0.09515	0.102899	0.0718703
Rv1480	+	119	156	159	144.667	14.1917	17.647	19.4511	17.0966	3	14	7	8	0.357775	1.5837	0.856336	0.887285
Rv1481	+	207	234	205	215.333	23.3627	25.051	23.7336	24.0491	4	4	4	4	0.451453	0.428222	0.463095	0.35378
Rv1482c	-	6	6	3	5	0.80988	0.768206	0.415383	0.66449	8	4	6	6	1.07984	0.512138	0.830765	4.35817
Rv1483	+	126	127	127	126.667	19.2736	18.427	19.9276	19.2094	1	2	0	1	0.152965	0.290188	0	0.120006
Rv1484	+	160	192	189	180.333	22.4778	25.5854	27.2366	25.0999	6	12	12	10	0.842916	1.59908	1.72931	1.21945
Rv1485	+	24	23	26	24.3333	2.63799	2.39798	2.93151	2.65583	13	17	19	16.3333	1.42891	1.77242	2.14226	2.89355
Rv1486c	-	201	172	179	184	26.3791	21.4116	24.0976	23.9628	2	1	0	1	0.262479	0.124486	0	0.0706784
Rv1487	+	179	187	157	174.333	46.8754	46.4505	42.1744	45.1668	0	0	0	0	0	0	0	0
Rv1488	+	215	181	192	196	21.341	17.0417	19.5495	19.3107	15	15	10	13.3333	1.48891	1.41229	1.0182	1.01479
Rv1489	+	89	109	91	96.3333	28.4133	33.0077	29.801	30.4073	6	13	11	10	1.9155	3.9367	3.60232	2.71073
Rv1489A	+	20	13	11	14.6667	9.88289	6.09332	5.57576	7.18399	1	1	0	0.666667	0.494144	0.468717	0	0.302884
Rv1490	+	13	13	13	13	1.13044	1.07228	1.1596	1.12077	18	11	11	13.3333	1.56523	0.90731	0.981197	4.69044
Rv1491c	-	85	94	72	83.6667	12.7448	13.369	11.0739	12.3959	14	28	21	21	2.09914	3.98224	3.2299	2.88711
Rv1492	+	124	113	135	124	7.63021	6.59554	8.5213	7.58235	6	7	4	5.66667	0.369204	0.408573	0.252483	0.362267
Rv1493	+	154	161	158	157.667	7.77202	7.70719	8.17952	7.88625	1	3	2	2	0.0504677	0.143612	0.103538	0.101428
Rv1494	+	13	9	18	13.3333	4.89236	3.21273	6.94872	5.01794	1	0	0	0.333333	0.376335	0	0	0.225608
Rv1495	+	10	6	7	7.66667	3.58527	2.04047	2.57441	2.73339	2	2	2	2	0.717055	0.680158	0.735546	1.05848
Rv1496	+	29	23	36	29.3333	3.28281	2.46964	4.1803	3.31092	1	5	3	3	0.1132	0.536877	0.348359	0.396213
Rv1497	+	215	212	199	208.667	18.9569	17.7305	17.9986	18.2287	4	6	5	5	0.352686	0.501807	0.452227	0.372577
Rv1498A	-	37	35	54	42	19.8357	17.798	29.6959	22.4432	4	8	6	6	2.1444	4.06811	3.29955	2.77296
Rv1498c	-	45	51	31	42.3333	8.28913	8.91095	5.85755	7.68587	4	5	5	4.66667	0.736812	0.873622	0.944765	0.866831
Rv1499	+	5	4	8	5.66667	1.4278	1.08347	2.3434	1.61822	19	33	22	24.6667	5.42565	8.9386	6.44434	16.2727
Rv1500	+	107	108	124	113	11.8297	11.3258	14.0627	12.406	39	40	46	41.6667	4.31175	4.19475	5.2168	4.20618
Rv1501	+	125	145	164	144.667	17.3041	19.0399	23.2884	19.8774	40	36	33	36.3333	5.53731	4.72714	4.68608	4.07627
Rv1502	+	62	71	57	63.3333	7.83815	8.51407	7.39187	7.9147	1	1	0	0.666667	0.126422	0.119917	0	0.087277
Rv1503c	-	59	74	62	65	12.2364	14.5576	13.1902	13.3281	10	11	3	8	2.07396	2.16397	0.638234	1.43117
Rv1504c	-	8	7	7	7.33333	1.51791	1.25982	1.36242	1.38005	15	23	31	23	2.84607	4.13942	6.03357	8.89018
Rv1505c	-	6	11	14	10.3333	1.02544	1.78324	2.4544	1.75436	6	2	5	4.33333	1.02544	0.324225	0.876572	3.33316
Rv1506c	-	25	20	35	26.6667	5.68266	4.3122	8.16088	6.05191	1	2	1	1.33333	0.227306	0.43122	0.233168	0.338779
Rv1507A	+	3	3	4	3.33333	0.677852	0.642972	0.92711	0.749311	86	90	77	84.3333	19.4318	19.2892	17.8469	96.4551
Rv1507c	-	95	94	91	93.3333	15.5353	14.5808	15.265	15.127	23	27	28	26	3.76118	4.18811	4.69691	3.67174
Rv1508A	+	27	28	33	29.3333	8.4769	8.33851	10.6278	9.14774	3	7	4	4.66667	0.941877	2.08463	1.28822	1.45016
Rv1508c	-	245	292	284	273.667	15.4781	17.4981	18.4046	17.1269	71	71	84	75.3333	4.48548	4.25467	5.44361	4.0827
Rv1509	+	37	49	38	41.3333	4.77318	5.99596	5.0286	5.26591	2	0	2	1.33333	0.25801	0	0.264663	0.246756
Rv1510	+	13	15	17	15	1.13828	1.24582	1.52691	1.30367	14	7	8	9.66667	1.22584	0.581383	0.718546	3.59182
Rv1511	+	114	149	128	130.333	12.6776	15.7172	14.6015	14.3321	5	9	5	6.33333	0.556033	0.949359	0.570372	0.635213
Rv1512	+	67	80	109	85.3333	7.86649	8.9095	13.1278	9.96791	0	0	0	0	0	0	0	0
Rv1513	+	94	119	121	111.333	14.6148	17.5496	19.2978	17.1541	1	0	2	1	0.155476	0	0.318971	0.137525
Rv1514c	-	6	10	5	7	0.86538	1.36808	0.739747	0.99107	6	7	6	6.33333	0.86538	0.957658	0.887696	3.54802
Rv1515c	-	17	18	7	14	2.15637	2.16572	0.910813	1.7443	17	11	25	17.6667	2.15637	1.3235	3.2529	4.45837
Rv1516c	-	29	28	25	27.3333	3.26331	2.98865	2.88574	3.0459	2	5	10	5.66667	0.225056	0.533688	1.1543	0.764931
Rv1517	+	37	38	38	37.6667	5.50415	5.36203	5.79868	5.55495	9	8	16	11	1.33885	1.12885	2.44155	1.90354
Rv1518	+	4	2	7	4.33333	0.474049	0.224828	0.850979	0.516618	4	4	3	3.66667	0.474049	0.449656	0.364705	3.20435
Rv1519	+	14	18	13	15	5.91504	7.21372	5.63417	6.25431	1	3	1	1.66667	0.422503	1.20229	0.433398	0.754721
Rv1520	+	88	99	110	99	9.61681	10.2622	12.331	10.7367	10	10	13	11	1.09282	1.03659	1.4573	1.16458
Rv1521	+	484	533	515	510.667	31.4153	32.8156	34.2894	32.8401	53	62	61	58.6667	3.4401	3.81719	4.06147	2.94738
Rv1522c	-	130	113	106	116.333	4.29503	3.54127	3.59242	3.80957	33	30	38	33.6667	1.09028	0.94016	1.28785	1.48717
Rv1523	+	41	43	28	37.3333	4.46767	4.4445	3.12977	4.01398	7	6	8	7	0.762773	0.620163	0.894221	1.00553
Rv1524	+	30	23	20	24.3333	2.74083	1.99318	1.87434	2.20278	2	5	2	3	0.182722	0.4333	0.187434	0.402438
Rv1525	+	15	14	9	12.6667	2.17172	1.92264	1.33663	1.81033	3	4	2	3	0.434343	0.549325	0.297029	0.868698
Rv1526c	-	23	11	18	17.3333	2.04221	0.926449	1.63946	1.53604	25	19	26	23.3333	2.21979	1.60023	2.36811	4.51071
Rv1527c	-	172	220	172	188	3.09016	3.74915	3.16985	3.33638	87	88	77	84	1.56305	1.49966	1.41906	2.45641
Rv1528c	-	2	1	2	1.66667	0.457357	0.216911	0.469151	0.38114	4	1	3	2.66667	0.914714	0.216911	0.703727	6.17268
Rv1529	+	63	71	83	72.3333	4.08218	4.36383	5.51681	4.65427	5	1	3	3	0.323983	0.0614624	0.199403	0.319725
Rv1530	+	32	39	45	38.6667	3.29728	3.81178	4.75638	3.95515	1	4	3	2.66667	0.10304	0.390952	0.317092	0.327668
Rv1531	+	67	87	76	76.6667	13.4536	16.5707	15.6544	15.2263	22	22	19	21	4.41762	4.1903	3.9136	3.66434
Rv1532c	-	48	69	64	60.3333	12.5699	17.1395	17.1921	15.6339	11	12	9	10.6667	2.88061	2.98078	2.41764	2.4716
Rv1533	+	319	368	382	356.333	32.1698	35.2016	39.5165	35.6293	3	1	3	2.33333	0.302537	0.0956566	0.310339	0.162914
Rv1534	+	83	91	105	93	13.9338	14.4908	18.0817	15.5021	44	68	43	51.6667	7.38662	10.8283	7.4049	7.63251
Rv1535	+	607	708	1057	790.667	292.32	323.415	522.158	379.298	4	2	2	2.66667	1.92633	0.913601	0.988001	0.653194
Rv1536	+	1171	1668	2175	1671.33	42.5881	57.542	81.1425	60.4242	16	28	30	24.6667	0.581904	0.965933	1.11921	0.73512
Rv1537	+	17	13	14	14.6667	1.389	1.00752	1.17338	1.18997	8	6	2	5.33333	0.653649	0.465011	0.167626	1.59107
Rv1538c	-	26	37	31	31.3333	3.01529	4.07019	3.68786	3.59111	17	10	18	15	1.97153	1.10005	2.14134	2.99813
Rv1539	+	125	141	127	131	23.3662	25.0008	24.3523	24.2398	2	0	1	1	0.373859	0	0.19175	0.110843
Rv1540	+	103	116	97	105.333	12.6418	13.5047	12.2124	12.7863	1	4	8	4.33333	0.122736	0.46568	1.00721	0.519437
Rv1541c	-	10	15	9	11.3333	1.91658	2.72694	1.7694	2.13764	26	27	28	27	4.98311	4.90849	5.50481	11.0966
Rv1542c	-	2	3	2	2.33333	0.554406	0.788817	0.568703	0.637308	14	12	6	10.6667	3.88084	3.15527	1.70611	22.1508
Rv1543	+	195	231	226	217.333	21.6218	24.2956	25.7054	23.8742	11	13	16	13.3333	1.21969	1.36728	1.81985	1.22782
Rv1544	+	105	106	99	103.333	14.8613	14.2308	14.3734	14.4885	13	9	13	11.6667	1.83996	1.20827	1.88741	1.39502
Rv1545	+	51	41	49	47	25.5344	19.4714	25.1657	23.3905	1	1	1	1	0.500675	0.474912	0.513586	0.387007
Rv1546	+	28	36	33	32.3333	7.3835	9.00459	8.92639	8.43816	0	0	2	0.666667	0	0	0.540993	0.180331
Rv1547	+	302	340	281	307.667	9.65764	10.3134	9.21782	9.72961	53	45	48	48.6667	1.69488	1.365	1.57457	1.49457
Rv1548c	-	16	14	25	18.3333	0.893149	0.741292	1.43153	1.02199	8	14	14	12	0.446574	0.741292	0.801659	1.98077
Rv1549	+	24	16	24	21.3333	5.17586	3.27302	5.30933	4.58607	16	4	9	9.66667	3.45057	0.818254	1.991	2.89168
Rv1550	+	40	19	31	30	2.6508	1.19434	2.10735	1.98416	14	1	11	8.66667	0.927781	0.06286	0.747769	1.29672
Rv1551	+	8	10	8	8.66667	0.48752	0.578043	0.500092	0.521885	4	26	8	12.6667	0.24376	1.50291	0.500092	2.13412
Rv1552	+	31	17	15	21	2.01214	1.04665	0.998721	1.3525	2	4	5	3.66667	0.129815	0.246271	0.332907	0.382279
Rv1553	+	7	7	4	6	1.07076	1.01566	0.62764	0.904685	0	1	0	0.333333	0	0.145094	0	0.0483647
Rv1554	+	4	4	2	3.33333	1.19635	1.13479	0.6136	0.98158	1	0	1	0.666667	0.299087	0	0.3068	0.835491
Rv1555	+	1	5	6	4	0.301467	1.42977	1.85545	1.19556	2	0	0	0.666667	0.602935	0	0	5.8658
Rv1556	+	26	26	36	29.3333	4.86017	4.61008	6.903	5.45775	7	7	7	7	1.30851	1.24118	1.34225	1.65077
Rv1557	+	82	81	99	87.3333	7.81187	7.31953	9.67462	8.26867	14	7	12	11	1.33373	0.632552	1.17268	1.10248
Rv1558	+	90	87	75	84	22.9345	21.0292	19.6049	21.1896	2	2	0	1.33333	0.509656	0.48343	0	0.226319
Rv1559	+	218	249	228	231.667	19.2214	20.825	20.6215	20.2227	16	24	34	24.6667	1.41075	2.00723	3.07514	1.90938
Rv1560	+	31	31	26	29.3333	16.1617	15.3301	13.9045	15.1321	0	0	1	0.333333	0	0	0.534789	0.178263
Rv1561	+	21	19	22	20.6667	5.90772	5.07004	6.34864	5.77546	1	2	3	2	0.28132	0.533688	0.865723	0.606132
Rv1562c	-	22	16	19	19	1.43534	0.990172	1.27158	1.23237	35	30	36	33.6667	2.2835	1.85657	2.40931	6.08794
Rv1563c	-	41	36	28	35	2.02864	1.68959	1.42114	1.71312	3	0	1	1.33333	0.148437	0	0.0507549	0.231521
Rv1564c	-	97	114	98	103	5.09208	5.67657	5.27725	5.34863	10	8	14	10.6667	0.524957	0.398356	0.753892	0.686443
Rv1565c	-	259	285	245	263	13.4473	14.0358	13.0485	13.5105	33	40	33	35.3333	1.71336	1.96994	1.75755	1.61619
Rv1566c	-	67	102	100	89.6667	11.004	15.8903	16.8474	14.5806	4	1	2	2.33333	0.656955	0.155788	0.336948	0.339344
Rv1567c	-	72	76	94	80.6667	28.8135	28.8492	38.5877	32.0835	13	9	12	11.3333	5.20243	3.41635	4.92609	3.31037
Rv1568	+	28	31	36	31.6667	2.42368	2.54528	3.19652	2.72183	0	1	1	0.666667	0	0.0821058	0.0887921	0.056966
Rv1569	+	34	32	55	40.3333	3.33121	2.97393	5.52769	3.94428	4	1	3	2.66667	0.391908	0.0929353	0.30151	0.476529
Rv1570	+	10	7	5	7.33333	1.67137	1.10976	0.857236	1.21279	2	0	0	0.666667	0.334274	0	0	0.58658
Rv1571	+	6	3	1	3.33333	1.33972	0.635393	0.229045	0.73472	3	0	1	1.33333	0.669862	0	0.229045	1.5428
Rv1572c	-	1	1	1	1	1.09282	1.03659	1.121	1.08347	2	1	2	1.66667	2.18564	1.03659	2.242	6.95866
Rv1573	+	1	0	1	0.666667	0.277203	0	0.284351	0.187185	0	1	1	0.666667	0	0.262939	0.284351	0.18243
Rv1574	+	7	6	7	6.66667	2.55811	2.07984	2.62408	2.42068	9	10	12	10.3333	3.289	3.4664	4.49842	6.42581
Rv1575	+	8	6	11	8.33333	1.81845	1.29366	2.56485	1.89232	181	222	195	199.333	41.1425	47.8654	45.4678	97.4679
Rv1576c	-	356	391	362	369.667	28.4733	29.6634	29.6998	29.2788	2	0	4	2	0.159962	0	0.328175	0.125869
Rv1577c	-	116	183	177	158.667	25.7496	38.5319	40.3035	34.8616	1	2	1	1.33333	0.221979	0.421113	0.227703	0.241556
Rv1578c	-	26	35	37	32.6667	6.2872	8.02803	9.17789	7.83104	2	1	2	1.66667	0.483631	0.229372	0.496102	0.467433
Rv1579c	-	12	6	8	8.66667	4.34343	2.05997	2.97029	3.12457	0	2	1	1	0	0.686656	0.371287	0.352648
Rv1580c	-	25	30	19	24.6667	10.4461	11.8903	8.14374	10.16	12	10	5	9	5.01411	3.96342	2.14309	3.44329
Rv1581c	-	15	15	19	16.3333	4.31594	4.09386	5.60784	4.67255	3	4	3	3.33333	0.863189	1.0917	0.885449	1.24563
Rv1582c	-	33	38	35	35.3333	2.65057	2.89512	2.8837	2.8098	23	35	26	28	1.84737	2.66655	2.14218	3.64705
Rv1583c	-	10	10	10	10	2.85561	2.70867	2.92925	2.83117	35	35	34	34.6667	9.99463	9.48034	9.95944	16.7451
Rv1584c	-	77	89	71	79	39.5986	43.4147	37.4546	40.156	47	32	38	39	24.1706	15.6098	20.0461	13.6755
Rv1585c	-	19	16	11	15.3333	4.19303	3.34928	2.49014	3.34415	10	15	7	10.6667	2.20686	3.13995	1.58464	3.11849
Rv1586c	-	86	99	91	92	6.93696	7.57466	7.52956	7.34706	12	7	5	8	0.967948	0.535582	0.413712	0.725673
Rv1587c	-	39	36	41	38.6667	4.42805	3.8771	4.77517	4.36011	37	45	48	43.3333	4.20097	4.84638	5.59044	6.26143
Rv1588c	-	21	20	24	21.6667	3.57293	3.22769	4.18865	3.66309	1	5	3	3	0.17014	0.806923	0.523581	0.583163
Rv1589	+	160	164	198	174	17.3351	16.8542	22.0054	18.7315	3	1	1	1.66667	0.325033	0.102769	0.111138	0.126294
Rv1590	+	38	48	36	40.6667	18.0704	21.6512	17.5608	19.0941	0	1	0	0.333333	0	0.451067	0	0.150356
Rv1591	+	71	70	59	66.6667	12.1344	11.3479	10.3435	11.2753	15	24	17	18.6667	2.56361	3.89071	2.98034	2.90998
Rv1592c	-	339	370	310	339.667	28.7526	29.767	26.9709	28.4968	9	12	17	12.6667	0.763342	0.965418	1.47905	0.892688
Rv1593c	-	667	754	661	694	106.77	114.486	108.538	109.931	92	82	107	93.6667	14.7269	12.4507	17.5697	10.4113
Rv1594	+	1041	1121	1119	1093.67	112.786	115.204	124.364	117.452	14	9	4	9	1.51682	0.924923	0.444553	0.495936
Rv1595	+	697	745	773	738.333	50.0419	50.7358	56.9296	52.5691	8	8	15	10.3333	0.574369	0.544814	1.10471	0.583505
Rv1596	+	1027	1104	962	1031	136.198	138.876	130.868	135.314	3	0	2	1.66667	0.397852	0	0.272075	0.099259
Rv1597	+	131	118	129	126	19.6419	16.7823	19.8408	18.755	24	19	24	22.3333	3.59852	2.70224	3.69132	2.66851
Rv1598c	-	236	187	193	205.333	65.4199	49.1696	54.8798	56.4898	8	14	11	11	2.21762	3.68115	3.12786	2.36909
Rv1599	+	190	215	239	214.667	16.4089	17.6125	21.1729	18.3981	3	2	3	2.66667	0.259088	0.163837	0.265769	0.189511
Rv1600	+	217	266	209	230.667	21.5961	25.1104	21.3363	22.6809	5	3	4	4	0.497606	0.2832	0.40835	0.298095
Rv1601	+	124	155	139	139.333	22.299	26.4395	25.6411	24.7932	8	9	8	8.33333	1.43865	1.5352	1.47575	1.19287
Rv1602	+	112	118	99	109.667	20.5309	20.5177	18.6158	19.8882	31	44	37	37.3333	5.68266	7.65068	6.95744	5.68115
Rv1603	+	106	98	109	104.333	16.3463	14.335	17.2424	15.9746	0	1	0	0.333333	0	0.146275	0	0.0487585
Rv1604	+	93	92	85	90	13.0169	12.2144	12.204	12.4784	7	2	6	5	0.979769	0.265529	0.861459	0.596419
Rv1605	+	100	103	79	94	14.1536	13.828	11.4697	13.1504	0	0	0	0	0	0	0	0
Rv1606	+	88	115	85	96	28.8227	35.7279	28.5581	31.0362	0	0	0	0	0	0	0	0
Rv1607	+	37	51	56	48	3.88648	5.08138	6.03393	5.00059	21	20	23	21.3333	2.20584	1.9927	2.47822	3.15492
Rv1608c	-	99	93	97	96.3333	24.2493	21.6075	24.3721	23.4096	1	9	11	7	0.244942	2.09104	2.76385	1.64792
Rv1609	+	123	133	149	135	9.01893	9.25036	11.2071	9.82547	11	17	13	13.6667	0.806571	1.18238	0.977802	0.982351
Rv1610	+	37	37	49	41	5.9479	5.64184	8.08008	6.55661	0	0	0	0	0	0	0	0
Rv1611	+	245	210	204	219.667	34.0404	27.6761	29.0748	30.2637	0	0	1	0.333333	0	0	0.142523	0.0475078
Rv1612	+	292	282	239	271	26.9373	24.6761	22.6166	24.7433	1	1	1	1	0.092251	0.087504	0.0946299	0.0707555
Rv1613	+	95	87	66	82.6667	13.2969	11.5505	9.47604	11.4411	2	1	4	2.33333	0.279934	0.132765	0.574306	0.297435
Rv1614	+	178	220	164	187.333	14.3885	16.8685	13.5987	14.9519	4	7	6	5.66667	0.323338	0.536725	0.497514	0.410654
Rv1615	+	177	172	218	189	45.7196	42.1419	57.7621	48.5412	24	14	28	22	6.19927	3.43016	7.41899	4.01406
Rv1616	+	66	72	47	61.6667	18.847	19.5024	13.7675	17.3723	0	0	1	0.333333	0	0	0.292925	0.0976416
Rv1617	+	229	204	238	223.667	18.3544	15.5093	19.5677	17.8105	1	3	2	2	0.0801503	0.228078	0.164434	0.143645
Rv1618	+	75	82	83	80	9.4501	9.80045	10.7278	9.99278	4	6	3	4.33333	0.504005	0.717106	0.387752	0.524707
Rv1619	+	35	47	42	41.3333	2.73581	3.48475	3.36763	3.19606	6	7	2	5	0.468995	0.519006	0.160363	0.729239
Rv1620c	-	12	16	8	12	0.788346	0.99704	0.539117	0.774834	5	9	4	6	0.328477	0.560835	0.269559	1.49884
Rv1621c	-	29	32	26	29	2.08209	2.17925	1.91484	2.05873	2	3	4	3	0.143592	0.204305	0.29459	0.368567
Rv1622c	-	27	35	16	26	2.95061	3.62805	1.7936	2.79075	38	37	25	33.3333	4.15271	3.83537	2.8025	6.34041
Rv1623c	-	121	125	130	125.333	9.4386	9.24888	10.4021	9.69654	29	24	30	27.6667	2.26214	1.77579	2.4005	2.09502
Rv1624c	-	114	133	137	128	22.0723	24.426	27.2096	24.5693	7	6	7	6.66667	1.35532	1.10192	1.39027	1.01082
Rv1625c	-	204	204	188	198.667	17.4194	16.5231	16.4672	16.8032	9	11	3	7.66667	0.768504	0.89095	0.262774	0.513967
Rv1626	+	222	246	209	225.667	40.893	42.9822	39.4912	41.1222	15	20	21	18.6667	2.76304	3.49449	3.96801	2.68567
Rv1627c	-	285	336	289	303.333	26.8139	29.9855	27.8914	28.2302	10	9	11	10	0.940838	0.803183	1.06161	0.724506
Rv1628c	-	152	136	149	145.667	35.1839	29.8604	35.3789	33.4744	1	1	6	2.66667	0.231473	0.219562	1.42465	0.567367
Rv1629	+	95	110	113	106	3.97828	4.3694	4.85409	4.40059	86	124	95	101.667	3.60139	4.9255	4.08087	5.65717
Rv1630	+	1440	1315	1219	1324.67	113.26	98.1063	98.3502	103.239	6	2	6	4.66667	0.471916	0.149211	0.484086	0.223319
Rv1631	+	210	199	173	194	19.5153	17.5414	16.4914	17.8494	8	8	5	7	0.743439	0.705184	0.476631	0.505668
Rv1632c	-	25	17	13	18.3333	6.41384	4.13699	3.4212	4.65734	15	18	13	15.3333	3.8483	4.38034	3.4212	4.36025
Rv1633	+	223	263	248	244.667	12.0919	13.5271	13.7943	13.1378	42	50	34	42	2.2774	2.57168	1.89115	2.04
Rv1634	+	64	61	67	64	5.1405	4.64742	5.52023	5.10272	6	10	9	8.33333	0.481922	0.761873	0.741524	0.776091
Rv1635c	-	76	54	61	63.6667	5.17224	3.48591	4.25846	4.30554	14	14	20	16	0.952781	0.903754	1.39622	1.30693
Rv1636	+	138	165	138	147	35.6458	40.4269	36.565	37.5459	14	22	22	19.3333	3.61624	5.39025	5.8292	4.03736
Rv1637c	-	55	43	61	53	7.8727	5.8383	8.95671	7.55591	34	36	34	34.6667	4.86676	4.88788	4.99226	5.10645
Rv1638	+	376	415	435	408.667	14.6448	15.3321	17.3797	15.7856	25	28	31	28	0.973725	1.03445	1.23856	0.952677
Rv1638A	-	98	100	83	93.6667	43.3386	41.9475	37.6517	40.9792	8	2	4	4.66667	3.53784	0.838949	1.81454	1.12392
Rv1639c	-	784	792	681	752.333	60.6563	58.1222	54.0461	57.6082	2	9	8	6.33333	0.154735	0.66048	0.634903	0.439276
Rv1640c	-	91	88	110	96.3333	2.93986	2.69666	3.64532	3.09395	343	331	288	320.667	11.081	10.1431	9.54412	17.6172
Rv1641	+	1140	1160	1088	1129.33	214.156	206.7	209.659	210.172	2	2	2	2	0.375713	0.35638	0.385402	0.252406
Rv1642	+	278	232	262	257.333	162.864	128.921	157.449	149.745	3	2	2	2.33333	1.75752	1.11139	1.2019	0.802746
Rv1643	+	652	669	606	642.333	190.493	185.402	181.619	185.838	1	0	0	0.333333	0.292168	0	0	0.00449831
Rv1644	+	150	145	162	152.333	21.8005	19.9894	24.1517	21.9805	0	0	1	0.333333	0	0	0.149084	0.0496948
Rv1645c	-	46	45	52	47.6667	4.95549	4.59832	5.74632	5.10004	39	40	41	40	4.2014	4.08739	4.53075	5.3593
Rv1646	+	234	199	192	208.333	28.5352	23.0184	24.0173	25.1903	1	1	2	1.33333	0.121945	0.115671	0.25018	0.134484
Rv1647	+	66	55	57	59.3333	7.89591	6.24134	6.99504	7.0441	8	13	9	10	0.95708	1.47523	1.10448	1.21541
Rv1648	+	30	37	32	33	4.23027	4.94886	4.62865	4.60259	6	5	8	6.33333	0.846054	0.668765	1.15716	1.19522
Rv1649	+	63	71	52	62	6.98551	7.46747	5.91451	6.78916	46	59	34	46.3333	5.10053	6.20536	3.86718	5.49899
Rv1650	+	79	113	88	93.3333	3.59864	4.88255	4.11198	4.19772	36	49	22	35.6667	1.63989	2.11721	1.028	2.38491
Rv1651c	-	134	128	116	126	5.01797	4.54663	4.45593	4.67351	68	88	63	73	2.54643	3.12581	2.42003	3.33695
Rv1652	+	141	184	180	168.333	15.1466	18.7487	19.8347	17.91	1	1	1	1	0.107423	0.101895	0.110193	0.0914967
Rv1653	+	170	219	232	207	15.9152	19.4475	22.2797	19.2141	3	2	4	3	0.280856	0.177603	0.384132	0.239002
Rv1654	+	157	192	201	183.333	20.185	23.4147	26.5084	23.3693	1	0	3	1.33333	0.128567	0	0.395647	0.150563
Rv1655	+	76	98	116	96.6667	7.18606	8.78942	11.251	9.07551	0	2	0	0.666667	0	0.179376	0	0.059792
Rv1656	+	171	222	229	207.333	21.056	25.9293	28.925	25.3034	10	4	1	5	1.23135	0.467194	0.12631	0.369349
Rv1657	+	25	28	34	29	5.54947	5.89558	7.74191	6.39566	2	3	2	2.33333	0.443958	0.63167	0.455406	0.596991
Rv1658	+	139	230	290	219.667	13.2089	20.7317	28.2687	20.7364	4	2	3	3	0.380111	0.180276	0.292435	0.24197
Rv1659	+	47	43	48	46	3.78307	3.28301	3.9632	3.67643	7	6	8	7	0.563437	0.458095	0.660533	0.809691
Rv1660	+	52	82	79	71	5.57018	8.33177	8.68062	7.52753	18	18	17	17.6667	1.92814	1.82893	1.86798	2.24754
Rv1661	+	150	164	149	154.333	2.6721	2.77116	2.72273	2.722	4	3	3	3.33333	0.0712559	0.050692	0.0548201	0.113381
Rv1662	+	87	98	81	88.6667	2.05654	2.19736	1.96408	2.07266	5	3	5	4.33333	0.118192	0.067266	0.12124	0.231393
Rv1663	+	59	58	57	58	4.44664	4.14635	4.40669	4.33323	5	10	9	8	0.376834	0.714887	0.695793	0.718778
Rv1664	+	69	80	78	75.6667	2.56864	2.82489	2.97856	2.7907	8	20	15	14.3333	0.297814	0.706223	0.572801	0.766388
Rv1665	+	85	74	67	75.3333	9.10511	7.51891	7.36205	7.99536	5	5	10	6.66667	0.535595	0.508035	1.09881	0.708139
Rv1666c	-	11	28	19	19.3333	0.967636	2.33633	1.71447	1.67281	11	19	19	16.3333	0.967636	1.58537	1.71447	4.03285
Rv1667c	-	9	14	13	12	1.56643	2.31129	2.32097	2.06623	0	3	1	1.33333	0	0.495276	0.178536	0.224604
Rv1668c	-	21	23	28	24	2.13481	2.21781	2.91982	2.42415	1	0	0	0.333333	0.101658	0	0	0.139662
Rv1669	+	7	8	12	9	2.19771	2.38243	3.86466	2.81494	1	8	2	3.66667	0.313959	2.38243	0.644111	1.42783
Rv1670	+	14	15	15	14.6667	4.58543	4.66016	5.03966	4.76175	0	1	0	0.333333	0	0.310677	0	0.103559
Rv1671	+	17	15	18	16.6667	4.92884	4.12519	5.35335	4.80246	2	3	5	3.33333	0.579863	0.825038	1.48704	1.11574
Rv1672c	-	56	61	63	60	4.7818	4.94072	5.51825	5.08026	99	134	101	111.333	8.45354	10.8534	8.84672	11.7517
Rv1673c	-	10	6	7	7.66667	1.21945	0.694023	0.875631	0.929703	0	1	1	0.666667	0	0.115671	0.12509	0.0802536
Rv1674c	-	4	9	4	5.66667	0.693007	1.47903	0.710878	0.960972	4	4	2	3.33333	0.693007	0.657347	0.355439	3.27049
Rv1675c	-	3	6	4	4.33333	0.464523	0.88124	0.635335	0.660366	0	0	0	0	0	0	0	0
Rv1676	+	133	118	117	122.667	21.4714	18.0696	19.3755	19.6388	2	6	4	4	0.322878	0.918792	0.662409	0.571171
Rv1677	+	97	98	87	94	20.1174	19.279	18.5088	19.3017	2	2	3	2.33333	0.414793	0.393449	0.638234	0.404366
Rv1678	+	73	81	83	79	9.1981	9.68093	10.7278	9.86894	0	0	0	0	0	0	0	0
Rv1679	+	74	54	51	59.6667	7.50253	5.1931	5.304	5.99988	2	3	3	2.66667	0.202771	0.288506	0.312	0.279436
Rv1680	+	40	52	39	43.6667	5.51715	6.80323	5.51793	5.9461	2	6	7	5	0.275857	0.784988	0.990399	0.73844
Rv1681	+	17	20	29	22	1.94769	2.17349	3.4082	2.50979	27	50	31	36	3.09338	5.43372	3.64325	7.68379
Rv1682	+	39	32	31	34	4.83367	3.76201	3.94123	4.17897	34	33	23	30	4.21397	3.87957	2.92414	4.82479
Rv1683	+	200	265	212	225.667	7.57941	9.52595	8.24135	8.4489	8	12	15	11.6667	0.303176	0.431364	0.583115	0.455475
Rv1684	+	9	9	4	7.33333	4.56642	4.33145	2.08186	3.65991	0	3	1	1.33333	0	1.44382	0.520465	0.65476
Rv1685c	-	4	5	2	3.66667	0.729716	0.865208	0.374267	0.656397	7	6	7	6.66667	1.277	1.03825	1.30993	5.9153
Rv1686c	-	3	4	12	6.33333	0.501411	0.634147	2.05737	1.06431	1	0	2	1	0.167137	0	0.342894	1.09193
Rv1687c	-	11	6	13	10	1.62997	0.843324	1.976	1.4831	1	4	0	1.66667	0.148179	0.562216	0	0.454033
Rv1688	+	6	5	7	6	1.11607	0.882201	1.33566	1.11131	0	0	0	0	0	0	0	0
Rv1689	+	95	99	93	95.6667	8.47492	8.37731	8.51045	8.45423	1	2	1	1.33333	0.0892097	0.169239	0.0915103	0.117789
Rv1690	+	26	26	39	30.3333	7.71536	7.31835	11.8715	8.9684	0	0	0	0	0	0	0	0
Rv1691	+	14	19	16	16.3333	2.11588	2.7238	2.48051	2.44006	0	0	0	0	0	0	0	0
Rv1692	+	58	86	76	73.3333	6.2129	8.7382	8.35098	7.76736	0	0	1	0.333333	0	0	0.109881	0.0366271
Rv1693	+	62	88	68	72.6667	40.0369	53.9025	45.0438	46.3277	0	0	0	0	0	0	0	0
Rv1694	+	33	33	27	31	4.65329	4.41385	3.90542	4.32419	1	0	1	0.666667	0.141009	0	0.144645	0.137091
Rv1695	+	73	81	64	72.6667	8.98882	9.46067	8.08384	8.84444	1	1	0	0.666667	0.123135	0.116798	0	0.0791095
Rv1696	+	28	32	23	27.6667	1.80504	1.95676	1.52095	1.76092	6	10	2	6	0.386795	0.611486	0.132256	0.876392
Rv1697	+	165	222	219	202	15.8787	20.2648	21.6189	19.2541	9	18	10	12.3333	0.866112	1.64309	0.987164	1.03673
Rv1698	+	56	68	72	65.3333	6.74214	7.76561	8.892	7.79992	5	14	3	7.33333	0.601977	1.5988	0.3705	0.9183
Rv1699	+	150	195	185	176.667	9.68635	11.9443	12.2546	11.2951	23	16	16	18.3333	1.48524	0.980045	1.05986	1.12968
Rv1700	+	36	49	34	39.6667	6.56744	8.47904	6.36253	7.13634	2	1	0	1	0.364858	0.173042	0	0.220619
Rv1701	+	28	38	24	30	3.40352	4.38138	2.99253	3.59248	2	2	3	2.33333	0.243108	0.230599	0.374066	0.411048
Rv1702c	-	21	17	28	22	1.74979	1.34361	2.39322	1.82887	18	28	22	22.6667	1.49982	2.21301	1.88039	3.87838
Rv1703c	-	156	153	132	147	30.0507	27.9562	26.0832	28.03	0	2	0	0.666667	0	0.365441	0	0.121814
Rv1704c	-	152	141	150	147.667	10.3445	9.1021	10.4716	9.97273	13	20	21	18	0.884725	1.29108	1.46603	1.16987
Rv1705c	-	18	13	22	17.6667	1.76816	1.21129	2.21681	1.73209	29	52	46	42.3333	2.8487	4.84517	4.63515	7.88533
Rv1706A	-	1	1	0	0.666667	0.680558	0.645539	0	0.442032	5	4	3	4	3.40279	2.58216	2.09432	16.2233
Rv1706c	-	17	22	20	19.6667	1.63184	2.00313	1.96933	1.8681	4	4	3	3.66667	0.383963	0.364206	0.295399	0.909962
Rv1707	+	311	390	362	354.333	24.2097	28.7972	28.9065	27.3045	8	10	15	11	0.622757	0.73839	1.19778	0.720835
Rv1708	+	88	112	101	100.333	10.4618	12.6299	12.3169	11.8029	0	2	1	1	0	0.225533	0.12195	0.115828
Rv1709	+	129	154	112	131.667	17.5374	19.8588	15.6189	17.6717	11	8	3	7.33333	1.49544	1.03163	0.418364	0.733422
Rv1710	+	50	60	59	56.3333	8.17649	9.3069	9.89706	9.12682	1	3	4	2.66667	0.16353	0.465345	0.670987	0.437436
Rv1711	+	54	47	48	49.6667	8.03308	6.63198	7.32465	7.3299	10	8	7	8.33333	1.48761	1.12885	1.06818	1.27547
Rv1712	+	36	42	45	41	5.91259	6.54308	7.58133	6.679	1	1	1	1	0.164239	0.155788	0.168474	0.189557
Rv1713	+	64	70	48	60.6667	5.22919	5.42512	4.02303	4.89245	0	0	0	0	0	0	0	0
Rv1714	+	14	13	14	13.6667	1.95954	1.72594	2.01007	1.89852	1	1	0	0.666667	0.139967	0.132765	0	0.253748
Rv1715	+	10	4	6	6.66667	1.24347	0.471794	0.765322	0.826862	3	1	3	2.33333	0.373041	0.117949	0.382661	1.04674
Rv1716	+	11	11	8	10	1.50625	1.42874	1.1237	1.3529	1	0	1	0.666667	0.136932	0	0.140463	0.313448
Rv1717	+	1	3	3	2.33333	0.324723	0.924043	0.999292	0.749353	0	0	0	0	0	0	0	0
Rv1718	+	7	20	13	13.3333	0.972582	2.63582	1.8528	1.8204	0	0	1	0.333333	0	0	0.142523	0.0475078
Rv1719	+	11	13	8	10.6667	1.60486	1.79906	1.19727	1.53373	2	3	1	2	0.291793	0.415167	0.149659	0.721529
Rv1720c	-	11	6	4	7	3.21384	1.6628	1.19881	2.02515	2	1	0	1	0.584335	0.277134	0	0.625632
Rv1721c	-	15	14	20	16.3333	7.51012	6.64876	10.2717	8.14354	0	1	1	0.666667	0	0.474912	0.513586	0.329499
Rv1722	+	33	27	16	25.3333	2.52733	1.96141	1.25697	1.91524	2	2	0	1.33333	0.153171	0.14529	0	0.226181
Rv1723	+	9	3	7	6.33333	0.820272	0.259354	0.654441	0.578022	6	3	2	3.66667	0.546848	0.259354	0.186983	2.10405
Rv1724c	-	22	12	13	15.6667	5.96747	3.08749	3.61717	4.22404	2	2	1	1.66667	0.542497	0.514582	0.278244	0.530902
Rv1725c	-	20	18	16	18	3.2015	2.73308	2.62725	2.85394	3	2	1	2	0.480225	0.303676	0.164203	0.595894
Rv1726	+	2	0	3	1.66667	0.16412	0	0.252529	0.138883	14	8	10	10.6667	1.14884	0.6227	0.841762	21.0184
Rv1727	+	0	1	3	1.33333	0.0306343	0.189464	0.614679	0.278259	7	3	3	4.33333	1.39819	0.568392	0.614679	0.860421
Rv1728c	-	53	66	53	57.3333	7.82288	9.24043	8.02462	8.36264	0	4	3	2.33333	0	0.560026	0.454224	0.338083
Rv1729c	-	27	33	30	30	3.27147	3.79271	3.7287	3.59763	44	41	36	40.3333	5.33128	4.71216	4.47444	7.84174
Rv1730c	-	54	58	46	52.6667	3.95188	4.0262	3.45323	3.81044	64	64	63	63.6667	4.68371	4.4427	4.72942	6.5334
Rv1731	+	127	139	123	129.667	9.27632	9.63039	9.21584	9.37418	30	37	29	32	2.19126	2.56349	2.17284	2.27159
Rv1732c	-	123	134	120	125.667	25.5097	26.3611	25.5294	25.8001	8	11	15	11.3333	1.65917	2.16397	3.19117	1.9758
Rv1733c	-	1249	1340	1165	1251.33	224.609	228.574	214.906	222.696	4	4	4	4	0.719324	0.68231	0.737874	0.482787
Rv1734c	-	1	0	0	0.333333	0.469641	0	0	0.156547	350	354	254	319.333	164.374	157.698	122.365	1119.87
Rv1735c	-	17	15	4	12	3.88753	3.25367	0.938302	2.69317	86	75	53	71.3333	19.6663	16.2684	12.4325	24.404
Rv1736c	-	2930	2944	2192	2688.67	170.073	162.093	130.517	154.228	85	61	64	70	4.93387	3.35858	3.81071	2.47485
Rv1737c	-	1227	1219	1014	1153.33	117.483	110.711	99.5924	109.262	6	10	6	7.33333	0.57449	0.908214	0.589304	0.513515
Rv1738	+	2248	1992	1773	2004.33	899.621	756.153	727.829	794.535	4	3	5	4	1.60075	1.13878	2.05254	1.06899
Rv1739c	-	62	61	71	64.6667	4.18936	3.90969	4.92121	4.34009	1223	1046	963	1077.33	82.6384	67.0416	66.7482	102.45
Rv1740	+	124	126	108	119.333	66.4764	64.0728	59.3919	63.3137	0	1	0	0.333333	0	0.508514	0	0.169505
Rv1741	+	36	31	20	29	16.498	13.4756	9.40194	13.1252	1	2	0	1	0.458279	0.869395	0	0.371268
Rv1742	+	25	18	26	23	3.85526	2.63296	4.11287	3.5337	5	6	7	6	0.771053	0.877652	1.10731	1.24823
Rv1743	+	179	176	147	167.333	11.967	11.161	10.0811	11.0697	4	1	4	3	0.267419	0.0634147	0.274315	0.178116
Rv1744c	-	3	3	2	2.66667	0.850273	0.806521	0.581467	0.746087	12	15	13	13.3333	3.40109	4.0326	3.77953	14.3356
Rv1745c	-	3	3	4	3.33333	0.558035	0.529321	0.763234	0.616863	40	31	28	33	7.44047	5.46965	5.34264	42.7094
Rv1746	+	79	87	63	76.3333	6.27874	6.55876	5.13622	5.99124	8	7	8	7.66667	0.635822	0.527717	0.652219	0.690314
Rv1747	+	486	558	541	528.333	21.2689	23.1633	24.2865	22.9063	24	22	24	23.3333	1.05032	0.91325	1.0774	0.808386
Rv1748	+	17	20	17	18	2.6431	2.94952	2.71126	2.76796	21	15	22	19.3333	3.265	2.21214	3.50869	5.52993
Rv1749c	-	87	106	96	96.3333	17.7519	20.5158	20.0935	19.4538	6	5	8	6.33333	1.22427	0.967729	1.67446	1.083
Rv1750c	-	53	53	54	53.3333	3.76947	3.57551	3.93964	3.76154	6	9	8	7.66667	0.426733	0.607162	0.58365	0.728964
Rv1751	+	229	228	182	213	18.8325	17.7855	15.3533	17.3238	7	7	12	8.66667	0.575667	0.546045	1.01231	0.609103
Rv1752	+	9	10	8	9	2.27813	2.401	2.07722	2.25212	1	0	2	1	0.253125	0	0.519305	0.498979
Rv1753c	-	19	29	29	25.6667	0.683142	0.989036	1.06958	0.913919	58	55	61	58	2.08538	1.87576	2.2498	10.3282
Rv1754c	-	110	121	138	123	7.39317	7.71402	9.51425	8.20715	26	36	39	33.6667	1.74748	2.29508	2.68881	2.35453
Rv1755c	-	0	2	0	0.666667	0.0306343	0.256069	0	0.0955677	2	3	2	2.33333	0.26996	0.384103	0.276922	0.310328
Rv1756c	-	14	21	11	15.3333	1.61374	2.29605	1.30063	1.73681	7	5	9	7	0.806869	0.546678	1.06415	2.00339
Rv1757c	-	9	17	11	12.3333	3.13766	5.62173	3.93382	4.23107	0	0	0	0	0	0	0	0
Rv1758	+	0	0	0	0	0.0306343	0	0	0.0102114	4	4	4	4	0.867582	0.822939	0.889955	0.860158
Rv1759c	-	4	5	7	5.33333	0.165675	0.196438	0.297408	0.21984	0	4	4	2.66667	0	0.15715	0.169948	0.109033
Rv1760	+	74	72	68	71.3333	5.57715	5.14719	5.25711	5.32715	68	76	63	69	5.12494	5.43314	4.87055	6.12966
Rv1761c	-	10	9	5	8	2.96745	2.53328	1.52199	2.3409	7	2	3	4	2.07721	0.56295	0.913191	2.54508
Rv1762c	-	32	32	23	29	4.61536	4.37787	3.40283	4.13202	4	1	2	2.33333	0.57692	0.136808	0.295899	0.510848
Rv1763	+	8	8	11	9	2.78904	2.64552	3.93382	3.12279	0	1	0	0.333333	0	0.33069	0	0.11023
Rv1764	+	15	13	22	16.6667	1.729	1.42136	2.60127	1.91721	6	9	7	7.33333	0.691602	0.984021	0.827676	1.77706
Rv1765A	-	3	3	5	3.66667	1.58586	1.50426	2.71126	1.93379	53	47	53	51	28.0168	23.5667	28.7393	69.2499
Rv1765c	-	125	128	163	138.667	12.9505	12.5789	17.3229	14.2841	17	19	19	18.3333	1.76126	1.86718	2.01923	1.69434
Rv1766	+	16	13	11	13.3333	6.76004	5.20991	4.76738	5.57911	3	6	9	6	1.26751	2.40457	3.90058	2.65164
Rv1767	+	24	21	28	24.3333	7.59798	6.30614	9.09291	7.66568	5	2	8	5	1.58291	0.600585	2.59797	1.67721
Rv1768	+	46	50	64	53.3333	2.81684	2.90423	4.02014	3.24707	3	4	1	2.66667	0.183707	0.232338	0.0628147	0.28966
Rv1769	+	104	89	95	96	9.50155	7.71274	8.90312	8.7058	1	0	2	1	0.0913611	0	0.187434	0.090679
Rv1770	+	82	114	97	97.6667	7.24694	9.55658	8.79367	8.5324	2	2	4	2.66667	0.176755	0.167659	0.362625	0.248296
Rv1771	+	106	116	105	109	9.36799	9.72424	9.51892	9.53705	5	2	4	3.66667	0.441886	0.167659	0.362625	0.315106
Rv1772	+	192	173	180	181.667	70.1653	59.9687	67.4763	65.8701	2	7	4	4.33333	0.730889	2.42648	1.49947	1.3392
Rv1773c	-	8	11	15	11.3333	1.2188	1.58962	2.34418	1.71753	59	52	45	52	8.98866	7.51456	7.03255	26.4792
Rv1774	+	74	69	80	74.3333	6.27637	5.55115	6.96024	6.26259	2	4	4	3.33333	0.169632	0.321806	0.348012	0.30254
Rv1775	+	72	71	51	64.6667	10.0037	9.35716	7.26869	8.87652	1	6	2	3	0.13894	0.790746	0.285047	0.399332
Rv1776c	-	10	11	18	13	2.02952	2.1176	3.74734	2.63149	14	14	21	16.3333	2.84133	2.69512	4.3719	6.46173
Rv1777	+	6	17	10	11	0.522944	1.40543	0.89405	0.940809	4	6	4	4.66667	0.348629	0.496035	0.35762	2.23982
Rv1778c	-	76	112	80	89.3333	19.2375	26.8912	20.7722	22.3003	4	5	4	4.33333	1.0125	1.2005	1.03861	0.900734
Rv1779c	-	74	103	113	96.6667	4.69065	6.19292	7.34746	6.07701	13	16	21	16.6667	0.824033	0.962008	1.36546	1.29106
Rv1780	+	107	104	125	112	21.6002	19.9142	25.8846	22.4663	63	60	72	65	12.7179	11.489	14.9095	10.5263
Rv1781c	-	18	17	12	15.6667	0.941011	0.843001	0.643518	0.809177	79	67	79	75	4.12999	3.32242	4.2365	15.3918
Rv1782	+	415	391	367	391	31.0303	27.7314	28.1489	28.9702	10	11	13	11.3333	0.747718	0.780168	0.997101	0.663095
Rv1783	+	284	353	293	310	24.6959	29.1164	26.1355	26.6493	4	5	4	4.33333	0.347829	0.412414	0.356799	0.297713
Rv1784	+	496	501	508	501.667	20.1472	19.3032	21.1668	20.2057	15	18	27	20	0.609292	0.693527	1.12501	0.694875
Rv1785c	-	39	38	41	39.3333	3.75315	3.46875	4.04737	3.75642	44	49	41	44.6667	4.23433	4.47286	4.04737	6.14899
Rv1786	+	3	5	4	4	1.6796	2.65529	2.29722	2.21071	2	0	1	1	1.11974	0	0.574306	2.1467
Rv1787	+	17	18	10	15	1.76126	1.76891	1.06275	1.53097	14	16	11	13.6667	1.45045	1.57236	1.16903	3.32913
Rv1788	+	41	35	37	37.6667	15.5846	12.6193	14.4268	14.2102	278	309	295	294	105.671	111.41	115.024	95.3648
Rv1789	+	156	190	147	164.333	15.0126	17.3437	14.5113	15.6226	2	3	2	2.33333	0.192469	0.273848	0.197433	0.194695
Rv1790	+	13	13	17	14.3333	1.40446	1.33219	1.88396	1.5402	1	0	1	0.666667	0.108035	0	0.110821	0.262548
Rv1791	+	159	159	169	162.333	60.4377	57.3277	65.8953	61.2202	1	0	0	0.333333	0.380111	0	0	0.0184459
Rv1792	+	267	329	341	312.333	102.518	119.824	134.308	118.883	2	3	2	2.33333	0.767927	1.09262	0.78773	0.648752
Rv1793	+	695	772	743	736.667	278.13	293.047	305.007	292.061	7	4	4	5	2.80131	1.51838	1.64203	1.08301
Rv1794	+	273	283	293	283	34.3984	33.8235	37.8704	35.3641	127	125	140	130.667	16.0022	14.9397	18.0951	12.376
Rv1795	+	468	491	473	477.333	35.2017	35.0313	36.4952	35.576	19	17	15	17	1.42913	1.2129	1.15735	0.909154
Rv1796	+	600	573	500	557.667	38.8116	35.1578	33.177	35.7155	27	19	28	24.6667	1.74652	1.16579	1.85791	1.13988
Rv1797	+	333	403	340	358.667	31.0217	35.611	32.4906	33.0411	5	5	0	3.33333	0.465792	0.441824	0	0.191312
Rv1798	+	275	306	255	278.667	17.0604	18.0067	16.2276	17.0982	10	6	4	6.66667	0.620378	0.353073	0.25455	0.309192
Rv1799	+	11	16	15	14	6.54547	9.03078	9.15582	8.24402	1	0	0	0.333333	0.595043	0	0	0.266627
Rv1800	+	60	91	68	73	3.4668	4.98742	4.03036	4.16153	68	95	82	81.6667	3.92904	5.20665	4.86014	6.67955
Rv1801	+	4	8	7	6.33333	0.357681	0.678552	0.642084	0.559439	2	1	1	1.33333	0.178841	0.084819	0.0917262	1.5253
Rv1802	+	11	11	15	12.3333	0.898767	0.85252	1.2572	1.00283	74	81	68	74.3333	6.04625	6.27764	5.69929	23.7227
Rv1803c	-	52	44	45	47	3.07971	2.47182	2.73386	2.7618	19	34	27	26.6667	1.12528	1.91004	1.64032	2.25509
Rv1804c	-	14	11	11	12	4.88081	3.63759	3.93382	4.15074	4	7	8	6.33333	1.39452	2.31483	2.86096	2.56323
Rv1805c	-	0	0	0	0	0.0306343	0	0	0.0102114	234	265	499	332.667	76.6422	82.3294	167.653	108.875
Rv1806	+	65	115	216	132	24.7072	41.4635	84.2213	50.1306	2	4	3	3	0.760222	1.44221	1.16974	0.960892
Rv1807	+	76	141	268	161.667	7.20404	12.6776	26.0588	15.3135	17	18	17	17.3333	1.61143	1.61842	1.65298	1.74651
Rv1808	+	50	75	125	83.3333	4.62381	6.57882	11.8576	7.68675	9	5	9	7.66667	0.832285	0.438588	0.853748	0.958701
Rv1809	+	44	57	61	54	3.55671	4.37047	5.05806	4.32841	12	7	4	7.66667	0.970013	0.536725	0.331676	1.08935
Rv1810	+	110	132	112	118	35.1176	39.9726	36.6781	37.2561	1	0	2	1	0.319251	0	0.654967	0.244985
Rv1811	+	52	37	35	41.3333	8.39484	5.66589	5.79608	6.61894	18	16	20	18	2.90591	2.45011	3.31205	2.93595
Rv1812c	-	148	140	123	137	13.9939	12.5563	11.93	12.8267	40	34	34	36	3.78214	3.04939	3.29772	2.90838
Rv1813c	-	979	1036	900	971.667	258.159	259.132	243.447	253.579	65	70	66	67	17.1403	17.5089	17.8528	11.982
Rv1814	+	76	83	75	78	9.5761	9.91997	9.6938	9.72996	20	18	18	18.6667	2.52003	2.15132	2.32651	2.26443
Rv1815	+	133	139	179	150.333	22.7306	22.5337	31.3813	25.5485	11	11	7	9.66667	1.87998	1.78324	1.2272	1.24605
Rv1816	+	92	104	85	93.6667	14.8524	15.9257	14.0762	14.9514	80	79	68	75.6667	12.9151	12.0974	11.261	10.3365
Rv1817	+	25	22	16	21	1.94213	1.62113	1.27501	1.61276	37	31	30	32.6667	2.87435	2.28432	2.39065	5.89901
Rv1818c	-	41	50	46	45.6667	3.11483	3.60311	3.5848	3.43425	1	2	0	1	0.0759714	0.144124	0	0.119576
Rv1819c	-	63	58	68	63	3.73119	3.25831	4.13117	3.70689	8	10	11	9.66667	0.473802	0.561777	0.668278	0.78245
Rv1820	+	170	183	163	172	11.7596	12.0075	11.5662	11.7778	1	3	5	3	0.0691742	0.196844	0.35479	0.20113
Rv1821	+	660	792	768	740	30.9197	35.1944	36.9071	34.3404	21	12	23	18.6667	0.983808	0.533248	1.10529	0.639499
Rv1822	+	61	66	66	64.3333	11.022	11.3118	12.233	11.5223	12	13	9	11.3333	2.16826	2.22808	1.66813	1.8757
Rv1823	+	48	56	55	53	5.91046	6.54071	6.94705	6.46607	14	7	12	11	1.72388	0.817589	1.51572	1.6332
Rv1824	+	22	26	23	23.6667	6.85033	7.67926	7.34639	7.29199	1	4	0	1.66667	0.311379	1.18142	0	0.527122
Rv1825	+	65	66	78	69.6667	8.41396	8.10379	10.3571	8.95829	5	1	4	3.33333	0.647228	0.122785	0.531135	0.443581
Rv1826	+	202	186	181	189.667	56.8266	49.633	52.232	52.8972	0	0	0	0	0	0	0	0
Rv1827	+	351	425	378	384.667	81.7465	93.8875	90.3049	88.6463	1	2	0	1	0.232896	0.441824	0	0.15563
Rv1828	+	202	201	197	200	30.899	29.1639	30.9113	30.3247	2	6	5	4.33333	0.305931	0.870565	0.78455	0.580743
Rv1829	+	78	76	70	74.6667	17.9452	16.5854	16.52	17.0169	5	10	6	7	1.15034	2.18229	1.416	1.38744
Rv1830	+	366	340	322	342.667	61.4432	54.1413	55.4506	57.0117	13	11	20	14.6667	2.18241	1.75163	3.44414	1.8361
Rv1831	+	182	170	149	167	80.4859	71.3107	67.5915	73.1294	0	0	0	0	0	0	0	0
Rv1832	+	361	371	350	360.667	14.5235	14.1578	14.444	14.3751	235	245	226	235.333	9.45434	9.34946	9.32672	8.13462
Rv1833c	-	65	54	60	59.6667	8.59007	6.76915	8.13377	7.831	29	26	20	25	3.83249	3.25922	2.71126	3.29868
Rv1834	+	12	13	13	12.6667	1.57487	1.61832	1.75011	1.64777	3	8	16	9	0.393718	0.995889	2.15398	1.78318
Rv1835c	-	73	86	85	81.3333	4.39909	4.91582	5.25432	4.85641	128	128	96	117.333	7.71347	7.31656	5.93429	9.55957
Rv1836c	-	368	437	352	385.667	20.5727	23.173	20.1857	21.3105	30	31	17	26	1.67713	1.64385	0.974879	1.11201
Rv1837c	-	674	748	739	720.333	34.428	36.2419	38.7216	36.4638	7	12	12	10.3333	0.357561	0.58142	0.628768	0.433856
Rv1838c	-	20	34	21	25	5.75459	9.27942	6.19814	7.07738	58	49	45	50.6667	16.6883	13.3733	13.2817	17.3904
Rv1839c	-	44	46	53	47.6667	19.0142	18.8556	23.4941	20.4547	7	8	7	7.33333	3.02499	3.27924	3.103	2.59401
Rv1840c	-	5	2	8	5	0.367334	0.139373	0.602891	0.369866	3	4	3	3.33333	0.220401	0.278746	0.226084	1.92802
Rv1841c	-	110	95	77	94	12.0558	9.87606	8.65668	10.1962	25	18	14	19	2.73995	1.87125	1.57394	1.81497
Rv1842c	-	100	96	110	102	8.31406	7.5708	9.38131	8.42205	14	15	16	15	1.16397	1.18294	1.36455	1.25977
Rv1843c	-	278	274	264	272	21.9566	20.5271	21.3886	21.2908	4	5	4	4.33333	0.315923	0.374583	0.32407	0.275084
Rv1844c	-	250	281	223	251.333	19.5012	20.7915	17.8437	19.3788	0	4	4	2.66667	0	0.295964	0.320066	0.205343
Rv1845c	-	166	137	139	147.333	19.8594	15.5466	17.0581	17.488	0	0	0	0	0	0	0	0
Rv1846c	-	357	366	389	370.667	97.5341	94.8476	109.017	100.466	1	1	1	1	0.273205	0.259147	0.28025	0.188014
Rv1847	+	18	30	28	25.3333	4.84777	7.66386	7.73544	6.74902	137	135	141	137.667	36.8969	34.4874	38.9534	46.8029
Rv1848	+	8	9	13	10	3.01068	3.21273	5.01852	3.74731	1	0	1	0.666667	0.376335	0	0.38604	0.495292
Rv1849	+	7	7	7	7	2.53367	2.4033	2.59901	2.51199	0	0	0	0	0	0	0	0
Rv1850	+	26	22	39	29	1.70513	1.36856	2.62365	1.89911	6	6	9	7	0.393491	0.373243	0.605457	1.00306
Rv1851	+	7	7	8	7.33333	1.25287	1.1884	1.46878	1.30335	1	3	0	1.33333	0.178981	0.509315	0	0.588757
Rv1852	+	8	5	5	6	1.349	0.79974	0.864867	1.00454	1	1	0	0.666667	0.168625	0.159948	0	0.419928
Rv1853	+	10	11	13	11.3333	1.81555	1.89434	2.42107	2.04365	19	23	22	21.3333	3.44954	3.96089	4.0972	8.25854
Rv1854c	-	211	201	260	224	17.24	15.5779	21.7914	18.2031	6	0	5	3.66667	0.490237	0	0.419066	0.223089
Rv1855c	-	221	254	205	226.667	27.2127	29.6668	25.8935	27.591	6	5	3	4.66667	0.738807	0.583992	0.37893	0.4006
Rv1856c	-	268	227	256	250.333	44.9912	36.1473	44.085	41.7412	1	0	1	0.666667	0.167878	0	0.172207	0.0683459
Rv1857	+	79	71	62	70.6667	11.4377	9.75051	9.20791	10.132	5	4	3	4	0.723906	0.549325	0.445544	0.517249
Rv1858	+	10	9	10	9.66667	1.4314	1.22197	1.46831	1.37389	21	16	23	20	3.00594	2.17239	3.37712	8.00893
Rv1859	+	204	201	195	200	20.9064	19.539	20.4995	20.315	14	23	33	23.3333	1.43476	2.23581	3.46914	2.10293
Rv1860	+	111	115	105	110.333	12.9125	12.6894	12.5295	12.7105	1	1	2	1.33333	0.116329	0.110343	0.238657	0.142756
Rv1861	+	14	23	18	18.3333	5.21687	8.12956	6.88037	6.74226	0	3	1	1.33333	0	1.06038	0.382243	0.480873
Rv1862	+	33	35	46	38	3.6063	3.62805	5.1566	4.13032	8	13	11	10.6667	0.874255	1.34756	1.2331	1.57123
Rv1863c	-	170	170	187	175.667	25.0923	23.8011	28.3133	25.7355	13	4	10	9	1.91882	0.560026	1.51408	0.915649
Rv1864c	-	52	59	80	63.6667	7.82777	8.42449	12.3533	9.53518	4	0	2	2	0.602136	0	0.308832	0.328552
Rv1865c	-	13	15	14	14	1.71801	1.88032	1.89788	1.83207	2	1	2	1.66667	0.26431	0.125355	0.271126	0.583375
Rv1866	+	37	36	30	34.3333	1.80016	1.66138	1.49723	1.65292	5	10	4	6.33333	0.243265	0.461494	0.19963	0.616712
Rv1867	+	31	22	30	27.6667	2.37416	1.59819	2.35682	2.10972	18	21	28	22.3333	1.37854	1.52554	2.1997	2.94472
Rv1868	+	92	80	67	79.6667	4.98146	4.10881	3.72136	4.27055	36	36	45	39	1.94927	1.84897	2.49942	2.59712
Rv1869c	-	352	346	303	333.667	32.3935	30.2029	28.6032	30.3998	3	2	2	2.33333	0.276081	0.174583	0.1888	0.146124
Rv1870c	-	414	392	334	380	74.0983	66.5505	61.3214	67.3234	2	0	0	0.666667	0.357963	0	0	0.0141686
Rv1871c	-	1002	940	893	945	292.752	260.506	267.634	273.63	0	0	0	0	0	0	0	0
Rv1872c	-	8277	8170	8080	8175.67	756.196	708.012	757.234	740.481	1	1	1	1	0.0913611	0.0866599	0.0937171	0.06048
Rv1873	+	8	13	6	9	2.08061	3.20701	1.6007	2.29611	4	4	6	4.66667	1.0403	0.986773	1.6007	2.32894
Rv1874	+	51	48	54	51	8.44944	7.54321	9.17717	8.38994	22	23	19	21.3333	3.64485	3.61445	3.229	3.54632
Rv1875	+	27	29	35	30.3333	6.92694	7.05721	9.21093	7.73169	16	13	28	19	4.10486	3.16358	7.36874	5.24879
Rv1876	+	206	208	173	195.667	48.878	46.813	42.1066	45.9325	2	1	1	1.33333	0.474544	0.225063	0.243391	0.184626
Rv1877	+	185	232	180	199	10.1919	12.1235	10.1721	10.8292	23	16	20	19.6667	1.2671	0.836103	1.13024	1.02008
Rv1878	+	24	20	16	20	2.01751	1.59475	1.37969	1.66398	37	37	45	39.6667	3.11033	2.95028	3.88039	6.79844
Rv1879	+	12	15	12	13	1.20056	1.42348	1.23152	1.28519	34	43	32	36.3333	3.40159	4.08065	3.28406	10.7648
Rv1880c	-	244	268	286	266	21.0725	21.9542	25.3367	22.7878	8	7	7	7.33333	0.690901	0.573431	0.620128	0.494014
Rv1881c	-	49	50	40	46.3333	13.1967	12.7731	11.0506	12.3401	3	2	3	2.66667	0.807961	0.510924	0.828797	0.626139
Rv1882c	-	234	235	194	221	31.9266	30.4132	27.1516	29.8305	2	1	2	1.66667	0.272877	0.129418	0.279914	0.161511
Rv1883c	-	649	636	602	629	160.002	148.729	152.242	153.658	8	4	3	5	1.97229	0.935401	0.758682	0.600847
Rv1884c	-	1354	1222	1236	1270.67	290.352	248.562	271.883	270.265	30	32	24	28.6667	6.4332	6.50898	5.27928	3.9944
Rv1885c	-	96	104	132	110.667	18.2149	18.7174	25.6913	20.8745	5	5	2	4	0.948691	0.899875	0.389262	0.582467
Rv1886c	-	1044	1167	1117	1109.33	121.447	128.77	133.29	127.836	2	3	3	2.66667	0.232658	0.331029	0.357986	0.23529
Rv1887	+	603	672	586	620.333	60.0113	63.4369	59.8233	61.0905	49	38	52	46.3333	4.87654	3.58721	5.30856	3.20358
Rv1888A	-	21	19	19	19.6667	13.7961	11.8399	12.804	12.8133	1	1	5	2.33333	0.656955	0.62315	3.36948	1.47054
Rv1888c	-	43	72	66	60.3333	8.72694	13.8606	13.7403	12.1093	49	69	52	56.6667	9.94465	13.2831	10.8257	11.3784
Rv1889c	-	3	4	12	6.33333	0.957752	1.21129	3.9298	2.03295	9	2	4	5	2.87325	0.605646	1.30993	9.43722
Rv1890c	-	8	7	10	8.33333	1.48809	1.23508	1.90809	1.54375	8	10	6	8	1.48809	1.7644	1.14485	3.90265
Rv1891	+	300	388	359	349	83.7739	102.772	102.835	96.4602	1	1	2	1.33333	0.279246	0.264877	0.572895	0.289034
Rv1892	+	96	115	92	101	35.0827	39.8636	34.4879	36.478	1	4	5	3.33333	0.365444	1.38656	1.87434	1.11752
Rv1893	+	65	72	66	67.6667	33.8874	35.6053	35.2961	34.9296	10	6	6	7.33333	5.21345	2.96711	3.20874	2.50983
Rv1894c	-	115	152	137	134.667	11.5665	14.5012	14.1345	13.4007	27	28	33	29.3333	2.71561	2.67127	3.40467	2.71391
Rv1895	+	71	73	66	70	6.99253	6.81955	6.66772	6.8266	14	15	15	14.6667	1.37881	1.40128	1.51539	1.55054
Rv1896c	-	25	35	31	30.3333	3.11891	4.14179	3.96719	3.74263	65	64	58	62.3333	8.10917	7.57357	7.42248	12.6242
Rv1897c	-	12	10	8	10	3.16436	2.50128	2.16397	2.60987	9	9	10	9.33333	2.37327	2.25115	2.70497	3.85171
Rv1898	+	15	16	25	18.6667	5.53506	5.60026	9.46299	6.8661	33	34	37	34.6667	12.1771	11.9005	14.0052	15.0876
Rv1899c	-	377	411	360	382.667	41.5589	42.9756	40.7083	41.7476	72	78	89	79.6667	7.93698	8.15595	10.064	6.63345
Rv1900c	-	80	106	97	94.3333	6.55062	8.23294	8.14745	7.64367	52	33	36	40.3333	4.2579	2.56309	3.02379	3.76868
Rv1901	+	134	161	164	153	11.7876	13.4339	14.7986	13.34	44	24	45	37.6667	3.87054	2.00257	4.06059	2.98409
Rv1902c	-	68	75	74	72.3333	6.09497	6.37648	6.8038	6.42508	76	54	62	64	6.81202	4.59106	5.70048	6.70846
Rv1903	+	19	33	25	25.6667	5.34508	8.80585	7.21436	7.12176	13	13	12	12.6667	3.65716	3.46897	3.46289	4.31734
Rv1904	+	357	419	304	360	94.1397	104.803	82.231	93.7247	7	3	3	4.33333	1.84588	0.750383	0.81149	0.578132
Rv1905c	-	87	63	64	71.3333	10.2784	7.05999	7.75611	8.36484	64	58	53	58.3333	7.56113	6.49968	6.42303	6.4651
Rv1906c	-	402	446	329	392.333	97.2098	102.3	81.6088	93.7062	0	1	1	0.666667	0	0.229372	0.248051	0.159141
Rv1907c	-	33	23	32	29.3333	5.79684	3.83233	5.76614	5.13177	4	0	7	3.66667	0.702647	0	1.26134	0.77595
Rv1908c	-	273	306	279	286	13.9637	14.8462	14.6386	14.4828	17	10	14	13.6667	0.869534	0.485171	0.734553	0.589209
Rv1909c	-	120	146	140	135.333	30.1734	34.822	36.1101	33.7018	3	1	2	2	0.754335	0.238507	0.515859	0.324778
Rv1910c	-	24	29	27	26.6667	4.59979	5.27208	5.30821	5.06003	3	7	3	4.33333	0.574974	1.27257	0.589801	0.987403
Rv1911c	-	63	64	77	68	11.835	11.4042	14.838	12.6924	2	0	1	1	0.375713	0	0.192701	0.157342
Rv1912c	-	29	21	37	29	3.28281	2.25488	4.29642	3.27804	2	1	2	1.66667	0.226401	0.107375	0.232239	0.315474
Rv1913	+	9	5	5	6.33333	1.36021	0.716788	0.77516	0.95072	2	9	3	4.66667	0.302269	1.29022	0.465096	1.23686
Rv1914c	-	32	26	30	29.3333	8.93588	6.8868	8.59342	8.1387	5	0	4	3	1.39623	0	1.14579	0.840195
Rv1915	+	284	309	303	298.667	29.2634	30.201	32.0263	30.4969	4	8	3	5	0.41216	0.781904	0.317092	0.40764
Rv1916	+	127	107	101	111.667	12.0685	9.64476	9.84531	10.5195	3	4	4	3.66667	0.285083	0.360552	0.389913	0.319436
Rv1917c	-	21	19	13	17.6667	0.545037	0.467754	0.346105	0.452965	27	18	23	22.6667	0.700762	0.443135	0.612339	4.12269
Rv1918c	-	83	105	76	88	3.18367	3.82029	2.99034	3.33143	37	37	32	35.3333	1.41923	1.3462	1.25909	2.17587
Rv1919c	-	121	110	134	121.667	29.638	25.5572	33.6687	29.6213	1	1	0	0.666667	0.244942	0.232338	0	0.101685
Rv1920	+	57	57	58	57.3333	7.50664	7.12037	7.83531	7.48744	15	3	6	8	1.97543	0.374757	0.81055	1.16692
Rv1921c	-	21	33	23	25.6667	1.87783	2.79903	2.1097	2.26219	19	14	13	15.3333	1.69899	1.18747	1.19244	3.44688
Rv1922	+	24	34	24	27.3333	2.44635	3.28733	2.50943	2.7477	7	3	10	6.66667	0.713518	0.290058	1.0456	1.30065
Rv1923	+	148	173	159	160	12.5527	13.9181	13.8335	13.4348	53	46	57	52	4.49524	3.70077	4.95917	3.93694
Rv1924c	-	52	63	66	60.3333	15.5525	17.8729	20.2488	17.8914	21	23	24	22.6667	6.28083	6.52504	7.3632	5.81385
Rv1925	+	2758	3226	3099	3027.67	168.343	186.777	194.035	183.052	12	19	18	16.3333	0.732459	1.10005	1.12702	0.755118
Rv1926c	-	73	52	66	63.6667	17.3208	11.7033	16.0638	15.0293	171	247	249	222.333	40.5735	55.5905	60.6042	45.6018
Rv1927	+	76	81	62	73	11.1742	11.2965	9.35086	10.6072	6	6	9	7	0.882172	0.836779	1.35738	0.962932
Rv1928c	-	13	11	18	14	1.92633	1.54609	2.736	2.06947	25	15	23	21	3.70447	2.10831	3.496	7.50829
Rv1929c	-	59	72	76	69	10.4123	12.0527	13.7584	12.0745	2	0	0	0.666667	0.35296	0	0	0.0994203
Rv1930c	-	2	2	0	1.33333	0.433791	0.411469	0	0.281753	0	0	0	0	0	0	0	0
Rv1931c	-	10	9	15	11.3333	1.45896	1.2455	2.24488	1.64978	0	0	0	0	0	0	0	0
Rv1932	+	153	188	172	171	34.9878	40.7793	40.347	38.7047	16	18	10	14.6667	3.65886	3.90441	2.34576	2.3901
Rv1933c	-	2	1	0	1	0.208347	0.098813	0	0.102387	52	60	60	57.3333	5.41702	5.92878	6.41159	80.3688
Rv1934c	-	2	1	2	1.66667	0.184952	0.0877176	0.189722	0.154131	2	6	3	3.66667	0.184952	0.526306	0.284583	3.2032
Rv1935c	-	2	3	4	3	0.237768	0.3383	0.487799	0.354623	2	0	1	1	0.237768	0	0.12195	2.97355
Rv1936	+	21	19	22	20.6667	2.15213	1.84697	2.31276	2.10396	4	0	0	1.33333	0.40993	0	0	0.558647
Rv1937	+	18	21	34	24.3333	0.812131	0.898731	1.57358	1.09482	62	70	85	72.3333	2.79734	2.99577	3.93396	12.4121
Rv1938	+	10	10	10	10	1.06218	1.00752	1.08957	1.05309	0	0	2	0.666667	0	0	0.217914	0.072638
Rv1939	+	3	2	4	3	0.662057	0.41866	0.905507	0.662075	4	2	3	3	0.882743	0.41866	0.67913	4.27646
Rv1940	+	23	31	26	26.6667	2.46374	3.14982	2.85691	2.82349	10	8	11	9.66667	1.07119	0.812856	1.20869	1.94902
Rv1941	+	26	30	25	27	3.83764	4.20019	3.7852	3.94101	65	43	45	51	9.5941	6.02028	6.81335	11.6101
Rv1942c	-	13	12	24	16.3333	4.49086	3.9321	8.50461	5.64252	1	0	0	0.333333	0.34545	0	0	0.225608
Rv1943c	-	63	60	54	59	18.9924	17.1573	16.699	17.6163	1	0	0	0.333333	0.301467	0	0	0.046554
Rv1944c	-	19	17	21	19	3.66002	3.10624	4.1496	3.63862	0	1	0	0.333333	0	0.18272	0	0.0609068
Rv1945	+	46	47	35	42.6667	3.83288	3.71469	2.99153	3.51303	10	8	10	9.33333	0.833235	0.632287	0.854722	1.13326
Rv1946c	-	7	2	4	4.33333	1.76012	0.477013	1.03172	1.08962	12	9	10	10.3333	3.01734	2.14656	2.57929	6.60311
Rv1947	+	3	1	5	3	0.850273	0.26884	1.45367	0.857593	0	1	0	0.333333	0	0.26884	0	0.0896134
Rv1948c	-	6	2	2	3.33333	1.94834	0.616028	0.666195	1.07685	9	6	9	8	2.92251	1.84809	2.99788	6.01467
Rv1949c	-	2	5	3	3.33333	0.237024	0.56207	0.364705	0.387933	8	8	6	7.33333	0.948098	0.899312	0.72941	12.2745
Rv1950c	-	10	6	11	9	5.95043	3.38654	6.71427	5.35041	0	0	0	0	0	0	0	0
Rv1951c	-	22	12	12	15.3333	8.4472	4.37047	4.72638	5.84802	0	0	1	0.333333	0	0	0.393865	0.131288
Rv1952	+	74	82	75	77	39.1178	41.1163	40.6689	40.301	1	0	0	0.333333	0.528619	0	0	0.0396338
Rv1953	+	133	129	181	147.667	48.6041	44.7165	67.8512	53.7239	4	5	3	4	1.46178	1.7332	1.12461	1.04081
Rv1954A	+	295	302	384	327	111.019	107.805	148.239	122.354	6	6	6	6	2.25801	2.14182	2.31624	1.54567
Rv1954c	-	6	6	6	6	1.30887	1.24152	1.34262	1.29767	333	341	427	367	72.6421	70.5595	95.5497	218.146
Rv1955	+	58	68	60	62	17.4851	19.4449	18.5545	18.4948	5	9	7	7	1.50734	2.57359	2.16469	1.83226
Rv1956	+	75	68	66	69.6667	18.9844	16.3268	17.1371	17.4828	2	2	3	2.33333	0.50625	0.4802	0.778958	0.49793
[truncated: 2,021 more rows]

## Sheet: 1C
Primary transcription start sites mapped to M. tuberculosis H37Rv CDS during exponential growth and gene categorisation
UTR category was defined for genes with a primary TSS mapped more than 5 bp from the annotated translation start site; SD stands for Shine-Dalgarno and U for UTR
Leaderless category was defined for genes with a primary TSS mapped less than 5pb from the annotated translation start site; L stands for leaderless. L-Alt designates genes with an alternative TSS that will generate a leaderless transcript
Operon categorisation was performed for genes with no mapped transcription start site but expressed at the whole transcriptome level (Exponential RPKM).
For primary TSSs (strongest TSS), genome position, level of promoter expression (peak height), 5’ UTR length and upstream sequence used for motif discovery analysis are indicated
For alternative TSSs, genome position, level of promoter expression and 5’UTR length are indicated
							Primary TSS				Alternative TSS			Alternative TSS			Alternative TSS			Alternative TSS
RvNumber	Synonym	Strand	UTR Category	Leaderless	Operon Category	Exponential RPKM	Genome position	Promoter Expression	5'UTR length (bp)	Upstream sequences used for motif discovery	Genome position	Promoter Expression	5'UTR length (bp)	Genome position	Promoter Expression	5'UTR length (bp)	Genome position	Promoter Expression	5'UTR length (bp)	Genome position	Promoter Expression	5'UTR length (bp)
Rv0001	dnaA	+	SD			34.2892	4411177	2.21	355	CGCCCACCCGGCAACCGCTTCAGGGCATCCTGCCCGCTAAGCTGCTCACCA	4411270	0.91	262
Rv0002	dnaN	+	U			24.1703	1935	0.79	117	GTCAATGATGAACTTTCAAGTTGACGTGAGAAGCTCTACGGTTGTTGTTCG	1794	0.44	258
Rv0003	recF	+	U			9.83477	3034	0.49	246	TGCCGATGATGTTGGACGAGCCGAGGAAGATCTTGTTGTTGACTATGCCGG
Rv0004	Rv0004	+				4.89325
Rv0005	gyrB	+	U			85.8433	5181	7.65	59	AAACGAGGCCAGAAGATCGGCCCTGGCGCCCGATCACGGTACAGTGGTGTG
Rv0006	gyrA	+			U	71.4793
Rv0007	Rv0007	+			U	31.5689
Rv0008c	Rv0008c	-				4.57472
Rv0009	ppiA	+				145.579
Rv0010c	Rv0010c	-			U	13.6656
Rv0011c	Rv0011c	-	U			105.684	14085	3.19	90	ATGGTCTCTCCGTTTTCCGGGCAGGGTGTTGGGTGGGTTAGTCTCATAACA
Rv0012	Rv0012	+	U			16.0315	14067	1.32	22	GGACTACCTCGACAAGACGACGAATGGCCCGGGGTGCAACGATAGAAGTTG
Rv0013	trpG	+		L		12.2466	14914	0.95	0	CCTTGGACTACTGAACGACTGCCGGCAGGGTCAGGCGGTAGCCTGTCACGA
Rv0014c	pknB	-			U	16.6195
Rv0015c	pknA	-	U			17.1354	19032	7.39	270	TACCAGCAGCGCCGCGCGGTGTCACCGCAGGTCGCCGCTAAGCTAACAGAG
Rv0016c	pbpA	-			U	21.4599
Rv0017c	rodA	-			U	20.1078
Rv0018c	pstP	-	U			16.0195	23370	0.69	189	GCTGTCTATGCGCGGCTCCGAGTGGTACGTCGAAGATCTAGGATCGACCAA
Rv0019c	fhaB	-	SD			24.449	24125	2.2	388	TACGGGCAGGGCGGCTATGGGTCCGCCGGAACGTCGGTTACGCTGCAGCTC	23796	0.88	59
Rv0020c	fhaA	-	U			57.2603	25515	2.48	71	GTGGCCGGCCCTTTCCGCTCGCTCACACTGTCCCGATACCATGATTGATTG	25719	1.13	275
Rv0021c	Rv0021c	-				4.0962
Rv0022c	whiB5	-				0.890215
Rv0023	Rv0023	+				3.20424
Rv0024	Rv0024	+				1.94619
Rv0025	Rv0025	+		L		15.5555	29245	0.5	0	GAGTGGCAGATAATCGCCCAATCAGACGGGCAGGATGAGAAGGTTGAACCA
Rv0026	Rv0026	+	U			2.59082	29632	0.89	90	CACAGTACACGGAACCGGCCCGTTAGCTGCGGACCGGATACGCTGGACCGG	29245	0.5	477	29685	0.5	37
Rv0027	Rv0027	+				4.85694
Rv0028	Rv0028	+				2.84735
Rv0029	Rv0029	+		L		10.4035	32057	1.09	0	CCACCCGCTCACCGCCTGCGCGGGCCAGATGATGCCGGTACGCTTACCCGG
Rv0030	Rv0030	+		L		4.88042	33227	0.91	-3	GCGTCCGGCGATGAATTGACGCTGGTGGGGGGCGTGGACATACTGTCATGG
Rv0031	Rv0031	+				0.349221
Rv0032	bioF2	+	U			1.3083	33940	0.39	355	CAGCCTGAGGCTATTGATAATTCACGGCGGCACGTCCTACTCTTAGCGGCG
Rv0033	acpA	+				3.41273
Rv0034	Rv0034	+				0.759893
Rv0035	fadD34	+				0.961624
Rv0036c	Rv0036c	-	SD			14.2956	39867	2.81	38	CCATCGTCGGGCGCCGCGGCCAGCCTGTGATCGGTCGCTAGGGTACAAACA	39940	0.48	111
Rv0037c	Rv0037c	-	U			6.73599	41231	1.4	29	ATCGCCCGGGGCGAACAAGCAGGGTCGGCGAATATTTGTACTGTGGTTGGG
Rv0038	Rv0038	+		L		22.4169	41307	4.3	-3	ACCCTGCTTGTTCGCCCCGGGCGATGCGACGGTGGTGCGATGATGGTGTGG
Rv0039c	Rv0039c	-	SD			5.61549	42840	0.51	489	ACAGCGTCTACACGTCGAATGCGCAGCTGGTGGTGTATAGGCTGATCGGTG
Rv0040c	mtc28	-	SD			46.8372	43410	1.84	45	CTGCATTTCAAGCCTGTGCACTGCCATGGAGCGCTGGTTACATTCAGCCTC	43622	0.5	257
Rv0041	leuS	+		L		7.71061	43562	0.34	0	CGGTAGCGCGGCCCCGGAGGTTCCCGGGCCACCCTTATACCCTGTTGGGCG
Rv0042c	Rv0042c	-			L	24.0347
Rv0043c	Rv0043c	-			L	5.29375
Rv0044c	Rv0044c	-		L		7.31836	49027	1.41	0	TCGAGATCGTGCGCGGGGTGCTCGACACACGCTGAGCCTACGGTGGACCCA
Rv0045c	Rv0045c	-	U			20.9262	50010	0.78	71	CATCGCGCGCGCGCAACTCGAAGAGTTCATCATCGGTTAGCGTTGACTCTG
Rv0046c	ino1	-	SD			230.753	51374	1.06	250	GCGTTCTTCAACCGCACCCCGGCCGAAGCGCGGATGCGCATCCTGGAAGGC
Rv0047c	Rv0047c	-	SD			214.408	51784	4.87	57	GTCTTGACGCGGTGATGTTGTCGCAAATATATCGAGGCGATACGATGACGC
Rv0048c	Rv0048c	-		L		9.16056	52697	1.69	0	TACGGCGGGATCGAGTTCAGATTCCCAGCCAGACTCCTACTATCGTCCCTG
Rv0049	Rv0049	+	U			47.5883	52810	9.06	21	CGGCGCCGGTTGCGTATCGGTGGTGTGGATGGCGTCGTACTCTGGTCAGCG	52716	0.42	115
Rv0050	ponA1	+			U	13.4381
Rv0051	Rv0051	+			U	5.93621
Rv0052	Rv0052	+				4.26164
Rv0053	rpsF	+	SD			55.6333	58117	7.39	75	GTGCCTGGTCGGCATTTTCGCAGTCGAGGGCTCTCGTGTAGCCTGGGCGAG
Rv0054	ssb	+			SD	46.4992
Rv0055	rpsR1	+			SD	74.9777
Rv0056	rplI	+			SD	47.066
Rv0057	Rv0057	+			SD	36.6403
Rv0058	dnaB	+	SD			12.3736	60286	0.81	110	TAAACAGTGGCCCCTTGGAGTACTTGCCAGCAACGTTTAGCGTCTTCCCGG	60083	0.52	313	60136	0.44	260	60346	0.61	50
Rv0059	Rv0059	+				4.72216
Rv0060	Rv0060	+	SD			15.1043	63872	0.82	37	GGGTACGAACTCTGCTCGATCCTGTCGGTGGGGTGCGAAAGTATGTCATCA
Rv0061c	Rv0061c	-	U			168.233	65538	2.71	188	GAGTCCCGCGCCATCGCTGCCCAGTCCGACGCGTCATATACAATCGCCACG
Rv0062	celA1	+				3.74104
Rv0063	Rv0063	+				2.47197
Rv0064	Rv0064	+	SD			10.2598	68420	0.38	200	GCATGAGTACTAGCCCCTAGGACGGGCCATCCTCGTCTACCCTGGGAAGTG
Rv0064A	vapB1	+			SD	12.0996
Rv0065	vapC1	+				1.96942
Rv0066c	icd2	-	SD			12.5399	74568	0.63	57	GCAGAACACCGCCCGAATCATGTGCGGCGCAATCCGCGATACTGGTAACCG
Rv0067c	Rv0067c	-				3.85809
Rv0068	Rv0068	+	SD			7.40635	75255	0.41	46	CCTCCGAAAGCCTTGACAAAGCGGGGCGCGCGTTCCGTATAGTTCGGCTAA
Rv0069c	sdaA	-				4.25304
Rv0070c	glyA2	-	U			3.86047	79314	26.06	418	CCACCGACCGCAGGGTGACAAAACACATGCGTGGTGTGTATGTTGCTTTCC
Rv0071	Rv0071	+				0.847721
Rv0072	Rv0072	+		L_Alt		23.9003	80240	3.1	384	CTGAACCACCCCATCGGCAGATTCCGTGAAGAGCCAGATACGGTGAAAGTC	80624	2.37	0
Rv0073	Rv0073	+			L_Alt	19.6559
Rv0074	Rv0074	+			L_Alt	5.818
Rv0075	Rv0075	+			L_Alt	5.57386
Rv0076c	Rv0076c	-				5.62324
Rv0077c	Rv0077c	-				5.17177
Rv0078	Rv0078	+				2.05359
Rv0078A	Rv0078A	-	U			10.0956	88004	8.92	203	TTTCGTGTGGATCGACTCGTTGCCACACGTGCGCCCAGTAGGCTTTGAGTG
Rv0079	Rv0079	+	U			318.091	88166	63.15	38	ATGGGACTTTCGGCCCTGTCCGCGTCCGTGTCGGCCAGACAAGCTTTGGGC	88014	2.27	190
Rv0080	Rv0080	+	U			89.7387	88712	1.25	310	CGCTATGGACGCCATGGACTACGACGTGCATTTGTTCACCGACGCCGAGAC
Rv0081	Rv0081	+	SD			41.0183	89278	2.25	297	CGTTGCGGTGCGATCGAGCGCCGATGCCGGTGTCGTGGTCGCCTACGAAGC	89246	2.24	329	89536	0.72	39
Rv0082	Rv0082	+	U			19.9915	89536	0.72	388	TGGCCGCGGGCGGCCCGCACGCATCCGCACTATCTGATAAATTCTTCAACT
Rv0083	Rv0083	+				4.51933
Rv0084	hycD	+			U	14.4325
Rv0085	hycP	+	U			4.18041	92828	1.36	461	CCCGCCGGATCGGCCAATCTCGGTGCGCTGGTGGCGAGTACGATCGACCAC
Rv0086	hycQ	+				4.55474
Rv0087	hycE	+			U	5.43847
Rv0088	Rv0088	+			U	14.0459
Rv0089	Rv0089	+				2.23608
Rv0090	Rv0090	+				1.03323
Rv0091	mtn	+	U			1.56536	99622	0.51	62	GAGGTCAGGCCCGCGCCGAGGGCCGCGACTTTCTCGCTACAATCGCGCGCG
Rv0092	ctpA	+				1.94534
Rv0093c	Rv0093c	-				6.08152
Rv0094c	Rv0094c	-				1.30574
Rv0095c	Rv0095c	-				0.812601
Rv0096	PPE1	+				0.352665
Rv0097	Rv0097	+				1.93154
Rv0098	fcoT	+				1.22879
Rv0099	fadD10	+				1.28696
Rv0100	Rv0100	+				1.90158
Rv0101	nrp	+				0.84509
Rv0102	Rv0102	+		L		8.1201	117714	1.9	0	GTTCCCGGCCGATGAGCATCGGCCCTGACGCGCGGCCGTAAGCTCCAGGAA
Rv0103c	ctpB	-	U			10.762	122199	3.12	26	GGCCATAGGGAACCGATTACCGCCTGCTTACGACTTGTAGGCTGACGGGTG
Rv0104	Rv0104	+				1.78686
Rv0105c	rpmB1	-				0.266792
Rv0106	Rv0106	+				3.10663
Rv0107c	ctpI	-			U	6.72368
Rv0108c	Rv0108c	-	U			233.381	131130	18.39	26	CGCACCACGCAGAGTGTTCCCTAGTCGGCTTAATTGCCTTACTGTGTTTCG
Rv0109	PE_PGRS1	+	U			1.65206	131340	0.51	42	ATCCCCGCAATTGGCGCAACGTGCCCCGGAAGCCGCGCTACATTTGGCTCC
Rv0110	Rv0110	+	U			2.46415	132914	0.81	106	CCGAGCTAGGCGTGTTGCATCCCGCCCAACGGCGCAGGCAACAATGGTGCG
Rv0111	Rv0111	+	U			1.37043	133845	1.54	105	TCTTCGCGTGTCTTCGGGGAATCCGACGCGGTCACATCTAAACTCGCCACG
Rv0112	gca	+	SD			12.5345	136142	1.89	147	GTGGTGCGTAACCGTTTGACGAGCCGCGGCCTCGCTGCAAACATTGAAGCC
Rv0113	gmhA	+			SD	11.4607
Rv0114	gmhB	+				3.21302
Rv0115	hddA	+				4.12832
Rv0116c	ldtA	-	U			13.1362	141054	0.75	32	AAACTGCTTGCTCGGCCCGCAATGGGTCGATGGTCACTAGAATGTCGTGTG
Rv0117	oxyS	+	SD			3.06543	141172	0.31	28	CCCGCGGGTGCGGATTGGCAGGCCGCGCGGCCTCGCGTTAGCCTCAGCGGA
Rv0118c	oxcA	-		L		1.58487	143876	0.6	0	TAGTGACTCGGTCTTGGACACGGCCGGCGCCCCGGACAACAGTGAACACCA
Rv0119	fadD7	+				1.15004
Rv0120c	fusA2	-	SD			6.39511	147828	0.53	57	TCACCTGACCCGACCCTTGTGCTGGGCGGCAGTTGGGAGAAAAGTTGCCTA
Rv0121c	Rv0121c	-		L		4.30175	148342	0.37	0	GCCGTCCAGACTGCGCGACGTTGGGCGGCAGCTGAGCATAAGCTGGCGCCG
Rv0122	Rv0122	+				5.18683
Rv0123	Rv0123	+				4.27883
Rv0124	PE_PGRS2	+				0.179271
Rv0125	pepA	+	SD			23.8005	151075	0.52	73	TCCGGGGCATGGCCATCCGCTGAGCTGGCGATCTGGACTACGTTGGTGTAG
Rv0126	treS	+		L		13.4955	152323	0.89	1	CCGCGTGAGCCCCCGAGTTCCGTCTCCCGTGCGCGTGGCATCGTGGAAGCA
Rv0127	mak	+			L	6.77265
Rv0128	Rv0128	+			L	7.88323
Rv0129c	fbpC	-	U			17.4714	157653	1.83	53	TGCGGCCACGACATTCGAACTGAGCGTCCTCGGTGTGTTTCACTCGCCCAG
Rv0130	htdZ	+	SD			2.5705	157830	0.4	17	GGCTCCCGAGCGGCGCAACGACCGCACGCACAACCCCTATGCTTACTGCCG
Rv0131c	fadE1	-				3.58322
Rv0132c	fgd2	-				1.69496
Rv0133	Rv0133	+		L		14.7779	160869	0.54	0	TCGAGAGTGCATCCTGACTCACCGTCGGCGCCACCGGTTAGCCTGGCGAGA
Rv0134	ephF	+		L		27.1435	161768	2.37	3	CCGGTACACGCGGAATCAACGGGTATGCGGTTCTGGCATAGGCTTGTCAGG	161395	0.6	376
Rv0135c	Rv0135c	-				9.98515
Rv0136	cyp138	+				3.57103
Rv0137c	msrA	-	SD			7.80828	165271	0.47	11	GTGCGGTCTTCGCGCCGTTACACTCCATCGCCGGAGTGTAGCCTGATCGGG
Rv0138	Rv0138	+	U			6.2589	165294	0.42	29	TTCTGATTGCTCGTCATTTCCGGACCTCCCGATCAGGCTACACTCCGGCGA
Rv0139	Rv0139	+			U	6.04016
Rv0140	Rv0140	+				4.5091
Rv0141c	Rv0141c	-		L		50.0284	167684	4.98	3	GACGACCACGTCAATTGACCGCACGCTGTCTCCCGAGACAAGATGGCGATG
Rv0142	Rv0142	+	U			0.815102	167572	1.43	139	GCCGAAACGTCTTCTTGTCCAATTCCGTACGGGTGACGATGCTCCAGTAGG
Rv0143c	Rv0143c	-				7.95181
Rv0144	Rv0144	+				63.7545
Rv0145	Rv0145	+		L		47.0719	171214	1.26	1	GCCACACAAATCGTATAGGTTACCTAACTTACTTAGGTAGCATGGCATGCC
Rv0146	Rv0146	+			L	8.68212
Rv0147	Rv0147	+	U			23.204	173231	3.6	7	GGCTGGATCTTTTCTATTGCTGGTTCAACCGGGTGACTAGGATCGCGGTTA
Rv0148	Rv0148	+			U	20.4183
Rv0149	Rv0149	+	U			8.97635	175373	0.41	327	ATGGGGCGGCCAAGCTTGGTCTGGTCGGCCTGATCAATACGCTGGCGCTGG
Rv0150c	Rv0150c	-	U			0.132001	177341	1.19	389	GCACTGGGTTTGGGGTTCACCGCGATGGGTGAGTATGGGAAGTTTGGTACG
Rv0151c	PE1	-				1.87016
Rv0152c	PE2	-				0.500165
Rv0153c	ptbB	-				4.77727
Rv0154c	fadE2	-	U			9.73389	183210	1.74	12	CGTGTCGAGGGACTTATGCGTCTGCTAGCGCCGGTAGATATCGTGGCGGAA
Rv0155	pntAa	+				8.58004
Rv0156	pntAb	+				10.0679
Rv0157	pntB	+				7.78743
Rv0157A	Rv0157A	-		L		235.614	186620	8.44	-3	TGTGACTAAACTCCGTTGCGAACCAAGTCGCGAGTCGAGAGGGTGAAGTGA	186651	8.44	28
Rv0158	Rv0158	+	U			8.5993	186720	0.51	65	ATCCGCGCCGGTGCGACAGGTTGTCGCCGCCTTGCCTAAACTGAACAACCA
Rv0159c	PE3	-				2.73387
Rv0160c	PE4	-				0.376198
Rv0161	Rv0161	+				1.05274
Rv0162c	adhE1	-	SD			2.43318	193360	0.73	225	GCTGCTGCGCCCCAACCGCGTCACAGCCAGGCCCACCATTAGGCTCTCCGG
Rv0163	Rv0163	+		L		5.66165	193117	0.94	0	GATCTGGTCTAGCACCGCGCCCCGGATGGCAGGCATGTTGGAATACAACCA
Rv0164	TB18.5	+			L	38.4888
Rv0165c	mce1R	-	U			32.1048	194931	4.27	116	TTCCCTTCCTTTCACTTGCGCATCCCTTGCGCCAGGTTGATATTTGATAAA
Rv0166	fadD5	+	SD			71.279	194917	4.01	76	GGGGCTTGGCGGGGGCTTGTTGTTGGGCCGCTCAGGCCATAGTGTGACCCA
Rv0167	yrbE1A	+	SD			33.5499	196735	2.26	126	AATGTGCGGATGCCTTACACTCCTGGCTGGCCATCGGGTAGATTCCTGTGG
Rv0168	yrbE1B	+			SD	35.9793
Rv0169	mce1A	+			SD	30.5593
Rv0170	mce1B	+			SD	26.1271
Rv0171	mce1C	+			SD	20.8082
Rv0172	mce1D	+			SD	20.4699
Rv0173	lprK	+			SD	25.6025
Rv0174	mce1F	+	SD			57.4146	205224	0.87	7	CACACCGAACCCCAACGATGCGCCGGGCGGCCCGCTGGTAGAAAGGGGAAA
Rv0175	Rv0175	+	U			41.5313	206648	3.02	166	TGTGCAGTGCAACGGGCAGCAGCCTAACCCGTGCGTCTACACTCCAACATC	206608	3.02	206
Rv0176	Rv0176	+			U	17.2502
Rv0177	Rv0177	+	U			26.7339	208324	1.35	93	TTCATGCAGGGTGAACGCGGTACACCACCCAATCAGCGGTATATTCAGTCA
Rv0178	Rv0178	+	SD			14.4571	208759	0.43	179	GCGACTTCGCCAAGCAGTACCACGAAAGAGCAAACGATATCCTGATTCGCA	208618	0.3	320
Rv0179c	lprO	-		L		24.4902	210817	2.49	5	CAGCTGTTACTGAAGTTGACAGTGTGATCAGTGTGCCTAATGCTGGGATGG
Rv0180c	Rv0180c	-			U	5.80327
Rv0181c	Rv0181c	-			U	5.4949
Rv0182c	sigG	-	U			11.0862	214579	0.38	439	TAAGCCTGGACCACCTCAGGGTCGCGAGAGATGGCAGTAAAATCCAGTTCC
Rv0183	Rv0183	+		L		8.16481	214087	0.37	1	CTACGCAGAGTCTCCGACACTCTCACCGGAGCAGCCGTTACGCTCCCGGTA
Rv0184	Rv0184	+		L		7.18364	214969	0.54	0	CGGTTGTAGGCCGAGCCGACCTGTCGCAGCCCTCCACTAGTTTTGGCGCCA
Rv0185	Rv0185	+			L	5.37026
Rv0186	bglS	+			L	5.23606
Rv0186A	mymT	-	U			321.348	218610	4.53	59	CCACCGGCCTGGGGGTTTACCAGATACCCGTATAGGGTATATATTTAAGTA
Rv0187	Rv0187	+	U			7.1035	218392	0.56	313	TGACGGGCCGGCCCAGCGAGGCCCGTACCCACGACCGGCATGATAGGTCTA
Rv0188	Rv0188	+			U	28.7966
Rv0189c	ilvD	-		L		14.335	221723	5.2	0	TTTGGCAACCGTGCCGCGGCGAGCGCATCCTTGGGCCGCATACTTGAACAA
Rv0190	Rv0190	+	SD			55.9587	221819	3.95	52	CCAAATTCTAGGTCCGATACCCCGCTGGGGTACAAGATATGATGGGTAGCA
Rv0191	Rv0191	+			SD	5.43389
Rv0192	Rv0192	+			SD	37.2534
Rv0192A	Rv0192A	+	SD			72.7957	223579	3.75	28	AACACAGCAGGTCAGCGGGACCAGTTGGTGCCGCTATGCCACACTGGGCTG
Rv0193c	Rv0193c	-				2.94675
Rv0194	Rv0194	+				0.337717
Rv0195	Rv0195	+	U			3.84117	230613	3.24	286	GTCCGCGACTGGCGTCTGCGATACCAACCCAATCGGTTACTATAGAAACTG
Rv0196	Rv0196	+				1.86459
Rv0197	Rv0197	+				2.01706
Rv0198c	zmp1	-	SD	L_Alt		18.7994	236681	6.45	174	GCACCCAGCACGACCGCGGCGACCGATAGCACGCCGAGTAGTGTCGAGGCG	236507	1.25	0
Rv0199	Rv0199	+		L		12.1917	236550	3.24	0	AGTGTCACCCCGCCATCCTTCCACCTCTTTTCGGGTGCAACGATCGGGCCA
Rv0200	Rv0200	+			L	6.81097
Rv0201c	Rv0201c	-	SD			19.2539	238559	0.76	164	AAACCGCCGCCGCGGTGCTGGCTGGGATGGATCGGTACTACTCTTGTCAAG
Rv0202c	mmpL11	-	U			16.4548	241335	5.14	43	GTGCGGTCCACGCCGAACGCATGCACGCGATCTTCGGTAGGCTCGCGGGCA
Rv0203	Rv0203	+				8.726
Rv0204c	Rv0204c	-		L		11.203	243214	0.83	0	TAGCGATGTATCGCGATTACGGCGCCACCTGCACGGTTACCCTTAAGCACG
Rv0205	Rv0205	+		L		8.06875	243384	1.4	0	CGCGACCCGCCGCGACCTTACGACGCCGCCGTTCCCGTTACGCTTGCCGGA
Rv0206c	mmpL3	-	SD			44.2466	247527	11.92	209	TTCAAGTGCTCGGATTTCGTGAACACGCCAGTTGGGCGCTAGCGTCGGATA
Rv0207c	Rv0207c	-		L_Alt		57.1759	248471	0.89	359	ACATCCGGCTGATCCTTGGCAATGCCGTCGACGTGCTGCAACACTTGATCG	248115	0.58	3
Rv0208c	Rv0208c	-				28.925
Rv0209	Rv0209	+	U			4.64042	249020	0.51	18	GGACAACTGCTGACTCGCGCCTCGGCGGCGAGGGTGCCACCATTCTGAACG
Rv0210	Rv0210	+				1.8547
Rv0211	pckA	+	SD			38.6501	251674	0.96	108	GGCTTATACCCGCCCAAGTCTTCCCTGACAAGTTCTGGGCGATAATCTGGA
Rv0212c	nadR	-	U			2.0118	254666	0.34	26	AGGCTGAGGCGTACTTTCTTTCGCGGCTGGACGAGTGGGAGAATGTCATCG
Rv0213c	Rv0213c	-				1.9835
Rv0214	fadD4	+				1.46943
Rv0215c	fadE3	-				3.19303
Rv0216	Rv0216	+	U			6.56558	258903	2.26	10	GCACCTTTTGTCGCCCTCCGTATTGACCCCCTGTCCGATAGCCTGCCAGCA
Rv0217c	lipW	-		L		2.35355	260831	0.33	0	CAAAGCCATCGCTGTACCGAGGCGAAATTGCGCCGACGCATACTGGACCGG
Rv0218	Rv0218	+				0.650269
Rv0219	Rv0219	+				0.756912
Rv0220	lipC	+		L		25.1599	262812	4.22	0	GAGCGGGGTGTTCGCGGGTCGACGCGATCGACGAGGAGTAGGCTCCCACCA
Rv0221	Rv0221	+				4.98229
Rv0222	echA1	+				3.68962
Rv0223c	Rv0223c	-				2.87298
Rv0224c	Rv0224c	-				3.22814
Rv0225	Rv0225	+		L		8.85768	268662	0.55	1	CATCGGTGACCGCCACCTGGCACACCCTACGGCCCGCTAGGCTATCGACCA
Rv0226c	Rv0226c	-				1.72157
Rv0227c	Rv0227c	-				23.5898
Rv0228	Rv0228	+				1.68382
Rv0229c	Rv0229c	-				32.1587
Rv0230c	php	-				5.8232
Rv0231	fadE4	+	U			9.79642	276025	0.48	33	TAGGCCGCAATCGGTGTCTTGCGGGGCCGCAGTGCAGTAGCGTCACCCTCG
Rv0232	Rv0232	+	SD			65.4054	277876	2.73	23	ATCTCGACGCCAGCCTTGACCGTGATGCAGCGCACAGTAGAATGACCAGTG
Rv0233	nrdB	+			SD	89.6314
Rv0234c	gabD1	-				6.88455
Rv0235c	Rv0235c	-				2.05146
Rv0236A	Rv0236A	-	U			204.074	287111	5.57	40	ATACGCTCCGGGTTGGGGGGCCAGGCCCACGCTTCTGCTAAGTTGCCTCTA
Rv0236c	aftD	-	U			3.06232	286897	1.14	46	ATCCGTCGTCATCAGTGCTCAACCGGGTCGAGTACGGTAACCGTAGCTAGC
Rv0237	lpqI	+	U			4.45041	287118	0.49	68	TCATCGGTGGCTCCTCGACGGCTGTGGGTGCGGCTTGAGAGGCTAGAGGCA
Rv0238	Rv0238	+	SD			33.5573	288396	4.06	32	CCGTTAGCGATGTGCGGCTGGCGCCCCACTGCTTACCGTAGGGTTAGATAG
Rv0239	vapB24	+	U			122.421	289087	3.28	17	CACTGACCTGCGCGGTATCGGCCACTGAGATGTGGGTGTATTTTAGATGCA
Rv0240	vapC24	+	U			7.95097	289115	2.87	230	GATGTGGGTGTATTTTAGATGCAGATGTAAATTCGATGTATGATTCGAACG
Rv0241c	htdX	-			SD	120.183
Rv0242c	fabG4	-	SD			62.2938	292114	14.08	85	CTCCGTTGATCAGTTCGGGGGATCGGCCGTTGAGGGCCATACTACCCACTG	292086	8.86	57
Rv0243	fadA2	+	SD			105.65	292134	7.19	37	ATCGAGGACTAACTTACTTCAGAGTAAGAACAGTGGGTAGTATGGCCCTCA
Rv0244c	fadE5	-	SD			49.0154	295712	4.39	79	TAGCTCACATCAACTTGCATTGACCTATGCAACGGATATATTTTGACGGTG
Rv0245	Rv0245	+	U			46.5825	295687	0.86	318	CGATCCTCCTCGTTGAGAGTGCCACCTCAGGGTTGGGTAGGGTTGGGTACT	295966	0.54	39
Rv0246	Rv0246	+			U	5.50936
Rv0247c	Rv0247c	-			SD	20.2559
Rv0248c	Rv0248c	-	SD			17.6312	301301	5.37	498	TGGTATTACCGTTCCTGCTTGGATTCCGGCTCACCTGCTATTATTACCGCA	300967	0.3	164
Rv0249c	Rv0249c	-	SD			68.3976	301683	1.91	28	CAACCGAGCCCCCCAGAAAAAGGGGGCCGTTCTCTGTGTACCCTTCGACGA
Rv0250c	Rv0250c	-	SD			174.867	302068	18.39	40	GGGCCGAGTAGACCCAACGACTCCGTCCGTCGATAGCTAGTATCGGGAGCG
Rv0251c	hsp	-				40.9243
Rv0252	nirB	+				2.01182
Rv0253	nirD	+				1.3451
Rv0254c	cobU	-				2.0058
Rv0255c	cobQ1	-				2.06054
Rv0256c	PPE2	-	U			4.87328	309839	1.34	292	AAATGCCGCTCAACGTGCAAATCCACGCTCTGCATGCCAATATTCTTCCCG
Rv0257	Rv0257	+				5.35314
Rv0258c	Rv0258c	-		L		5.69382	310749	0.67	0	CGACACCGGTGACGCTTGATCTTTGATCACAGCGGGGTGATCCTGACACCA
Rv0259c	Rv0259c	-				1.41588
Rv0260c	Rv0260c	-				0.0975579
Rv0261c	narK3	-				0.690092
Rv0262c	aac	-		L		6.5341	314854	0.9	0	GGTCTCGGTTGCCTGGCCAGGGTGTAACACAAGCCTGGTAGACAGGGACTG
Rv0263c	Rv0263c	-				3.68749
Rv0264c	Rv0264c	-				2.38237
Rv0265c	Rv0265c	-		L		7.69653	317503	0.46	0	CAAGTACCAGCGCCCGACGCCGGCGGTAACGCGCGCGATACCCTCACGCTG
Rv0266c	oplA	-				3.66898
Rv0267	narU	+				0.542623
Rv0268c	Rv0268c	-	U			94.9243	323301	2.37	28	CGTGGCCGCGGTGAGAGCGCGTCGGCAAAATTAGCGCTTATATTATGCATC
Rv0269c	Rv0269c	-				3.07779
Rv0270	fadD2	+		L		68.2883	324567	12.31	0	GGCCATGCGGCTCATGGTAATTTGCGACCCGCCTCACATAGGGTGAGGTCA
Rv0271c	fadE6	-	U			8.79025	328499	2.09	38	TCCGCTAGCCAACGTTAATAACCGACCCACCGGTTGTTAGCTTGGAAGGTG
Rv0272c	Rv0272c	-	U			6.19181	329719	0.38	11	GCATCCAGACCTTGGCCAACATTTACTACCGCGCCATCTACAGTAAGGAGG
Rv0273c	Rv0273c	-	SD			14.6381	330350	0.28	25	CCGGGACGGCGGCCTGGCCAAGCTCTGAATCTGAATCTAACATCAGGTTCA
Rv0274	Rv0274	+	SD			87.1453	330374	10.15	48	ACCTGGGCACCTCCCTGGAACAAAACTGAACCTGATGTTAGATTCAGATTC
Rv0275c	Rv0275c	-	U			85.0756	331693	3.24	35	AGGCCTCCCGGCGCTGCCGCTAATTATGGAAACACCTGTATCCTGATATTG
Rv0276	Rv0276	+	SD			64.9864	331705	3.02	43	TCATACGGATCATCTTGACACTCGGGCACGATACCGGCCAATATCAGGATA	331650	0.42	98
Rv0277A	vapB25	-		L		270.909	333420	25.18	3	GGGCATCAGTTGCTCACCGCAGATGATGCCGTAGATGCGCTATCCTGAGCA
Rv0277c	vapC25	-			L	18.7991
Rv0278c	PE_PGRS3	-				0.404034
Rv0279c	PE_PGRS4	-				0.822955
Rv0280	PPE3	+	U			34.8396	339322	1.87	42	GTGTCCGGCTGGGACTTGCATTGCGGCGCGCCGTGGTGTGGAATAGTGGTA
Rv0281	Rv0281	+		L		37.6977	340998	3.09	0	TCGGCGGAGCCTGGAGATCGGGGCTGAGCTAGCCGCGTAGGGTCGATTGGG
Rv0282	eccA3	+	SD			56.685	341976	3.04	154	CCGGCACCCCGGGCTCCATAATGAAAATCATGTTCAGTAAGCTACACTCTG	341808	1.24	322
Rv0283	eccB3	+	U			34.2172	343687	1.12	335	GGTCGCGTTTCACCCGCAACATCGACTTTCCCTCCTACACGTCCCATGAGC
Rv0284	eccC3	+	SD			30.9139	345432	0.61	203	CCGGGTCGTTGTTCTGGGTGTCGGATACCGGGGTGCGTTACGGTATCGACA
Rv0285	PE5	+			SD	17.3685
Rv0286	PPE4	+			SD	25.3957
Rv0287	esxG	+			SD	89.0592
Rv0288	esxH	+			SD	161.361
Rv0289	espG3	+			SD	106.412
Rv0290	eccD3	+			SD	22.2516
Rv0291	mycP3	+			SD	19.166
Rv0292	eccE3	+			SD	11.1031
Rv0293c	Rv0293c	-	U			26.1827	358074	0.6	10	ACAGTCGAAACCTTCAGCGGTCAGCCACATTGGCGATTACCATCGACATTG
Rv0294	tam	+				3.05891
Rv0295c	Rv0295c	-		L		8.26946	359748	0.81	0	CGATCGCCGCCGACCGCGGCATCGACGAACACTGCAGCTAGGCTCATCGGA
Rv0296c	Rv0296c	-	SD			12.8582	361198	0.63	43	GCCATCATCGGTGGCGTATCTAGTGCCTCGCGACGTATAGGCTCTATTGTC
Rv0297	PE_PGRS5	+	SD			8.09228	361265	2.11	69	GTCGCGAGGCACTAGATACGCCACCGATGATGGCGGTAGGCTCGCTGATTG
Rv0298	Rv0298	+		L		278.693	363252	15.93	0	GTTTCCCGGGTGCGGCGACACCGCGTCCTACGATTAGTAGGATCTCTGGTA
Rv0299	Rv0299	+			L	50.1013
Rv0300	vapB2	+		L		73.1957	363826	3.11	0	TAGCCCTGTCACCGGCGAAGATACCTGATATCGCCAGATATCATCGGAAGA
Rv0301	vapC2	+			L	20.9132
Rv0302	Rv0302	+	SD			6.3555	364523	1.78	82	GCCCGACCAACCCTTGTGATTGGCGTGGGGGGGCGCTAACGTAACTGTCTG
Rv0303	Rv0303	+				4.31244
Rv0304c	PPE5	-				0.499645
Rv0305c	PPE6	-	U			1.31879	375746	0.45	35	CACCCGTTCACGGGCTAGTCGAGTAGTAGACGATTGATTAGCCTGAACGTA
Rv0306	Rv0306	+				0.606536
Rv0307c	Rv0307c	-		L		6.50361	377055	0.6	0	CTCCTACCAGCATCGGTGCGGCACCGACAAAACGACTCCATACTGGCCTCA
Rv0308	Rv0308	+		L		16.0793	377113	1.2	0	GTATGGAGTCGTTTTGTCGGTGCCGCACCGATGCTGGTAGGAGTTAGAGCA
Rv0309	Rv0309	+		L		82.4989	377931	2.4	0	GATTCTAACCTTGACTTGACCACACGAGGTGATTGTCTGACGATTGAGCGA
Rv0310c	Rv0310c	-				1.49552
Rv0311	Rv0311	+		L		5.42913	379172	0.49	0	CGGAGTCACCACGCCATTGCAGCACACCGGCTCACGGGTAGCTTTGGGGTA
Rv0312	Rv0312	+	U			15.6558	380521	1.48	35	TGAGGTTGTCACCGAACCGTATACGGCCCACCCGCCGCTATGGTTAACGCT
Rv0313	Rv0313	+	SD			36.9882	382470	3.41	20	CCGCGTTCCCCGGAGCTGGCCCCGTCGGTGTCAGGTCCGTAGTATCGGTAT
Rv0314c	Rv0314c	-	U			35.5668	383587	0.68	46	CATCATTCGGCGACGATCCATCTCAGGCATAAGCATGGGACGATAGCAGGC
Rv0315	Rv0315	+				23.7573
Rv0316	Rv0316	+				2.68474
Rv0317c	glpQ2	-	U			25.9248	385967	4.21	24	GCCCCCGGCGTGGACGCCCCCGGCGGCCGAGGCTATGTGATACTGACCTGA	386282	3.18	339
Rv0318c	Rv0318c	-				2.4701
Rv0319	pcp	+	SD			2.59136	387083	0.35	65	CAACCTCCCGGTTTCGGTCGAAGATCTCGGCTCGGGCACGCTTGAACATTG
Rv0320	Rv0320	+				2.92014
Rv0321	dcd	+		L		8.228	388582	0.75	0	GGAACTCTACATCCGCTGAGCCAGCGTGCGGCGACAGATACGCTCGTCGGG
Rv0322	udgA	+				1.42026
Rv0323c	Rv0323c	-				1.79803
Rv0324	Rv0324	+				4.57428
Rv0325	Rv0325	+				4.69212
Rv0326	Rv0326	+				1.81253
Rv0327c	cyp135A1	-				1.0232
Rv0328	Rv0328	+		L		8.58124	394111	0.28	0	ATAATCAAATGTTTGATGTAAACGAATGCTTATCACGATAGGATGCAGCTG
Rv0329c	Rv0329c	-				1.01014
Rv0330c	Rv0330c	-				1.58973
Rv0331	Rv0331	+	SD			5.97738	396168	0.4	33	GTCACCCCAAGACCTTGCGCAAGACTGCGGCGGAATCTAATATTCCAAAGA
Rv0332	Rv0332	+				3.16166
Rv0333	Rv0333	+		L		20.3731	398254	2.89	0	TGGCTGGATCGCACGCCGCTGTAGCCGCCGCACACGGTAACTTTCAGACCA
Rv0334	rmlA	+			L	5.38078
Rv0335c	PE6	-				1.15807
Rv0336	Rv0336	+	U			12.6793	400168	0.98	24	CGCCTTGGGTTACCGGGCGCCGGTCGGGTAGCGATGGTAGTATCGAAAGTA
Rv0337c	aspC	-			U	13.0335
Rv0338c	Rv0338c	-	U			29.8326	405887	2.59	46	TAGGACAGCCTTTCTCGCGGCGAAAGTCGCACAGATGTCAGGATGAGCAGG
Rv0339c	Rv0339c	-	U			3.52204	408465	1.58	17	CATTAGGGGAAATGCGGGGCTGCGGGACGGGCTGGGGCTATGGTGAGGGAG
Rv0340	Rv0340	+	SD			64.6878	408596	3.73	38	GCGGGTTCCGCACCGAACACGGACGCGGCCTCAACCGATAGCATCGTGCTA
Rv0341	iniB	+	SD			187.041	409309	10.08	53	TGCGGATCAGACCCCGATTTCGGGGTGAGGCGGAATCCATAGCGTCGATGG
Rv0342	iniA	+	U			57.8756	410727	0.96	111	CGGTCCACGATAAGCCGCCGAGCCATTCGGTGTTTGACGTCGGTCACGAGC	410401	0.85	437
Rv0343	iniC	+	U			16.5196	412695	0.44	62	GGGACAATCGAATTCGGGAACTTCAGCGGCAATTGGGTATCCTGAGCCAGG
Rv0344c	lpqJ	-				4.15265
Rv0345	Rv0345	+	SD			10.5713	415044	2.37	6	CGCAATTTACTGCAGTGACGCGCTTCTGCAACGGCCCGCATAATCGGAGAA
Rv0346c	ansP2	-	U			36.9776	417027	3.08	62	CGATTGGTTGCCAAGCGGCACCTCGCAGCCGCGTGGGATAGCCTGACAGCC
Rv0347	Rv0347	+				5.20184
Rv0348	Rv0348	+				6.18973
Rv0349	Rv0349	+	U			3.20311	418842	0.35	107	TCGTATTGGCGCTGGCTAGTACCCACACTGGGGACGGTACGGTCGAATACG
Rv0350	dnaK	+	SD			73.2956	419779	0.74	56	CAGGCTCAGCTCTGAATTGACAGCACACCGCCGTCGAGGCAAGCTTGAGCG	419340	0.35	495
Rv0351	grpE	+			SD	77.0239
Rv0352	dnaJ1	+	U			43.8643	422404	1.03	48	GACCAGGGCAATAGCGCCGACACCTCGGGCGAACAGGCAGAATCAGAACCG
Rv0353	hspR	+	U			32.3854	423374	0.67	265	CGACGGCGACGACCTCACCGTCACCGTTCCGGTCAGCTTCACCGAATTGGC	423156	0.46	483
Rv0354c	PPE7	-				0.612517
Rv0355c	PPE8	-	U			1.72732	434762	5.38	83	GACACTCCAAAGCCAAACCTGCGTCAGGCGTCTGTTGAATAATCGTCACTG
Rv0356c	Rv0356c	-				2.16908
Rv0357c	purA	-				7.37368
Rv0358	Rv0358	+	SD			0.523986	436578	0.91	282	AGCAGGACACCGGGATCGATCACCACGCCGTTGCCGATAACGTTGGTGACC
Rv0359	Rv0359	+		L		1.44147	437518	0.35	0	GTTTTACCGCAACGTCGAGGGTTGGCTGCTGGTCCGGTAGTTTTCGACCGG
Rv0360c	Rv0360c	-				9.33809
Rv0361	Rv0361	+	U			16.9761	438790	1.63	32	GTCACCTCGACGATGGGGCCAACCGAAGGCTGGGTCGCTAAGCTCCAAAGA
Rv0362	mgtE	+				1.00371
Rv0363c	fba	-	SD			21.7904	442325	0.98	26	CATCACGCACAGGCCGACAAGCTCGGTTGCGGTGTTGCGATACTGGGTGGA
Rv0364	Rv0364	+		L		22.7145	442394	1.49	1	CCGCAACCGAGCTTGTCGGCCTGTGCGTGATGGCCGGTATGTTGGGACGTC
Rv0365c	Rv0365c	-				3.41789
Rv0366c	Rv0366c	-				2.85356
Rv0367c	Rv0367c	-	SD			7.60116	445259	0.45	26	GTGCGCCCCTCACCACAGCTCGGTGTAGCACTTTGCTATAAGCTGTAACAG
Rv0368c	Rv0368c	-				0.186902
Rv0369c	Rv0369c	-				1.61272
Rv0370c	Rv0370c	-				0.784871
Rv0371c	Rv0371c	-				0.0102114
Rv0372c	Rv0372c	-				0.0616834
Rv0373c	Rv0373c	-				0.843831
Rv0374c	Rv0374c	-				0.537355
Rv0375c	Rv0375c	-				0.215725
Rv0376c	Rv0376c	-				0.749351
Rv0377	Rv0377	+		L		4.97669	454421	0.54	0	ATCAGCTCGGCAAGCACTTCACGCACGCTTCCCAAAGTAGGCTTCAGTGCA
Rv0378	Rv0378	+				0.0102114
Rv0379	secE2	+		L		87.1347	455974	9.77	3	ACGAATCGACGCGCCAACTTTCTCGGATCGAAGAAGCTATACGCTTTACCC
Rv0380c	Rv0380c	-				6.37293
Rv0381c	Rv0381c	-				3.78275
Rv0382c	pyrE	-			L	70.0734
Rv0383c	Rv0383c	-		L		81.0557	459317	16.33	2	TGACCTGGTCGCATTCTCGGTTCCGGGCCGCCAGCGGATAGGCTAAGCACC
Rv0384c	clpB	-	SD			7.06563	462022	0.39	20	GAACAGACTCAACATTGACGGCGTTGAACAACCCGACAAGCATTTCGAACG
Rv0385	Rv0385	+		L		4.00725	462133	0.94	2	TACCCACTTGTGCATCCGCCGCCGTTTCGCCGCGAGCTTAGAATCGAGGTC
Rv0386	Rv0386	+				1.42919
Rv0387c	Rv0387c	-				1.72832
Rv0388c	PPE9	-	SD			0.618295	468245	1.7	244	TTTGTCTATTTTCGCAACTCCGCTCACATCTGCCTGTGTACTTTTGCTATG
Rv0389	purT	+	SD			6.87061	468295	0.43	40	CATAGCAAAAGTACACAGGCAGATGTGAGCGGAGTTGCGAAAATAGACAAA
Rv0390	Rv0390	+		L		13.7558	469591	0.82	0	GAACGCGCCCGCGAAGTTGCATCTCGGCTAAATGTGCCAGACTCACGCGAG
Rv0391	metZ	+			L	6.05199
Rv0392c	ndhA	-	U			4.70695	472669	0.68	30	GCCCACAAAAAGTTACGCCGTTGGCATGACGGGAGTCGTACTGTGTAGCTG
Rv0393	Rv0393	+				0.0102114
Rv0394c	Rv0394c	-		L		12.1038	474841	0.44	0	AAAACACGCCGTCGGCCGTCCTTGCCGCGACGGCCTCTACTGTTCGAGCTA
Rv0395	Rv0395	+				0.106403
Rv0396	Rv0396	+				0.0966439
Rv0397	Rv0397	+				0.517401
Rv0398c	Rv0398c	-				2.16401
Rv0399c	lpqK	-				2.32057
Rv0400c	fadE7	-		L		10.4512	479753	4.23	0	GCGCCGTGGTCGCATGCCGCGAGGCTACCGGGCCGGGGCAGTATTGAGTGA
Rv0401	Rv0401	+				1.63388
Rv0402c	mmpL1	-				4.0294
Rv0403c	mmpS1	-				3.5156
Rv0404	fadD30	+	U			4.41182	483754	0.41	223	ACCCTACCGGGGAGACGCCACTCGTTGGGGCAGTTTTGTACACTCCGTTTA
Rv0405	pks6	+				4.28073
Rv0406c	Rv0406c	-				2.02234
Rv0407	fgd1	+		L		4.29904	490783	0.41	0	GAAGCCGGGCGTGGCGGGTCGCGTTTATGGCATAGGAGTAGAAAGAACTGG
Rv0408	pta	+				2.32668
Rv0409	ackA	+				4.86518
Rv0410c	pknG	-			U	13.2179
Rv0411c	glnH	-			U	16.1124
Rv0412c	Rv0412c	-	U			39.3061	499663	3.19	44	ATTGCGTATGCCTAACACCATCTGTCGGAACCTTCTCTTAGAATTCGCTTA
Rv0413	mutT3	+				5.9382
Rv0414c	thiE	-				1.05567
Rv0415	thiO	+	SD			3.437	501049	2.22	99	GCCAGACGGGATTCGTGCACATCGTGACGCTAGCGCGCTAGCGTGGAACCC
Rv0416	thiS	+				4.92764
Rv0417	thiG	+				1.88511
Rv0418	lpqL	+		L		8.24058	503495	0.55	1	CGGTGGGATGCGAAAGCTGCGCGGCGACAGGCGCGGTCTAATCTGGGCGCG
Rv0419	lpqM	+	U			15.17	505051	3.19	35	CGGGCCTGATCTCGCCACTGACCCCGCACCGACCGATCTAGAATGGGATTT
Rv0420c	Rv0420c	-				5.03698
Rv0421c	Rv0421c	-				4.00136
Rv0422c	thiD	-				4.38894
Rv0423c	thiC	-	SD			29.6595	510322	3.53	97	GCATCGGGCCGTCCGTGCACACCGGCGCCGCGCTGCGCTAGCGTGGGGGTA	510568	0.83	343
Rv0424c	Rv0424c	-			U	20.8333
Rv0425c	ctpH	-			U	7.13406
Rv0426c	Rv0426c	-	U			21.743	515930	0.46	114	CGGCAGTTGCGCGTTGTCTCAGTCAGGGCGGCGTGGCAGGCTTGCATTTCG
Rv0427c	xthA	-		L		3.94881	516892	0.43	0	CACTGCCGCTATCTTCCTGCCCAGTCGGTCGGCTGGGATACCTTCTAGCCA
Rv0428c	Rv0428c	-				1.15431
Rv0429c	def	-		L		6.57853	518396	1.04	0	AGCCCGCCGCCTCGCGGCGCGTATCGTCGGCGCGCTTAAGCTAGCCCACCA
Rv0430	Rv0430	+	U			38.6025	518703	4.08	30	ATTCGCCGAAGAAGCGCCTACGTAGGCCAAGTCATTCGTACACATTGAGAA	518659	4.08	74
Rv0431	Rv0431	+			U	28.2527
Rv0432	sodC	+		L		28.8013	519600	2.67	0	GTCGTGGTGACCGGCTGACGCTGATTCGAACGCCAGGTTAGGCTCTCGCTA
Rv0433	Rv0433	+			L	9.08552
Rv0434	Rv0434	+				4.3334
Rv0435c	Rv0435c	-	U			4.12729	524844	0.75	311	CGGGCTGGTTCCTCAGCTTTTGGGTGACGGGAACGTCGATACTCTTGGTCA
Rv0436c	pssA	-				8.42959
Rv0437c	psd	-				7.655
Rv0438c	moeA2	-				2.29001
Rv0439c	Rv0439c	-		L		4.05175	528314	0.32	0	TCGTTCGACCGTGTCCTCGGCCCTCCGATCCGGGTGAGTATGTTCGGCCCA
Rv0440	groEL2	+				8.98334
Rv0441c	Rv0441c	-		L		35.7756	530724	1.58	0	GGGCAGCCGGTCGGTTCGGAGTAACACATCGGGCGCCTATCCTCGAATCCG
Rv0442c	PPE10	-	U			2.7176	532307	6.67	93	GCATCCCGGCCGCCAGTCGGCCCCTACCCGGGACTAGGTAAGCTGGCGGTT
Rv0443	Rv0443	+		L		63.6647	532396	3.13	0	CGGCCGGGATGCAGCTGAGGGTCTGCCACCTGCCCCGTAATGTCGCTGGTA
Rv0444c	rskA	-			L	16.9743
Rv0445c	sigK	-		L		21.2738	534398	2.17	2	GTGATGACCGGCTTGACCATCACGGCGCCGGCTGGCGATAGGCTACCCATC
Rv0446c	Rv0446c	-	U			6.81859	535480	1.13	265	GACCTGGATCCAGAAGTACATCTTCCCTGGCGGACTGCTACCGTCCACGCA	535636	0.87	421
Rv0447c	ufaA1	-				7.05028
Rv0448c	Rv0448c	-				0.556509
Rv0449c	Rv0449c	-			U	5.79215
Rv0450c	mmpL4	-	U			50.903	541949	0.53	458	AAGTAGCGACCAGCTCGAACGGATTTTGAAAGTTGGGTATCGTCCGCCGTA	541647	0.45	156
Rv0451c	mmpS4	-	U			51.7201	542096	6.92	186	CGCACACCGTGTGATTTGTAAGAGGGCTGCCGATAACGTAGCGTGCCGTTA	541949	0.53	39	542003	0.56	93	542067	5.62	157
Rv0452	Rv0452	+				8.63308
Rv0453	PPE11	+				1.71929
Rv0454	Rv0454	+				1.07406
Rv0455c	Rv0455c	-		L		99.9676	545821	7.06	0	CTTGTCGTCTGCCCGCCTCGAGGCGCCCCAAAAGTGCTACGGTAACCACTA
Rv0456A	mazF1	-	U			0.138094	547481	0.86	124	CCGATTGATACTGCATTACTACCTATTACTACGTATTACTATCTGTTACTA
Rv0456B	mazE1	-				12.1732
Rv0456c	echA2	-		L		1.39116	546803	0.4	0	TCCCCGCTGAGACACTTGACCCTTAGGGCCGAAGTGACTTCGCTGCTGCTA
Rv0457c	Rv0457c	-				1.37658
Rv0458	Rv0458	+	SD			12.8173	549644	1.89	31	GGCTCAAATGTCATGGAAGCCATTGTGGCCCCGGCGGTAGTGTGAGCTGTA
Rv0459	Rv0459	+			SD	9.35953
Rv0460	Rv0460	+	U			12.5671	551710	0.98	39	CCGGGAGTGTGCCGCGCCAGTCGGCGGTAGCCGCAGTAAGGTCGTAGACCG
Rv0461	Rv0461	+			U	33.0714
Rv0462	lpdC	+		L		37.9035	552614	5.55	0	TTGACCTACTGGGTCAGGCCGACGAGCACTCGACCATTAGGGTAGGGGCCG	552321	2.63	293
Rv0463	Rv0463	+			L	16.2848
Rv0464c	Rv0464c	-	U			25.9168	555117	8.93	232	GTGGGTGGCCCGCACCGTTGAGCTCCGGGCCGCCCGGTATGGTCAGCCCGG
Rv0465c	Rv0465c	-		L		16.6267	556306	0.31	0	TTGCTAACTCTGCGAATGGCGTCTTCACAACACCCGGTACGCTCGGTTGGG
Rv0466	Rv0466	+	U			19.7115	556404	1.15	54	CAAGCGTGCTGCGATTGGTGTTTCCGCCACGGCGTTGGCATGATTCGCACC
Rv0467	icl1	+	SD			13.9713	557436	0.65	91	GCAAGTGAAATGGGTGGACCAGCGTTGACACGCTGTGCCATGGTCGAGTTA
Rv0468	fadB2	+			SD	15.2882
Rv0469	umaA	+	U			39.1165	559861	0.97	27	GTGGTTACGATCGTGTGACAGCCGTTGCGTACATCGGGTAGTATTTCCGCG	559828	0.97	60
Rv0470A	Rv0470A	-				2.9031
Rv0470c	pcaA	-	U			49.2334	561787	7.78	76	TCATGGCGCCGATTGCGACTGGGCCGCCTTTCAGCAGCTAGCATGCAAGGG
Rv0471c	Rv0471c	-		L		9.38739	562713	0.87	0	CGCATCCTTCGCCGATCGTGCCTGCCTGGGGGCAGGTCTAGGCTTTAGGGA
Rv0472c	Rv0472c	-	U			21.3667	563452	1.01	25	GCGCGTCCAATGTGCCAGCAGGACCCCCAATTGGCCGTAGTATCGGGAGCG	563523	0.4	96
Rv0473	Rv0473	+		L		6.99674	563567	0.9	-3	GGACAGTGTCGTCACATTAACTGGTGCCGGTGATAGCGGATGATGGTGTGG
Rv0474	Rv0474	+	SD			65.4343	564987	4.99	34	GGTGCTAACAAACGCTTGCAATAGCAAGCACTTGGACGTACTCTGGTGGCC
Rv0475	hbhA	+			SD	92.9796
Rv0476	Rv0476	+	U			149.751	566484	15.39	24	GGGGCGACTCGGAGTCGACGTGTTGGATGCAAACCGCATAGTCTGAATGCG
Rv0477	Rv0477	+			U	58.7534
Rv0478	deoC	+	U			8.52915	566840	0.48	382	GGCCGTGTCGGCGGTGGCCGTCGTCGCACTGCTCGGTGTATCTTCCGCCCA
Rv0479c	Rv0479c	-		L		29.8074	568967	0.94	0	CTACGCAACCAGACAGACTTCGTTCAGATCGATAAGGCACAATCGCGTGGG	569223	0.42	256
Rv0480c	Rv0480c	-				3.57969
Rv0481c	Rv0481c	-				4.82738
Rv0482	murB	+				1.79386
Rv0483	lprQ	+				35.8389
Rv0484c	Rv0484c	-	U			8.87358	574279	0.73	478	CACCGATGTGGATGCCCAGGGTGACAAAAGGCTCGTGGTTTACTTCGACAG
Rv0485	Rv0485	+	U			84.4921	573837	19.82	147	GCCGATTGTCGTCATCGGGACAACTCTAATAAACGTGCTAAATTCTCGGTG
Rv0486	mshA	+	U			20.2435	574903	0.76	445	TTTGGCTGCTGCCCGCCGGCTGCGGATCATCCCCGGCATCGCTTCGAGGAC
Rv0487	Rv0487	+			U	22.1828
Rv0488	Rv0488	+				0.868627
Rv0489	gpm1	+		L		12.0976	578426	1.96	0	CATTTTGGTCCACGATGAGGAGTGCGGGAGTGCGTGAGAGACTTGCCGGTA
Rv0490	senX3	+		L_Alt		21.2055	579290	4.57	59	CAAACAGCATGTGAACGGTAACCGAACAGCTGTGGCGTAGTGTGTGACTTG	579349	0.87	0
Rv0491	regX3	+			L_Alt	15.8975
Rv0492A	Rv0492A	-				3.42198
Rv0492c	Rv0492c	-				1.46657
Rv0493c	Rv0493c	-				5.59642
Rv0494	Rv0494	+				1.02072
Rv0495c	Rv0495c	-				13.141
Rv0496	Rv0496	+	U			13.3235	586346	0.31	48	CTTGCGCGGGTCGCCACACGCCCGTATCTTCGCCCGGCTAGTTTGTTTTCG
Rv0497	Rv0497	+			U	8.55578
Rv0498	Rv0498	+				2.32351
Rv0499	Rv0499	+				4.82147
Rv0500	proC	+	U			7.19724	589897	0.37	186	CGGTGACCTTCGCGGTGGACCGCACCGGCTGGGCGCCTACAGTTGCGCTCA
Rv0500A	Rv0500A	+		L_Alt		82.1427	591041	18.33	70	TATCCCTCACCAGTACCAGTAACCCCACTAGTCCCGCTATTCTCCTCTTTG	591108	0.86	3
Rv0500B	Rv0500B	+	U			558.306	591447	12.75	28	GGGCGCTGCCGGTTTGGTGTTCCGTGCGACCGCCCGGGTAGAGTGTCCGGG
Rv0501	galE2	+		L		61.5035	591654	2.2	0	CGTCACGCGCTTGTAACGCCGCCGTTTCGCCTGGCCGTTAGGCTGTCGGAG
Rv0502	Rv0502	+	U			95.9203	592713	10.79	78	GCGGCCGCGGCCTGACTCCCATTATTGACCCACATCGGGTACGCTCCTGGG
Rv0503c	cmaA2	-		L		45.531	594780	4.8	1	CAACGGTGGCGGCGATTGCATCGATCTAGTGGGGAAAGTAGGGTCCGTTCA
Rv0504c	Rv0504c	-			U	12.1054
Rv0505c	serB1	-	U			24.0548	596642	1.8	57	TAACGTGCGTAGTAATCGGATGTCTCGTTGCGTTAGCTAGCGTAGACGCTA
Rv0506	mmpS2	+	U			7.18774	596655	5.38	104	GGTACGTGAAATCCTGAATTCTTCAGCCTGTCAACGGTAGCGTCTACGCTA
Rv0507	mmpL2	+				4.69012
Rv0508	Rv0508	+				6.14991
Rv0509	hemA	+	SD			63.3688	600397	2.93	44	GCCCGCAGCACATTTGGTAGCCCACCTGATAAACGTCTACCGTAGACACCA
Rv0510	hemC	+			SD	173.37
Rv0511	hemD	+	SD			36.311	602389	1	430	GGCCCGGGCTGGTCTGGCGCGGCTGGGCCGCCTCGATGACGTGACCGAGAC
Rv0512	hemB	+			SD	27.3438
Rv0513	Rv0513	+			SD	26.9943
Rv0514	Rv0514	+			SD	13.8981
Rv0515	Rv0515	+	U			11.7448	606527	1	24	GCTTGATCGGGCCCTGGTCTGTGTCGGCAGCGGCTGGTAGTATCGAAAGTA
Rv0516c	Rv0516c	-	SD			69.1958	608588	2.28	53	GTTAGAGGCGGCTTTCGCTCCCCTTAGATTTTGCGGGTTTGGTTAAAGGCA
Rv0517	Rv0517	+	SD			6.83447	608716	1.26	30	GCTCCCGGCGACCCACGCCGTCGCGGCCATGGCGCTGTTAGGCTGCGATGG
Rv0518	Rv0518	+	SD			6.59845	610117	0.93	71	GGGCTGCAGCGGGTCGACGCGAGTTCACATCGGTTTCCTCGTACGATTCCC	609827	0.68	361
Rv0519c	Rv0519c	-				2.5502
Rv0520	Rv0520	+				1.29057
Rv0521	Rv0521	+				0.251625
Rv0522	gabP	+	U			3.84452	612908	0.91	130	CACGGCCGCGATCGACTCGACGGCTGGTCGTCGCCGGTATCGTTGACCCCA
Rv0523c	Rv0523c	-	U			3.20917	614814	0.3	93	CCGCGAGGTGGCCTGTTCCGTGCTGCCCATGACGACTAGTGTTCCAGCCTG
Rv0524	hemL	+		L		15.0431	614835	2.44	0	TCTTACACCCTGTAGTTGAGCGACCTGGGCAGGCTGGAACACTAGTCGTCA
Rv0525	Rv0525	+			L	10.69
Rv0526	Rv0526	+			L	9.35368
Rv0527	ccdA	+			L	7.74735
Rv0528	Rv0528	+			L	7.98984
Rv0529	ccsA	+			L	7.52877
Rv0530	Rv0530	+			L	29.5808
Rv0531	Rv0531	+		L		12.0979	622329	0.6	0	GCACTCGACACCTCCTTGGACCGAATATACCCGCGCCGTAGGCTCAGGCTG
Rv0532	PE_PGRS6	+				3.34266
Rv0533c	fabH	-	SD			11.406	625551	0.32	71	GGCGGTGGCGGGGGCATTGGCGTTTGGTCAGTTGAGCTAACTTCGAACGTG
Rv0534c	menA	-				1.58098
Rv0535	pnp	+	U			3.647	626441	0.77	16	GGCAGCGTTCGGGGCCGCGCGCCGGAGACCCACTGTGCGAAACTGGCCACC
Rv0536	galE3	+				2.05483
Rv0537c	Rv0537c	-	U			10.6433	629973	0.64	242	CTGGCTACCCCACAACCAGCAATGTCCCGGCATCGTTACACTGCGATACCG
Rv0538	Rv0538	+	SD			3.55158	629935	0.65	105	GTTTGCCCGGTGACCGTCCCGCTGTTTGCGAACCCGGTTACGCTGCGGTCA
Rv0539	Rv0539	+				1.19582
Rv0540	Rv0540	+				1.02423
Rv0541c	Rv0541c	-			U	5.57693
Rv0542c	menE	-			U	5.36485
Rv0543c	Rv0543c	-			U	36.1216
Rv0544c	Rv0544c	-			U	30.9551
Rv0545c	pitA	-	U			39.199	637541	8.54	78	CGGGCGTGAACTCCGCAAAACGCTGGGTTACGTGATTGGTAACATCTGACG
Rv0546c	Rv0546c	-		L		12.1423	637969	1.26	0	CCTGCCGACCCTCGGCCGCCGGCGTGCCGCTACGTGATAGACACAGGGCCA	638388	0.94	419
Rv0547c	Rv0547c	-			U	5.38653
Rv0548c	menB	-	U			19.6643	639979	5.13	23	GCACCATACCGTCCGGCTGACGCCCAGCGGCCATGATTACTGTGGCAGGCA	640256	0.4	300
Rv0549c	vapC3	-	U			4.6925	640856	0.74	215	CCTTGTTGAGCCGGCGCACGAAAACGATCGTTGTGTGTACATTGGTGTGTA
Rv0550c	vapB3	-				10.7144
Rv0551c	fadD8	-		L		3.11183	642811	0.79	0	ATTACGAGGGCACGGCAGATCCAAATTGCAACACGTTCTAGTCTTGCCAGA
Rv0552	Rv0552	+				2.99712
Rv0553	menC	+	U			0.962479	644400	1.01	90	GACGCGATCGGCTCGCTTCAGGTCGGCAAGTACGCGGATATGGTGGTGCTG
Rv0554	bpoC	+			U	6.24746
Rv0555	menD	+		L		8.90413	646298	0.45	0	AGGCCTGAGCGCGGCCCGGCCATACGGTCCGGCTGTGACACTCTGTACTGG
Rv0556	Rv0556	+			L	13.49
Rv0557	mgtA	+			L	8.89308
Rv0558	menH	+		L		47.4074	649689	5.83	0	GGTGCGAGGTCGGCGCACGACCCAGGCCGCGTAACGGTAGCGTCGAGGCTA
Rv0559c	Rv0559c	-		L		125.903	650746	9.16	1	TCGGCCCACCTGGGCTGACGGCGCACCCAAACGACGCGTATAGTCCGGCTA
Rv0560c	Rv0560c	-	U			3.21833	651712	0.57	208	GACCGCTACGGTCGCGGCTTCTCGGTTGCGCGCCGGCTAGCGTTGTTACTG
Rv0561c	Rv0561c	-				3.39667
Rv0562	grcC1	+		L		13.8233	652771	0.98	0	ACGACCACCACGTCGGCACTGTCATCCACGCTCACCAGTATGTTGGTCGAG
Rv0563	htpX	+	U			41.8883	653837	1	42	GCCAGGCTCGATTGCGGAACCAGCGGATACCCCTCAGGCGTTGAACCAGCA
Rv0564c	gpdA1	-				3.16154
Rv0565c	Rv0565c	-			SD	5.11908
Rv0566c	Rv0566c	-	SD			9.1045	658072	1.42	33	TCGGGCAACCTGCCGCCTAGCAGGGTACAACGACCGGGTAGACAGAGCACA
Rv0567	Rv0567	+				17.1732
Rv0568	cyp135B1	+		L		15.9298	659449	2.1	1	AGTTCACGCTCGGCGCTTTGAGCAACAAATTGAACACATAGAATCGTGTCG
Rv0569	Rv0569	+	SD			985.942	660982	216.37	21	TGGTGGCCTACTGCCCTCCCGCCGTTGCGCCGGGTGCGTGCACGATTGAAG
Rv0570	nrdZ	+			SD	43.3264
Rv0571c	Rv0571c	-		L		11.9662	664818	0.86	0	AGGGACCTAATTCCATATTTGGAGCCATGAGATGGCGACACACTCGGCAGA
Rv0572c	Rv0572c	-	U			72.0363	665817	10.96	434	AGGCCAAACGACCCTAGAACAACAAGTTCGTCGTCTCTAGATTTCGGACTG	665412	0.77	29
Rv0573c	pncB2	-				2.74651
Rv0574c	Rv0574c	-	U			10.3237	668453	13.69	59	AGGACCTTCGGCCCCACCCACGAGGCCGCCGCCGGCCGATCGTATGACGTG
Rv0575c	Rv0575c	-	U			10.3304	670137	0.39	392	CCAAGGGCACGACGACCGCTTTCTCGAACGGCATGGCACAGTCTCCTTGTG
Rv0576	Rv0576	+	U			11.6999	669837	1.82	11	GTCGCTCGTTGCCCCTTGATCAATACGTTAGTGAGCGCTAACGTATTGGCG
Rv0577	TB27.3	+			U	16.9753
Rv0578c	PE_PGRS7	-	U			8.93034	676032	2.41	116	TTCGTTCGCGTAAAGTTTGGGGTTTTGCCCTTTTGACGATAGCGTCAACAA
Rv0579	Rv0579	+	SD	L_Alt		9.81401	676055	1.05	183	CTTCGGGATCCCAACTCCAACGATCCCTTGTTGACGCTATCGTCAAAAGGG	676238	0.71	0
Rv0580c	Rv0580c	-		L		69.7337	677616	19.08	0	ACCAACTTGTCGGCGTAGCCGCGAACCCCGATCGGATCTACGGTGAAGGCA
Rv0581	vapB26	+				6.96224
Rv0582	vapC26	+				1.37951
Rv0583c	lpqN	-	SD			9.85547	679145	0.8	70	CGGTGTTTTGCGGTCAATCGAGATGGGATTGCAGTGATAGGGTCGCGCGCA
Rv0584	Rv0584	+	U			1.50261	678861	1.48	368	CCGGCAGGTCGATGGTCGGGGAGCCGGGGTCGCCGTGGTGCACTGGGGTCT	678896	1.31	333
Rv0585c	Rv0585c	-				1.74581
Rv0586	mce2R	+		L		30.1158	684410	4.73	0	TGTCGGTCTGACCACTTGACGTCTTACCAATCTTCATTCACACTGGGCGCA
Rv0587	yrbE2A	+			L	12.6596
Rv0588	yrbE2B	+			L	14.8114
Rv0589	mce2A	+			L	8.37117
Rv0590	mce2B	+			L	5.87989
Rv0590A	Rv0590A	+				2.08432
Rv0591	mce2C	+				0.629914
Rv0592	mce2D	+				0.616828
Rv0593	lprL	+				0.956881
Rv0594	mce2F	+				4.58309
Rv0595c	vapC4	-			L	5.43917
Rv0596c	vapB4	-		L		10.1298	695485	1.09	0	GCAGACATCGAGACGAGGCGGCGCGACAGCAGCTCCGCTACACTCGTAGCA
Rv0597c	Rv0597c	-			L	9.13342
Rv0598c	vapC27	-			L	10.189
Rv0599c	vapB27	-		L		57.591	697800	4.46	0	GGTGAGTCGACTTCCGCACCTGAGTGGGAAGCCATTGGTATCGTATTCCCA
Rv0600c	Rv0600c	-				0.29949
Rv0601c	Rv0601c	-				0.475345
Rv0602c	tcrA	-				0.442889
Rv0603	Rv0603	+				0.125758
Rv0604	lpqO	+				3.00517
Rv0605	Rv0605	+				21.3114
Rv0606	Rv0606	+				10.6943
Rv0607	Rv0607	+				3.00724
Rv0608	vapB28	+				26.5288
Rv0609	vapC28	+				12.0368
Rv0609A	Rv0609A	+				10.1929
Rv0610c	Rv0610c	-	U			5.87785	706243	2.51	334	TCGTGGAATCACGGTGCGGCCGGATGGTTGCATTGCGTACAGTGTGGATCA
Rv0611c	Rv0611c	-				29.7832
Rv0612	Rv0612	+	U			2.41962	706075	7.43	249	AACGTGACGACCGCTACCGTGCAGCCGTTCGCGGCGGTAAAGTCGACTTCG
Rv0613c	Rv0613c	-		L		4.39453	709515	1.44	0	GCTGGTGCCCGACGTCAAGCCTCGGCTGGCCGCGGCATAAGGTGGCCACCG
Rv0614	Rv0614	+				1.07032
Rv0615	Rv0615	+				13.7079
Rv0616A	vapB29	+		L		30.6051	710782	1.61	0	CGGTGAGCGTCGGCGCGCGCATCACGATGCAGCGATGTTAGGATGAGGCGG
Rv0616c	Rv0616c	-				0.284845
Rv0617	vapC29	+			L	14.0281
Rv0618	galTa	+				2.6919
Rv0619	galTb	+				0.498609
Rv0620	galK	+				0.0102114
Rv0621	Rv0621	+	U			3.6189	714190	1.25	12	CAACTCGATCGCTCTTGGGTTTGTCCGACCGCGGGCGTAGCCTTTGCCTCG
Rv0622	Rv0622	+				0.833946
Rv0623	vapB30	+		L		11.0906	716410	0.35	0	TAGCGCTGACCGTGTGATCTAGAATCTAGCTACTAGTATAGAATCGAGACA
Rv0624	vapC30	+			L	10.6138
Rv0625c	Rv0625c	-		L		3.76614	717896	0.5	3	ACGCCGGGGACGACGGGCGCGGCCAGCGTCGGTGCGGAACAATCACGGTCA
Rv0626	vapB5	+		L		16.2599	718025	0.5	0	CCGTCCGGCGAGCAACCCGTTTGTCCTACGATTGAGCTACGATCGTAGGCA
Rv0627	vapC5	+			L	5.47522
Rv0628c	Rv0628c	-		L_Alt		3.75304	720014	0.9	102	CGCCGGGCGGTGCGGGCCAGCGGGTTGCGGATGCGGTTACAGTCGACGGGG	719912	0.53	0
Rv0629c	recD	-				1.61374
Rv0630c	recB	-				0.535973
Rv0631c	recC	-				0.65899
Rv0632c	echA3	-		L		69.4933	729278	8.07	0	AACTGCGGGCGCACAAGATCCCCCAATGCTGATCTGATTCAATCGAGAGCA	729510	0.58	232
Rv0633c	Rv0633c	-		L		6.01579	730163	0.56	-3	ATCCTGTCAGCTAACTTCTCGGTCCGATGTCACTGTGGTATAAGCGGATGG
Rv0634A	Rv0634A	+				162.308
Rv0634B	rpmG2	+	U			100.611	731494	25.74	218	ACCCTCTTTTAGGCCCGCGGCACGACCCGACTGGTCGCTACGGGTGAGCGG	731225	0.91	487	731454	25.74	258
Rv0634c	Rv0634c	-		L_Alt		15.9604	731178	1.49	145	GCACCCTTCACACGGTACCGCCGGATGACCTTTTGGATAAGGTCGTCATCA	731033	1.3	0	731518	0.78	485
Rv0635	hadA	+		L		65.0278	731930	1.76	0	CCGCCGACCCGCGAGCAGTTGCTGAGACTGACTAGGTAGGTTCTACAGCCG
Rv0636	hadB	+			L	34.8724
Rv0637	hadC	+			L	32.9802
Rv0638	secE1	+	SD			130.551	733362	25.89	375	TCAGGACCGCGTAATTAGCAACTGGCCGCTGCGGCCATGTACACTCGGACC	733683	0.62	54
Rv0639	nusG	+	U			100.239	734104	0.88	150	CAACTACCTCAAGCAGGTCGTTGCCGAGATGCGGAAGGTAATCTGGCCGAA
Rv0640	rplK	+			U	193.03
Rv0641	rplA	+	SD			130.102	735242	0.69	275	GGTGGAGATCACCGTTTATGAAGACCGTAGCTTCACTTTCACGCTGAAGAC
Rv0642c	mmaA4	-	U			47.3756	737257	2.63	54	GGGCTACATCGACTGCAACCAGTTCACGCTGGCCAAGTAGACTTTCGTGCC	737681	0.82	478
Rv0643c	mmaA3	-	SD			22.9007	738191	1.11	42	ATGCGAGCGCGAATGCGGGCGATGTGCCATGCACCGTGTAGGGTGCCGGGG
Rv0644c	mmaA2	-	U			26.4322	739243	3.3	83	AAATTCGATCGCGGTTTAGTGCGGCGGCCCTGTATCGGATAGCATGCCTCG
Rv0645c	mmaA1	-				8.14714
Rv0646c	lipG	-				8.51064
Rv0647c	Rv0647c	-				16.0113
Rv0648	Rv0648	+				0.349452
Rv0649	fabD2	+				0.125527
Rv0650	Rv0650	+				0.0417229
Rv0651	rplJ	+	SD			83.5132	748059	1.09	217	TACGTGTCGCCGTTTTGGCTGACCGGACCGGGCCAGGCTATTGTGGTTGCC
Rv0652	rplL	+			SD	51.469
Rv0653c	Rv0653c	-				1.66318
Rv0654	Rv0654	+	SD			9.01942	749967	0.5	33	TCTGCGAGGTCATCCTTGCCATGTTCTCACCAAGGGCGTACCGTTCCAATA
Rv0655	mkl	+	U			196.289	751258	0.34	259	TCTCGTCGGCGCCGGCGCTGCGTTGTCGACTCCGCTGTATAAACAGGACTG
Rv0656c	vapC6	-				2.346
Rv0657c	vapB6	-	SD			46.2368	753643	2.79	26	AGCAGGCGCGAGACGGTCTCCTCGCGATGTTGGTTACGTATGTTTATGTGA
Rv0658c	Rv0658c	-		L		6.23802	754409	0.81	0	CGGCTCGACGTCAGCGCCGGTGGCGGTGACACTTCGATACCGTCGGAGCCG
Rv0659c	mazF2	-			U	53.8048
Rv0660c	mazE2	-	U			115.222	755231	3.02	6	TTATGCGTCTGCTCGCCGGCCGACAATGTCATACGCTCTAAACTCGATGTA
Rv0661c	vapC7	-				0.422313
Rv0662c	vapB7	-				2.34041
Rv0663	atsD	+	SD			8.03868	756115	0.56	22	GTCGCGTTGACCCGCGGACGGCCCAGACGCTGCGGTTGTAGCGTCGATAGG
Rv0664	vapB8	+			SD	5.93543
Rv0665	vapC8	+				2.43128
Rv0666	Rv0666	+				1.28575
Rv0667	rpoB	+	SD			184.111	759592	36.07	215	GGTTATTGCCGGGTATTTGAGGAATGCGCCGTCCTGCGCTATTGTTGGACG	759480	7.71	327
Rv0668	rpoC	+			SD	117.862
Rv0669c	Rv0669c	-				2.74812
Rv0670	end	+		L		24.6961	769792	2.34	0	GTGATCCGAGGGTGTGGGTCTCACCAGATCGGTCTCACTAGACTTGGGTTG	769434	0.28	358
Rv0671	lpqP	+		L		17.3555	770582	1.62	0	GGAAAGAACCGGCAGCTGACTTCAAGCCCCGCGGCACCTACCGTTGACTTA
Rv0672	fadE8	+		L		5.0043	771484	0.75	0	CATCCGTTACATTCTCTTGTGCAGTTGTAGAAAAAACGTAACATGGTGGCA
Rv0673	echA4	+				3.05088
Rv0674	Rv0674	+				2.19575
Rv0675	echA5	+				0.855962
Rv0676c	mmpL5	-	U			344.951	778600	2.05	120	CTGCCGTGGTCGCTCACCTTGAAGACCACGGCGCCGTCCGCGGCCCCCAAC	778674	1.23	194
Rv0677c	mmpS5	-	U			595.495	778967	168.36	62	TCTGATCGACCCCGTCGTTGACGCTCACAAGTTTCACTGTACTCTGAAATC
Rv0678	Rv0678	+		L		620.287	778988	101.2	2	CGGTCTGGTGACGCATACCGAACGTCACAGATTTCAGAGTACAGTGAAACT
Rv0679c	Rv0679c	-			SD	13.7165
Rv0680c	Rv0680c	-	SD			18.1785	780472	0.92	56	AAATGCACTCAGGTCTGTCGTCGCCCGGGCGAATGCACGTACGCTCAATCA
Rv0681	Rv0681	+				25.5244
Rv0682	rpsL	+	U			184.125	781376	6.39	184	CGCAACGCCCGCTTTGACCTGCCAGACTGGCGGCGGGTATTGTGGTTGCTC
Rv0683	rpsG	+			U	81.1767
Rv0684	fusA1	+			U	78.2697
Rv0685	tuf	+	SD			95.4215	784748	1.71	73	GCGCGAAGGCGACTGGCGAGTAGATACAACCATACGAGTAGGCTGGCCCGG
Rv0686	Rv0686	+	SD			15.0048	786120	1	29	TTTTGCGTCTGCTCGCGAAAATGCCCAGCGTGCGGCGCTACGCTGACATGG
Rv0687	Rv0687	+			SD	12.7761
Rv0688	Rv0688	+			SD	9.39153
Rv0689c	Rv0689c	-				0.0102114
Rv0690c	Rv0690c	-	U			6.74962	791272	1.72	199	GCAAACTCCTGAACTGCAGGCCTATTCGATGACCATGTATGCTGGCTGGCG
Rv0691A	Rv0691A	+
Rv0691c	Rv0691c	-				16.4565
Rv0692	Rv0692	+	U			41.1079	791713	9.37	118	GCATCACATTCGCCCTTCCATTTCGGCACTCGATGCCATATTGTGTCCAGA
Rv0693	pqqE	+			U	17.5379
Rv0694	lldD1	+			U	21.8161
Rv0695	Rv0695	+			U	7.63846
Rv0696	Rv0696	+			U	9.2355
Rv0697	Rv0697	+				1.25355
Rv0698	Rv0698	+	U			3.38796	798673	0.74	160	TCTGGCTTGTCAAAGGACAGGACCAGCGCAGATCACTGTAGTCTTAGCTGA
Rv0699	Rv0699	+				0.518688
Rv0700	rpsJ	+	SD			270.622	800203	4.85	284	CGAGCCAGCGGCGATTTGGCCGAAGCGGTGATCTGGGGCATACTGTTCAGG	800357	1.18	130
Rv0701	rplC	+	U			196.079	800357	1.18	452	TCGCGACAAGGCTGTGTGCGGGCGACACGCCCGAGCGCGGGGCCGGTGGAC
Rv0702	rplD	+	U			139.659	801370	0.85	92	GCAATGACCGGGTGACCGTTCTTAACCTTTTGGTGCATAAGGTCGATGCCG
Rv0703	rplW	+	U			325.215	801970	0.64	163	CCTGACAGAACGTAAACAGGTGCTGGTGGTCATCGGGCGCAGCGACGAGGC
Rv0704	rplB	+	U			169.452	802392	1.54	136	GACCGGATACGGCAAGCGCAAGAGCACCAAGCGCGCCATCGTCACCCTGGC
Rv0705	rpsS	+			U	192.055
Rv0706	rplV	+			U	107.711
Rv0707	rpsC	+			U	95.5903
Rv0708	rplP	+			U	203.835
Rv0709	rpmC	+	SD			223.388	805404	1.58	122	GCATGGGTTCGGGCAAGGGCTCGCCGGAGTGGTGGGTAGCCAACGTTAAGC
Rv0710	rpsQ	+			SD	70.9388
Rv0711	atsA	+	U			32.2787	806300	3.72	35	GTGCGGAAATCCTCAGCTGATTCCTACCCTGTGCGTGTAGTGTACACAACC
Rv0712	Rv0712	+		L		8.15039	808746	0.52	0	TGAGCGGTCTGCTGTGACGCGGGACGGCGTGGTCGGCATACGCTGAAGTCG
Rv0713	Rv0713	+	U			13.8853	809893	1.6	53	CCCCAAACCAGTTGCTCGCCAGCAATGACGCCGGTTGCTACCATCTGACTC
Rv0714	rplN	+	SD			123.906	811228	3.15	145	TCACATTAGCGAAATTTTGCGCTGAGTAGGTCGTCCCCTAAACTTCAGGGG
Rv0715	rplX	+			SD	168.787
Rv0716	rplE	+			SD	103.59
Rv0717	rpsN1	+			SD	151.316
Rv0718	rpsH	+			SD	64.6269
Rv0719	rplF	+	SD			89.3928	813387	0.36	11	AGGGCGTGGGCGGCGAAGTCCTCGCATATGTCTGGTGAGAGTGTGGTGAGA
Rv0720	rplR	+	U			25.7365	813620	2.43	320	ATGAGCGGCGTAATCGCTCCTTACACGGGCTGTCCCGTACCCTGGTGTCCA
Rv0721	rpsE	+			U	42.238
Rv0722	rpmD	+			U	121.069
Rv0723	rplO	+			U	55.4093
Rv0724	sppA	+	U			44.8177	815507	1.28	156	GGTGCCGTCGGCGTGGACGACCTGGTGGCCAAGGGGGCCGTCCGCAAGAAC
Rv0724A	Rv0724A	-				0.349488
Rv0725c	Rv0725c	-	U			1.49411	818510	0.89	66	CCGCCGCCAGGGCTTACCGGCTGAGTTGGCGGTCGCGTACACTGGCCGACC
Rv0726c	Rv0726c	-				11.2868
Rv0727c	fucA	-				1.02318
Rv0728c	serA2	-				0.725554
Rv0729	xylB	+				0.42075
Rv0730	Rv0730	+				46.3875
Rv0731c	Rv0731c	-				1.61765
Rv0732	secY	+	SD			37.3142	824715	0.92	85	CGTGGCGGCCCGGAACGGGCCAGTCCATACCAGCTGTTAGTCTCTTACACG
Rv0733	adk	+			SD	40.1905
Rv0734	mapA	+			SD	9.7126
Rv0735	sigL	+	SD			1.05339	827421	0.6	122	CAAATGGACGGTCACGACCGCCGATGGGTCACGTGCGGCACACTGGGAACA
Rv0736	rslA	+				1.63658
Rv0737	Rv0737	+				2.02088
Rv0738	Rv0738	+				3.63381
Rv0739	Rv0739	+				2.19952
Rv0740	Rv0740	+				5.17199
Rv0741	Rv0741	+	U			7.19263	832425	0.83	109	GTGGGTGGAACCTTGGTCTGAGTAGGCGCACGTCGTTGTAGCTTAAGGTTG
Rv0742	PE_PGRS8	+				1.15022
Rv0743c	Rv0743c	-			L	7.32659
Rv0744c	Rv0744c	-		L		20.9581	834946	2.01	0	CGCTCCGCAACGATGTTGTGTTTTTTGGGTTTACTAGCCAGCATTGGGACA
Rv0745	Rv0745	+				1.50597
Rv0746	PE_PGRS9	+				0.763129
Rv0747	PE_PGRS10	+	SD			3.01224	838375	7.87	76	AAACGTGTGGAAGCGCTGCATGCGGTGCCGGATCGCGATATCGTTGATTTC
Rv0748	vapB31	+		L		13.7848	840947	0.68	0	TTCGGCCGCTCGACCGCAGATGATGCTGTTGATGCGTTACCGTGTGCATCA
Rv0749	vapC31	+				4.56873
Rv0749A	Rv0749A	-	SD			45.7756	841917	2.81	43	CGGCTCCTGAGGTTTGGGGCCGAATCCGATAGCCCGGTAGCCTGGTGTACC
Rv0750	Rv0750	+		L		26.0768	842029	2.32	4	GGTGCCGTTTCCGCCCTACCAGCCGAAGGTGTGGGACTAAACTATCTAGGG
Rv0751c	mmsB	-			U	5.44705
Rv0752c	fadE9	-			U	6.8852
Rv0753c	mmsA	-	U			8.18585	845993	0.57	40	GGCTCGGTCGCCTTGCGAGCCATCCGCCACAGTTACTAGGATATCCAAGTA
Rv0754	PE_PGRS11	+				1.19511
Rv0755A	Rv0755A	-	U			245.162	850849	2.79	322	CCGGCCATCGCGACGCTGCAAGACGCTGTGATCGCACTTACCATGGTGGTC	850713	1.63	186
Rv0755c	PPE12	-	SD			11.5994	850506	16	466	TGGTTCGGCTGATCCTTGACACTCCTTCGATGAAGGAGTTGAGTGTGGCAG	850073	3.09	33
Rv0756c	Rv0756c	-		L_Alt		15.265	851739	25.28	273	CGGGCCCGATCCAGCGCCTGTGCCCCGTTGGTCGCGGTGTAGACTTCAAAG	851466	0.43	0
Rv0757	phoP	+		L		39.6125	851607	1.19	1	GCAACGAGCTTTCAGGAATTACACAATGACTGTGAAGGTAACGTTCAACCA	851548	0.43	60
Rv0758	phoR	+	SD			11.3981	852061	0.5	335	TCCTGCGACGCGCGGGCAAGGGCAACAAGGAACCACGTAATGTTCGACTGA
Rv0759c	Rv0759c	-			U	14.7843
Rv0760c	Rv0760c	-			U	11.3066
Rv0761c	adhB	-	U			10.0122	855892	0.55	66	CCGGTGCCACTGTGGTAAACGCCCTAGCGCCGTTGACCTACACTCAGCCAG
Rv0762c	Rv0762c	-				2.87844
Rv0763c	Rv0763c	-				3.3151
Rv0764c	cyp51	-				3.74073
Rv0765c	Rv0765c	-				3.40394
Rv0766c	cyp123	-				4.54252
Rv0767c	Rv0767c	-		L		4.16439	860710	0.39	0	TTTAGCAGACTGGCTTGCCTCCTGCCGCGACCATCCGATAGCTTGGACATG
Rv0768	aldA	+				2.00365
Rv0769	Rv0769	+				2.41151
Rv0770	Rv0770	+				0.509245
Rv0771	Rv0771	+				1.19963
Rv0772	purD	+				2.54951
Rv0773c	ggtA	-				5.14363
Rv0774c	Rv0774c	-				9.1296
Rv0775	Rv0775	+	U			9.99133	868281	1.48	126	CATGTGAAGTTCGGGGCTGCAACAGCATGTCGATCGCATATGCTGAGGTAG
Rv0776c	Rv0776c	-				1.0188
Rv0777	purB	+	U			15.4016	869997	4.45	11	CTCGTGTGACAACTGCGACTACTAGGCCCGCGACCGTAAGCTGTGTCTTTG
Rv0778	cyp126	+			U	9.95736
Rv0779c	Rv0779c	-				1.6121
Rv0780	purC	+		L_Alt		8.27907	873085	1.39	258	GGTGATGGGGTTGCTGAGCGCGTCGCCCACCACCGGGATACGCTGGGCGTC	873343	1.12	0
Rv0781	ptrBa	+			L_Alt	12.4486
Rv0782	ptrBb	+	U			2.10035	874552	1.4	180	GTACTACGCGCGGACCTTTGAGGGAAAGCAGTATGGCGTACACTGTCGTTG
Rv0783c	emrB	-				7.76203
Rv0784	Rv0784	+				1.15976
Rv0785	Rv0785	+				2.81419
Rv0786c	Rv0786c	-	U			2.24503	881713	0.89	249	GCCAGGATCAACCGCATCGGAAACGCCCCCATAAGGGCACAATCGTAAACA
Rv0787	Rv0787	+				0.863015
Rv0787A	Rv0787A	+				27.9146
Rv0788	purQ	+				27.6485
Rv0789c	Rv0789c	-				6.0262
Rv0790c	Rv0790c	-				3.06503
Rv0791c	Rv0791c	-				1.50595
Rv0792c	Rv0792c	-	U			3.77754	886879	0.66	233	GCGAACCGCGGTGCTCGTCGAGCGCGATGCGGCTGCGGTACCGTTCGAAAA
Rv0793	Rv0793	+				0.0102114
Rv0794c	Rv0794c	-	SD			3.76245	888662	0.68	26	CGATAGGCCGGCACGGCTCACCGGCGCTAGGCGCGCGTAGCGTCGCTGGCA
Rv0795	Rv0795	+				3.55772
Rv0796	Rv0796	+				1.56546
Rv0797	Rv0797	+	U			0.55408	890314	0.3	74	CGGCGACGTCCCGCCGGTCGAACTCGAGGCTGCCTACTACGCTCAACGCCA
Rv0798c	cfp29	-				8.12565
Rv0799c	Rv0799c	-				7.64666
Rv0800	pepC	+				1.87182
Rv0801	Rv0801	+		L		10.7385	894631	1.3	0	CTGCAAGCGTTTCTTTCCGCCGAGCTATCCGAGGCATAGGGTCGGGCGGTA
Rv0802c	Rv0802c	-				4.18915
Rv0803	purL	+	U			7.69944	895781	1.17	39	GTCCGTGTCAACGCGGCCGCAGCGCGATGGGGCCTAGCTAGACTGCCTCCG
Rv0804	Rv0804	+				1.376
Rv0805	Rv0805	+	U			83.2919	898791	4.02	40	ACGGCTCACAACAGCGCGGACCTGGTCGGCGGCGCCGCTATACTGATTGGT
Rv0806c	cpsY	-				3.96393
Rv0807	Rv0807	+		L		6.6398	901635	0.74	0	GCGCTTGGCCGCCATCTGGATGGATCCACCGATTCTTGAGACCCTAAGGTA
Rv0808	purF	+			L	55.4338
Rv0809	purM	+		L_Alt		18.5556	903433	1.3	292	GGTATCGACTTCCCCTCGCCGGCCGAGTTGATCGCCAACGCCGTGGAAAAC	903724	0.99	1
Rv0810c	Rv0810c	-	SD			205.965	905163	3.26	76	GGCGGGCAGGCCGCCCCGCGCCCGACCGGGCGGCACGGTAAACTGTCGGCA
Rv0811c	Rv0811c	-		L		11.2077	906340	0.37	0	GCTGCACGCTGGTCAACGAGGCCGAGCGCGGCTTTTCGTAGAGTTGTTGTG
Rv0812	Rv0812	+	U			16.1981	906403	1.8	20	CGAAAAGCCGCGCTCGGCCTCGTTGACCAGCGTGCAGCTAGGCTGCAGGGA
Rv0813c	Rv0813c	-	U			16.8163	908113	0.63	95	CAGACGAGCCAGGGCCACGGAAGCGGCCGCGGCCGCATACACTCGTCCCCG
Rv0814c	sseC2	-			SD	47.264
Rv0815c	cysA2	-	SD			68.6738	909581	7.64	263	CTGAAACCACTGTTGGCTTGAGCACTATGCGATTGGGTAAGCTGTCCGACG
Rv0816c	thiX	-				1.0773
Rv0817c	Rv0817c	-				2.54811
Rv0818	Rv0818	+	U			174.84	910938	4.18	34	GGCACGTTATCGTTAGATGAGCTGCCGCTACCGTCACATGGCGCGATGAAC	910906	4.18	66
Rv0819	mshD	+	U			8.52706	911712	0.73	24	GACCCCGACGACGAAGACGCCGATCCCGGCCGGGATGGTATGCAAGAACCA
Rv0820	phoT	+			U	10.8291
Rv0821c	phoY2	-		L		127.274	914199	6.09	0	GACACGACGCTTACGGCATTTTCCAAGGTCGGGAACGTAGGCTTTAGCACA
Rv0822c	Rv0822c	-	SD			15.1963	916423	1.63	112	GAGACCCTGTCGAAATCGCGTCTGGACCGATAAATCAGTACGATGTGGGCC
Rv0823c	Rv0823c	-	U			53.1294	917935	7.02	289	CGCATCCACCTCGACGAAGTCGTCATGCCGGTACTGAAGAAATGGCGTATC	917866	1.82	220
Rv0824c	desA1	-	SD			408.413	918781	29.63	31	CGCGCGAAGCCCAAACTTGATGCTACCGAGAGACACAGATATATTGACTGC
Rv0825c	Rv0825c	-	SD			10.8553	919635	0.86	82	AATCCTGCACGGTGCTGGTCAGCGGACAGGTAGCAGACGTATCTTGGGTCA
Rv0826	Rv0826	+	U			2.73828	919575	0.36	59	CAGCGGCCCCGGTTTTGACCGGTCTGCACAGCTCTCCTAAACTCCATAGTG
Rv0827c	kmtR	-		L		21.7493	921133	2.89	0	CCGACCCGCGACCTTGACAGCCCACCACGCCCGCGTTCTATTGTTTGCGTA
Rv0828c	Rv0828c	-				2.76917
Rv0829	Rv0829	+				3.39327
Rv0830	Rv0830	+	SD			9.59923	921933	1.36	37	CTTGCAACGGTAGTTCGCAGTGGAGACCACGGTAGTAGCTAGACTATCTAC
Rv0831c	Rv0831c	-		L		73.7727	923711	12.47	2	CGATGCACGGTCCGGCGATCTGAGCAAAGCAACCTGGCTATGCTTGCTGTC	923875	0.81	166
Rv0832	PE_PGRS12	+	SD			8.43191	924874	0.48	77	ACCCTCGTATTCCCGGATGTTGGCGGCCCGACGGGATTACACTGCTTCCTG
Rv0833	PE_PGRS13	+	U			1.89956	924989	0.26	372	AGGAGATGTCGCGTGTCTTATGTGAGCGTGTTGCCCGCTACGCTGGCCACA
Rv0834c	PE_PGRS14	-				3.4842
Rv0835	lpqQ	+	U			6.36535	930544	0.95	409	TCCCAGCTGGCCGGTGTGATCTGACTGTCGCCCATCGTTACGATACGCGCA
Rv0836c	Rv0836c	-				0.57121
Rv0837c	Rv0837c	-				1.85106
Rv0838	lpqR	+		L		3.78073	934720	0.35	0	CAAACTCGCGTCGATGTGCCCGCGGCGCAACAATCCGCGACAATGATCGGG
Rv0839	Rv0839	+	U			86.2049	935550	3.97	27	TAGTGAAATAAATGTCCACTATTTGGGCGCAGTGGCGGTAGGCTTTGAGCC
Rv0840c	pip	-				4.45369
Rv0841	Rv0841	+				0.170796
Rv0842	Rv0842	+				3.80206
Rv0843	Rv0843	+				0.334749
Rv0844c	narL	-	U			6.88042	941120	0.73	14	TCCAGCGACTGCCAGCGGCTGGTTGCCGACGAGCAGCTAAACTCATCGCCA
Rv0845	Rv0845	+				2.29879
Rv0846c	Rv0846c	-	SD			5.03142	944224	0.49	30	GTGATCATCAACCGTTGCGTACTGCCCGATGTCTGGGCAGGGTACGAAGAG
Rv0847	lpqS	+	SD			91.9595	944328	7.54	15	GCCATCATCCGCCCTTACACCCTACCCCTATAGGGTATATAGTGGGCCACG
Rv0848	cysK2	+				4.83609
Rv0849	Rv0849	+				2.29924
Rv0850	Rv0850	+				1.01233
Rv0851c	Rv0851c	-		L		3.96193	948468	1.61	0	TCGCCCGGCGCAGTCGACGCGGGTGACTGCCTGAAATAGGGTTGCGTGCTG
Rv0852	fadD16	+				3.286
Rv0853c	pdc	-		L		4.69525	951118	2.55	0	GAATCGGCGTCCAGTCGGGAATAGCCGCAATCCGGCGTACGGTCGTCTTCG
Rv0854	Rv0854	+		L		11.7137	951183	2.54	0	GCCGGATTGCGGCTATTCCCGACTGGACGCCGATTCGCTATCGTGCGGCCA
Rv0855	far	+				3.92783
Rv0856	Rv0856	+	U			6.77321	952769	0.43	56	GGCTGCCGAACACCGCCCACCAACGGCGCGGCGTTGCTAGCGTGAACGTCA
Rv0857	Rv0857	+			U	17.232
Rv0858c	dapC	-				2.41826
Rv0859	fadA	+	SD			64.0705	955011	3.7	66	ATACCTTGCCCAACCAACAGGTTGGCCGGGGGCCCTGTTAGGGTGCCGGTA
Rv0860	fadB	+			SD	51.8922
Rv0861c	ercc3	-	U			5.37414	960333	2.12	182	ATCCACCGCATCACGTTGGTGGTGTCGGCCCACGACCGATAATGGAGCCCA
Rv0862c	Rv0862c	-		L		2.81782	962613	0.42	1	GTCTTGCACCCGCCCACGCCACAAGGCTGGTCCGGCCTACGCTGATCAGCA
Rv0863	Rv0863	+				57.6739
Rv0864	moaC2	+	SD			52.0619	962680	7.25	210	CGGACCAGCCTTGTGGCGTGGGCGGGTGCAAGACCTGTCAGAATGGTTTCG
Rv0865	mog	+				10.0906
Rv0866	moaE2	+				3.75508
Rv0867c	rpfA	-			SD	10.529
Rv0868c	moaD2	-			SD	25.2314
Rv0869c	moaA2	-			SD	16.4319
Rv0870c	Rv0870c	-	SD			67.7199	967748	6.49	15	CGTCGGCCGCCGAGCACCCCTGCTTACCCCTCACGCGGTAGGCTTGCGCTA
Rv0871	cspB	+	SD			34.5715	967726	0.7	172	CGAGGGCCAGCCAGAGGCCACCGAACACCAACCAGATAACGTTCAGGATTA
Rv0872c	PE_PGRS15	-	SD			12.6839	970282	2.83	38	AGAAATAGAAACTGGAGACGCCGACCCGCGTTCGCGCTAACGTTAGTAACA
Rv0873	fadE10	+	SD			23.5084	970455	1.97	50	GTGACTTTGGTAGCGGCCCGTCCGCAGTGGGTGCCACGTAGTATTCGGACA
Rv0874c	Rv0874c	-				2.98115
Rv0875c	Rv0875c	-				4.99823
Rv0876c	Rv0876c	-	U			11.492	975970	0.55	33	GCCACACCCGGTTGGCTACGCCAGGAGTCCGGATAGGACAGAATTGATTTG
Rv0877	Rv0877	+	SD			21.4184	976052	1.35	23	GTAGCCAACCGGGTGTGGCTTGCCGGCCGTGTCTTCCGGCAGTATTGGAAG
Rv0878c	PPE13	-				1.01445
Rv0879c	Rv0879c	-				18.7993
Rv0880	Rv0880	+	U			8.06391	978917	0.8	17	GGTGGAACCGAAATCGTCGTTCGCCGTTTCAGATGCCCTAGTCTGAACTTC
Rv0881	Rv0881	+				1.5368
Rv0882	Rv0882	+				1.33401
Rv0883c	Rv0883c	-	SD			16.7291	981311	3.35	44	TCCGCGTGTCAACGAGGCTAACGGCGTTTACCGCACTAGAGTGCGCACGTA
Rv0884c	serC	-		L		11.6927	982554	3.18	0	TCGTTCCGCTCGAGTCGCCGCGGTTCGGTACCCCTCACTACCCTGATGGCA
Rv0885	Rv0885	+	SD			81.5342	982724	8.55	38	GTGTCGCCAAGGGTCTGGATAATTCCCGGTACCAGCGGTACCGTGTTCGAT	982638	0.48	124
Rv0886	fprB	+			SD	10.2753
Rv0887c	Rv0887c	-				0.57264
Rv0888	Rv0888	+	SD			17.6677	987053	5.04	180	CCCAAAGACTGGTATTGACAACCGTTCTGATGCCGCGTCAGACTTCCCACC
Rv0889c	citA	-		L		15.9104	989861	2.88	0	TGGCACCAGCCGGTAGCGTCGTTGCCGGGGCCAGGTGTGAGAATTCTCGTA
Rv0890c	Rv0890c	-	U			3.20463	992905	1.57	309	GCCGATCCGACTACGTATAGGTCTTCATACAGGCGAGGTACAGTTGCGCGA
Rv0891c	Rv0891c	-	U			13.2515	993739	1.15	284	TACAGAGCAGCTACCGAGACAAACACGCGACGCTGTTCTATAGTCGACGCA
Rv0892	Rv0892	+	U			6.30843	993801	3.63	52	AGAACAGCGTCGCGTGTTTGTCTCGGTAGCTGCTCTGTATAGTATGCGTTG
Rv0893c	Rv0893c	-		L		2.69245	996295	0.45	0	GCTGGGATACCGACAGCGGTGGGCGGACTGGAGCAACTAGAGTTCGATGAA
Rv0894	Rv0894	+	U			0.569986	996447	2.54	77	CATTCGCCGATGTTTTGCGATCCGCGGCGGGTCTATGGTGCCATTTATGTG
Rv0895	Rv0895	+				0.443102
Rv0896	gltA2	+	SD			171.013	999424	13.03	48	ACCCCACCCCGGGCAGGCGGGTCATCCCGATAGCGACTACCTTCAGCTATA
Rv0897c	Rv0897c	-				3.34333
Rv0898c	Rv0898c	-		L		48.0821	1002704	5.47	0	CCTACCGAGTCGGTGCCGGGACACCGCGTCAAATCGGGCACACTGGAGCCA	1002867	0.54	163
Rv0899	ompA	+	SD			7.56978	1002764	0.49	48	GTGCCCGATTTGACGCGGTGTCCCGGCACCGACTCGGTAGGCTGCATATCG
Rv0900	Rv0900	+			SD	12.8196
Rv0901	Rv0901	+			SD	6.14724
Rv0902c	prrB	-				5.10559
Rv0903c	prrA	-				28.646
Rv0904c	accD3	-				0.964868
Rv0905	echA6	+		L		16.6507	1008207	0.51	0	TTGGTCGGTCGTGATACGACTCACGCGATGAGGCTATATAGGCTGACCCAA
Rv0906	Rv0906	+			L	15.4555
Rv0907	Rv0907	+			L	5.02834
Rv0908	ctpE	+				2.25776
Rv0909	Rv0909	+	U			39.5613	1014642	1.31	39	TCTAAGGGCTGGTTGCAGTCAACCGCACCGCGACAAGTAGGGTTCACCAGA
Rv0910	Rv0910	+			U	24.1702
Rv0911	Rv0911	+			U	7.26959
Rv0912	Rv0912	+				4.16021
Rv0913c	Rv0913c	-			L	6.67916
Rv0914c	Rv0914c	-		L		7.22658	1019965	0.91	0	AGCGTGGCTATCCGACGGGCCGTTCACACCGCTTGTAGTAGCGTACGGCTA
Rv0915c	PPE14	-				0.647326
Rv0916c	PE7	-	SD			3.92464	1021685	0.49	42	GTAGTCTAATTCCGTTATAAAGCAGACATTTCCGTGGTTATGTAGAAGATG
Rv0917	betP	+				4.38021
Rv0918	Rv0918	+				5.58336
Rv0919	Rv0919	+	U			2.17005	1024400	0.38	284	GCGGCTTGCCAGCGTTGAATTGTACGCCTATCAGGCACACAATTGATGTCA
Rv0920c	Rv0920c	-	U			6.77391	1027278	1.4	462	GGTTAGACGCGCGACCTGCCGATCCAGATCCGAACGCCTATCATGGCTTGA	1026961	1.1	145
Rv0921	Rv0921	+	U			34.2187	1027095	2.65	9	TCAGAGCTGTTGCGTGTTGAGTGTGTTTTAGTGTGCGTTAGTGTGTTCTAA
Rv0922	Rv0922	+	U			23.0526	1027586	4.5	99	GCCGATCCTGGTGAGACGACCGATGATCTGGTGTGTGACATGATCGAGGTC	1027452	0.54	233
Rv0923c	Rv0923c	-				1.69719
Rv0924c	mntH	-				1.72903
Rv0925c	Rv0925c	-				7.77097
Rv0926c	Rv0926c	-				5.87348
Rv0927c	Rv0927c	-				3.92726
Rv0928	pstS3	+	SD			5.79331	1034851	0.5	52	CCGGCCAAGGGCGACGGCACGCCAAGTTCGCCGACCGTTAACCTAGTGCTG
Rv0929	pstC2	+				2.45049
Rv0930	pstA1	+				3.40089
Rv0931c	pknD	-	SD			49.1021	1040131	1.41	217	AACGACCTGGTATTGGACACGTCGTCGTTCTACAGGCCCACCCAGCCTGGC
Rv0932c	pstS2	-	SD			110.376	1041165	3.67	117	GCCGTCGACCCTCAGTATCAGCGGCCCCTCCTGAACGCTAGGATTTCAATG
Rv0933	pstB	+		L		9.723	1041264	0.51	0	GCGCGCTTTGTCCAAGGAGCATCCCAAGGAGCATGTAGTACCCTGCGCCGA
Rv0934	pstS1	+			L	16.0988
Rv0935	pstC1	+			L	8.16113
Rv0936	pstA2	+				3.02255
Rv0937c	mku	-	U			7.83264	1046032	1.68	12	AATATCGCGTGGAATTTCGCCGTGACGTTCCGCTCGCGGACAATCAAGGCA
Rv0938	ligD	+		L		16.877	1046136	3.4	0	CCGTGACGTTACGCTCGCGACTTGTGTGACCGACAGGCTACGTTGAAAGCA
Rv0939	Rv0939	+			L	14.9409
Rv0940c	Rv0940c	-			U	5.75647
Rv0941c	Rv0941c	-	U			4.9663	1052519	0.6	202	ACCACCCCCTGGGTGATGGGTGCTGCGCCGGACGGCGCGATCATCAAAAGA	1052607	0.45	290
Rv0942	Rv0942	+				0.7896
Rv0943c	Rv0943c	-				0.93869
Rv0944	Rv0944	+				3.07127
Rv0945	Rv0945	+	U			2.41248	1053924	0.6	323	TCACCGACCAGAAGGTAATTGCCGGCATCGGCAACGCCTATAGTGACGAAA
Rv0946c	pgi	-		L		6.88388	1056685	2.57	0	CGAAGACAGCGGCTCTGATCGACGCCACTCCACGGCATTAGGGTCGAACCA
Rv0947c	Rv0947c	-			U	6.21267
Rv0948c	Rv0948c	-	U			19.5687	1058093	3.54	130	TTCCCGCCAAGTTTTTGCGCGGGCGCGTCCGTTGATGGCACACTCGGTTCG
Rv0949	uvrD1	+		L		5.95252	1058257	0.83	3	GCTATGCCGCGGTCCGCCGACTCGTCGCCGCGCGGCGGTAAGTTTGGACCG
Rv0950c	Rv0950c	-	U			9.3996	1061729	2.62	75	ATTCCGCGCTGAAGTTGCCACTACCATCCGGTTGCGGATAACGTCTCAGGG
Rv0951	sucC	+	U			19.6225	1061896	1.12	68	GGGTGGATGCGGCCGCGGAGTTAATCGGCGGTCTCGATACAGTTCTCCGTG	1061618	0.49	346
Rv0952	sucD	+			U	15.0762
Rv0953c	Rv0953c	-				2.61749
Rv0954	Rv0954	+	SD			50.2368	1065077	3.04	50	GCGCCGGTCGCTCCGGCAGCGGCACCCGAACGTGCGCTAGCGTGGTTGATC
Rv0955	Rv0955	+			SD	8.04595
Rv0956	purN	+		L		8.37448	1067561	0.63	0	GCAGGCTGGTGGTGCTCACACGCTTTGAGGAGCCAGACTAGGCTCGCCGTG
Rv0957	purH	+			L	6.65372
Rv0958	Rv0958	+		L		5.1337	1069880	0.51	3	TGACATTCACTCTCGTGGCCAGAAGAAAGACGGCGTCGTAGCGTGGAACGG
Rv0959	Rv0959	+				3.26558
Rv0959A	vapB9	+		L		18.1228	1073327	0.94	0	GTTGCAATCATGGTGCTAGCATCGTGCTAGCAATATGCTAACATAGTGCGA
Rv0960	vapC9	+				3.60139
Rv0961	Rv0961	+				9.43965
Rv0962c	lprP	-				0.544729
Rv0963c	Rv0963c	-				0.282923
Rv0964c	Rv0964c	-				0.550198
Rv0965c	Rv0965c	-				15.0087
Rv0966c	Rv0966c	-				26.6194
Rv0967	csoR	+	U			43.1279	1077954	1.76	21	TTCGACTCCTTGGGTAGCCCACCCCCAGTGGGGTGGGATACCATGAACGGG
Rv0968	Rv0968	+			U	55.2664
Rv0969	ctpV	+	U			9.53192	1078545	4.83	198	GCTGCGGGCGGCAACCGTGTCCGTTGCCGCCTGGGGCATACGCTTAGCACG
Rv0970	Rv0970	+			U	9.76133
Rv0971c	echA7	-				1.12271
Rv0972c	fadE12	-				7.23785
Rv0973c	accA2	-				3.75169
Rv0974c	accD2	-				4.49802
Rv0975c	fadE13	-				2.6561
Rv0976c	Rv0976c	-				3.17579
Rv0977	PE_PGRS16	+	SD			2.90054	1090328	1.93	45	TGAGTCGAAGCGGCCCGGTCTGCGCCGTCCATTGGAGTAGAGTCCGTTTCG
Rv0978c	PE_PGRS17	-				0.259668
Rv0979A	rpmF	+	SD			98.902	1094818	6.56	68	CCCCGGCCCGGAATTGGGCCGGGCCGTCTTCAACCGGTATCCTCCACGTCA
Rv0979c	Rv0979c	-				1.32176
Rv0980c	PE_PGRS18	-				0.410345
Rv0981	mprA	+		L		69.1078	1096822	1.84	0	ACGGCGCGCCTCTCAGGCCAGTCTCAGGCGCTGCGACGACACTGGTGTCCG
Rv0982	mprB	+	U			46.1725	1097361	1.13	147	CTGATCGCCAATCCGCGGCGAGTGCTGACGCGCAGCCGTATCCTGGAAGAG
Rv0983	pepD	+	U			55.2247	1099044	1.52	22	TGGAATCTCAGTCCACGCGCGCAACCTAGTTGTGCAGTTACTGTTGAAAGC
Rv0984	moaB2	+			U	82.0882
Rv0985c	mscL	-				4.61564
Rv0986	Rv0986	+				5.43767
Rv0987	Rv0987	+				2.91069
Rv0988	Rv0988	+				3.01719
Rv0989c	grcC2	-				2.26589
Rv0990c	Rv0990c	-				0.453097
Rv0991c	Rv0991c	-	SD			20.6975	1108530	0.94	26	TGACGGAACTCACCTAGCGGTTCTAGCACTTGAGACGGTAGAGTGCTAACG
Rv0992c	Rv0992c	-				6.68493
Rv0993	galU	+		L		31.3453	1109271	0.63	1	GCGCCAACGAAGAGGCGGGCAATCAGCACGCTGCGGGTTATCGTGTGAACG
Rv0994	moeA1	+			L	13.116
Rv0995	rimJ	+			L	10.6852
Rv0996	Rv0996	+	SD			14.1647	1112311	0.41	73	TGTGGCGTGTGGTGCTTGTGAGAGATGAATTACAGGTGTGTAATTGCCCTG
Rv0997	Rv0997	+	U			6.12141	1113861	2.6	432	CATGTGTGGCGGCGTCCGATCCTGTCACAACCTGCCCCTAGGGTCGGTGCA
Rv0998	Rv0998	+				4.851
Rv0999	Rv0999	+				4.94273
Rv1000c	Rv1000c	-				11.7793
Rv1001	arcA	+		L		10.0838	1117185	2.07	0	AGCTTATCGCACATTCGTTCGATGGCGCCGCCCCGGCTACGGTTTGACCTG
Rv1002c	Rv1002c	-	U			4.70578	1119997	0.45	58	CCGAGCAACAGGCGACCAGAGGACATGACGGACAGCCTACGATCGACACCG
Rv1003	Rv1003	+				1.83393
Rv1004c	Rv1004c	-				2.05619
Rv1005c	pabB	-				3.37085
Rv1006	Rv1006	+	U			31.5336	1123589	5.18	125	GCAGCGCAAGTGGCTGCGTGGGGATTTCGTCCGCGTGCTAAGCTCCCACGC
Rv1007c	metS	-				5.9473
Rv1008	tatD	+				1.9354
Rv1009	rpfB	+	U			11.7129	1127955	1.83	136	ACCCGCGCGCCGGAGTTGCTCAACATTGGCCGGTTCGTTACCGTCTTGTGA	1127876	1.42	215
Rv1010	ksgA	+			U	8.50906
Rv1011	ispE	+	U			2.64593	1130155	0.37	36	ACGGGGCGCCGCCGCGTGTGGTCGGCGCGTCACAGCGATAGTCTGCTGCGG
Rv1012	Rv1012	+			U	5.38406
Rv1013	pks16	+	SD			25.212	1131483	0.94	142	AACCTCGGCAGAGTTTGGCAGCTACTTAAGAGTTGCTTAAGATAATCCGCG	1131281	0.44	344
Rv1014c	pth	-			U	10.2174
Rv1015c	rplY	-	SD			23.7816	1134697	1.26	129	CACAAGGATCGAATTTCCCCAATGCAGTAGCCATGGGTTAGCCTAGCCGGG
Rv1016c	lpqT	-			U	6.12826
Rv1017c	prsA	-	U			77.4297	1136515	19.5	34	TCCCGGCTACCCGGCGACAAATCCGGGCGGTGCGCTACGTACCATGGGTAA
Rv1018c	glmU	-	SD			16.9622	1138124	1.75	64	ACCGTCTAAAGTCACATCGATGTGCAATCCGTCGTGGTGTAATCGGCAGCA	1138155	1.39	95
Rv1019	Rv1019	+	U			10.9325	1138249	2.36	66	GCTGTCGCCGTCTACCCACCGGCCCCACGCAAACCGATACCCTTGTTGATG
Rv1020	mfd	+		L		5.31508	1138964	0.6	3	GGGGAAGCCGGGCCCAATGTTGACTAACCTCGGCGCCCTAGAATGGCCGCA
Rv1021	Rv1021	+			L	6.35915
Rv1022	lpqU	+				3.49353
Rv1023	eno	+				6.11921
Rv1024	Rv1024	+				3.68596
Rv1025	Rv1025	+				4.10186
Rv1026	Rv1026	+				1.06765
Rv1027c	kdpE	-				2.80269
Rv1028A	kdpF	+				2.92498
Rv1028c	kdpD	-				1.7253
Rv1029	kdpA	+				0.700074
Rv1030	kdpB	+				1.05303
Rv1031	kdpC	+	U			2.3201	1155824	0.88	29	ATGGGCTGGGCGGTCTCGTCGTCCCGTTTATCGGCATTAAACTGGTCGATC
Rv1032c	trcS	-				3.58376
Rv1033c	trcR	-		L		35.4674	1158738	10.97	2	TCCCGTGACAACTGCATGTGCGCTTGCACAGGACTTGAGAGGATACGGGAG
Rv1034c	Rv1034c	-				0.0973892
Rv1035c	Rv1035c	-	U			0.12351	1160391	27.81	330	TCGGCGCGTTGATCCCCGGTCGGATGGTGCTGAACTGGGAAGATGGCCTCA	1160434	23.38	373
Rv1036c	Rv1036c	-		L		96.4866	1160434	23.38	1	CCACGTTGTTATCTGAACGACTAACTACTTCGACCTGCTAAAGTCGGCGCG	1160726	0.53	293
Rv1037c	esxI	-				74.0298
Rv1038c	esxJ	-				49.2322
Rv1039c	PPE15	-				0.255453
Rv1040c	PE8	-				0.542647
Rv1041c	Rv1041c	-			L	15.4173
Rv1042c	Rv1042c	-		L		29.9772	1165499	0.6	0	CTAGGGCGTGTCTCCCAAATTTTTAGGTACTGGCCAGCGAGGATTGGCCGG
Rv1043c	Rv1043c	-	U			2.31429	1166911	2.08	105	TCTGCATGTCGAGGCATCGACGCTGCCCTTGTCGCAGATACCGTAGATGGA
Rv1044	Rv1044	+				7.64163
Rv1045	Rv1045	+				7.5253
Rv1046c	Rv1046c	-	U			34.9028	1169280	4.57	52	ACCTGCCCGTACACCACACCCCTGGACGTAACTGCTGATATTATCGAGGCT	1169429	0.58	201
Rv1047	Rv1047	+				0.568639
Rv1048c	Rv1048c	-				3.19029
Rv1049	Rv1049	+		L		3.70696	1172386	0.46	0	GGGCTTTGACGGGTCTTGACAAATACGTGTAGCTACACGAGTCTGGAGTAA
Rv1050	Rv1050	+				0.448629
Rv1051c	Rv1051c	-				0.050178
Rv1052	Rv1052	+	SD			12.1661	1175662	1.18	61	GCACTGACATTGCGAGGCCACCGTCGGTTGGCGCCGGTAGCATGGGGATTT
Rv1053c	Rv1053c	-				0.0102114
Rv1054	Rv1054	+	U			8.35257	1176565	0.78	363	GGCGACCCAAGCGGAGGAGGTACCGCGGATCACTGCGGTACCGTCGACGCG
Rv1055	Rv1055	+	U			11.7508	1177206	0.82	33	GGCACACCACGGCCTCGCTGGCGATCAGCGCAGGCGCTAACGTCAAGGTCG
Rv1056	Rv1056	+			U	5.1657
Rv1057	Rv1057	+				1.5537
Rv1058	fadD14	+				3.38526
Rv1059	Rv1059	+				6.03464
Rv1060	Rv1060	+				5.55516
Rv1061	Rv1061	+		L		7.05296	1184015	0.38	0	CTTTGTTGGTGGGCTGAGCGGCGCTGCCGGCTTCGTCTACCGTCGGGGTCA
Rv1062	Rv1062	+				1.707
Rv1063c	Rv1063c	-				4.92154
Rv1064c	lpqV	-				1.24956
Rv1065	Rv1065	+	SD			42.7633	1187351	17.83	84	GGGGCATAACGGCTCGGGCGCACCGTCCCAATCTATGCAAGACTGACCGCG
Rv1066	Rv1066	+			SD	21.137
Rv1067c	PE_PGRS19	-				0.0567415
Rv1068c	PE_PGRS20	-				0.131973
Rv1069c	Rv1069c	-	U			2.74831	1194546	0.71	273	ATCGGCAAGGCTAAGGCGATGGACCTCATCCTGACCGGGCGCACCATGGAC
Rv1070c	echA8	-				13.6873
Rv1071c	echA9	-				10.824
Rv1072	Rv1072	+	SD			508.434	1196175	16.01	104	AATCTAGATCGTGGCTCGCCCAGCGGTGCCCGCGGGGGCTAAGGTTTATCG	1196235	15.13	44
Rv1073	Rv1073	+	U			36.9393	1197123	3.49	108	CATCGAGATCCTGCGCCTGCTCAGTTATCTACAGAATGAGTAGCGCTCGTT	1196929	1.42	302	1197002	1.44	229	1197082	3.43	149
Rv1074c	fadA3	-	U			57.2477	1199411	1.12	38	CCCCGGCCGGCCCGGGCCGTGCCGACCGGTGGGTAGCGACTACATTTGACC
Rv1075c	Rv1075c	-	U			2.59933	1200382	0.4	12	TTGTTCGTCAGCTATCCACGAAATCGGCACAACCGTCCTAAACTGATCCCG
Rv1076	lipU	+				5.43895
Rv1077	cbs	+		L		19.6798	1201717	6.73	0	GCCGACGGAGCGCGTGTGCCTGGCCGGCAGGCGCCTGAGACGATGAACGCA
Rv1078	pra	+	SD			65.2921	1203267	1.19	46	TCTCACCGCCGGGCGTTCCGGTGAATCCGGTCCTCAGGTACTGTAGTCCCG	1202882	0.5	431
Rv1079	metB	+			SD	12.8831
Rv1080c	greA	-	SD			193.755	1206016	0.8	218	CCGTGAAATCCTCCCAGCCGCCGGTGATGGCGGACGTATACGGTTGTGGCA	1205960	0.56	162
Rv1081c	Rv1081c	-	U			11.9296	1206454	0.54	36	TCCGCCTGGCTGCCCCCTTAAGCCTATAAGTGACCCTATAATTCCGGTTTG
Rv1082	mca	+	U			30.862	1206480	1.24	40	CGCCGGCGGGATGCAACGCTTCGACAAACCGGAATTATAGGGTCACTTATA
Rv1083	Rv1083	+			U	5.94155
Rv1084	Rv1084	+				3.93639
Rv1085c	Rv1085c	-	U			9.08807	1210523	0.64	39	CCAGACGTCGAGTCAGATGTCCGCTACCTGGCCCGACTACTGTGTTCGACG
Rv1086	Rv1086	+		L		18.2406	1210593	1.1	2	CCAGGTAGCGGACATCTGACTCGACGTCTGGGTCACAGTAGTCTGGGTATC
Rv1087	PE_PGRS21	+	SD			4.24825	1211517	0.53	43	CCCAGGTGAAACCCGGTGTTTGGGATCCTGGATAGCGATACCATCGACTGA
Rv1087A	Rv1087A	+				0.24395
Rv1088	PE9	+				0.942247
Rv1089	PE10	+				0.50711
Rv1089A	celA2a	+	U			0.729407	1215199	0.89	318	ACGCGTGCTGCGCTCAACTTGCCCAGTCGGGCACGCAGTACACTCTTGACG
Rv1090	celA2b	+				4.30832
Rv1091	PE_PGRS22	+				2.48443
Rv1092c	coaA	-		L_Alt		8.5385	1220487	1.48	301	GGGCGCCAGTGTATCCAGCGAGCCGCTCCCGGGCTGATTACCCTTAATGCA	1220186	1.06	0
Rv1093	glyA1	+	U			28.5316	1220538	4.6	36	GCATTAAGGGTAATCAGCCCGGGAGCGGCTCGCTGGATACACTGGCGCCCG
Rv1094	desA2	+		L		354.41	1221959	30.89	0	CGGCGGCGCCCGATTTCACGAAATCTGTGTATGCGAGTTACAGTTACCGCA
Rv1095	phoH2	+	SD			58.4675	1222844	2.72	153	TCGGCGCGCCTGCCCTGCGGGGGTACGGCCGGCGGAGTAGCGTCGCACTCG	1222806	2.72	191
Rv1096	Rv1096	+		L_Alt		13.8424	1223986	1	399	GCCAGCCCGGCGGTGCTCGAGGAAGTGCTGTCCCGTGGCATGCTCGAGGTG	1224385	0.9	0
Rv1097c	Rv1097c	-			L	10.5936
Rv1098c	fum	-			L	12.278
Rv1099c	glpX	-		L		13.4377	1228684	0.41	0	CAGTATCCCAGCTCCAGCGCACGGTTCGGCTTCTGGGACAATCACCAACCA
Rv1100	Rv1100	+				9.34534
Rv1101c	Rv1101c	-				11.7354
Rv1102c	mazF3	-	U			19.1684	1231208	5.84	237	GGCGCGAACGGTTTTGGGGCGGGTGCATACCAAACTGGTACCATCTGTGAA
Rv1103c	mazE3	-				91.668
Rv1104	Rv1104	+		L		5.01343	1231299	1.02	2	CGTTCGCGCCGCCGGCGAGGACGACCCCCCAGGGTAGGTACATTCCAGAAG
Rv1105	Rv1105	+				0.579045
Rv1106c	Rv1106c	-			SD	10.7656
Rv1107c	xseB	-	SD			34.1154	1234357	0.9	134	ACGCTGGGTCCGGCCGCCACGCTCGCCCGCGGCTATGCCATAGTGCAGACC
Rv1108c	xseA	-			L	17.1756
Rv1109c	Rv1109c	-		L		77.8842	1236095	16.54	0	TCACGGCCACCGGCTTGGAGTTAGCCGCTGCTTGAGGCAGTCTTGGATCCA
Rv1110	lytB2	+		L		37.8567	1236184	6.93	1	CGGTGGCCGTGAGCTGGCGGGTTCGTGTCGGCCCAAAGTACCCTGAATGCC
Rv1111c	Rv1111c	-		L		20.8902	1238192	4.46	0	TTAAGGCGAGGCGGTGCCGCCTTCGGCGCCATTGCCGGTACGGTCGACGTG
Rv1112	Rv1112	+				3.12331
Rv1113	vapB32	+	SD			13.1457	1239382	0.59	34	GGAAAGCCGGGACGCAGCCAGAGCCCAGATCCCATGGCATCATTGCTTGCA
Rv1114	vapC32	+				3.23371
Rv1115	Rv1115	+				0.232913
Rv1116	Rv1116	+				0.204781
Rv1116A	Rv1116A	-	U			9.53361	1241401	0.93	11	AGCGTCATTTCACCCAGAGCCGGAGCGCCCGGCGGCTACGCTGTGTGCTCG
Rv1117	Rv1117	+		L_Alt		76.0684	1241603	2.15	30	ACGCACGTTGTCACCGTTTATCGTGAGCGCAAAGTGGGAGTATGGAGTGTA	1241632	1.92	1
Rv1118c	Rv1118c	-				1.3577
Rv1119c	Rv1119c	-				0.271026
Rv1120c	Rv1120c	-				0.776788
Rv1121	zwf1	+	SD			11.7605	1243671	3.37	36	ACCGCGATCTGCAGCGTCGGGTTGTCGGGCCAATGGGCTAGGGTTGAGTTC
Rv1122	gnd2	+			SD	7.87839
Rv1123c	bpoB	-				4.93077
Rv1124	ephC	+		L		3.00415	1247129	0.49	-2	AGGTGCCCTAGCTACTGGCCTCTTGGGTTCCGCCGGTTACGTTGGACCATG
Rv1125	Rv1125	+				1.36183
Rv1126c	Rv1126c	-			SD	5.26633
Rv1127c	ppdK	-	SD			6.23804	1251410	1.02	6	TGTGGGCCCACAGTGGGCGGTCTGGCGTTGCCCATAAGTAGCATCAAGGGG
Rv1128c	Rv1128c	-				3.31414
Rv1129c	Rv1129c	-				0.821681
Rv1130	prpD	+				0.494278
Rv1131	prpC	+				0.284583
Rv1132	Rv1132	+				2.11124
Rv1133c	metE	-	SD			55.6638	1261711	5.58	365	GCCGCCGGCCGGGCCATGCCGGCCGATGTCACCGGAGTAGCCTTGACCACG
Rv1134	Rv1134	+				2.39968
Rv1135A	Rv1135A	+				0.170796
Rv1135c	PPE16	-	SD			1.25033	1264325	0.5	197	CTTTGGCGAAAACGCTGAGGCCGCCCTGCGAATCTCATAGTGTTTTGATTG
Rv1136	Rv1136	+				0.466063
Rv1137c	Rv1137c	-				0.200596
Rv1138c	Rv1138c	-				1.11386
Rv1139c	Rv1139c	-	SD			6.18397	1267030	0.91	45	ACCGTTCGGGCTGGGCTGCATCGCCGGTCCCGCCAGGATAGTGTGCATAGG
Rv1140	Rv1140	+	U			12.4722	1267276	1.73	71	TCCTCGGGCCGTTCCACGGCCCGTATCGTCGCCGCGCTAGGTTGGACGCTG	1267053	0.39	294
Rv1141c	echA11	-		L		3.34922	1269009	0.6	0	GAGCATCATTAACCACTCTGTGTAGCTGGCCCTCATTTAGGATGCTGCACA
Rv1142c	echA10	-		L		40.1482	1269958	3.58	0	GATCATGTCGCCGCAGCTCGGTGACGGCGTCGTCGATTAGTGTTAACCACA
Rv1143	mcr	+	SD			5.339	1269936	0.4	126	ACAGCACCCCGTCGGCCAGGGTGACGGCGAGACCCGGGACAATTGTCCGAG
Rv1144	Rv1144	+				2.7153
Rv1145	mmpL13a	+				4.88691
Rv1146	mmpL13b	+				1.16813
Rv1147	Rv1147	+				1.37483
Rv1148c	Rv1148c	-				7.42957
Rv1149	Rv1149	+		L		29.2774	1277893	0.5	0	CTAGGGCGTGTCTCCCAAATTTTTAGGTACTGGCCAGCGAGGATTGGCCGG
Rv1150	Rv1150	+	U			4.95557	1278009	1.67	260	GAGGGCAAGCCCGGCAGACGGTTTAGCGATCACCGGCTTATCCTGGAAGGG	1277893	0.5	376
Rv1151c	Rv1151c	-		L		8.33516	1279617	1.55	0	CCCGCAGCTCCACGTACCCAGTATCTACCAAGCACAGCTATGTTTGTGGGA
Rv1152	Rv1152	+		L		18.6694	1279655	1.48	0	CCGCCACTCGCATCCCACAAACATAGCTGTGCTTGGTAGATACTGGGTACG
Rv1153c	omt	-				6.15247
Rv1154c	Rv1154c	-				8.20906
Rv1155	Rv1155	+		L		31.1719	1281429	1.97	0	ATTGCACCAGGCCGCCGGAGAATGACGCAACGGCGACGTAGGCTCTTGGCA
Rv1156	Rv1156	+		L		79.8315	1282306	4.17	0	GCCGAAGATGCTCATCAAGAGGTCCGTCCCGACAGCTCTACACTGAGGACG	1282030	3.29	276
Rv1157c	Rv1157c	-			U	7.60654
Rv1158c	Rv1158c	-	U			9.09649	1284890	0.67	28	ATGCCACACGTGTCACTTGAGTCACATCTGCACCGCGATACGTTCGGCGAG
Rv1159	pimE	+				9.58405
Rv1159A	Rv1159A	-		L		22.4208	1286568	1.86	0	GGCAACCACGATCTGATTCAGCATGACCTGTGACGGTATACCGTCGAGGTA
Rv1160	mutT2	+				5.6477
Rv1161	narG	+	SD			64.0322	1287124	9.42	204	GACAAAACGTTAACTTGGGTTTGCATGCCCGTAGCGATTACGATGGTTTTC
Rv1162	narH	+			SD	40.1854
Rv1163	narJ	+	SD			38.176	1292455	1.29	343	GTACCGACTGTTGGCTGTGGCGAAATATGAAGAGCGCTATGTCATTCCGAC
Rv1164	narI	+			SD	32.3035
Rv1165	typA	+		L_Alt		5.91941	1293803	0.94	365	CATCCAGACACCGGTGTGGCTGGCTACCACTCGGAATGACAAGCTGATGTA	1293684	0.82	484	1294168	0.47	0
Rv1166	lpqW	+			L_ALT	13.1857
Rv1167c	Rv1167c	-		L_Alt		17.7947	1298965	55.85	273	GCGGTCAGGCCCGCGGTGTCGGCAACATTGGGAAATGCGGATACGATCGGG	1298692	0.54	0
Rv1168c	PPE17	-			SD	59.4017
Rv1169c	lipX	-	SD			8.97416	1300219	3.68	95	CCTCAACAGAATCGCTACCGTTTTGTGACCGAAGCCGTTATGGTGAAAATA
Rv1170	mshB	+				5.60758
Rv1171	Rv1171	+	U			10.3564	1301226	1.99	81	TCTGCTCGCCGGTCTGGGCTTCACCGCGTCCGGCACGTAGGCTGCCAACCA
Rv1172c	PE12	-	SD			41.3162	1302747	4.13	66	GGTTTGGTGGAGTAAGGCGCAGGTCACAGCCGATCGCGATACCATCCGTGA	1302892	2.91	211
Rv1173	fbiC	+	SD			15.8485	1302855	8.06	76	CCGGACGGTCGACGGCGTGCCGAGCTCGGCCTGGCGCTACTGTTGCGCTTA
Rv1174c	TB8.4	-	SD			233.788	1306073	32.25	72	ATAACCAGTTTGAGAGAAGCAAGCCCACGGCGCCTGGTACCCTCGACCGCA	1306011	0.96	10
Rv1175c	fadH	-			L	9.75037
Rv1176c	Rv1176c	-		L		6.62054	1308792	0.49	0	AATATGCACCTAGTTGCATAGCAATCCGGCTTGCCGTCTATGCTGCCCGGA	1309006	0.38	214
Rv1177	fdxC	+	SD			131.206	1308908	7.04	97	CGCATGTGCCAAGTGGTCGACGTGTATGTGCAACGTCTAGTATCAGTAACC	1308988	0.41	17
Rv1178	Rv1178	+			SD	28.6916
Rv1179c	Rv1179c	-		L_Alt		9.85017	1313451	5.46	152	TGCCATGCCGCTACCAGACGTCGTAGGCCTGGGAAAGTTAAGGTAGCAACA	1313299	0.61	0	1313546	0.44	247
Rv1180	pks3	+	SD			35.6577	1313618	23.72	107	ACAACAGTTTTCCCGTTGTATCGGACCTTGCAGCATGCGATGCTTTCGTCT
Rv1181	pks4	+			SD	19.0722
Rv1182	papA3	+			SD	26.818
Rv1183	mmpL10	+	U			9.4732	1321297	1.9	223	ACCGGTACGAACATAGGAGTGTACAGCGACGGTCGCTACTCTTATCAACTG
Rv1184c	Rv1184c	-	U			67.5578	1325688	29.3	77	TGGCTGCCAACTTTAATGTCGGCCGGGACGTGGCTGACTAAGATATGGCGA
Rv1185c	fadD21	-		L		74.301	1327513	7.23	1	CCCTGCCCGCTTGGGTTATCGGAGATCGCGCGAAACGGTAATGTAGCACCA
Rv1186c	Rv1186c	-				2.31783
Rv1187	rocA	+		L		24.8216	1329390	0.67	0	TGTCTGATCGGCCAAACATTTGCGATGCCTGGGCGGGGATGCTGGCAGGCA
Rv1188	Rv1188	+				2.06166
Rv1189	sigI	+				3.10802
Rv1190	Rv1190	+				1.24245
Rv1191	Rv1191	+				3.22029
Rv1192	Rv1192	+				51.7852
Rv1193	fadD36	+				5.51119
Rv1194c	Rv1194c	-		L		38.3561	1338513	2.72	0	TAGTGCCAACATAGTGTGCAAATTGCACCCGCTGGCCCTAAGATCGGCGCG	1338682	0.43	169	1338950	1.42	437
Rv1195	PE13	+	SD			386.141	1338890	14.31	113	GAAATTTTTTGACCTGTTGCGGTCCTTGCGGGCTCGCCATCATTGGCGGCA	1338563	0.56	440	1338701	2.53	302
Rv1196	PPE18	+			SD	256.384
Rv1197	esxK	+	SD			419.789	1340370	4.3	289	GGCCGCGGCCAACCAGGCAGTCACCCCGGCGGCGCGGGCGCTGCCGCTGAC	1340218	1.18	441
Rv1198	esxL	+	U			808.557	1340983	1.28	23	CCCAGCAGATCCTCAGCAGCTAACGTCAGCCGCTGCAGCACAATACTTTTA	1340930	0.78	76
Rv1199c	Rv1199c	-	SD			0.638787	1342979	2.44	374	ACACCAGCGCCGCAGCGGTGCCGTAGATAAGGAAGTCGTAGAATTCGATCG
Rv1200	Rv1200	+	U			8.02666	1342599	0.6	343	CTGTGCGAGTTGGTCAGCCAGAAGCTGCTCGGTGTCGATAAGATGAGAAGA
Rv1201c	dapD	-				18.5492
Rv1202	dapE	+		L		6.79612	1345260	0.45	0	CGACCAGAATCGGGTGCTTTTGCGTCTGCTCGGCCAACTAAGCTAGCGCCG
Rv1203c	Rv1203c	-				0.570483
Rv1204c	Rv1204c	-	U			1.72635	1348727	0.85	103	GAGGCCGCGCAATACACGGCCACAGTCCAATCACCGGTAATGTCGATTTTC	1348979	0.78	355	1349123	0.36	499
Rv1205	Rv1205	+				7.82811
Rv1206	fadD6	+				5.57859
Rv1207	folP2	+		L		7.86459	1351191	0.62	0	GTCTCGATACCCGCACTGGACGCTCGACGGTAACCAGGCACTATGGATGCG
Rv1208	gpgS	+	SD			12.0109	1351746	0.47	398	GCGGCGCGCTGCCACGCACGCGACCCTTCCGGGTGAGCTACGGTACGACTA
Rv1209	Rv1209	+		L		25.9049	1353157	3.38	0	CGGCCGCGCTGACCGACACCGCGTCGGCGCCTTAGGGCAAGATCGATGACG
Rv1210	tagA	+			L	11.0016
Rv1211	Rv1211	+	U			59.6435	1354193	2.51	50	TGCGCCGGGGCTTGTGCACCTGATGAACCCGAATAGGGAACAATAGGGGGG
Rv1212c	glgA	-				1.2896
Rv1213	glgC	+		L		13.2159	1355836	1.42	0	GGGGCGGATTCCCCTTGGCAGTGGTTTGCGGGGGCCGATAGGTTTGAGCCA
Rv1214c	PE14	-				2.59522
Rv1215c	Rv1215c	-	U			35.4893	1359451	1.07	7	CGCTACCGGTTGGTGCCCTACGTGTGGTAGCGGTCGAATAGCTTTAGGGTA
Rv1216c	Rv1216c	-			SD	306.771
Rv1217c	Rv1217c	-	SD			156.601	1361917	1.76	116	CAGTGCGCGCCCAGGTCGACAGCGAAAGCCTGAGAGAACTCATCCAAGTGC
Rv1218c	Rv1218c	-	SD			279.93	1362863	1.08	130	GAGGCGGAGGCTTCCTGCTTTATCTGCAAATGCACGAAAACCCAACCGATC
Rv1219c	Rv1219c	-		L		518.174	1363361	76	0	AACGGCGCCCTCCCTTGACCGGGGATGAACGTACGTTTAATATCCTGAACA
Rv1220c	Rv1220c	-	U			8.8761	1364177	1.1	27	ACCAGGCGCGCCTGCCCGACGGCGTCGCCAATTGGACATACGCTGCGGGCA
Rv1221	sigE	+		L		44.5223	1364413	2.45	0	CTCAGATTGCTCATATATGGCCCATACGCCGGTACGCGACGGTAATTCCCA	1364356	0.65	57
Rv1222	rseA	+	SD			67.3631	1365309	6.63	35	TTACCGGCTGGCGATGGTTTTCCGGCACCGCGCCGCGCTACATTCGAGATA
Rv1223	htrA	+			SD	49.4305
Rv1224	tatB	+			SD	20.4973
Rv1225c	Rv1225c	-				2.21662
Rv1226c	Rv1226c	-				1.67389
Rv1227c	Rv1227c	-	U			5.11378	1371225	1.27	400	TCGCCGGCGACAACCTTGCCCGGGCAACTGGTTTCGACGAGGATAAGCGTA
Rv1228	lpqX	+				3.50535
Rv1229c	mrp	-			SD	21.959
Rv1230c	Rv1230c	-	SD			11.3554	1374271	22.86	74	TTACCGAGTCGGCCATTGCGCCACTCCCGTGACAAGAGTTATGTATGGTGA
Rv1231c	Rv1231c	-				3.69566
Rv1232c	Rv1232c	-		L		15.0228	1376168	3.43	0	ATTGGCCCACCCTCGGTTGATCCGGAAGGCAGCTGCCTAGGCTCTCAATCA	1376616	0.89	448
Rv1233c	Rv1233c	-		L		119.647	1376826	1.46	0	ACCGAGGCCCACCGAACGGCGAGCATCGTTGCCGGGATAGGTTGATCACCA
Rv1234	Rv1234	+		L		28.9074	1376975	1.89	1	GGACATGAAACGATGGCGCTGAAAAAGGGGGGCGGAGGAGAATGAGAACCG	1376548	0.59	428	1376945	1.89	31
Rv1235	lpqY	+			L	5.85804
Rv1236	sugA	+				4.21278
Rv1237	sugB	+				7.55296
Rv1238	sugC	+				10.5305
Rv1239c	corA	-	SD			6.8377	1383076	2.53	34	TACGACTGACGTTTACCAAGTTCCATACCGGGACGCGTAACCTGGAGCACC
Rv1240	mdh	+	SD			15.9723	1383183	0.66	30	GGGGTTGGACCCCAGATGTCCGTCCGGTGCCGGTGCGCTAGTTTCAACCCG
Rv1241	vapB33	+		L		8.64146	1384278	0.57	0	GAGCCCGAGTCATCTTGACGTGTGTTTGTCCAGGCATCATGATGACCTGTA
Rv1242	vapC33	+				1.73766
Rv1243c	PE_PGRS23	-				0.382703
Rv1244	lpqZ	+	U			7.06282	1386810	1.05	47	CCTGGATCCCCGCGCCGACGGTGTGGATCGGGCCCAGTACCCTCAAGCCCG
Rv1245c	Rv1245c	-	SD			15.1442	1388652	1.65	24	CCGTGCCGGCCACGTTAAGCCGTACCCCGGGTACCGGCTAACCTGATGGCA
Rv1246c	relE	-			L	5.27141
Rv1247c	relB	-		L		16.8455	1389244	1.57	0	CGATGCTCGGCGTACAGGGTTTAGCCATACTTTTAGCTACAATCGCGGTTA
Rv1248c	Rv1248c	-	U			21.1725	1393417	0.34	365	GGTGTCGGAGACCATGGCCTCGCTGCCGCTGCCGGCGATATCGTCGTTGAA
Rv1249c	Rv1249c	-	SD			9.12967	1394093	0.57	111	GGGTCACGGGCGTCACGGCATGCACCAGGGCAACCCGTATCGTCACCAATG	1394003	0.51	21
Rv1250	Rv1250	+				2.4617
Rv1251c	Rv1251c	-				1.31063
Rv1252c	lprE	-	U			5.25317	1400389	1.68	485	ACCCGCGACAGGTCCAAGGTCGCCCGTTCGAGATGGTCTATCATACGACCG
Rv1253	deaD	+		L		10.0836	1399967	0.76	3	GGGCCCGCGGGTGCGGTAGGCGTGGCCGGGTCACCACTAAACTTGACGGCC
Rv1254	Rv1254	+				3.64498
Rv1255c	Rv1255c	-				0.675797
Rv1256c	cyp130	-				1.66179
Rv1257c	Rv1257c	-			U	6.75765
Rv1258c	Rv1258c	-	U			6.167	1407347	0.52	7	GCGCAGAAATTCGGTGGCCCCCATACCGGTTTGGCGCTAGATTCAGCCGCG
Rv1259	udgB	+				6.00113
Rv1260	Rv1260	+	U			20.1487	1408185	2.41	55	GCTGCTACCACCCGAGCCAGCAGAATATGTTCACCGGTAGGTTGACTCCTA
Rv1261c	Rv1261c	-		L		44.7034	1409933	3.59	0	CCTGCGGGAGGCGCTGGCGCAACAGGATGCCGCTGCGCAAGACTGACCCCA	1410372	1.92	439
Rv1262c	Rv1262c	-		L		20.5627	1410372	1.92	0	CGTATCCCGTTCACTTGGGCGGTCTCCGAGAGGTCCAGTACCGTAGCGACA
Rv1263	amiB2	+				2.00437
Rv1264	Rv1264	+				10.2186
Rv1265	Rv1265	+				34.2114
Rv1266c	pknH	-	SD			6.01536	1415865	0.95	25	GGCGATCGCAGCCGACGTGATACCTGACCGTTGTTGATAGTGTCGGCGGCA	1415937	0.4	97
Rv1267c	embR	-				1.82192
Rv1268c	Rv1268c	-				0.757085
Rv1269c	Rv1269c	-			SD	13.394
Rv1270c	lprA	-	SD			15.169	1419776	1.69	28	CTCGGTGTCGGCTGTTGACTCTGCCGCAACGGGATTGCTATGCAGTACGAA
Rv1271c	Rv1271c	-			U	10.4888
Rv1272c	Rv1272c	-	U			3.66203	1422397	1.83	92	CCGCTCAGGCCGACCAGGTCATCGTTGTCGATAACGGTAAGATCGTCGGCA
Rv1273c	Rv1273c	-		L		6.14675	1424050	0.69	0	CTCATGCCTGGCGCGGGTAGGCAGCATGCGCAGTGTGCGACAGTTACCCAA
Rv1274	lprB	+	SD			24.9803	1424172	0.91	25	TAACTGGCGTGTCGTGGTTGACCCGCGGGCCTGCGGCTACAGTGCATGCTG	1424026	0.91	171
Rv1275	lprC	+			SD	17.3939
Rv1276c	Rv1276c	-				1.03673
Rv1277	Rv1277	+				5.11583
Rv1278	Rv1278	+				3.07724
Rv1279	Rv1279	+				8.23031
Rv1280c	oppA	-	U			3.87396	1433532	1.2	92	AAACACCTCGCCCACCAGGTGGCGGTCATGCTTGCCGGTACCGTTGTTGAG
Rv1281c	oppD	-				3.14404
Rv1282c	oppC	-				5.22881
Rv1283c	oppB	-				6.14647
Rv1284	canA	+	SD			27.2761	1437271	0.65	53	GGGCCGATTCTGATGCGTGAAAACTGGGTAACCGGTTGTTAAAATTCACCG
Rv1285	cysD	+			SD	28.2055
Rv1286	cysN	+			SD	10.6633
Rv1287	Rv1287	+		L		6.40908	1440805	1.07	0	GGCCTGGTTGCTCTGCTGTCCCTGGCAAGCGGGTGGCACAATCCTGAAGCA
Rv1288	Rv1288	+				1.72651
Rv1289	Rv1289	+				22.6859
Rv1290A	Rv1290A	+				0.248416
Rv1290c	Rv1290c	-	U			2.5275	1445417	0.4	370	CGGGTCCCCACATCCGCACTTGTCGATCAAGGGTGACGTACGGTGTCATCA
Rv1291c	Rv1291c	-	SD			0.663985	1446265	1.7	431	CCGCGATGCGCTACTCTGGCGGGGCCCCATGGCGCAACGTGTCGTCGTGCG	1446292	1.57	458
Rv1292	argS	+		L		12.568	1446379	0.8	0	ACCGCAACGGATTCGAAGCCCAACCACCTCAGCCCATAGGATGGACGTTCG
Rv1293	lysA	+			L	19.2577
Rv1294	thrA	+	SD			15.9814	1448880	1.02	495	ACCCACCGCCGATAGCCGAGCTCGCGGCCAAGCTGGGTACCATCGTGAGCG	1449177	0.72	198
Rv1295	thrC	+			SD	13.9001
Rv1296	thrB	+				4.82627
Rv1297	rho	+	SD			201.771	1453006	10.91	198	GTTGCGGGGGTTTGCTTGCTTCCGGCCAGGAAGCGGGCTATCCTCGGAGCC
Rv1298	rpmE	+	U			488.073	1455094	3.53	69	ACGCATCTCGGTGTTTGGGGTGATAGCGGTTGACCTGGCATAATCGATGCT	1454875	0.76	288
Rv1299	prfA	+	SD			31.5342	1455178	1.63	317	GCCACGACGGGCGGCCACCGATCACAGAGGGCAGCATGAAATCTGACATTC	1455270	1.75	225
Rv1300	hemK	+			SD	33.6755
Rv1301	Rv1301	+	SD			22.9045	1457124	5.16	434	CCTTGACTATGCCCGCCGCAATGCGGCGGGTACCCCGGTAGAGTTGGTGCG
Rv1302	rfe	+			SD	15.8653
Rv1303	Rv1303	+	SD			33.9841	1459707	1.01	59	GAGCTACCCCTTGGGTGATTCCGGTGCGACGACTGCGATACGCTCGGCGGG	1459572	0.71	194
Rv1304	atpB	+			SD	56.6401
Rv1305	atpE	+		L		56.0307	1461045	0.42	0	AGTACCGGATGCTGGTAACGGCTACCAGAGCCATCAAGGAGGATAAGGAAA
Rv1306	atpF	+			L	37.7724
Rv1307	atpH	+	U			21.6958	1461657	0.62	186	CGTCGTCCTTGCGCGACAATGCCCGGGCAGATGGCCGTAAAGTCATCGAGG
Rv1308	atpA	+			U	33.5858
Rv1309	atpG	+			U	23.7633
Rv1310	atpD	+			U	31.3304
Rv1311	atpC	+			U	29.1448
Rv1312	Rv1312	+			U	24.1615
Rv1313c	Rv1313c	-	SD			4.80593	1469899	1.1	394	GGGTGGTGCGACGCATACAACGCGGGCCTGCCTGCACTAAAATCCTTTGTA
Rv1314c	Rv1314c	-		L		13.4543	1470252	0.6	0	GGGTTTTGCCTTGTCAGTGAGCCAAGCCAGTCAGCGAGTACCGTTTGCTCA
Rv1315	murA	+		L		15.2775	1470321	7.81	0	GACTGGCTTGGCTCACTGACAAGGCAAAACCCCTTTACTACACTGACCGGG
Rv1316c	ogt	-			L	7.19655
Rv1317c	alkA	-		L		4.35884	1479118	0.5	0	ATGTCGTTTTTCCGCCAGTCATGTCGGTGGGCGGGTGTAATTGTTGAAGGG
Rv1318c	Rv1318c	-		L		1.51892	1480827	0.35	3	GAGCGCGCCAACCGGTCGCACCCGACTCTTCGACAAACTAGTCTGACGCCA
Rv1319c	Rv1319c	-		L		4.52867	1482504	0.61	3	AGACCCACACGATTTACCGTGGGGCGCATCCGACAGATTAGGCTGACGCCA
Rv1320c	Rv1320c	-		L		7.80416	1484220	1.5	3	GCGCAACGACGTTGTTCCTTAGAGCGTGACCGACACACTACGCTGACGTCA	1484385	0.44	168
Rv1321	Rv1321	+	U			48.1741	1484244	11.72	35	AGTGGTGGCCTTCTCGGATGGCATGGTGACGTCAGCGTAGTGTGTCGGTCA	1484014	0.88	265
Rv1322	Rv1322	+			U	15.6375
Rv1322A	Rv1322A	-		L		294.681	1485771	42.64	0	GATCTGACCGACCCGGAGAAGCAGATTCTTTCCCTTCAGGTTACCGTTGTG
Rv1323	fadA4	+	U			38.8164	1485657	1.76	205	CTGATCGTCGTTGATTTCCTCGTGGACCAGGATCATGCCAAGGTGGTCGTG	1485790	1.52	72
Rv1324	Rv1324	+		L		56.6145	1487161	6.69	0	GGCGCCACCGGGTGGATCGATGACCGCAGCGGCATGACAGACTTGACGGCG
Rv1325c	PE_PGRS24	-	SD			0.797014	1490410	0.81	445	ACCCGGCGCTGTGGAGCTTAGACACCACCCCCGAAGGCTATTCTTGGATCG
Rv1326c	glgB	-			U	9.61649
Rv1327c	glgE	-	U			12.8145	1494480	1.8	55	CAGTGCGCCCGCCGACCGCTGTGCCTTCGCGGGTGTGATCGGATACTAGGG
Rv1328	glgP	+	SD			9.05663	1494554	2.93	10	AAGGCACAGCGGTCGGCGGGCGCACTGCACGCGGTGGCATCCTCAGTAAGG
Rv1329c	dinG	-				3.85629
Rv1330c	pncB1	-				1.64833
Rv1331	Rv1331	+		L		178.926	1500661	12.1	0	ACCGCCACGGTATCGGCTCGCGGCCACGGTGCGCTGGGTATCCTGGGGCCA
Rv1332	Rv1332	+			L	34.6171
Rv1333	Rv1333	+			L	11.0047
Rv1334	mec	+			L	19.4121
Rv1335	cysO	+			L	19.0229
Rv1336	cysM	+			L	15.26
Rv1337	Rv1337	+	SD			48.7422	1504330	4.62	26	CCGGGTGGAAGTATCTGTCCACCGGCGCCTACGCCGGTAGCCTGGATGACG	1504039	0.52	317
Rv1338	murI	+	U			8.96665	1504880	3.56	195	CTATTGGTGTTCGGGCTTTTTGTGCGCAAGGGATGGGATATCGTCATTGGG
Rv1339	Rv1339	+			U	29.386
Rv1340	rphA	+		L_Alt		16.9962	1506321	1.07	434	TCGTCCCCGTACGGTGGGGAGATTGACGACTGTTCGGATATCTTCGATGTT	1506591	1.05	164	1506755	0.57	0
Rv1341	Rv1341	+	SD			5.66369	1507421	1.12	152	CCGGCGAAGGCGCGACGTTCGCACGTTCGACACTGGATAAGCTGCTGGACA
Rv1342c	Rv1342c	-			L	10.0331
Rv1343c	lprD	-		L		12.168	1508923	0.6	0	CCACATCGCGCCCGGGCGCCCAATAGAGCAGTGCGCGGTAACGTCGTGGGG
Rv1344	mbtL	+				5.96482
Rv1345	mbtM	+	U			5.72159	1509076	0.35	205	CCTTCGCCATGACCTCATCGCCGTCCACCGTCAGCACTACGCTGCTGAGCA
Rv1346	mbtN	+	U			5.91187	1510751	0.47	95	GCGCCGAACTGATCCAACGCGTTGCGTCCGAGTGCGGTATCGTCCCGTCCG
Rv1347c	mbtK	-		L		6.8657	1512606	0.48	1	GTATGGCATGCCTAACCTAAGCAGCGAGCCCTCCGGTAAGCTCGGCCCGCA
Rv1348	irtA	+	SD			3.85546	1512750	0.48	297	GGGTCGAGGCGGTACGATCGCTACGCCCGCGGGCGTGATGAAATTGGCAAA
Rv1349	irtB	+				1.40822
Rv1350	fabG2	+		L		4.08686	1517491	0.54	0	GTTCGGTGTAGAAGAGCTTCGCCGCCGACGGTGCAAAATATGATATTCGCA
Rv1351	Rv1351	+			L	8.77192
Rv1352	Rv1352	+	SD			27.2039	1518728	0.98	35	CCGCCAGGGGCGTTGTCGCTTGAGCACATCTGGGCATAGGCTGCCATCTTG
Rv1353c	Rv1353c	-				0.386089
Rv1354c	Rv1354c	-		L		1.10586	1521874	0.37	-2	CCGACGCGTACGGCACGCCATACCAGAGCCGCACAGATAGCATCCGAGATG
Rv1355c	moeY	-				1.75095
Rv1356c	Rv1356c	-				0.284907
Rv1357c	Rv1357c	-				0.13018
Rv1358	Rv1358	+				0.50705
Rv1359	Rv1359	+				0.899054
Rv1360	Rv1360	+	U			20.7974	1531328	2.66	20	TGGCACGGCGAGTTGATGTTCAACCTCGGCGTGTCCTGCATACTGGATTTC
Rv1361c	PPE19	-	SD			52.183	1533662	0.59	29	GAGAGAATTTGACCTGTTGCCGACGTTGTTTGCTGTCCATCATTGGTGCTA
Rv1362c	Rv1362c	-			U	5.997
Rv1363c	Rv1363c	-			U	6.78357
Rv1364c	Rv1364c	-	U			3.70527	1537733	1.29	89	AGTGGCGGCCTGCCCCAAACGCACTTTTGCTTTTCCGGCAAGCTGGTAGGG
Rv1365c	rsfA	-	SD			7.60758	1538240	0.72	71	GCCGGCTTCGGCGCTATAGACGGAGCGGGCCGGCCTTGCTATACAAAGACG
Rv1366	Rv1366	+				5.18811
Rv1367c	Rv1367c	-	U			2.44601	1540719	1.1	74	CACAATCAGTAATCCGCCGAGCCGCGCTGGCTCGGACAGTATCCTGAACCG
Rv1368	lprF	+	SD			30.2674	1540808	12.73	212	TTACTGATTGTGCGAACGTTTTCCCGCGCACCGGTCGCGTGTTACTGTCGC
Rv1369c	Rv1369c	-				1.63539
Rv1370c	Rv1370c	-				3.23602
Rv1371	Rv1371	+				0.164953
Rv1372	Rv1372	+				9.2746
Rv1373	Rv1373	+	U			5.0759	1545892	0.99	120	GTGCTCGCCCGCTTCGGCAACATGCTCAGCGTATCGCTTATCTTTGTGCTA
Rv1374c	Rv1374c	-				2.21212
Rv1375	Rv1375	+	U			6.51922	1547599	1.22	233	TTTGGCAGAAACTATTGCACATACAGATAATTGTCGGTAGCTTGTCTTGCG
Rv1376	Rv1376	+			U	5.1634
Rv1377c	Rv1377c	-		L		8.76681	1551217	0.41	0	CAGAATCGGTGTCGCCCTCACCCACCTACACGCCGCCTAAGCTGGCCAGCA	1551320	0.36	103
Rv1378c	Rv1378c	-				9.74461
Rv1379	pyrR	+	U			13.9238	1552597	0.97	57	GCGGCCACCGCACCGCGGGCCCGCAGCGTGCGAGTGCTACGCTGCCGAGCG
Rv1380	pyrB	+			U	15.0264
Rv1381	pyrC	+			U	7.10804
Rv1382	Rv1382	+			U	14.4887
Rv1383	carA	+			U	7.02916
Rv1384	carB	+			U	5.09813
Rv1385	pyrF	+				1.6988
Rv1386	PE15	+				36.1999
Rv1387	PPE20	+				26.8878
Rv1388	mihF	+	U			87.3967	1563450	0.28	244	GCAGTGGCTGGCAAACAGCTGAGAGAGCACTCGAGAGCTATCGTCAGGGCA
Rv1389	gmk	+		L		63.7221	1564396	1.34	5	CCAGCTCACAATTCAGGCCGAACGCCCCGTGGGGGGAACCCGCCCAGGAGC	1564119	1.09	282
Rv1390	rpoZ	+	SD			138.322	1565003	0.84	90	GTGAACAGGCGATTAGAGTCTGCGTGTGCGGAATTGGTATCCTTGCTGGTG
Rv1391	dfp	+			SD	32.7623
Rv1392	metK	+	SD			54.4946	1566794	3.74	31	GATCCCTTGCTCGATTGGACGAGCTGAGATTGATGCCTGAGGATATAATTC
Rv1393c	Rv1393c	-			L	5.38069
Rv1394c	cyp132	-		L		11.1067	1570969	1.28	0	GTCCCATAGTCTCATTTCGGGCCAGTCAGCGTCATCCATACAGTGAAGTCA
Rv1395	Rv1395	+				2.64923
Rv1396c	PE_PGRS25	-			U	7.24267
Rv1397c	vapC10	-	U			158.537	1574687	2.37	174	GAGCAGACGGCAAGCCTCGACAAGTTGGCCGCGCAAGAAGGTGTTTCGCGC
Rv1398c	vapB10	-		L		2000.33	1574769	369.59	2	CCGCCCGCCGCGGTGCCGCCCGGGCCGCACATTGTGATGTATGATATGGTG
Rv1399c	nlhH	-		L		7.04685	1575809	1.16	0	CGCTACGGGTTGTGCTACACGGATAGGCCTGGCGGTCGTACGGTAGGCCCA
Rv1400c	lipI	-		L		8.76562	1576796	2.92	0	CGGCGACCACCCAGCCGCCGGCCAGCAAGCGAGGTGCGTACGGTACCGGTA
Rv1401	Rv1401	+	U			20.2184	1576746	1.87	184	CCATCGTCGATCGATAGCCGAAACGGAACCGCATCCAGTACCTTCAGCAGG
Rv1402	priA	+				2.69788
Rv1403c	Rv1403c	-	SD			10.3079	1580471	1.98	49	AGCATCTGACCATCGTCGACATTGATTATTTAGAACGTATACTGTTGTCTG
Rv1404	Rv1404	+	U			140.796	1580532	6.21	59	ATACGTTCTAAATAATCAATGTCGACGATGGTCAGATGCTAGACTTTCCTG
Rv1405c	Rv1405c	-	SD			62.1859	1582083	1.55	114	GTGGGCCACAATTCCGACACGCGCGATAGTTAGAGGAATACACTATTTCTG
Rv1406	fmt	+		L		5.04853	1582166	0.26	0	GTCGGAATTGTGGCCCACGCCACGTCGGCGGCGCTTCTTAGACTGGGCGCG
Rv1407	fmu	+				1.35835
Rv1408	rpe	+				14.5304
Rv1409	ribG	+				14.5439
Rv1410c	Rv1410c	-			L	49.8865
Rv1411c	lprG	-		L		82.4032	1588482	8.08	0	ACCCCACTCGCCGACCGGCCAACTCACAGACACCCTCTACGATGCAGGGTA
Rv1412	ribC	+		L_Alt		8.18231	1588495	0.83	72	ACGGCGATGCGACGGCAGTGGCGTCTGGGGGTCCGCATACCCTGCATCGTA	1588567	0.54	0
Rv1413	Rv1413	+	U			3.88184	1589154	1.09	232	ACCCGGGTGAACCTCGAAGTCGACGTAGTCGCAAAGTATGTTGAGCGGTTA
Rv1414	Rv1414	+				0.840573
Rv1415	ribA2	+	U			38.4416	1590348	5.2	49	TCGCACTTGGTCACGGCAATACCGCCTGGCTCAATGGTTCATACTGAATGG
Rv1416	ribH	+	U			8.43012	1591466	0.59	205	TTACGGGATCGGCGCACAGATCCTGGTCGATCTTGGGGTACGTTCGATGAG
Rv1417	Rv1417	+			U	7.82754
Rv1418	lprH	+		L		15.1061	1592639	1.22	0	ACCGGCCTGACCTGTGCGCCCGCTGAAGCGACTTCCCGTACGATCGCGAAA
Rv1419	Rv1419	+		L		39.6563	1593502	1.01	3	ACTGCGCCGCTCGTGGTGCATTACCCAGACCACGATGAGAGAATGGCGGGG	1593161	0.46	344
Rv1420	uvrC	+		L		8.46056	1594042	0.43	0	CGAACCCCCGCCTTTCTGGGCGCCGTCGAAGCGACCACTAGCCTAGATACG
Rv1421	Rv1421	+			L	11.6458
Rv1422	Rv1422	+	U			5.26608	1596483	0.7	398	TCGACACGTCGACACTGTCGGTGGGGGGCTTAAGGGATAGCATCGAGCGTG
Rv1423	whiA	+			U	5.38888
Rv1424c	Rv1424c	-				6.38729
Rv1425	Rv1425	+		L		15.7021	1599658	2.54	0	GAGACCGCAGAAGCTGGCCTCGACGGCGCGCCGGGGACTACGGTCATACCA
Rv1426c	lipO	-				4.28425
Rv1427c	fadD12	-				4.87027
Rv1428c	Rv1428c	-	SD			13.5299	1604803	3.6	44	AGCAGACCTGCCGCGTGTGCCTATCCACCGTGCATCGCTACCATCTAAAGA
Rv1429	Rv1429	+				2.66441
Rv1430	PE16	+	SD			2.08979	1606253	1.61	133	CGGTGTCGGCGCATATGGTCTCCGACGGATTCGGCGCCTAACGTTTGCCCA
Rv1431	Rv1431	+	U			3.40336	1608050	0.46	33	GGCCAGTGAAGAACAACCCCAGGCGTTGCCAGTCCGAATAGATTGTATTCG
Rv1432	Rv1432	+				0.740335
Rv1433	Rv1433	+	U			7.42168	1611403	1.11	31	TAAGGCGCGCCTGCACTTCCACTCTTCAATGCACCTCTACCATCACTGGTG
Rv1434	Rv1434	+	U			0.843847	1611935	0.43	321	CTCCGCTGCCGGCGCCGCACCACCGAGTGCACTTCGGCGAAGATGGGGTGA
Rv1435c	Rv1435c	-	SD			16.9046	1613045	0.67	95	TTGGAAACGGCCCGGTGCGGCGGGGCTCATGTTCCCCATAGGATGCTGACA
Rv1436	gap	+	SD			30.3324	1613256	2.56	51	GACTCTTACCGGCCGAAGGCGGCGGGTGTCACTGATCTAGGCTGACGGCCA
Rv1437	pgk	+	U			19.2488	1613878	0.4	451	CGGCATCGTCAAGGGCCTGATGACCACCATCCACGCCTACACTCAGGATCA
Rv1438	tpi	+			U	12.471
Rv1439c	Rv1439c	-				9.26353
Rv1440	secG	+		L		79.5741	1617837	5.44	0	CGGCAGGCAGCGGTCCGCTGCCGCAGGTTCGGGGGAGTACGCTACCCGTCA
Rv1441c	PE_PGRS26	-				0.942409
Rv1442	bisC	+				10.0682
Rv1443c	Rv1443c	-				12.5298
Rv1444c	Rv1444c	-			U	12.7156
Rv1445c	devB	-			U	8.5057
Rv1446c	opcA	-			U	7.87025
Rv1447c	zwf2	-			U	12.1121
Rv1448c	tal	-			U	23.5375
Rv1449c	tkt	-	U			20.83	1630229	0.99	30	CGGATATGCGGCACTGCAAGCGCCGGGATTCCCGCACTAGGGTGAGGACTG
Rv1450c	PE_PGRS27	-				0.177272
Rv1451	ctaB	+	SD			76.0577	1634987	2.54	42	ATCGACCCTGCGGCTCTGCTGCCACAGTTACCCGGTCTACCATCGTGCGTA	1634885	0.31	144
Rv1452c	PE_PGRS28	-				0.238821
Rv1453	Rv1453	+	U			2.51096	1638225	0.58	156	CCACATCCGAGGCCGCCGCGGCCACCGTCTCCGGGGTTACGATCACCAACG
Rv1454c	qor	-		L		7.4835	1640660	1.38	0	GATGGAAGACGTCCGGCCGGGCAAGCTTCATGCCCGGGCATGATAGCCACA
Rv1455	Rv1455	+	U			1.11653	1640199	0.6	481	GTGATCACCCGCACCCCCAGGTGAGTGGCCCATTGTGTCAGGATCAAGCCG
Rv1456c	Rv1456c	-				1.89378
Rv1457c	Rv1457c	-				2.81761
Rv1458c	Rv1458c	-	SD			3.67601	1644368	1.81	108	CCCCTGCGACCCGCCGGCCGACGGCAGCGCCCGACGCCTACGCTGATTCCA
Rv1459c	Rv1459c	-				9.36742
Rv1460	Rv1460	+				52.5248
Rv1461	Rv1461	+				86.1781
Rv1462	Rv1462	+	SD			46.0998	1649097	1.09	429	GGCGAGCACGCCAAGGGCGAAGTGCTCTCGGTGGCGTTCGCCGGCGAAGAC	1649436	0.7	90
Rv1463	Rv1463	+			SD	81.1136
Rv1464	csd	+			SD	37.0537
Rv1465	Rv1465	+			SD	87.7954
Rv1466	Rv1466	+			SD	77.4482
Rv1467c	fadE15	-				2.69003
Rv1468c	PE_PGRS29	-	SD			1.99695	1656751	0.34	30	GTTACCCCGAAACGGGTGAAGCGGCCGCTGGATCGCGATAAGATACGTCGG
Rv1469	ctpD	+	SD			4.30841	1656924	0.4	39	CGCAATGCAATCGAGATTTTTGGTCGTTCCTGCGTCCCTACACTCGGTTCA
Rv1470	trxA	+	SD			12.2175	1658947	0.78	33	CAACCGGTCGTGGCGGGCCGCGGCTTCGGCTGCGCGTTAGGCTCGATGTCG
Rv1471	trxB1	+				4.81485
Rv1472	echA12	+			SD	14.5028
Rv1473	Rv1473	+	SD			6.5389	1660488	0.87	168	CGGCCGGGAATTGAGTTGACCAAACGTACGCTGTGGAGTGGACTGGACGCC
Rv1473A	Rv1473A	+				2.38024
Rv1474c	Rv1474c	-				4.86034
Rv1475c	acn	-				16.8549
Rv1476	Rv1476	+	SD			17.3966	1666181	2.26	23	GTTGCCGTGTGGGTGCGCGCCGAAGTGCGAGCAGCGCGTAACGTGCCAGTA
Rv1477	ripA	+	SD			29.1723	1666920	2.79	70	AGTTTGTGACTTACGTTTCCATAGCGTCAGATGTGACGTACGGTGCAAATG
Rv1478	Rv1478	+			SD	24.7921
Rv1479	moxR1	+	SD			47.6749	1669138	1.34	145	AGCCCGGTGCGAAAGGCCGGAATGACGCCGTTCGTGACTAGGATCATCGAA
Rv1480	Rv1480	+	U			17.0966	1669952	1.4	461	TGGGCTACCCGTCGCCCGAAGAAGAGCGCGAAATCATCTACCGTATGGGTG
Rv1481	Rv1481	+			U	24.0491
Rv1482c	Rv1482c	-				0.66449
Rv1483	fabG1	+		L		19.2094	1673440	1.36	0	GTGGACATACCGATTTCGGCCCGGCCGCGGCGAGACGATAGGTTGTCGGGG	1673396	1.36	44
Rv1484	inhA	+			L	25.0999
Rv1485	hemZ	+				2.65583
Rv1486c	Rv1486c	-		L		23.9628	1676886	2.35	3	TTAGGATACGCGTGATCCGCGTCAGCCGGGTCGAACAACTACACTGCAAGA
Rv1487	Rv1487	+		L		45.1668	1676941	1.6	0	CAGTGTAGTTGTTCGACCCGGCTGACGCGGATCACGCGTATCCTAAGCGCA
Rv1488	Rv1488	+			L	19.3107
Rv1489	Rv1489	+		L		30.4073	1678552	0.84	0	TCGAGGGTTCGCTGGGGACGCCCCCCAGGTTGACTCAATAGAGTGGTCCGA
Rv1489A	Rv1489A	+			L	7.18399
Rv1490	Rv1490	+	U			1.12077	1679293	0.35	29	GGAGCCGAACCCGTTGCCACCGCCATTCTGCGTCGGTTAGTCTCTTTTTCG
Rv1491c	Rv1491c	-		L		12.3959	1681968	2.5	2	CGCCAGCCTGGGGAAACGAGTTATTCATGTTGACCCCGTACGCTCCGAAGA
Rv1492	mutA	+	SD			7.58235	1681857	1.15	300	CAGTGGGCACCGGAACCAGCAGCGCGACCACTACCAGTACTGTGATTCCCA	1682094	0.71	63
Rv1493	mutB	+			SD	7.88625
Rv1494	mazE4	+				5.01794
Rv1495	mazF4	+				2.73339
Rv1496	Rv1496	+				3.31092
Rv1497	lipL	+		L		18.2287	1687941	0.49	0	AAATCCGTGTTTGCCGATGGTCGCTGCGAAATCCACGTAAGTTCGACCGTG
Rv1498A	Rv1498A	-	SD			22.4432	1690388	1.88	42	TGACCGGCCGTAGAGGGCTCCCCCGATGGCACCGGACTATTCTGGTGTGCC
Rv1498c	Rv1498c	-	U			7.68587	1690210	1.55	290	AGCTGCGCAGACCATGCGCGCGCTGGACTGGTTCGAAGTACAGTCAATTCG
Rv1499	Rv1499	+				1.61822
Rv1500	Rv1500	+				12.406
Rv1501	Rv1501	+				19.8774
Rv1502	Rv1502	+	U			7.9147	1692646	5.34	278	TGGAGCAGCCTGCGCGTACTCAGCAACTGCTCGGATGGTACAGTCGAGTGG
Rv1503c	Rv1503c	-				13.3281
Rv1504c	Rv1504c	-				1.38005
Rv1505c	Rv1505c	-	SD			1.75436	1696388	0.74	442	CATTGTCAATGCGGCGGACCCATTTTCGATCAACGATCTAGGCTGTGGCTA
Rv1506c	Rv1506c	-	U			6.05191	1696628	1.14	185	GGTTTTTGGGTCATTGCCCGCCGCAGCCTCGGCATGCAACTGTTGAAGGTA
Rv1507A	Rv1507A	+	U			0.749311	1696858	0.53	498	GAACCCTCCCCACAATTGCTTATAATCGCGGTAGCCGTCATAATCGAACCA
Rv1507c	Rv1507c	-	SD			15.127	1697806	2.29	384	ACCCGCTAGAAGGCCGGTGACGGGCCTCGACCGAGTGGTATCCTCCCCCCA
Rv1508A	Rv1508A	+	U			9.14774	1699808	3.12	58	AGGACGTCGTTGCCGAAAGGGCGCTGGGCACCGACATCTAGGATGAACCCA
Rv1508c	Rv1508c	-				17.1269
Rv1509	Rv1509	+			U	5.26591
Rv1510	Rv1510	+				1.30367
Rv1511	gmdA	+	SD			14.3321	1703020	1.81	54	CAGGAGGTCGCTGCAGAACGGGCGTTCCCTACCCACATCTACTATGAAGCG
Rv1512	epiA	+			SD	9.96791
Rv1513	Rv1513	+			SD	17.1541
Rv1514c	Rv1514c	-				0.99107
Rv1515c	Rv1515c	-				1.7443
Rv1516c	Rv1516c	-				3.0459
Rv1517	Rv1517	+				5.55495
Rv1518	Rv1518	+	U			0.516618	1709539	2.95	105	GTCGCCTACCTGGCGATACCGCAGCAAACCCAGCAGGTTATGCTGCGGTTT
Rv1519	Rv1519	+	U			6.25431	1710706	0.8	27	TGGCCTGGCGGCCAAGATGACATTTTTACAAGGTAAGGCTAGCCTTAAGCG
Rv1520	Rv1520	+			U	10.7367
Rv1521	fadD25	+			U	32.8401
Rv1522c	mmpL12	-		L		3.80957	1717612	0.6	0	TTATCGTCATTTCCCCACGCCACCGATTGCCAGGCTTGTACGGTTATCGGG
Rv1523	Rv1523	+				4.01398
Rv1524	Rv1524	+				2.20278
Rv1525	wbbL2	+				1.81033
Rv1526c	Rv1526c	-				1.53604
Rv1527c	pks5	-				3.33638
Rv1528c	papA4	-				0.38114
Rv1529	fadD24	+	U			4.65427	1729494	0.63	8	GAGTCACCGTCGGGCGAAACCGTCAGCGTTGACGAAGCGTTAGAGGTAGTG	1729179	0.25	323
Rv1530	adh	+				3.95515
Rv1531	Rv1531	+	U			15.2263	1732432	0.38	41	GCTGCGTGCGGCTCGAAGGCGCCGAGGATCTGCTGGCTACCATGGCCGGTG
Rv1532c	Rv1532c	-		L		15.6339	1733550	1.26	0	GCTAAGAGTTATTGATTGATATGTCAATCTAATAGGGTAGATTACCTGCCA
Rv1533	Rv1533	+		L		35.6293	1733609	5.3	1	ATCTACCCTATTAGATTGACATATCAATCAATAACTCTTAGCGTCGTCGCA
Rv1534	Rv1534	+			L	15.5021
Rv1535	Rv1535	+	SD			379.298	1735507	77.31	469	CCCGCCCGGATCACGTTGACCGAGACGGGTAGGTCGTGCATGATCGGTCCG	1735871	1.92	105	1735715	1.72	261
Rv1536	ileS	+	U			60.4242	1736290	6.82	229	CCGCGATGTGGATTTGCGGCGCTGGGCGACAATCCCCGTAGAATCAGGGGA	1736358	0.51	161
Rv1537	dinX	+	U			1.18997	1739640	1.01	216	CGCCGATGGTGTGGCCATCGGCGACGGCGTGCGGGTAAGCATCGAAAAGAC
Rv1538c	ansA	-				3.59111
Rv1539	lspA	+		L		24.2398	1742244	1.08	0	CGGCCGCGGGGTCTGGGCGGGCCATATCGGCCCTAGGGGATGATGATGGTG	1742169	0.63	75
Rv1540	Rv1540	+			L	12.7863
Rv1541c	lprI	-				2.13764
Rv1542c	glbN	-				0.637308
Rv1543	Rv1543	+	SD			23.8742	1745018	5.56	46	GGCCGGTAGTGGACTCCATTCATCAGCTCATGTGCTAGTAGGTTGGCTTCA
Rv1544	Rv1544	+			SD	14.4885
Rv1545	Rv1545	+			SD	23.3905
Rv1546	Rv1546	+		L		8.43816	1747195	0.79	0	AGCGGGCCATAGCGCACGGCCCGCTTCGTCGCCGGCGCTAGTCTCATGCGA
Rv1547	dnaE1	+		L		9.72961	1747691	2.02	3	ACTTTGCGACACGCCCGAACGGTGTCGGTCCTCGGTCATAGACTGGCGTCC	1747195	0.79	499
Rv1548c	PPE21	-				1.02199
Rv1549	fadD11.1	+				4.58607
Rv1550	fadD11	+				1.98416
Rv1551	plsB1	+				0.521885
Rv1552	frdA	+	U			1.3525	1757400	0.79	281	GAACGGGTCAAACGGTGGACGCGCCATCCCCCCGGGCATAGTCTGAATGTG
Rv1553	frdB	+				0.904685
Rv1554	frdC	+				0.98158
Rv1555	frdD	+				1.19556
Rv1556	Rv1556	+				5.45775
Rv1557	mmpL6	+	SD			8.26867	1761669	0.98	75	ATGGCTGGGCACCGTTGTGGTGTCCGGTCCCGTACCGTACTGTTGAATCCG
Rv1558	Rv1558	+		L_Alt		21.1896	1762473	3.31	474	CGTTGGGCGCTTCTTTTGGCCTGTCCGTGCTGGTGTGGCAGCATCTTCTCG	1762947	2.74	0
Rv1559	ilvA	+		L_Alt		20.2227	1762947	2.74	481	GCAACGATGACCCGAGAACTCAGGTGGCTACCCACCGTTAAGGTGGTGGGA	1763428	2.53	0
Rv1560	vapB11	+			L_Alt	15.1321
Rv1561	vapC11	+	U			5.77546	1764770	1.26	209	AGGCGTCGGCGCGACCGTGCCGACAAACCTCGCATGTGTATCGTTGGTGTA
Rv1562c	treZ	-				1.23237
Rv1563c	treY	-				1.71312
Rv1564c	treX	-		L		5.34863	1771601	0.75	0	GACTGGTGGTGACGCCTACACCCGCCGGAGAACCTGGATAAGGTCGTGTGA
Rv1565c	Rv1565c	-		L		13.5105	1773833	2.32	4	CCGCTGCTCAGCGCGCGAAGCAGGAGGCTGGTTTGGGTAAATTAACTGTCA
Rv1566c	Rv1566c	-	SD			14.5806	1774722	0.47	102	GGATCTGGCCAGCTATGGACGCGGCCGGCATCTGTTGTCAAAGTGTCTGTA
Rv1567c	Rv1567c	-	U			32.0835	1775163	1.25	19	GTACTCACGCTGCGGATAGCGCCCTGGGACGTGGTATGTACCGTAGCGATA	1775309	0.64	165
Rv1568	bioA	+	U			2.72183	1775164	0.85	228	GCCGTGATGGCCAGCTAGTCATCGTGACCATGACCAGAAATACTGCCAATA
Rv1569	bioF1	+				3.94428
Rv1570	bioD	+				1.21279
Rv1571	Rv1571	+				0.73472
Rv1572c	Rv1572c	-				1.08347
Rv1573	Rv1573	+				0.187185
Rv1574	Rv1574	+				2.42068
Rv1575	Rv1575	+				1.89232
Rv1576c	Rv1576c	-			U	29.2788
Rv1577c	Rv1577c	-	U			34.8616	1782728	2.29	144	CCGTTTGCCCCGGACCGGTGATGACCTTTTGTGTGTGATACAATCGAGTTT
Rv1578c	Rv1578c	-	SD			7.83104	1783241	0.83	13	ACCGCCACGGTGCCGGCGCGCATGCACGCTCATTACCTAGACTAAAAATTG
Rv1579c	Rv1579c	-				3.12457
Rv1580c	Rv1580c	-				10.16
Rv1581c	Rv1581c	-				4.67255
Rv1582c	Rv1582c	-				2.8098
Rv1583c	Rv1583c	-				2.83117
Rv1584c	Rv1584c	-	SD			40.156	1786573	5.24	45	GAACAAACTACGCGCCACCCCAACGCGTGGTAGCTGCTAGACTCCGACGTA
Rv1585c	Rv1585c	-				3.34415
Rv1586c	Rv1586c	-				7.34706
Rv1587c	Rv1587c	-				4.36011
Rv1588c	Rv1588c	-		L		3.66309	1789836	0.44	0	AGCAGCTGTCGGCGCGACTTCTTGTCAGTGCCCGACGTTATGATTCGAACA
Rv1589	bioB	+	U			18.7315	1790200	1.17	84	ACCTCCGCCCACGTCGCGTTTGTCCCCGTGCGCACCGCTACCGTAGCCTGA
Rv1590	Rv1590	+			U	19.0941
Rv1591	Rv1591	+			U	11.2753
Rv1592c	Rv1592c	-	SD			28.4968	1793892	3.54	152	CACGCCGCGCTGGCCTCGGAGTCGGCCCTTGGATCCTGTAACTTGTATGAG
Rv1593c	Rv1593c	-		L		109.931	1794707	10.18	0	ATTGCCGCCCCTTCCGCGCTCCAACAGGTTTTCGACTTATAATCGAAAACA	1795162	0.35	455
Rv1594	nadA	+	SD			117.452	1794705	4.13	51	CGCACTTGAAAGACGACGGCCAGCACTTCGTGGGCGGTGCTACCATGGGCC
Rv1595	nadB	+			SD	52.5691
Rv1596	nadC	+			SD	135.314
Rv1597	Rv1597	+		L_Alt		18.755	1797939	1.12	355	GCCGCGCTAATCAAGGACAACCACGTTGCCGCCGCCGGATCCGTGGTAGAC	1798033	0.47	261	1798294	0.71	0
Rv1598c	Rv1598c	-	SD			56.4898	1799509	0.86	26	CCATTCTCCCAGAGCAGCTCAAGTCGATATCTGACCGGTACAGTGCAGTAG
Rv1599	hisD	+	U			18.3981	1799565	3.45	18	CACTGTACCGGTCAGATATCGACTTGAGCTGCTCTGGGAGAATGGTCTACG
Rv1600	hisC1	+			U	22.6809
Rv1601	hisB	+			U	24.7932
Rv1602	hisH	+			U	19.8882
Rv1603	hisA	+			U	15.9746
Rv1604	impA	+			U	12.4784
Rv1605	hisF	+			U	13.1504
Rv1606	hisI	+			U	31.0362
Rv1607	chaA	+		L_Alt		5.00059	1805922	2.97	259	GTTCACTCGGTGCGCCTGGATTGTGACGGCGACGCCGTATTGTTGACGGTT	1806180	0.56	1
Rv1608c	bcpB	-		L		23.4096	1807762	1.34	0	CCGCGAAGCGGCGCGCAAGGAGTCGGGCAATCGGTTGTAGCCTGACGACTA
Rv1609	trpE	+		L		9.82547	1807903	1.07	0	CGTCGTCGGGCTACGCCCGGGCCGATCGGCGTATCTGGGAAGATGGTTCGG
Rv1610	Rv1610	+			L	6.55661
Rv1611	trpC	+	SD			30.2637	1810185	6.95	55	CACCGAGGGGCGGTGACGGACCGCGCGCTGACGGTCGCTACCCTTCATGGA
Rv1612	trpB	+			SD	24.7433
Rv1613	trpA	+			SD	11.4411
Rv1614	lgt	+			SD	14.9519
Rv1615	Rv1615	+	U			48.5412	1814765	3.97	488	CGAACCCCGACGCGCTTACGAGCCAGACCACTAAGCCCAGTAGGCTAGCAA
Rv1616	Rv1616	+	U			17.3723	1815310	9.97	373	TACGGCCGGCACGGGTCGTGCGCCCGGCTCGATCTGGCATGCTGAAAGGCG
Rv1617	pykA	+		L		17.8105	1816189	0.69	0	CCGACCCGGCGGTGCCGGCCCTACCGCCGTCGCGACTATGCTGAGTCGTCG
Rv1618	tesB1	+			L	9.99278
Rv1619	Rv1619	+	U			3.19606	1818137	0.4	438	AACCGATCGAATGGCGCTACGCCAACGACCCGGCCTGGATAATGCGGGACA
Rv1620c	cydC	-				0.774834
Rv1621c	cydD	-				2.05873
Rv1622c	cydB	-				2.79075
Rv1623c	cydA	-	SD			9.69654	1825928	1.41	41	CCACGATTGCCAGTAGCGCGGGCCCACTCGTGCCTACTACACTTCGTCGTA
Rv1624c	Rv1624c	-			L	24.5693
Rv1625c	cya	-		L		16.8032	1827945	0.76	0	AAGCGCCGACAGAGTCGGTAAACGCTAACTCACCGATTAGGCTTTAGTTCG
Rv1626	Rv1626	+		L_Alt		41.1222	1828115	1.72	65	CTCTGCCAGTTGGGATACGAGGGCTTGATCCGGTCTCCTACTCTAGAGGAG	1828180	1.44	0	1827980	0.26	200
Rv1627c	Rv1627c	-			L	28.2302
Rv1628c	Rv1628c	-		L		33.4744	1830561	6.79	0	AGAACTGCAACACGTTTCAGTTTTACGCCCGGGCTCGGTAGGCTGGACCGG	1830902	1.31	341
Rv1629	polA	+		L		4.40059	1830665	0.61	0	GGCACCTGCGCCCGCATTCCACGTCAGCGTCGGTGCATAAAGTGTGAGCCG
Rv1630	rpsA	+	U			103.239	1833493	24.79	49	CAATCGGGACCGAGTTTGTCCAGCGTGTACCCGTCGAGTAGCCTCGTCAGG
Rv1631	coaE	+	U			17.8494	1834917	0.69	96	ACGCGGCGCGGACGATCAGTCGTCGGCCAGTAGCGCACCGTCGGAAAAGAC	1834714	0.55	299
Rv1632c	Rv1632c	-	U			4.65734	1836896	5.9	66	CCGGCGTGTCGATGTACCGGCACGCCTCGTGCGACCAGATAGGGTGAGCCA
Rv1633	uvrB	+	U			13.1378	1837012	0.29	63	GCGCACGCTCGCCGCACGGTGTGTCCGCGGGTGGCTCTAGGCTGGTTGGCG
Rv1634	Rv1634	+			U	5.10272
Rv1635c	Rv1635c	-				4.30554
Rv1636	TB15.3	+		L_Alt		37.5459	1842388	4.43	63	CGGGCAAATGAGGGTTGCGCCACGCCGTTGCGGTGTGATTAATCTGACCTA	1842455	0.51	-4
Rv1637c	Rv1637c	-				7.55591
Rv1638	uvrA	+				15.7856
Rv1638A	Rv1638A	-				40.9792
Rv1639c	Rv1639c	-				57.6082
Rv1640c	lysX	-				3.09395
Rv1641	infC	+	SD			210.172	1851989	10.97	284	TGATGTCGGCCGTTGTCTTAGATGACGTGTCATGGCTGTTAGACTGGACGC
Rv1642	rpmI	+	U			149.745	1852638	1.64	290	GTCGTCCGCTTCTTGGAGGCGGGATCGAAGGTCAAGGTCACCATTATGTTC	1852516	1.3	412
Rv1643	rplT	+			U	185.838
Rv1644	tsnR	+			U	21.9805
Rv1645c	Rv1645c	-				5.10004
Rv1646	PE17	+	SD			25.1903	1855707	3.16	57	GCCAGAAAGTTTTTAACTAGATCAGGATTGCTTAGCTGTAGACTTTATTTC
Rv1647	Rv1647	+	U			7.0441	1856346	0.87	428	TCGACTCGGGATCACTCACCGCGCCCGCTCCGTTCGTGTACGGTCTTGGTG
Rv1648	Rv1648	+	U			4.60259	1857532	0.26	199	ATCGCCGCCCGGGTTATGGAACGTGCCACCAAAGGGGGCATCATGATCTCG
Rv1649	pheS	+	U			6.78916	1858593	0.84	140	GCACAACGCGTGCCGAGCCGGGCCGACCGAATCACCTATGATTTGCACTTG
Rv1650	pheT	+				4.19772
Rv1651c	PE_PGRS30	-				4.67351
Rv1652	argC	+				17.91
Rv1653	argJ	+				19.2141
Rv1654	argB	+				23.3693
Rv1655	argD	+				9.07551
Rv1656	argF	+				25.3034
Rv1657	argR	+				6.39566
Rv1658	argG	+				20.7364
Rv1659	argH	+				3.67643
Rv1660	pks10	+	SD			7.52753	1874103	2.16	57	GGGGCCTCGAAACTTTGCCGGCCAGTTCCAGGCGGGCTAAACTTCGGGCTC
Rv1661	pks7	+				2.722
Rv1662	pks8	+				2.07266
Rv1663	pks17	+				4.33323
Rv1664	pks9	+	U			2.7907	1887556	2.23	470	GGCTGACTCCCGAGCAGCGGCACCGCGAACTCACCGAGTTAGTATGTAGCA
Rv1665	pks11	+	U			7.99536	1891192	1.2	34	GAATAGCGATGTTTTTGCGAGATCGCGTAATGTGGCTTAAACTTTGGGCTT
Rv1666c	cyp139	-				1.67281
Rv1667c	Rv1667c	-				2.06623
Rv1668c	Rv1668c	-		L		2.42415	1895342	0.36	0	CCTCAGCGGCCCATCCCAGCCCGCATCGTCGCCACGCTAGGGTCGGCCCCA
Rv1669	Rv1669	+				2.81494
Rv1670	Rv1670	+	SD			4.76175	1896086	0.41	34	GATGACAGTTTGCCGGCGCACGCCGGCTCCGCGAGTGCATTATCGACAGTG
Rv1671	Rv1671	+				4.80246
Rv1672c	Rv1672c	-	SD			5.08026	1898232	1.52	25	ACGCCGGACTACAAAGACCGGGTTGGGGTCATTTCATGATGCAATTGTTCG
Rv1673c	Rv1673c	-				0.929703
Rv1674c	Rv1674c	-				0.960972
Rv1675c	cmr	-				0.660366
Rv1676	Rv1676	+				19.6388
Rv1677	dsbF	+				19.3017
Rv1678	Rv1678	+	U			9.86894	1902391	1.61	6	CCTGGCCTTCGCGACGAGTTGGGGCTTGCGCCGCGTGTGATACTGCCCTCA
Rv1679	fadE16	+			U	5.99988
Rv1680	Rv1680	+			U	5.9461
Rv1681	moeX	+				2.50979
Rv1682	Rv1682	+	SD			4.17897	1906319	0.43	84	GGATTAATTGCTGATGACAAGTATTGCCCTACTGCACTATAGTTCTGCTTG
Rv1683	Rv1683	+			SD	8.4489
Rv1684	Rv1684	+	U			3.65991	1910288	0.82	298	CGTTGGGCCTCATCACCGGTGTCGACCTCGCGGTGACCTACGGTGTATTGG
Rv1685c	Rv1685c	-				0.656397
Rv1686c	Rv1686c	-				1.06431
Rv1687c	Rv1687c	-				1.4831
Rv1688	mpg	+				1.11131
Rv1689	tyrS	+				8.45423
Rv1690	lprJ	+	U			8.9684	1915484	0.74	43	TTTATCCCACTGTGCTGTGAACGTGACTCTTGTTGGCCACTGTTGTCGAGG
Rv1691	Rv1691	+				2.44006
Rv1692	Rv1692	+			U	7.76736
Rv1693	Rv1693	+		L		46.3277	1917753	1.65	3	CAACGCTGGTCGTTGATGCGCAGCGATCATCCGGTGACTAGCGTAGGAACG
Rv1694	tlyA	+				4.32419
Rv1695	ppnK	+				8.84444
Rv1696	recN	+				1.76092
Rv1697	Rv1697	+		L		19.2541	1921542	3.75	0	TTACGGCGCGCCTCCACGCACCTGCCCAGCTTCACCGCCAGAATCCCCCCA
Rv1698	mctB	+			L	7.79992
Rv1699	pyrG	+	SD			11.2951	1923745	9.01	84	CGTTAGGGCGTGTTCCCCGCGGTGAGGCGCCGTGGATGTTAGGGTGGGTTT
Rv1700	Rv1700	+	U			7.13634	1925355	1.57	227	CTGAGGTTTTCCGGGACGTCACCTGACGGACACTTGGTAGAGTTCGTCGAG
Rv1701	Rv1701	+				3.59248
Rv1702c	Rv1702c	-				1.82887
Rv1703c	Rv1703c	-	U			28.03	1929881	1.8	160	GTGAACCAGGTGCCCGCAGGTCCGCGAAATCTGTGCGTAAGCTAGCGAGCG
Rv1704c	cycA	-	SD			9.97273	1931519	1.07	63	CGGTACGGGGGGTGCGGGTCCCCGCTACGGGTTCCGGGTTACGGTGATGTC
Rv1705c	PPE22	-	SD			1.73209	1933138	0.93	484	AGCTGGGCCGCGGCGATTCCATGGAGCGACATACAGAAATACTGGATGATG
Rv1706A	Rv1706A	-				0.442032
Rv1706c	PPE23	-				1.8681
Rv1707	Rv1707	+	SD			27.3045	1934799	5.06	83	CCTGAGCGGCAGGGGTTGCCTTATTCATCCTCTTGCGGCATGGTTGCCGCA
Rv1708	Rv1708	+			SD	11.8029
Rv1709	scpA	+	U			17.6717	1937182	1	131	AGGTCATGGCCCGTGTCGTGGAACGGTTCGGTGACTTAGTGTTTGACACCG
Rv1710	scpB	+	SD			9.12682	1938067	5.62	79	CTTCCTGGCGCTGCTCGAACTGTATCGGACCCGGGCGGTAGCATTCGAGCA
Rv1711	Rv1711	+	U			7.3299	1938346	0.33	492	GCCACCGAACAGCCGGTCTACCGGGTTGCGGCAAAGCTACAGTTGATGGCC
Rv1712	cmk	+			U	6.679
Rv1713	engA	+				4.89245
Rv1714	Rv1714	+				1.89852
Rv1715	fadB3	+				0.826862
Rv1716	Rv1716	+				1.3529
Rv1717	Rv1717	+				0.749353
Rv1718	Rv1718	+				1.8204
Rv1719	Rv1719	+				1.53373
Rv1720c	vapC12	-				2.02515
Rv1721c	vapB12	-		L		8.14354	1947643	0.81	0	GTCACACCGGCAACCGGACATGTGTTTCACATGTCCGATATGCTTACAACA
Rv1722	Rv1722	+				1.91524
Rv1723	Rv1723	+				0.578022
Rv1724c	Rv1724c	-				4.22404
Rv1725c	Rv1725c	-				2.85394
Rv1726	Rv1726	+				0.138883
Rv1727	Rv1727	+				0.278259
Rv1728c	Rv1728c	-				8.36264
Rv1729c	Rv1729c	-				3.59763
Rv1730c	Rv1730c	-	U			3.81044	1957357	3.42	112	CGAAGAACCGGCCTCGCGATGTTCATGTTAGTCCAGCTATATTGACACTCA
Rv1731	gabD2	+	SD			9.37418	1957391	1.13	286	CGCGGTCGCGTCCACATGAGTGTCAATATAGCTGGACTAACATGAACATCG	1957644	0.91	33
Rv1732c	Rv1732c	-		L		25.8001	1959791	1.77	0	GCGGCAACCAGGGCTCCGCCAAGCTGGACCGCGACCGTACTCTGGACGGCA
Rv1733c	Rv1733c	-				222.696
Rv1734c	Rv1734c	-				0.156547
Rv1735c	Rv1735c	-				2.69317
Rv1736c	narX	-	SD			154.228	1964372	1.33	186	GTGTTCGCGTGGGTGGCCCGCCGCGCCCCGGCCGCATCGGTCGGCTCGGTC	1964300	0.8	114
Rv1737c	narK2	-	U			109.262	1965427	53.56	57	GGGACTTCCGGCCCTAACTGAGCCGGCGCCATCGAAGCCAGGGTTAGCGCA	1965572	0.71	202
Rv1738	Rv1738	+	SD			794.535	1965576	117.63	81	GGGACTTCAGGCCCTATCGGAGGGCTCCGGCGCGGTGGTCGGATTTGTCTG
Rv1739c	Rv1739c	-				4.34009
Rv1740	vapB34	+		L		63.3137	1967705	2.24	0	CTTAGCTAGAGTCGGTCTAGAACCCGCCCAATCTTTATAGAATCCTGACCA	1967673	1.81	32
Rv1741	vapC34	+	U			13.1252	1967742	1.95	175	TAGAATCCTGACCATGGAATTGGCGGCTCGAATGGGCGAGACTTTGACACA
Rv1742	Rv1742	+				3.5337
Rv1743	pknE	+	SD			11.0697	1968960	3.38	44	GGTTTCGCCGGAAGTCGCCGCACCTCGCGGTTGCTGAAACCATTAGCCTTA
Rv1744c	Rv1744c	-				0.746087
Rv1745c	idi	-	SD			0.616863	1972419	0.41	428	CCGGGCATCCCGTTCGGATAACGATCCCTGAGAAGGGATACGGTGTCGGTG
Rv1746	pknF	+		L		5.99124	1972138	0.68	0	TCTCGTCGAGTGTCGCAAGCCCTGCCCTCCTGGCGGGCTACGATGCCGCCA
Rv1747	Rv1747	+		L		22.9063	1973634	1.83	-4	ACCGGGTGCACCCGCCCCGGCGTCGGCTGCGGTCCCGATACAGTTGGTGCC
Rv1748	Rv1748	+				2.76796
Rv1749c	Rv1749c	-				19.4538
Rv1750c	fadD1	-				3.76154
Rv1751	Rv1751	+				17.3238
Rv1752	Rv1752	+				2.25212
Rv1753c	PPE24	-	SD			0.913919	1984870	0.3	95	AAATTTACGAAACCTATGAGTCGTGGCCATTTGTGCGCGATATTTATGTGG
Rv1754c	Rv1754c	-				8.20715
Rv1755c	plcD	-	U			0.0955677	1987764	0.38	68	CGGCGACGTCCCGCCGGTCGAACTCGAGGCTGCCTACTACGCTCAACGCCA
Rv1756c	Rv1756c	-				1.73681
Rv1757c	Rv1757c	-				4.23107
Rv1758	cut1	+				0.0102114
Rv1759c	wag22	-				0.21984
Rv1760	Rv1760	+				5.32715
Rv1761c	Rv1761c	-				2.3409
Rv1762c	Rv1762c	-	SD			4.13202	1995864	0.82	22	GGACGCTGATGGCAGACGCTGCATGGTTTGCGCGTCGTACGCTGACACACA
Rv1763	Rv1763	+				3.12279
Rv1764	Rv1764	+				1.91721
Rv1765A	Rv1765A	-	U			1.93379	1999649	0.78	292	TACCCAGGGGGGTATTGGATGGCTGCACGAAAACAATGCACGATTGGATCT	1999768	0.56	411
Rv1765c	Rv1765c	-		L		14.2841	1998515	2.63	0	GTGGATTCGGGTTGGCCGGAGTTGTCAGACCCTGCTGCGATGATGAACTCA	1998734	0.4	219
Rv1766	Rv1766	+	U			5.57911	1999710	0.43	27	TGCATTGTTTTCGTGCAGCCATCCAATACCCCCCTGGGTACTATGGCGGTG
Rv1767	Rv1767	+		L		7.66568	2000074	0.49	0	AATAACCAAGGCCGCCGTCCGTGTATACCCATAGGGGTATATTGGACGCCA	1999710	0.43	364
Rv1768	PE_PGRS31	+	SD			3.24707	2000558	0.44	56	GGTCACGCGGAAATGCGGGGCGTGTTGGCGCGATGGCGATAGCCTTTGCCG
Rv1769	Rv1769	+	SD			8.7058	2002618	2.67	8	GTGGGTGGGGCCGGGAAAAGCGGCTGTAAGAGTTGGCTAGGTTCAGTAGGG	2002459	0.5	167
Rv1770	Rv1770	+			SD	8.5324
Rv1771	Rv1771	+			SD	9.53705
Rv1772	Rv1772	+	SD			65.8701	2006560	7.98	76	ATATCAGCGGTGGTATGGCGTAACGGGCACGATGCACAAATCATGGCAGCA
Rv1773c	Rv1773c	-				1.71753
Rv1774	Rv1774	+				6.26259
Rv1775	Rv1775	+	SD			8.87652	2008930	0.29	242	ACTGGGGTCCATGCCCTCCCCGTCAAGACATGGCCTATAGCATCGAAGCCG
Rv1776c	Rv1776c	-	U			2.63149	2010622	0.55	67	TTCGGCGAACGTCTCACCGCGGGAGGCGGACCTGCAACTACGATGAGAATA
Rv1777	cyp144	+				0.940809
Rv1778c	Rv1778c	-				22.3003
Rv1779c	Rv1779c	-				6.07701
Rv1780	Rv1780	+		L		22.4663	2014697	0.94	2	CGCGAGCGGATCAGCGGCCATTATGGCAGGTGACGTGAGACGGTATACACC
Rv1781c	malQ	-				0.809177
Rv1782	eccB5	+	SD			28.9702	2017649	1.64	91	GCGGACAGTTCCACAGGCGGACTCGGTCATTCGCCGCTACCATGCCCAGTG	2017299	1.15	441	2017387	0.92	353	2017601	1.64	139
Rv1783	eccCa5	+			SD	26.6493
Rv1784	eccCb5	+			SD	20.2057
Rv1785c	cyp143	-				3.75642
Rv1786	Rv1786	+				2.21071
Rv1787	PPE25	+				1.53097
Rv1788	PE18	+				14.2102
Rv1789	PPE26	+	SD			15.6226	2026747	2.21	43	AGATGTTCGTCAACACTCTACAGATGAGCTCAGGGTCGTATGCTGCTACCG
Rv1790	PPE27	+				1.5402
Rv1791	PE19	+	SD			61.2202	2029771	1.81	133	AGTATCTCGAGTGGGCCGCAAACCCGGTCAAACGCTGTTACTGTGGCGTTA
Rv1792	esxM	+			SD	118.883
Rv1793	esxN	+	SD			292.061	2030676	6.09	18	CAGATCCTGAGCAGCTAGCGCCGAAAGCCACAGCTGCGTACGCTTTCTCAC
Rv1794	Rv1794	+	SD			35.3641	2030896	2.11	170	GGAGTTCATTACCCAGTTGGGCCGTAACTTCCAGGTGATCTACGAGCAGGC
Rv1795	eccD5	+	U			35.576	2032061	1.07	179	TCAGATACAACCCAGATACGTACAGGGCAAATTGCTCTAGAATCGACTGCA
Rv1796	mycP5	+	U			35.7155	2033493	0.6	236	TTGCGGGGCCGCTCCTACGTCGACCGTTGGCAGTCGATTACCCTGGCCGGA
Rv1797	eccE5	+	U			33.0411	2035431	1.6	52	GGTGCCGATATGGGTGGCCGCCGGGGGATTGGCCGGGGCACTATTGATAGG	2035274	0.38	209	2035390	1.39	93
Rv1798	eccA5	+			U	17.0982
Rv1799	lppT	+				8.24402
Rv1800	PPE28	+				4.16153
Rv1801	PPE29	+				0.559439
Rv1802	PPE30	+				1.00283
Rv1803c	PE_PGRS32	-				2.7618
Rv1804c	Rv1804c	-	U			4.15074	2047405	0.59	56	ACCCGAACACCCTGAGACGGGAAGTTAGCGCAGCCGTAACGTATTGGAATG
Rv1805c	Rv1805c	-				0.0102114
Rv1806	PE20	+	SD			50.1306	2047593	52.49	479	AGTCAAGCCGTTGGGTTGACGCGCGTCGCTACGAGTGTCACGATTACCCTT
Rv1807	PPE31	+			SD	15.3135
Rv1808	PPE32	+	SD			7.68675	2049895	0.38	26	CTTGACCAGTTGGTGGGCAGAACTACGCGAGCGTGATTAGCATGGCGGCCA
Rv1809	PPE33	+				4.32841
Rv1810	Rv1810	+				37.2561
Rv1811	mgtC	+	SD			6.61894	2052967	1.33	476	TCTGCCGCAGGACGCGATGCAATTACAACGCACGATGGGACAATGCAGACC	2053381	1.08	62
Rv1812c	Rv1812c	-	SD			12.8267	2055472	0.89	113	CCCATGATGCACTCAATCCCGATGCCTGCACCTTCTGTAAGCTCGCGACGG
Rv1813c	Rv1813c	-	SD			253.579	2056342	152.62	230	CGGTGCTGTTAGAGACTTTATGCCCTACCCGGGTCAGGTATATTTATCGCA
Rv1814	erg3	+	U			9.72996	2056479	1.08	42	TCACTGTCAAGTCGTCACCTGTCACGCATGCGAGTCGTAGCCTGTCTGATG
Rv1815	Rv1815	+	SD			25.5485	2057455	0.87	73	CCTGGTCACGTCTCGGTAACGTCGCGACCCGACATTGCGAAAGTATTACCG
Rv1816	Rv1816	+			SD	14.9514
Rv1817	Rv1817	+				1.61276
Rv1818c	PE_PGRS33	-	SD			3.43425	2062749	1.52	75	AGCTTCCCAAATCGGCGTGGCCGCTTCCGTGATCGCGATACGCTGAATCCG
Rv1819c	bacA	-				3.70689
Rv1820	ilvG	+		L		11.7778	2064799	3.47	0	CAGAAATCCTTCGGGCGAAGGTACCCGAAGGTTGTCGATAGGCTGCCGATA
Rv1821	secA2	+			L	34.3404
Rv1822	pgsA2	+		L		11.5223	2069080	0.89	0	CTCAGCCCGCCGTTTCGGCGCGCATCGTCGCCAGGCTAAGGTCACGGCTCA
Rv1823	Rv1823	+	U			6.46607	2069259	0.44	443	ATCCTGGTGTTCAGTGGCGTTTCGGACTGGGCTGATGGCAAGATTGCACGG
Rv1824	Rv1824	+	U			7.29199	2070425	0.34	229	ACGTCACGATCCGGCAAGCCGGCGGAGCAATCTTGGTCGACAATAATCCCA
Rv1825	Rv1825	+			U	8.95829
Rv1826	gcvH	+		L_Alt		52.8972	2071906	1.45	46	TGGACGTGACCGCCTTGCGGCAACCAAAACAGCACCAATACGCTCAGCCCG	2071954	1.11	-2
Rv1827	garA	+	SD			88.6463	2072192	6.48	404	CGAAATCTGTGTCGGATCTCTATGCGCCCATTTCGGGTAAGGTGTCTGAGG	2072377	0.57	219	2072489	4.49	107	2072526	4.49	70
Rv1828	Rv1828	+			SD	30.3247
Rv1829	Rv1829	+	U			17.0169	2073841	11.25	102	CAAGTCTGCGGTTCGCGACGTTCTTCACCGCTGAGGACTAGACTTCGTTCG
Rv1830	Rv1830	+	U			57.0117	2074806	2.03	35	GATAGTTAACCGGGAGCATCGCGCCCATCGAACAGCGTATGCTCTCTAACA	2074749	1.02	92
Rv1831	Rv1831	+	U			73.1294	2075481	0.47	90	TGAGCGCGCCGACGGCGGGGAGTCGATTGCTGCCCCCGAAGATGAACTGGC
Rv1832	gcvB	+	SD			14.3751	2075609	5.9	268	CAGGCTCCTCGGATGCGATTGTGTGTCTGCTCGGCAGTAGACTGGACAACG	2075481	0.47	396
Rv1833c	Rv1833c	-	SD			7.831	2079806	0.47	17	CCACTCCCGGACACTCGGTGATGTCACCCTTCGGGCATACCATCATGAGCG
Rv1834	lipZ	+				1.64777
Rv1835c	Rv1835c	-				4.85641
Rv1836c	Rv1836c	-			SD	21.3105
Rv1837c	glcB	-	SD			36.4638	2087000	2.98	19	CGGGTCGCCGGATGTAGTAGTCGTCTTGTCGGCCGGTAGGCTGAGCAATTG
Rv1838c	vapC13	-			L	7.07738
Rv1839c	vapB13	-		L		20.4547	2087912	1.21	0	CGCAGGCGAGCTGGATTCATACACCCGTATGAGCTGTATACACTCATGCTA
Rv1840c	PE_PGRS34	-				0.369866
Rv1841c	Rv1841c	-			U	10.1962
Rv1842c	Rv1842c	-	U			8.42205	2092222	2.16	137	CCGCCGGCTGGTGAAGCTGGCGCCACGAGCTATCTCGCTACGATGTGTACT
Rv1843c	guaB1	-	SD			21.2908	2094150	1.91	452	ACGTCCGCCAGGCGTTGTACGCCTCCAAGATCGTGGCCTACGCTCAGGGCT
Rv1844c	gnd1	-	SD			19.3788	2095245	0.61	57	GCCGCCGTCCTGGTGGTGCCCACCGTCGCGCTGGCCGTACCGTGGCTCACG
Rv1845c	blaR	-			SD	17.488
Rv1846c	blaI	-	SD			100.466	2096622	9.89	23	CCGCCGGTTTGGATACGACAGCGAGTAGTAAGCCGGAGTACGCTGGTTTCA
Rv1847	Rv1847	+		L_Alt		6.74902	2096760	1.67	117	TTACACGCTAACGCTTGCTAAATTAGGGCAGCCTTGCCTATCATTACTTCG	2096877	0.58	0
Rv1848	ureA	+	U			3.74731	2096877	0.58	471	GCCCCGTGCCTTGGTGCACGGGGCTCGCCCGTTGGTGTAGACACAAGGACG
Rv1849	ureB	+				2.51199
Rv1850	ureC	+				1.89911
Rv1851	ureF	+				1.30335
Rv1852	ureG	+				1.00454
Rv1853	ureD	+				2.04365
Rv1854c	ndh	-	SD			18.2031	2103087	0.99	45	ACATGTCCTCAACTGGGCCTGCAGCGGTCGGGTTGACTACCGTAGTAGCTA
Rv1855c	Rv1855c	-		L		27.591	2104107	2.13	0	CACTTCGGCTGAACCTTTCGCTTCACCGGCCGATCGCTACGGTAGGTAGTG
Rv1856c	Rv1856c	-	SD			41.7412	2104896	7.66	73	GTGGCGGTGCGGAGTTTCCCCGAATAGCTACTGTCCAGTAACATCTACCGG
Rv1857	modA	+	U			10.132	2104902	20.3	83	GACCCTGGACCGTTGCCTGGAATCGCATCGTGATGGCGTAAGCTCCGGTAG
Rv1858	modB	+				1.37389
Rv1859	modC	+				20.315
Rv1860	apa	+		L		12.7105	2107736	0.47	0	CGACCCGCGCCGTCCTTGCGTCGCGCCGTTAACACGGTAGGTTCTTCGCCA
Rv1861	Rv1861	+			L	6.74226
Rv1862	adhA	+				4.13032
Rv1863c	Rv1863c	-		L		25.7355	2111364	1.52	3	GGCCTACGCGCGAGAGCGGACACCGAGCCCTCCGCCGGTAGACTCTGCTGA
Rv1864c	Rv1864c	-				9.53518
Rv1865c	Rv1865c	-				1.83207
Rv1866	Rv1866	+				1.65292
Rv1867	Rv1867	+		L		2.10972	2115764	0.48	0	CTCCTCGGGCCGTTCCACGACCCGCATCGTCGCCGGGCTAGGTTCAAGCCA
Rv1868	Rv1868	+	SD			4.27055	2117322	0.67	25	TCCAGAAGCAATGGTCGCGCAAGCGACACTGACGTGCCTATTGTCATGAGG
Rv1869c	Rv1869c	-	SD			30.3998	2120727	0.37	32	GCAGGTGACCGGTTGACCCAGGTACGCGACCGGCTCGTAGGCTGTCAAGCG
Rv1870c	Rv1870c	-	U			67.3234	2121852	1.37	422	GCGGCCAGATCGGTAGCGTTGAATGCAGCTATGAATCTCAAGCGGGAATTC	2121904	1.37	474
Rv1871c	Rv1871c	-	U			273.63	2122231	4.14	347	CGCGGCGTCGACGGCATCGTGTTGTCCAATCACGGCGGCCGCCAGCTTGAC	2121904	1.37	20	2122001	1.58	117	2122129	1.88	245
Rv1872c	lldD2	-		L		740.481	2123152	165.88	1	AGGTCGAACGGGTCGCTTGCTGACTTCATATCAAACTGGTTAGATAAACGG
Rv1873	Rv1873	+				2.29611
Rv1874	Rv1874	+	SD			8.38994	2123666	1.72	18	CGCGATCCACCGGGGCGTCGACGCCTGACAGCGGATGTAGGTTCGGGCTCA
Rv1875	Rv1875	+			SD	7.73169
Rv1876	bfrA	+	SD			45.9325	2125229	0.64	111	CCGCAACAAACCCTGCGCCGACCCGTACTCGCTGCACTAGATTGAGACGCG
Rv1877	Rv1877	+			SD	10.8292
Rv1878	glnA3	+				1.66398
Rv1879	Rv1879	+				1.28519
Rv1880c	cyp140	-			U	22.7878
Rv1881c	lppE	-			U	12.3401
Rv1882c	Rv1882c	-	U			29.8305	2133674	13.05	471	GCGGCGTGTGCGGTCTATGACCAGGTCGACGTATGTGTTTGGATCAGGTCA
Rv1883c	Rv1883c	-	U			153.658	2134153	21.76	461	CACTCTCTCTAATCGGTAACGCTTCGGCCACTTCCGGCGATATGTCGAGCA	2133918	0.66	226
Rv1884c	rpfC	-			SD	270.265
Rv1885c	Rv1885c	-			SD	20.8745
Rv1886c	fbpB	-	SD			127.836	2135905	9.82	38	ACTTTGCGCCCGAATCGACATTTGGCCTCCACACACGGTATGTTCTGGCCC	2136257	0.79	390
Rv1887	Rv1887	+	SD			61.0905	2136128	5.45	130	GTGCTCCCCCAGGGAGGCCGAACTTGCGTTCACCGCGTAGGCTCGCTCGAA	2135876	2.5	382
Rv1888A	Rv1888A	-	U			12.8133	2138646	0.81	29	CTGGCCTCAGGTCTTGACGCGCGCGCATACCGATGACGACACTTGCTGATC
Rv1888c	Rv1888c	-	SD			12.1093	2138123	0.3	44	CGCACGACGATGGCTTCGCCCATGCGCGGCAGATGAGAGACAATGGGCCTG
Rv1889c	Rv1889c	-				2.03295
Rv1890c	Rv1890c	-				1.54375
Rv1891	Rv1891	+	SD			96.4602	2139710	4.38	31	GCCCCTCCCGCCGCGTCTTGTGGGCCACGACACAATCGTTATGCTTGGTGA
Rv1892	Rv1892	+			SD	36.478
Rv1893	Rv1893	+			SD	34.9296
Rv1894c	Rv1894c	-	SD			13.4007	2141875	7.57	6	CTAAACTAGAACACGTTTCAGTTCTATTTGCGTCCGCTAGCATTCCAGGAG	2141911	4.41	42	2142365	0.42	496
Rv1895	Rv1895	+				6.8266
Rv1896c	Rv1896c	-				3.74263
Rv1897c	Rv1897c	-				2.60987
Rv1898	Rv1898	+		L		6.8661	2144940	0.48	0	GATGCTGCCAGGCCGGCTATGCAGTCGCTGGGGCTGGGTAGGCTCATTGTG
Rv1899c	lppD	-			L	41.7476
Rv1900c	lipJ	-		L		7.64367	2147633	0.77	0	CCGCACGTGCGCTCACCGCCATGAGCCTACGCATGAACTAACGTAGGACCG
Rv1901	cinA	+				13.34
Rv1902c	nanT	-				6.42508
Rv1903	Rv1903	+		L		7.12176	2150364	0.65	0	GGGGACATGGCGAACAGCGGCGGCTCGCATGTCCGTGGCAGGATCGGGCAA
Rv1904	Rv1904	+	U			93.7247	2150828	8.22	126	TTTTGGTGGGGGGACATCCTAGGTTTTCGGGGCATGTTCCACTTATGCTTA
Rv1905c	aao	-			L	8.36484
Rv1906c	Rv1906c	-		L		93.7062	2152896	5.42	1	CCAGGCCGAGTGAGTTCCGGATACCGGTAGGCCCCAGTAGGCTATTGTGTG
Rv1907c	Rv1907c	-	U			5.13177	2154044	0.53	162	CAGATGACGGGACCTACCAGGGCAAGGATGGCAGTGGCAAGGTGAAGTGGA
Rv1908c	katG	-			L	14.4828
Rv1909c	furA	-		L		33.7018	2156592	3.27	0	GCTAGCCAAAGTCTTGACTGATTCCAGAAAAGGGAGTCATATTGTCTAGTG
Rv1910c	Rv1910c	-	U			5.06003	2157311	0.43	12	GGTGGTCGAAACCCTGGCTTCTCCAATTGCGCCTGGCGACAATGATCAATA
Rv1911c	lppC	-	U			12.6924	2158083	1.71	96	TTCTGGCCGCACGGGAGAACGTCGACAAGGTGGTGCTGGTACCGTGAGGCG
Rv1912c	fadB5	-				3.27804
Rv1913	Rv1913	+				0.95072
Rv1914c	Rv1914c	-				8.1387
Rv1915	aceAa	+	SD			30.4969	2160427	2.83	36	CCGTCATCGGTCAGTGATCTAGGTCGCCCGTCCGGGGATACACTCGGTCCG	2160335	0.9	128
Rv1916	aceAb	+			U	10.5195
Rv1917c	PPE34	-	U			0.452965	2167795	0.73	484	GTCCTGTTGGGCTGCTAGCCGGCTCGGGCTACCAGAACTACGGTGGTCTTA
Rv1918c	PPE35	-	SD			3.33143	2170683	0.48	71	TTCATTTGCTCGGATACACAATTCAAGATCTCCGCGTACTCTCATGCGCTA
Rv1919c	Rv1919c	-	SD			29.6213	2171569	3.6	44	GGCTGGTCCACTACGGCCGGCACGGACGGCTGCGCGGTAGGGTACGCGGCA	2171748	0.75	223
Rv1920	Rv1920	+				7.48744
Rv1921c	lppF	-				2.26219
Rv1922	Rv1922	+				2.7477
Rv1923	lipD	+				13.4348
Rv1924c	Rv1924c	-	SD	L_Alt		17.8914	2176989	1.26	59	CCGCATTGGTCGGACCCGAGTGCGCAACCGGGCTCCACTAGAGTCCGAACC	2176934	0.41	4	2177212	0.3	282
Rv1925	fadD31	+		L		183.052	2177087	35.32	0	CGGGGCCGCGCCTCATACGCACGATAAGCGTGGGTGTATAGACTGCGGTTA
Rv1926c	mpt63	-	U			15.0293	2179491	2.03	55	CTATCGAATCTGGAGTTAGCAGCGGGTCATTTGCGGCTTAAGGTAATGACG
Rv1927	Rv1927	+	U			10.6072	2179271	0.67	402	GGCCACCGGATAGCCGGGGATGACTGCCGTGCTGGATTTGAGATCACTGAC
Rv1928c	Rv1928c	-				2.06947
Rv1929c	Rv1929c	-				12.0745
Rv1930c	Rv1930c	-				0.281753
Rv1931c	Rv1931c	-	U			1.64978	2183514	0.3	275	GCACACTCGTCGCGCACACCGGTGTGTCCACGGATGGAAAGATGTTCAGCA
Rv1932	tpx	+		L		38.7047	2183372	6.44	0	GGCGCAGCCCTGCCCGAAAGACCGTGCACCGGTCTTGGCAGACTGTGCCCA
Rv1933c	fadE18	-				0.102387
Rv1934c	fadE17	-				0.154131
Rv1935c	echA13	-				0.354623
Rv1936	Rv1936	+	U			2.10396	2187324	0.59	60	CAAAGAAGCACTTGTGTACAACGAAGTATCTTGGTAGTACTGTGATATACG
Rv1937	Rv1937	+				1.09482
Rv1938	ephB	+				1.05309
Rv1939	Rv1939	+				0.662075
Rv1940	ribA1	+				2.82349
Rv1941	Rv1941	+	U			3.94101	2193615	2.28	49	TCTTGGGGTGTATGCGATCCGACTTTCCGATGATGTGCCAGGATTTGGGCT
Rv1942c	mazF5	-	U			5.64252	2195206	1.18	233	TTGCGTCCGATCAGGCGGATCCACGCCCCGGAGTGTGGCATAGTAGTGGCA
Rv1943c	mazE5	-	U			17.6163	2195829	0.27	482	TGCGAGCATCATATGCCGCGTGCGGTGGTGATGCGGCAGGATGTTGGACCA
Rv1944c	Rv1944c	-				3.63862
Rv1945	Rv1945	+		L		3.51303	2195989	1.58	0	AGCCTATGACGGCCCGGTTCTTGTCAGTGGTGCTTCGTAGAATCCGAGGCA
Rv1946c	lppG	-				1.08962
Rv1947	Rv1947	+	U			0.857593	2197688	0.41	336	CGTGGACCATTCTGTCTCAGCGCTGTGACCGCACGGTAGAGTTCGCCATCG
Rv1948c	Rv1948c	-				1.07685
Rv1949c	Rv1949c	-				0.387933
Rv1950c	Rv1950c	-				5.35041
[truncated: 2,030 more rows]

## Sheet: 1D
Antisense transcription start sites mapped to M. tuberculosis H37Rv CDS during exponential growth
TSSs mapped in antisense orientation to annotated M. tuberculosis genes are indicated. The antisense with strongest peak height has been designated as "strongest AS". For all the antisense TSS mapped, genome position and level of TSS expression are indicated.
				Strongest AS TSS		AS TSS		AS TSS		AS TSS		AS TSS
RvNumber	Synonym	Strand	Exponential AS RPKM	Genome position	TSS Expression	Genome position	TSS Expression	Genome position	TSS Expression	Genome position	TSS Expression	Genome position	TSS Expression
Rv0001	dnaA	+	5.04531	1267	3.2
Rv0002	dnaN	+	3.57505	2305	0.54
Rv0003	recF	+	0.262867
Rv0004	Rv0004	+	0.562159
Rv0005	gyrB	+	1.17893	5287	0.52
Rv0006	gyrA	+	3.5897	8207	0.86
Rv0007	Rv0007	+	0.098247
Rv0008c	Rv0008c	-	1.23758
Rv0009	ppiA	+	1.95208
Rv0010c	Rv0010c	-	22.5592
Rv0011c	Rv0011c	-	1.66157
Rv0012	Rv0012	+	0.340492
Rv0013	trpG	+	3.31262
Rv0014c	pknB	-	1.64196
Rv0015c	pknA	-	0.707316
Rv0016c	pbpA	-	1.28638
Rv0017c	rodA	-	0.755737
Rv0018c	pstP	-	0.914201
Rv0019c	fhaB	-	3.0137
Rv0020c	fhaA	-	3.36037	24670	0.87	23868	0.76
Rv0021c	Rv0021c	-	1.54468
Rv0022c	whiB5	-	0
Rv0023	Rv0023	+	0.104746
Rv0024	Rv0024	+	0.0425266
Rv0025	Rv0025	+	1.31787
Rv0026	Rv0026	+	6.38214	30184	1.93
Rv0027	Rv0027	+	0.707852
Rv0028	Rv0028	+	23.2453
Rv0029	Rv0029	+	1.84491	33047	0.44
Rv0030	Rv0030	+	0.454689
Rv0031	Rv0031	+	17.5676
Rv0032	bioF2	+	3.60463	34667	0.69
Rv0033	acpA	+	0.488817
Rv0034	Rv0034	+	1.56483
Rv0035	fadD34	+	8.81116
Rv0036c	Rv0036c	-	4.96517	39302	0.53
Rv0037c	Rv0037c	-	0.61674
Rv0038	Rv0038	+	3.17759	41903	0.54
Rv0039c	Rv0039c	-	0.457322
Rv0040c	mtc28	-	0.218762
Rv0041	leuS	+	4.707	45647	2.65	43622	0.5
Rv0042c	Rv0042c	-	0.560236
Rv0043c	Rv0043c	-	1.48631
Rv0044c	Rv0044c	-	0.0553377
Rv0045c	Rv0045c	-	0.368115
Rv0046c	ino1	-	66.4887	50564	11.53	50999	0.65
Rv0047c	Rv0047c	-	2.72979
Rv0048c	Rv0048c	-	20.6013	51981	1.23
Rv0049	Rv0049	+	0.757788
Rv0050	ponA1	+	0.153409
Rv0051	Rv0051	+	0.287106
Rv0052	Rv0052	+	0.755328
Rv0053	rpsF	+	1.34984
Rv0054	ssb	+	0.166928
Rv0055	rpsR1	+	4.04439
Rv0056	rplI	+	2.64249
Rv0057	Rv0057	+	1.03336
Rv0058	dnaB	+	0.248123
Rv0059	Rv0059	+	3.62574	63565	0.36
Rv0060	Rv0060	+	11.9363
Rv0061c	Rv0061c	-	2.35207
Rv0062	celA1	+	0.0969626
Rv0063	Rv0063	+	0.831163
Rv0064	Rv0064	+	0.862756	68781	0.71
Rv0064A	vapB1	+	0
Rv0065	vapC1	+	6.31007
Rv0066c	icd2	-	2.43845	74189	1.07	72958	0.69
Rv0067c	Rv0067c	-	10.8212
Rv0068	Rv0068	+	0.463779
Rv0069c	sdaA	-	1.36286
Rv0070c	glyA2	-	0.95763	78734	0.3
Rv0071	Rv0071	+	6.51861
Rv0072	Rv0072	+	1.3619
Rv0073	Rv0073	+	1.86166
Rv0074	Rv0074	+	0.210411
Rv0075	Rv0075	+	0.669711
Rv0076c	Rv0076c	-	8.48426	85190	0.87
Rv0077c	Rv0077c	-	0.895136
Rv0078	Rv0078	+	1.60347
Rv0078A	Rv0078A	-	1.52323
Rv0079	Rv0079	+	0.540856
Rv0080	Rv0080	+	1.40012	89158	0.33
Rv0081	Rv0081	+	0.225938
Rv0082	Rv0082	+	0.0811302
Rv0083	Rv0083	+	0.140234
Rv0084	hycD	+	0.057379
Rv0085	hycP	+	0.171688
Rv0086	hycQ	+	0.0245123
Rv0087	hycE	+	0.11549
Rv0088	Rv0088	+	0.774506
Rv0089	Rv0089	+	0.317798
Rv0090	Rv0090	+	0.566823
Rv0091	mtn	+	0.780076
Rv0092	ctpA	+	1.40369
Rv0093c	Rv0093c	-	0.575044
Rv0094c	Rv0094c	-	13.626	103776	0.29
Rv0095c	Rv0095c	-	4.58178
Rv0096	PPE1	+	1.52022
Rv0097	Rv0097	+	0.566564
Rv0098	fcoT	+	2.75356
Rv0099	fadD10	+	2.37542
Rv0100	Rv0100	+	6.02843
Rv0101	nrp	+	42.0824	110564	30.81	112895	4.4
Rv0102	Rv0102	+	0.844667
Rv0103c	ctpB	-	0.430095
Rv0104	Rv0104	+	3.41802	123210	0.57
Rv0105c	rpmB1	-	0
Rv0106	Rv0106	+	1.04677
Rv0107c	ctpI	-	0.483516
Rv0108c	Rv0108c	-	0.0058658
Rv0109	PE_PGRS1	+	0.158825
Rv0110	Rv0110	+	0.434977
Rv0111	Rv0111	+	4.72603
Rv0112	gca	+	0.243164
Rv0113	gmhA	+	5.32504	137693	3.01
Rv0114	gmhB	+	0.340231
Rv0115	hddA	+	2.35593	138605	0.73
Rv0116c	ldtA	-	3.98323
Rv0117	oxyS	+	0.617152
Rv0118c	oxcA	-	2.48595	142180	0.45
Rv0119	fadD7	+	1.24621
Rv0120c	fusA2	-	0.0854536
Rv0121c	Rv0121c	-	0
Rv0122	Rv0122	+	0.553261
Rv0123	Rv0123	+	4.55095
Rv0124	PE_PGRS2	+	20.9313
Rv0125	pepA	+	0.178381
Rv0126	treS	+	1.45233
Rv0127	mak	+	2.36483
Rv0128	Rv0128	+	3.05532
Rv0129c	fbpC	-	0.446225
Rv0130	htdZ	+	2.59995
Rv0131c	fadE1	-	0.109208
Rv0132c	fgd2	-	3.24498	160276	0.37
Rv0133	Rv0133	+	0.406231
Rv0134	ephF	+	1.32465
Rv0135c	Rv0135c	-	1.7385
Rv0136	cyp138	+	2.00666
Rv0137c	msrA	-	2.16369
Rv0138	Rv0138	+	0.721061
Rv0139	Rv0139	+	1.74505	166663	0.88
Rv0140	Rv0140	+	6.8965
Rv0141c	Rv0141c	-	8.12046	167572	1.43
Rv0142	Rv0142	+	0.906514
Rv0143c	Rv0143c	-	1.3669	169306	0.38
Rv0144	Rv0144	+	3.98562	170809	1.35
Rv0145	Rv0145	+	0.399508
Rv0146	Rv0146	+	0.446578
Rv0147	Rv0147	+	0.0901528
Rv0148	Rv0148	+	0.0220519
Rv0149	Rv0149	+	0.154538
Rv0150c	Rv0150c	-	20.7146
Rv0151c	PE1	-	3.07349
Rv0152c	PE2	-	2.06896
Rv0153c	ptbB	-	1.28841
Rv0154c	fadE2	-	0.0914379
Rv0155	pntAa	+	0.296179
Rv0156	pntAb	+	3.68803
Rv0157	pntB	+	6.05925
Rv0157A	Rv0157A	-	3.79081
Rv0158	Rv0158	+	1.88132
Rv0159c	PE3	-	5.71882
Rv0160c	PE4	-	5.33679
Rv0161	Rv0161	+	0.406351
Rv0162c	adhE1	-	2.85284	193117	0.94
Rv0163	Rv0163	+	15.2579	193360	0.73
Rv0164	TB18.5	+	1.96887
Rv0165c	mce1R	-	4.11634
Rv0166	fadD5	+	0.642023	196285	0.33
Rv0167	yrbE1A	+	3.19326	197084	0.84	196925	0.44
Rv0168	yrbE1B	+	0.771119
Rv0169	mce1A	+	0.765662	199505	0.67
Rv0170	mce1B	+	1.66471	200275	0.68
Rv0171	mce1C	+	3.69706	201675	2.97	201027	0.82
Rv0172	mce1D	+	4.07669	202828	0.86
Rv0173	lprK	+	0.976208
Rv0174	mce1F	+	0.917185	206610	0.48
Rv0175	Rv0175	+	0.200776
Rv0176	Rv0176	+	0.588291
Rv0177	Rv0177	+	0.396666
Rv0178	Rv0178	+	3.43751
Rv0179c	lprO	-	1.33363
Rv0180c	Rv0180c	-	8.81188	211325	3.69
Rv0181c	Rv0181c	-	0.0529446
Rv0182c	sigG	-	1.29385	214087	0.37
Rv0183	Rv0183	+	1.02357	214579	0.38
Rv0184	Rv0184	+	0.147839
Rv0185	Rv0185	+	0.0705992
Rv0186	bglS	+	35.9919
Rv0186A	mymT	-	6.96992	218392	0.56
Rv0187	Rv0187	+	1.8675
Rv0188	Rv0188	+	4.89944	219745	0.44
Rv0189c	ilvD	-	1.05645
Rv0190	Rv0190	+	0.0269073
Rv0191	Rv0191	+	2.75201	222392	0.52
Rv0192	Rv0192	+	2.28157	223632	1.43	223597	1.2
Rv0192A	Rv0192A	+	1.04194	223632	1.43
Rv0193c	Rv0193c	-	5.2481
Rv0194	Rv0194	+	6.07927	229717	0.45
Rv0195	Rv0195	+	1.96995
Rv0196	Rv0196	+	0.128076
Rv0197	Rv0197	+	1.34974
Rv0198c	zmp1	-	1.22258	235589	0.31	235266	0.27
Rv0199	Rv0199	+	39.0836	236681	6.45
Rv0200	Rv0200	+	5.9132
Rv0201c	Rv0201c	-	1.38259
Rv0202c	mmpL11	-	0.254321
Rv0203	Rv0203	+	0.466349
Rv0204c	Rv0204c	-	2.27813
Rv0205	Rv0205	+	4.16998
Rv0206c	mmpL3	-	1.76605	247283	0.87
Rv0207c	Rv0207c	-	7.21399	247397	0.41
Rv0208c	Rv0208c	-	0.418231
Rv0209	Rv0209	+	0.467626
Rv0210	Rv0210	+	0.661272
Rv0211	pckA	+	0.11157
Rv0212c	nadR	-	9.19147	253884	0.26
Rv0213c	Rv0213c	-	7.7318
Rv0214	fadD4	+	1.57205
Rv0215c	fadE3	-	0.367403
Rv0216	Rv0216	+	0.160765
Rv0217c	lipW	-	1.7744
Rv0218	Rv0218	+	4.09809	261421	0.33
Rv0219	Rv0219	+	3.28213
Rv0220	lipC	+	0.134554
Rv0221	Rv0221	+	0.540035
Rv0222	echA1	+	1.23575
Rv0223c	Rv0223c	-	4.42519	266538	1.09	267702	0.68
Rv0224c	Rv0224c	-	1.90126
Rv0225	Rv0225	+	0.19594
Rv0226c	Rv0226c	-	0.586047
Rv0227c	Rv0227c	-	0.138503
Rv0228	Rv0228	+	5.49384
Rv0229c	Rv0229c	-	3.48007	274397	1.22
Rv0230c	php	-	0.483844
Rv0231	fadE4	+	1.47589	277453	0.62
Rv0232	Rv0232	+	0.2916
Rv0233	nrdB	+	0.494421
Rv0234c	gabD1	-	2.92278
Rv0235c	Rv0235c	-	2.73339
Rv0236A	Rv0236A	-	2.42588
Rv0236c	aftD	-	4.02198	285210	0.52	284119	0.42
Rv0237	lpqI	+	0.174234
Rv0238	Rv0238	+	2.40107
Rv0239	vapB24	+	4.75044
Rv0240	vapC24	+	16.042
Rv0241c	htdX	-	0.487484
Rv0242c	fabG4	-	0.229539
Rv0243	fadA2	+	0.481303
Rv0244c	fadE5	-	1.44525
Rv0245	Rv0245	+	10.7153	296394	2.66	296444	2.64
Rv0246	Rv0246	+	4.69077
Rv0247c	Rv0247c	-	0.200526
Rv0248c	Rv0248c	-	28.8082	298918	13.88	299960	0.85
Rv0249c	Rv0249c	-	1.12614
Rv0250c	Rv0250c	-	0.269047
Rv0251c	hsp	-	0.353903
Rv0252	nirB	+	1.15709
Rv0253	nirD	+	8.55231
Rv0254c	cobU	-	1.59664
Rv0255c	cobQ1	-	0.024215
Rv0256c	PPE2	-	10.7945	307974	0.85	308767	0.72
Rv0257	Rv0257	+	9.13243	309839	1.34
Rv0258c	Rv0258c	-	2.62151
Rv0259c	Rv0259c	-	4.46489	311316	0.53	311473	0.49
Rv0260c	Rv0260c	-	18.3185
Rv0261c	narK3	-	1.48827
Rv0262c	aac	-	0.208546
Rv0263c	Rv0263c	-	0.126006
Rv0264c	Rv0264c	-	0
Rv0265c	Rv0265c	-	0.0391748
Rv0266c	oplA	-	0.396071
Rv0267	narU	+	316.259
Rv0268c	Rv0268c	-	6.5967	323020	0.65
Rv0269c	Rv0269c	-	16.6825
Rv0270	fadD2	+	1.32583
Rv0271c	fadE6	-	11.8409
Rv0272c	Rv0272c	-	12.7061	329102	2.9
Rv0273c	Rv0273c	-	0.575973
Rv0274	Rv0274	+	5.99989
Rv0275c	Rv0275c	-	3.0217	331650	0.42
Rv0276	Rv0276	+	0.639056
Rv0277A	vapB25	-	1.04589
Rv0277c	vapC25	-	3.75631
Rv0278c	PE_PGRS3	-	1.71225
Rv0279c	PE_PGRS4	-	7.88818
Rv0280	PPE3	+	2.20122	340045	2.09
Rv0281	Rv0281	+	4.11425
Rv0282	eccA3	+	0.194585
Rv0283	eccB3	+	1.20218
Rv0284	eccC3	+	1.27797	347509	0.84	345941	0.64
Rv0285	PE5	+	0.233344
Rv0286	PPE4	+	0.581871
Rv0287	esxG	+	0.377923
Rv0288	esxH	+	0.00799155
Rv0289	espG3	+	0.0444871
Rv0290	eccD3	+	0.0625581
Rv0291	mycP3	+	0.203842
Rv0292	eccE3	+	4.09296
Rv0293c	Rv0293c	-	1.32995
Rv0294	tam	+	2.86883
Rv0295c	Rv0295c	-	0.10825
Rv0296c	Rv0296c	-	0.699616
Rv0297	PE_PGRS5	+	0.0229133
Rv0298	Rv0298	+	1.13768
Rv0299	Rv0299	+	1.01163
Rv0300	vapB2	+	0.538648
Rv0301	vapC2	+	2.83285	364369	0.55
Rv0302	Rv0302	+	0.352362
Rv0303	Rv0303	+	0.444606
Rv0304c	PPE5	-	4.39828
Rv0305c	PPE6	-	4.93207	372897	0.46	373089	0.26
Rv0306	Rv0306	+	3.32959
Rv0307c	Rv0307c	-	0.480213
Rv0308	Rv0308	+	0.332726
Rv0309	Rv0309	+	0.30484
Rv0310c	Rv0310c	-	13.0066
Rv0311	Rv0311	+	0.0553377
Rv0312	Rv0312	+	0.233208
Rv0313	Rv0313	+	5.61614
Rv0314c	Rv0314c	-	6.87556	382887	1.82
Rv0315	Rv0315	+	0.0439608
Rv0316	Rv0316	+	6.51448	384872	0.36
Rv0317c	glpQ2	-	0.239048
Rv0318c	Rv0318c	-	3.054	387083	0.35
Rv0319	pcp	+	6.26259
Rv0320	Rv0320	+	0.344212
Rv0321	dcd	+	0.604359
Rv0322	udgA	+	0.7114
Rv0323c	Rv0323c	-	2.21067
Rv0324	Rv0324	+	1.38889
Rv0325	Rv0325	+	1.17495
Rv0326	Rv0326	+	1.40368
Rv0327c	cyp135A1	-	4.02278
Rv0328	Rv0328	+	0.122062
Rv0329c	Rv0329c	-	9.52176
Rv0330c	Rv0330c	-	2.71692
Rv0331	Rv0331	+	2.53197	396848	0.62
Rv0332	Rv0332	+	0.327605
Rv0333	Rv0333	+	0
Rv0334	rmlA	+	0.176119
Rv0335c	PE6	-	3.66908
Rv0336	Rv0336	+	3.6754
Rv0337c	aspC	-	0.439939
Rv0338c	Rv0338c	-	0.364878
Rv0339c	Rv0339c	-	1.41664
Rv0340	Rv0340	+	0.032112
Rv0341	iniB	+	0.709027
Rv0342	iniA	+	2.69235	410954	1.58	412280	0.29
Rv0343	iniC	+	0.805957
Rv0344c	lpqJ	-	2.52189
Rv0345	Rv0345	+	4.20705
Rv0346c	ansP2	-	0.77996
Rv0347	Rv0347	+	1.71617
Rv0348	Rv0348	+	10.1347	418889	0.64	418586	0.45
Rv0349	Rv0349	+	0.7535
Rv0350	dnaK	+	2.21506	420925	0.65	420155	0.5	421430	0.36
Rv0351	grpE	+	0.0612875
Rv0352	dnaJ1	+	0.0366221
Rv0353	hspR	+	0.488231
Rv0354c	PPE7	-	89.5567
Rv0355c	PPE8	-	2.83548	431506	1.27	427997	0.94	427018	0.25
Rv0356c	Rv0356c	-	40.1347	434969	1.9	435059	0.4
Rv0357c	purA	-	3.67043	436578	0.91
Rv0358	Rv0358	+	2.99296
Rv0359	Rv0359	+	6.2499
Rv0360c	Rv0360c	-	0.171159
Rv0361	Rv0361	+	0.596161
Rv0362	mgtE	+	13.1829
Rv0363c	fba	-	1.18263
Rv0364	Rv0364	+	1.94183
Rv0365c	Rv0365c	-	1.00388
Rv0366c	Rv0366c	-	0.191666
Rv0367c	Rv0367c	-	0
Rv0368c	Rv0368c	-	2.99708
Rv0369c	Rv0369c	-	0.0697767
Rv0370c	Rv0370c	-	4.20107
Rv0371c	Rv0371c	-	0.124485
Rv0372c	Rv0372c	-	0
Rv0373c	Rv0373c	-	0.169342
Rv0374c	Rv0374c	-	0.150042
Rv0375c	Rv0375c	-	0.173945
Rv0376c	Rv0376c	-	5.60093
Rv0377	Rv0377	+	0.304986
Rv0378	Rv0378	+	0.171423
Rv0379	secE2	+	0.866766
Rv0380c	Rv0380c	-	6.27406
Rv0381c	Rv0381c	-	3.73442
Rv0382c	pyrE	-	0.153509
Rv0383c	Rv0383c	-	2.92973	458917	1.33
Rv0384c	clpB	-	0.636097
Rv0385	Rv0385	+	1.6337
Rv0386	Rv0386	+	1.08347
Rv0387c	Rv0387c	-	0.3424
Rv0388c	PPE9	-	1.11563
Rv0389	purT	+	0.295991
Rv0390	Rv0390	+	0
Rv0391	metZ	+	0.805066
Rv0392c	ndhA	-	0.710342
Rv0393	Rv0393	+	1.33134
Rv0394c	Rv0394c	-	0.600877
Rv0395	Rv0395	+	0.372686
Rv0396	Rv0396	+	15.2295
Rv0397	Rv0397	+	13.0488	476127	0.32
Rv0398c	Rv0398c	-	7.3362
Rv0399c	lpqK	-	0.310096
Rv0400c	fadE7	-	0.0630129
Rv0401	Rv0401	+	0
Rv0402c	mmpL1	-	2.69383
Rv0403c	mmpS1	-	1.57219
Rv0404	fadD30	+	8.20237	484950	1.43	485096	1.19
Rv0405	pks6	+	0.345314
Rv0406c	Rv0406c	-	2.81856
Rv0407	fgd1	+	0.741015
Rv0408	pta	+	0.199998
Rv0409	ackA	+	1.07402
Rv0410c	pknG	-	0.686948
Rv0411c	glnH	-	0.529688
Rv0412c	Rv0412c	-	8.03357	498504	6.18	498320	0.45
Rv0413	mutT3	+	0.313717
Rv0414c	thiE	-	3.73422
Rv0415	thiO	+	0.0731862
Rv0416	thiS	+	0.209493
Rv0417	thiG	+	1.71252
Rv0418	lpqL	+	0.139364
Rv0419	lpqM	+	1.14709
Rv0420c	Rv0420c	-	8.92261
Rv0421c	Rv0421c	-	0.349173
Rv0422c	thiD	-	0.323127
Rv0423c	thiC	-	0.0455243
Rv0424c	Rv0424c	-	2.36004
Rv0425c	ctpH	-	0.577919	514816	0.3
Rv0426c	Rv0426c	-	0
Rv0427c	xthA	-	0.65995
Rv0428c	Rv0428c	-	0
Rv0429c	def	-	0.387192
Rv0430	Rv0430	+	0.252346
Rv0431	Rv0431	+	2.31034
Rv0432	sodC	+	0.153367
Rv0433	Rv0433	+	0.164736
Rv0434	Rv0434	+	3.25091
Rv0435c	Rv0435c	-	0.365231
Rv0436c	pssA	-	0.951798
Rv0437c	psd	-	0.225938
Rv0438c	moeA2	-	3.95218
Rv0439c	Rv0439c	-	0.553381
Rv0440	groEL2	+	1.16911
Rv0441c	Rv0441c	-	9.8749	530487	1.66
Rv0442c	PPE10	-	3.91762
Rv0443	Rv0443	+	1.31428
Rv0444c	rskA	-	2.35484
Rv0445c	sigK	-	1.52208
Rv0446c	Rv0446c	-	0.543431
Rv0447c	ufaA1	-	0.66885
Rv0448c	Rv0448c	-	57.6636	536565	0.74	536607	0.74
Rv0449c	Rv0449c	-	0.646504
Rv0450c	mmpL4	-	1.57544	540227	0.4
Rv0451c	mmpS4	-	0.871561
Rv0452	Rv0452	+	0.0651755
Rv0453	PPE11	+	4.48974	544726	1.65
Rv0454	Rv0454	+	63.3217	545114	3.04
Rv0455c	Rv0455c	-	2.1981	545680	0.68
Rv0456A	mazF1	-	0
Rv0456B	mazE1	-	0.364294
Rv0456c	echA2	-	6.5595	546343	0.4
Rv0457c	Rv0457c	-	0.665585	549110	0.5
Rv0458	Rv0458	+	0.395881
Rv0459	Rv0459	+	9.87701
Rv0460	Rv0460	+	30.8521	551832	0.74
Rv0461	Rv0461	+	4.76868	552205	0.84
Rv0462	lpdC	+	0.438539
Rv0463	Rv0463	+	10.86
Rv0464c	Rv0464c	-	5.24141	554325	1.34
Rv0465c	Rv0465c	-	0.447847
Rv0466	Rv0466	+	0.564093
Rv0467	icl1	+	0.613322
Rv0468	fadB2	+	2.12104	559750	0.77
Rv0469	umaA	+	2.06785
Rv0470A	Rv0470A	-	0.0816704
Rv0470c	pcaA	-	2.7656
Rv0471c	Rv0471c	-	0.219928
Rv0472c	Rv0472c	-	0.364646
Rv0473	Rv0473	+	0.398274
Rv0474	Rv0474	+	0.66814
Rv0475	hbhA	+	0
Rv0476	Rv0476	+	0.00713601
Rv0477	Rv0477	+	0.266118
Rv0478	deoC	+	2.99269
Rv0479c	Rv0479c	-	2.62806	568353	1.18
Rv0480c	Rv0480c	-	3.12467
Rv0481c	Rv0481c	-	1.20562
Rv0482	murB	+	11.8318
Rv0483	lprQ	+	1.74334
Rv0484c	Rv0484c	-	4.71718
Rv0485	Rv0485	+	1.22135	574279	0.73
Rv0486	mshA	+	0.114391
Rv0487	Rv0487	+	0.092628
Rv0488	Rv0488	+	0.183027
Rv0489	gpm1	+	0
Rv0490	senX3	+	0.42757
Rv0491	regX3	+	0.345975
Rv0492A	Rv0492A	-	1.3638
Rv0492c	Rv0492c	-	1.36473
Rv0493c	Rv0493c	-	0.271155
Rv0494	Rv0494	+	10.6801
Rv0495c	Rv0495c	-	0.245546
Rv0496	Rv0496	+	0.741387
Rv0497	Rv0497	+	1.74809
Rv0498	Rv0498	+	1.50715
Rv0499	Rv0499	+	0.0888259
Rv0500	proC	+	7.05808	590803	1.28
Rv0500A	Rv0500A	+	0.164667
Rv0500B	Rv0500B	+	0.740558
Rv0501	galE2	+	2.6578	592279	1.28
Rv0502	Rv0502	+	3.60762	593126	1.37
Rv0503c	cmaA2	-	5.0046
Rv0504c	Rv0504c	-	1.59623
Rv0505c	serB1	-	0.0784545
Rv0506	mmpS2	+	0.676092
Rv0507	mmpL2	+	0.473048
Rv0508	Rv0508	+	4.03262
Rv0509	hemA	+	5.03937	601331	3.77
Rv0510	hemC	+	0.211678
Rv0511	hemD	+	0
Rv0512	hemB	+	0.0726693
Rv0513	Rv0513	+	0
Rv0514	Rv0514	+	0.129971
Rv0515	Rv0515	+	4.79309
Rv0516c	Rv0516c	-	2.98338
Rv0517	Rv0517	+	2.06046
Rv0518	Rv0518	+	0.916626	610213	0.53
Rv0519c	Rv0519c	-	0.611579
Rv0520	Rv0520	+	0.324736
Rv0521	Rv0521	+	0
Rv0522	gabP	+	4.24005
Rv0523c	Rv0523c	-	2.30745
Rv0524	hemL	+	0.309644
Rv0525	Rv0525	+	0.799208
Rv0526	Rv0526	+	0.0552846
Rv0527	ccdA	+	0.258688
Rv0528	Rv0528	+	0
Rv0529	ccsA	+	0.0800251
Rv0530	Rv0530	+	2.30387
Rv0531	Rv0531	+	0.300342
Rv0532	PE_PGRS6	+	4.23327
Rv0533c	fabH	-	3.39157
Rv0534c	menA	-	0.377192
Rv0535	pnp	+	0
Rv0536	galE3	+	5.18817
Rv0537c	Rv0537c	-	0.424617
Rv0538	Rv0538	+	8.32899
Rv0539	Rv0539	+	67.8459	631940	0.87
Rv0540	Rv0540	+	0.280253
Rv0541c	Rv0541c	-	0.219564
Rv0542c	menE	-	0.141654
Rv0543c	Rv0543c	-	0.12868
Rv0544c	Rv0544c	-	0.216971
Rv0545c	pitA	-	1.48048	636744	0.68
Rv0546c	Rv0546c	-	1.05437
Rv0547c	Rv0547c	-	0.826461
Rv0548c	menB	-	0.133753
Rv0549c	vapC3	-	0
Rv0550c	vapB3	-	0
Rv0551c	fadD8	-	0.611922
Rv0552	Rv0552	+	1.98668
Rv0553	menC	+	1.18547
Rv0554	bpoC	+	0.811917
Rv0555	menD	+	0.137845
Rv0556	Rv0556	+	0.27035
Rv0557	mgtA	+	0.18551
Rv0558	menH	+	3.65202
Rv0559c	Rv0559c	-	10.3706
Rv0560c	Rv0560c	-	1.34249
Rv0561c	Rv0561c	-	0.192856
Rv0562	grcC1	+	0.258514
Rv0563	htpX	+	0.0521852
Rv0564c	gpdA1	-	4.50839
Rv0565c	Rv0565c	-	1.83905	656457	1.11
Rv0566c	Rv0566c	-	0.762808
Rv0567	Rv0567	+	1.43087
Rv0568	cyp135B1	+	0.0830125
Rv0569	Rv0569	+	0.137563
Rv0570	nrdZ	+	0.444851	661540	0.31
Rv0571c	Rv0571c	-	1.07564
Rv0572c	Rv0572c	-	0.333307
Rv0573c	pncB2	-	1.68298
Rv0574c	Rv0574c	-	0.285613
Rv0575c	Rv0575c	-	0.272973
Rv0576	Rv0576	+	0.965253	670137	0.39
Rv0577	TB27.3	+	2.22851
Rv0578c	PE_PGRS7	-	0.455284
Rv0579	Rv0579	+	4.13618
Rv0580c	Rv0580c	-	0.636785
Rv0581	vapB26	+	0.167139
Rv0582	vapC26	+	6.42431
Rv0583c	lpqN	-	18.1512	678584	3.05	678896	1.31	678861	1.48
Rv0584	Rv0584	+	7.38201	680493	3.04
Rv0585c	Rv0585c	-	3.94436
Rv0586	mce2R	+	0.0538246
Rv0587	yrbE2A	+	1.29582
Rv0588	yrbE2B	+	0.447951
Rv0589	mce2A	+	0.091212
Rv0590	mce2B	+	0.471299
Rv0590A	Rv0590A	+	0
Rv0591	mce2C	+	2.67184
Rv0592	mce2D	+	1.02883
Rv0593	lprL	+	21.8942	692505	1.12	692254	1.01
Rv0594	mce2F	+	1.42298
Rv0595c	vapC4	-	0.34517
Rv0596c	vapB4	-	2.12785
Rv0597c	Rv0597c	-	2.97975	696336	0.63
Rv0598c	vapC27	-	0.347291
Rv0599c	vapB27	-	0.164667
Rv0600c	Rv0600c	-	15.7702
Rv0601c	Rv0601c	-	6.1014
Rv0602c	tcrA	-	0.342076
Rv0603	Rv0603	+	0
Rv0604	lpqO	+	5.39595
Rv0605	Rv0605	+	0.0548205
Rv0606	Rv0606	+	0.298077
Rv0607	Rv0607	+	1.3576
Rv0608	vapB28	+	0
Rv0609	vapC28	+	0.278178
Rv0609A	Rv0609A	+	2.20042
Rv0610c	Rv0610c	-	0.0646468
Rv0611c	Rv0611c	-	35.1386	706075	7.43
Rv0612	Rv0612	+	1.74664
Rv0613c	Rv0613c	-	0.0745842
Rv0614	Rv0614	+	5.02816	709515	1.44
Rv0615	Rv0615	+	0.235787
Rv0616A	vapB29	+	0.605441
Rv0616c	Rv0616c	-	78.167	710782	1.61
Rv0617	vapC29	+	1.30489
Rv0618	galTa	+	0.58917
Rv0619	galTb	+	0.0695127
Rv0620	galK	+	0.0658753
Rv0621	Rv0621	+	0.0365238
Rv0622	Rv0622	+	9.78443	715932	0.46
Rv0623	vapB30	+	0.239259
Rv0624	vapC30	+	0.870132
Rv0625c	Rv0625c	-	2.44893
Rv0626	vapB5	+	0.276423
Rv0627	vapC5	+	1.10114
Rv0628c	Rv0628c	-	0.25485
Rv0629c	recD	-	0.148056
Rv0630c	recB	-	2.36078	724228	0.67
Rv0631c	recC	-	0.0236024
Rv0632c	echA3	-	1.02312
Rv0633c	Rv0633c	-	1.16082	729340	0.24
Rv0634A	Rv0634A	+	8.9902	731178	1.49
Rv0634B	rpmG2	+	1.15031
Rv0634c	Rv0634c	-	0.499466
Rv0635	hadA	+	0.546899
Rv0636	hadB	+	3.75456	732808	0.39	732632	0.33
Rv0637	hadC	+	0.0217252
Rv0638	secE1	+	0.249568
Rv0639	nusG	+	1.60384
Rv0640	rplK	+	0.907016
Rv0641	rplA	+	0.495782
Rv0642c	mmaA4	-	2.84808	736924	0.34
Rv0643c	mmaA3	-	0.493056
Rv0644c	mmaA2	-	0.178255
Rv0645c	mmaA1	-	4.30215	740177	0.44
Rv0646c	lipG	-	0.88089
Rv0647c	Rv0647c	-	0.417967
Rv0648	Rv0648	+	1.41591
Rv0649	fabD2	+	0
Rv0650	Rv0650	+	0.125174
Rv0651	rplJ	+	0.434113
Rv0652	rplL	+	0.695971
Rv0653c	Rv0653c	-	51.2607
Rv0654	Rv0654	+	1.0245
Rv0655	mkl	+	0.359129	751523	0.35
Rv0656c	vapC6	-	9.55131
Rv0657c	vapB6	-	0.250718
Rv0658c	Rv0658c	-	0.666352
Rv0659c	mazF2	-	0.20879
Rv0660c	mazE2	-	0
Rv0661c	vapC7	-	0
Rv0662c	vapB7	-	0.152997
Rv0663	atsD	+	0.765528
Rv0664	vapB8	+	27.9775	758636	5.91
Rv0665	vapC8	+	0.114974
Rv0666	Rv0666	+	0
Rv0667	rpoB	+	0.262159
Rv0668	rpoC	+	0.168738
Rv0669c	Rv0669c	-	7.1475	769434	0.28
Rv0670	end	+	0.166421
Rv0671	lpqP	+	0.263925
Rv0672	fadE8	+	0.242315
Rv0673	echA4	+	0.17747
Rv0674	Rv0674	+	1.57343
Rv0675	echA5	+	211.662
Rv0676c	mmpL5	-	0.492103
Rv0677c	mmpS5	-	0.442993
Rv0678	Rv0678	+	2.20506
Rv0679c	Rv0679c	-	65.2346
Rv0680c	Rv0680c	-	18.6203
Rv0681	Rv0681	+	0
Rv0682	rpsL	+	0.00422
Rv0683	rpsG	+	0.417215
Rv0684	fusA1	+	0.552983
Rv0685	tuf	+	0.330747
Rv0686	Rv0686	+	0.680167
Rv0687	Rv0687	+	0.330579
Rv0688	Rv0688	+	2.33889	788637	0.98
Rv0689c	Rv0689c	-	1.60998
Rv0690c	Rv0690c	-	1.12253
Rv0691A	Rv0691A	+
Rv0691c	Rv0691c	-	0.56987
Rv0692	Rv0692	+	0.0569495
Rv0693	pqqE	+	0.192128
Rv0694	lldD1	+	0.841376	794160	0.38
Rv0695	Rv0695	+	1.8898	795036	0.59
Rv0696	Rv0696	+	0.0452666
Rv0697	Rv0697	+	0.61074
Rv0698	Rv0698	+	13.1487	799217	1.36
Rv0699	Rv0699	+	1.79165
Rv0700	rpsJ	+	0.366863
Rv0701	rplC	+	0.351097
Rv0702	rplD	+	0.295896
Rv0703	rplW	+	0.520266
Rv0704	rplB	+	1.3797
Rv0705	rpsS	+	1.93325
Rv0706	rplV	+	0.546812
Rv0707	rpsC	+	0.379977
Rv0708	rplP	+	1.84735
Rv0709	rpmC	+	5.26219	805643	0.45
Rv0710	rpsQ	+	0.699396
Rv0711	atsA	+	0.464712
Rv0712	Rv0712	+	0.240488
Rv0713	Rv0713	+	0.551087
Rv0714	rplN	+	0.82725
Rv0715	rplX	+	0.355357
Rv0716	rplE	+	0.0690255
Rv0717	rpsN1	+	0.628885
Rv0718	rpsH	+	0.195283
Rv0719	rplF	+	0
Rv0720	rplR	+	0.105602
Rv0721	rpsE	+	1.17253
Rv0722	rpmD	+	0
Rv0723	rplO	+	0
Rv0724	sppA	+	0.711274
Rv0724A	Rv0724A	-	7.7334
Rv0725c	Rv0725c	-	8.30229
Rv0726c	Rv0726c	-	0.46534
Rv0727c	fucA	-	12.369	820269	1.19
Rv0728c	serA2	-	2.63217
Rv0729	xylB	+	3.1263
Rv0730	Rv0730	+	0.343053
Rv0731c	Rv0731c	-	9.23176
Rv0732	secY	+	1.75011
Rv0733	adk	+	0.826987
Rv0734	mapA	+	0
Rv0735	sigL	+	0.207751
Rv0736	rslA	+	13.5534	828227	1.46
Rv0737	Rv0737	+	0.837971
Rv0738	Rv0738	+	0
Rv0739	Rv0739	+	0.368905
Rv0740	Rv0740	+	4.25028	831994	0.54
Rv0741	Rv0741	+	4.71636
Rv0742	PE_PGRS8	+	0.272751
Rv0743c	Rv0743c	-	0.722403
Rv0744c	Rv0744c	-	0.171963
Rv0745	Rv0745	+	4.16093
Rv0746	PE_PGRS9	+	2.28997
Rv0747	PE_PGRS10	+	0.657714
Rv0748	vapB31	+	0.442248
Rv0749	vapC31	+	4.52793
Rv0749A	Rv0749A	-	0.262299
Rv0750	Rv0750	+	3.02533
Rv0751c	mmsB	-	0.635045
Rv0752c	fadE9	-	0.0331582
Rv0753c	mmsA	-	0.421428
Rv0754	PE_PGRS11	+	2.09633	847863	0.3
Rv0755A	Rv0755A	-	0.613823
Rv0755c	PPE12	-	0.925752	848322	0.34
Rv0756c	Rv0756c	-	5.82208
Rv0757	phoP	+	78.692	851739	25.28
Rv0758	phoR	+	5.3382	852683	0.77
Rv0759c	Rv0759c	-	5.84965
Rv0760c	Rv0760c	-	0.420782
Rv0761c	adhB	-	3.44481	855408	3.03
Rv0762c	Rv0762c	-	2.20154
Rv0763c	Rv0763c	-	0.366612
Rv0764c	cyp51	-	2.43793	856768	0.42
Rv0765c	Rv0765c	-	0.506769
Rv0766c	cyp123	-	1.21962	860003	0.25
Rv0767c	Rv0767c	-	0.579552
Rv0768	aldA	+	0.0509165
Rv0769	Rv0769	+	0.449233
Rv0770	Rv0770	+	0.256274
Rv0771	Rv0771	+	1.10213
Rv0772	purD	+	0.371345
Rv0773c	ggtA	-	1.07951
Rv0774c	Rv0774c	-	3.09761	868281	1.48
Rv0775	Rv0775	+	0.656694
Rv0776c	Rv0776c	-	7.24112
Rv0777	purB	+	0.319866
Rv0778	cyp126	+	2.42757	872102	0.49
Rv0779c	Rv0779c	-	8.46498	873085	1.39
Rv0780	purC	+	3.82725	874164	1.51
Rv0781	ptrBa	+	0.0792675
Rv0782	ptrBb	+	1.26342
Rv0783c	emrB	-	1.5015	877470	1.07	877433	0.98
Rv0784	Rv0784	+	0.488817
Rv0785	Rv0785	+	0.620131
Rv0786c	Rv0786c	-	0.292179
Rv0787	Rv0787	+	130.822	882387	3.65	881713	0.89
Rv0787A	Rv0787A	+	0.187206
Rv0788	purQ	+	0.217606
Rv0789c	Rv0789c	-	9.24459
Rv0790c	Rv0790c	-	1.51379
Rv0791c	Rv0791c	-	4.01316
Rv0792c	Rv0792c	-	5.74228	885907	0.47	886080	0.46
Rv0793	Rv0793	+	6.54818	886879	0.66
Rv0794c	Rv0794c	-	0.969762
Rv0795	Rv0795	+	0
Rv0796	Rv0796	+	2.07906
Rv0797	Rv0797	+	9.84832
Rv0798c	cfp29	-	4.26913	891914	0.43
Rv0799c	Rv0799c	-	0.15361
Rv0800	pepC	+	0.282266
Rv0801	Rv0801	+	0.469212
Rv0802c	Rv0802c	-	1.84535
Rv0803	purL	+	0.107765
Rv0804	Rv0804	+	0
Rv0805	Rv0805	+	0.932222
Rv0806c	cpsY	-	8.07848
Rv0807	Rv0807	+	0
Rv0808	purF	+	0.871839	903374	0.28
Rv0809	purM	+	16.0537	904208	2.27
Rv0810c	Rv0810c	-	0.634302
Rv0811c	Rv0811c	-	0.032491
Rv0812	Rv0812	+	2.33362	907151	0.38
Rv0813c	Rv0813c	-	1.21687
Rv0814c	sseC2	-	0
Rv0815c	cysA2	-	0.0587968
Rv0816c	thiX	-	9.21193	910032	0.44
Rv0817c	Rv0817c	-	2.06393	910032	0.44
Rv0818	Rv0818	+	0.100439
Rv0819	mshD	+	2.60984
Rv0820	phoT	+	35.6836
Rv0821c	phoY2	-	2.10231	913643	0.36
Rv0822c	Rv0822c	-	0.554852
Rv0823c	Rv0823c	-	0.261639
Rv0824c	desA1	-	0.43984
Rv0825c	Rv0825c	-	1.15707
Rv0826	Rv0826	+	1.67475	919635	0.86
Rv0827c	kmtR	-	0.74828
Rv0828c	Rv0828c	-	0.40285
Rv0829	Rv0829	+	8.13737
Rv0830	Rv0830	+	5.58788
Rv0831c	Rv0831c	-	8.61692
Rv0832	PE_PGRS12	+	0.0870097
Rv0833	PE_PGRS13	+	3.61904
Rv0834c	PE_PGRS14	-	0.294029
Rv0835	lpqQ	+	0.171943
Rv0836c	Rv0836c	-	9.82958
Rv0837c	Rv0837c	-	2.38531
Rv0838	lpqR	+	0.291414
Rv0839	Rv0839	+	0.574806
Rv0840c	pip	-	17.5485
Rv0841	Rv0841	+	11.0668
Rv0842	Rv0842	+	135.794	938239	23.97
Rv0843	Rv0843	+	14.6482	939939	0.75
Rv0844c	narL	-	0.192039
Rv0845	Rv0845	+	1.98383
Rv0846c	Rv0846c	-	1.4018	942977	0.66
Rv0847	lpqS	+	0.207952
Rv0848	cysK2	+	0.225457
Rv0849	Rv0849	+	1.25834	946690	0.33
Rv0850	Rv0850	+	12.8669
Rv0851c	Rv0851c	-	0.273749
Rv0852	fadD16	+	2.30591
Rv0853c	pdc	-	1.22568
Rv0854	Rv0854	+	0.146645
Rv0855	far	+	0.194551
Rv0856	Rv0856	+	0.192383
Rv0857	Rv0857	+	2.16966
Rv0858c	dapC	-	3.23542	954525	0.52
Rv0859	fadA	+	0.56681
Rv0860	fadB	+	0.157991
Rv0861c	ercc3	-	1.92685
Rv0862c	Rv0862c	-	0.177065
Rv0863	Rv0863	+	2.61286	962613	0.42
Rv0864	moaC2	+	0.37466
Rv0865	mog	+	0.155179
Rv0866	moaE2	+	5.13716
Rv0867c	rpfA	-	1.04163
Rv0868c	moaD2	-	4.85078
Rv0869c	moaA2	-	0.0683362
Rv0870c	Rv0870c	-	6.4017	967726	0.7
Rv0871	cspB	+	3.33753
Rv0872c	PE_PGRS15	-	0.574688
Rv0873	fadE10	+	0.0761104
Rv0874c	Rv0874c	-	3.13835
Rv0875c	Rv0875c	-	1.02316
Rv0876c	Rv0876c	-	0.191958
Rv0877	Rv0877	+	0.450687
Rv0878c	PPE13	-	38.376
Rv0879c	Rv0879c	-	0.207971
Rv0880	Rv0880	+	0
Rv0881	Rv0881	+	0.816215
Rv0882	Rv0882	+	31.9421
Rv0883c	Rv0883c	-	1.04448
Rv0884c	serC	-	0.134973
Rv0885	Rv0885	+	2.7673	983651	2.24
Rv0886	fprB	+	0.291343
Rv0887c	Rv0887c	-	4.82208
Rv0888	Rv0888	+	7.15066	988276	2.03
Rv0889c	citA	-	1.17977
Rv0890c	Rv0890c	-	0.721293
Rv0891c	Rv0891c	-	1.16264
Rv0892	Rv0892	+	1.38957
Rv0893c	Rv0893c	-	2.53358
Rv0894	Rv0894	+	47.7444	997350	0.52
Rv0895	Rv0895	+	6.45939
Rv0896	gltA2	+	1.09951	1000142	0.37
Rv0897c	Rv0897c	-	2.36798
Rv0898c	Rv0898c	-	0.136635
Rv0899	ompA	+	0.808445	1002867	0.54
Rv0900	Rv0900	+	0
Rv0901	Rv0901	+	0.857419
Rv0902c	prrB	-	8.16254	1005434	2.07
Rv0903c	prrA	-	0.423241
Rv0904c	accD3	-	4.44041	1006734	1.78
Rv0905	echA6	+	0.600806
Rv0906	Rv0906	+	0.0614224
Rv0907	Rv0907	+	0.731295
Rv0908	ctpE	+	0.478031
Rv0909	Rv0909	+	0.303364
Rv0910	Rv0910	+	0.205296
Rv0911	Rv0911	+	0.602423
Rv0912	Rv0912	+	3.15156
Rv0913c	Rv0913c	-	0.133704
Rv0914c	Rv0914c	-	0.0627809
Rv0915c	PPE14	-	1.33072
Rv0916c	PE7	-	0.589619
Rv0917	betP	+	0.473218	1023683	0.37
Rv0918	Rv0918	+	2.80771
Rv0919	Rv0919	+	17.3561
Rv0920c	Rv0920c	-	0.360856
Rv0921	Rv0921	+	3.23036	1027278	1.4
Rv0922	Rv0922	+	0.171641
Rv0923c	Rv0923c	-	8.93539
Rv0924c	mntH	-	0.467776
Rv0925c	Rv0925c	-	0.154217
Rv0926c	Rv0926c	-	0.132277
Rv0927c	Rv0927c	-	0.181719
Rv0928	pstS3	+	0.695127
Rv0929	pstC2	+	0.682301
Rv0930	pstA1	+	17.0503
Rv0931c	pknD	-	0.830962
Rv0932c	pstS2	-	31.8097	1040645	17.39
Rv0933	pstB	+	0.256411
Rv0934	pstS1	+	0.413134
Rv0935	pstC1	+	4.7869	1043877	2.32
Rv0936	pstA2	+	3.20719
Rv0937c	mku	-	0.685228
Rv0938	ligD	+	0.258603
Rv0939	Rv0939	+	0.413519
Rv0940c	Rv0940c	-	1.32917
Rv0941c	Rv0941c	-	0.532496
Rv0942	Rv0942	+	51.5825	1052519	0.6	1052607	0.45
Rv0943c	Rv0943c	-	1.61237
Rv0944	Rv0944	+	0.470532
Rv0945	Rv0945	+	1.99357
Rv0946c	pgi	-	0.443333
Rv0947c	Rv0947c	-	0
Rv0948c	Rv0948c	-	0.235951
Rv0949	uvrD1	+	0.34298
Rv0950c	Rv0950c	-	1.41991	1061618	0.49
Rv0951	sucC	+	1.00655	1062261	0.4
Rv0952	sucD	+	1.16278	1063175	0.36
Rv0953c	Rv0953c	-	0.271512
Rv0954	Rv0954	+	0.508518
Rv0955	Rv0955	+	2.06085
Rv0956	purN	+	1.47043
Rv0957	purH	+	1.5279
Rv0958	Rv0958	+	0.467329
Rv0959	Rv0959	+	1.14696	1071321	0.41
Rv0959A	vapB9	+	0.29329
Rv0960	vapC9	+	9.36811
Rv0961	Rv0961	+	6.42388	1074233	0.62
Rv0962c	lprP	-	11.0899
Rv0963c	Rv0963c	-	26.5382
Rv0964c	Rv0964c	-	2.50396
Rv0965c	Rv0965c	-	0.424889
Rv0966c	Rv0966c	-	0.210366
Rv0967	csoR	+	0
Rv0968	Rv0968	+	0.131288
Rv0969	ctpV	+	0.334712
Rv0970	Rv0970	+	0.346434
Rv0971c	echA7	-	2.60414
Rv0972c	fadE12	-	0.0659165
Rv0973c	accA2	-	0.274965
Rv0974c	accD2	-	1.20025
Rv0975c	fadE13	-	1.27556
Rv0976c	Rv0976c	-	0.0427289
Rv0977	PE_PGRS16	+	3.04169	1092784	1.14	1092337	0.38
Rv0978c	PE_PGRS17	-	19.134
Rv0979A	rpmF	+	0
Rv0979c	Rv0979c	-	625.473	1094818	6.56
Rv0980c	PE_PGRS18	-	143.192	1095161	0.82
Rv0981	mprA	+	1.32928
Rv0982	mprB	+	2.80711	1097741	1.91	1097551	0.51	1097924	1
Rv0983	pepD	+	0.575856
Rv0984	moaB2	+	0.595642
Rv0985c	mscL	-	20.8937
Rv0986	Rv0986	+	0.127296
Rv0987	Rv0987	+	0.703057
Rv0988	Rv0988	+	0.78228
Rv0989c	grcC2	-	2.54439	1106708	0.66
Rv0990c	Rv0990c	-	4.68663
Rv0991c	Rv0991c	-	1.11598
Rv0992c	Rv0992c	-	0.914081
Rv0993	galU	+	0.719557
Rv0994	moeA1	+	0.823801	1110517	0.28
Rv0995	rimJ	+	0.0588134
Rv0996	Rv0996	+	0.659096
Rv0997	Rv0997	+	1.07161
Rv0998	Rv0998	+	12.4486	1115210	6.57
Rv0999	Rv0999	+	1.95648
Rv1000c	Rv1000c	-	0.580937
Rv1001	arcA	+	0.210097
Rv1002c	Rv1002c	-	0.627212
Rv1003	Rv1003	+	1.49068
Rv1004c	Rv1004c	-	2.02904	1121738	1.1
Rv1005c	pabB	-	27.8666	1123589	5.18
Rv1006	Rv1006	+	3.38762
Rv1007c	metS	-	1.3695
Rv1008	tatD	+	0.934099
Rv1009	rpfB	+	0.152544
Rv1010	ksgA	+	0.586355
Rv1011	ispE	+	0.489273
Rv1012	Rv1012	+	1.06217
Rv1013	pks16	+	1.55885	1132446	0.41
Rv1014c	pth	-	5.12562
Rv1015c	rplY	-	0.217567
Rv1016c	lpqT	-	2.05316
Rv1017c	prsA	-	0.24645
Rv1018c	glmU	-	3.572	1136873	0.92
Rv1019	Rv1019	+	0.0814694
Rv1020	mfd	+	1.1232	1142599	0.65
Rv1021	Rv1021	+	0
Rv1022	lpqU	+	1.04902
Rv1023	eno	+	0.258073
Rv1024	Rv1024	+	0.331364
Rv1025	Rv1025	+	0.300542
Rv1026	Rv1026	+	2.49645
Rv1027c	kdpE	-	0.55017
Rv1028A	kdpF	+	0.390598
Rv1028c	kdpD	-	68.6792	1149730	4.93	1149691	4.2
Rv1029	kdpA	+	13.726	1153408	1.25
Rv1030	kdpB	+	0.904144
Rv1031	kdpC	+	0.204893
Rv1032c	trcS	-	2.42132	1157048	0.54
Rv1033c	trcR	-	0.186088
Rv1034c	Rv1034c	-	0
Rv1035c	Rv1035c	-	0.109033
Rv1036c	Rv1036c	-	3.22848	1160357	0.41
Rv1037c	esxI	-	2.03363
Rv1038c	esxJ	-	1.2316
Rv1039c	PPE15	-	12.2359
Rv1040c	PE8	-	0.767222
Rv1041c	Rv1041c	-	0.449492
Rv1042c	Rv1042c	-	0
Rv1043c	Rv1043c	-	2.87798
Rv1044	Rv1044	+	0.510379
Rv1045	Rv1045	+	2.22517
Rv1046c	Rv1046c	-	3.14765
Rv1047	Rv1047	+	294.756	1170661	0.87	1169429	0.58
Rv1048c	Rv1048c	-	5.1693
Rv1049	Rv1049	+	0.225608
Rv1050	Rv1050	+	0.0826479
Rv1051c	Rv1051c	-	3.03584
Rv1052	Rv1052	+	0.0923779
Rv1053c	Rv1053c	-	28.6434	1176107	1.43	1176266	1.08
Rv1054	Rv1054	+	0
Rv1055	Rv1055	+	0
Rv1056	Rv1056	+	2.5904	1178121	0.67
Rv1057	Rv1057	+	0.0329055
Rv1058	fadD14	+	0.102261
Rv1059	Rv1059	+	0.244665
Rv1060	Rv1060	+	14.593	1183867	2.29
Rv1061	Rv1061	+	0.131701
Rv1062	Rv1062	+	0.831095
Rv1063c	Rv1063c	-	0.385666
Rv1064c	lpqV	-	0.0857637
Rv1065	Rv1065	+	0.0686596
Rv1066	Rv1066	+	0.0983832
Rv1067c	PE_PGRS19	-	14.377
Rv1068c	PE_PGRS20	-	0
Rv1069c	Rv1069c	-	0.703343
Rv1070c	echA8	-	0.528849
Rv1071c	echA9	-	1.3208
Rv1072	Rv1072	+	0.503362
Rv1073	Rv1073	+	9.58791
Rv1074c	fadA3	-	0.299632
Rv1075c	Rv1075c	-	1.37824
Rv1076	lipU	+	0.351126
Rv1077	cbs	+	0.8901
Rv1078	pra	+	0.285508
Rv1079	metB	+	6.65578
Rv1080c	greA	-	2.28558
Rv1081c	Rv1081c	-	0.509176
Rv1082	mca	+	0.310947
Rv1083	Rv1083	+	0
Rv1084	Rv1084	+	0.823181
Rv1085c	Rv1085c	-	0.977824
Rv1086	Rv1086	+	0.075503
Rv1087	PE_PGRS21	+	2.78411
Rv1087A	Rv1087A	+	7.35199	1214232	1.12
Rv1088	PE9	+	0.733225
Rv1089	PE10	+	1.5738
Rv1089A	celA2a	+	0
Rv1090	celA2b	+	0.7528
Rv1091	PE_PGRS22	+	0.24577
Rv1092c	coaA	-	1.20174
Rv1093	glyA1	+	0.124802
Rv1094	desA2	+	0.133895
Rv1095	phoH2	+	0.196943
Rv1096	Rv1096	+	1.00074
Rv1097c	Rv1097c	-	2.67774
Rv1098c	fum	-	0.408021
Rv1099c	glpX	-	0.115301
Rv1100	Rv1100	+	4.76241	1228684	0.41	1229371	0.4
Rv1101c	Rv1101c	-	0.869321
Rv1102c	mazF3	-	5.71966	1230780	0.6	1230667	0.26
Rv1103c	mazE3	-	1.43667
Rv1104	Rv1104	+	0.451748
Rv1105	Rv1105	+	156.323	1232314	3.48	1232713	0.43
Rv1106c	Rv1106c	-	1.37912
Rv1107c	xseB	-	0.430861
Rv1108c	xseA	-	0.259299
Rv1109c	Rv1109c	-	0.0563244
Rv1110	lytB2	+	1.30209
Rv1111c	Rv1111c	-	1.73145
Rv1112	Rv1112	+	0.17836
Rv1113	vapB32	+	0
Rv1114	vapC32	+	2.03701
Rv1115	Rv1115	+	0.324261
Rv1116	Rv1116	+	11.0461
Rv1116A	Rv1116A	-	0
Rv1117	Rv1117	+	0.631385
Rv1118c	Rv1118c	-	5.42595
Rv1119c	Rv1119c	-	3.29233
Rv1120c	Rv1120c	-	3.98092
Rv1121	zwf1	+	0
Rv1122	gnd2	+	0.231853
Rv1123c	bpoB	-	1.35681
Rv1124	ephC	+	0
Rv1125	Rv1125	+	1.69624
Rv1126c	Rv1126c	-	3.10011
Rv1127c	ppdK	-	0.0807403
Rv1128c	Rv1128c	-	5.41665
Rv1129c	Rv1129c	-	1.23779
Rv1130	prpD	+	0.746434
Rv1131	prpC	+	6.15451
Rv1132	Rv1132	+	31.1542
Rv1133c	metE	-	0.281982
Rv1134	Rv1134	+	0
Rv1135A	Rv1135A	+	1.52923	1264325	0.5
Rv1135c	PPE16	-	1.69268
Rv1136	Rv1136	+	0.111098
Rv1137c	Rv1137c	-	0.105602
Rv1138c	Rv1138c	-	3.15807
Rv1139c	Rv1139c	-	2.14894
Rv1140	Rv1140	+	1.21143
Rv1141c	echA11	-	3.31763
Rv1142c	echA10	-	1.68789	1269936	0.4
Rv1143	mcr	+	0.385137
Rv1144	Rv1144	+	10.8932
Rv1145	mmpL13a	+	0.461492
Rv1146	mmpL13b	+	6.42868	1274518	0.4
Rv1147	Rv1147	+	8.77986
Rv1148c	Rv1148c	-	38.0413	1276786	26.08
Rv1149	Rv1149	+	0.0315365
Rv1150	Rv1150	+	1.84977
Rv1151c	Rv1151c	-	0.785294
Rv1152	Rv1152	+	1.13039
Rv1153c	omt	-	2.50433
Rv1154c	Rv1154c	-	5.41791	1281429	1.97
Rv1155	Rv1155	+	0.411003
Rv1156	Rv1156	+	0.385017
Rv1157c	Rv1157c	-	8.2763
Rv1158c	Rv1158c	-	1.12396
Rv1159	pimE	+	4.69343
Rv1159A	Rv1159A	-	0.880705
Rv1160	mutT2	+	1.00055
Rv1161	narG	+	0.753187	1289526	0.69
Rv1162	narH	+	10.9586	1292095	3.82
Rv1163	narJ	+	0.410372
Rv1164	narI	+	0.16871
Rv1165	typA	+	0.284729
Rv1166	lpqW	+	0.984263
Rv1167c	Rv1167c	-	1.39813
Rv1168c	PPE17	-	0.879988
Rv1169c	lipX	-	1.98265
Rv1170	mshB	+	1.57086	1300958	0.37
Rv1171	Rv1171	+	13.8522
Rv1172c	PE12	-	0.67103
Rv1173	fbiC	+	6.29607	1305088	0.79	1304569	0.46
Rv1174c	TB8.4	-	0.245277
Rv1175c	fadH	-	14.8308	1306782	19.82
Rv1176c	Rv1176c	-	0.523185
Rv1177	fdxC	+	2.87758	1309006	0.38
Rv1178	Rv1178	+	0.331572
Rv1179c	Rv1179c	-	4.36142	1311794	0.42
Rv1180	pks3	+	0.155038
Rv1181	pks4	+	0.190668	1316684	0.43
Rv1182	papA3	+	6.00191	1321256	6.21
Rv1183	mmpL10	+	1.58397	1321893	0.35
Rv1184c	Rv1184c	-	4.55492	1324538	0.67
Rv1185c	fadD21	-	9.94635	1326553	2.88	1326127	0.33	1326893	2.76
Rv1186c	Rv1186c	-	3.64568
Rv1187	rocA	+	0.117673
Rv1188	Rv1188	+	1.18108
Rv1189	sigI	+	0.838631
Rv1190	Rv1190	+	0.593119
Rv1191	Rv1191	+	1.9288
Rv1192	Rv1192	+	0.00862617
Rv1193	fadD36	+	0.609794
Rv1194c	Rv1194c	-	0.965507
Rv1195	PE13	+	0.243166
Rv1196	PPE18	+	0.682592
Rv1197	esxK	+	0.364206
Rv1198	esxL	+	0.657563
Rv1199c	Rv1199c	-	256.551	1341367	0.89	1342599	0.6
Rv1200	Rv1200	+	4.29827	1342979	2.44
Rv1201c	dapD	-	0.50087
Rv1202	dapE	+	0
Rv1203c	Rv1203c	-	3.1713
Rv1204c	Rv1204c	-	0.30717
Rv1205	Rv1205	+	4.26989	1348727	0.85	1348979	0.78	1349123	0.36
Rv1206	fadD6	+	0.261725
Rv1207	folP2	+	0.205225
Rv1208	gpgS	+	0.332271
Rv1209	Rv1209	+	0
Rv1210	tagA	+	1.61798
Rv1211	Rv1211	+	0.560891
Rv1212c	glgA	-	23.6721
Rv1213	glgC	+	1.69173
Rv1214c	PE14	-	0.216476
Rv1215c	Rv1215c	-	15.2449	1359158	10.3
Rv1216c	Rv1216c	-	7.60364
Rv1217c	Rv1217c	-	0.143796
Rv1218c	Rv1218c	-	0.410807
Rv1219c	Rv1219c	-	3.24161
Rv1220c	Rv1220c	-	1.57159
Rv1221	sigE	+	0.843934
Rv1222	rseA	+	0.270409
Rv1223	htrA	+	1.2393	1367017	1.31
Rv1224	tatB	+	0.565177
Rv1225c	Rv1225c	-	9.02597
Rv1226c	Rv1226c	-	0.228051
Rv1227c	Rv1227c	-	0.0729106
Rv1228	lpqX	+	17.8918	1371225	1.27
Rv1229c	mrp	-	21.2435	1372454	7.31
Rv1230c	Rv1230c	-	1.21076
Rv1231c	Rv1231c	-	2.50407	1374605	0.29
Rv1232c	Rv1232c	-	0.235354
Rv1233c	Rv1233c	-	2.58519	1376548	0.59
Rv1234	Rv1234	+	0.136376
Rv1235	lpqY	+	0.247192
Rv1236	sugA	+	1.04603
Rv1237	sugB	+	8.49578	1380207	1.07	1380394	0.51
Rv1238	sugC	+	0.928435	1381137	0.39
Rv1239c	corA	-	0.795035
Rv1240	mdh	+	0
Rv1241	vapB33	+	0.627028
Rv1242	vapC33	+	1.96428
Rv1243c	PE_PGRS23	-	4.90979
Rv1244	lpqZ	+	3.038
Rv1245c	Rv1245c	-	8.91202	1388423	3.43
Rv1246c	relE	-	2.0017
Rv1247c	relB	-	0.608987
Rv1248c	Rv1248c	-	1.09263	1392354	0.86
Rv1249c	Rv1249c	-	1.7088
Rv1250	Rv1250	+	4.39462	1394561	0.37
Rv1251c	Rv1251c	-	0.364644
Rv1252c	lprE	-	0.363357
Rv1253	deaD	+	3.12601	1400389	1.68
Rv1254	Rv1254	+	1.2715
Rv1255c	Rv1255c	-	5.37647
Rv1256c	cyp130	-	1.01811
Rv1257c	Rv1257c	-	0.119232
Rv1258c	Rv1258c	-	0.375326
Rv1259	udgB	+	4.62757	1407347	0.52
Rv1260	Rv1260	+	1.03429
Rv1261c	Rv1261c	-	0.614716
Rv1262c	Rv1262c	-	0.0318793
Rv1263	amiB2	+	1.33074
Rv1264	Rv1264	+	7.07481
Rv1265	Rv1265	+	0.469794
Rv1266c	pknH	-	2.3438
Rv1267c	embR	-	1.96243
Rv1268c	Rv1268c	-	4.05166
Rv1269c	Rv1269c	-	2.17043	1418693	0.32
Rv1270c	lprA	-	3.6902	1419614	1.39
Rv1271c	Rv1271c	-	19.5991	1420286	1.17	1420033	1.07
Rv1272c	Rv1272c	-	5.89992
Rv1273c	Rv1273c	-	1.4925	1424026	0.91
Rv1274	lprB	+	0.293009
Rv1275	lprC	+	0.865802
Rv1276c	Rv1276c	-	1.93889
Rv1277	Rv1277	+	0.0286792
Rv1278	Rv1278	+	0.0862617
Rv1279	Rv1279	+	1.34436	1430901	0.64
Rv1280c	oppA	-	0.941263
Rv1281c	oppD	-	8.06961	1435067	1.65
Rv1282c	oppC	-	1.09615
Rv1283c	oppB	-	4.46663	1436550	1.48
Rv1284	canA	+	0.517806
Rv1285	cysD	+	0.410043
Rv1286	cysN	+	1.33607	1440073	0.79
Rv1287	Rv1287	+	0.154219
Rv1288	Rv1288	+	0.808342
Rv1289	Rv1289	+	0
Rv1290A	Rv1290A	+	4.34666
Rv1290c	Rv1290c	-	1.22406
Rv1291c	Rv1291c	-	0
Rv1292	argS	+	0.272831
Rv1293	lysA	+	0.53599
Rv1294	thrA	+	0.430228
Rv1295	thrC	+	0.600032
Rv1296	thrB	+	0.27456
Rv1297	rho	+	0.695916	1454515	0.73
Rv1298	rpmE	+	1.2146
Rv1299	prfA	+	0.170178
Rv1300	hemK	+	0.0780894
Rv1301	Rv1301	+	0.142869
Rv1302	rfe	+	0.350874
Rv1303	Rv1303	+	0.717092
Rv1304	atpB	+	0.15851
Rv1305	atpE	+	0
Rv1306	atpF	+	0.175011
Rv1307	atpH	+	0.0848192
Rv1308	atpA	+	0.210345
Rv1309	atpG	+	0.701316
Rv1310	atpD	+	1.15335
Rv1311	atpC	+	0.0329539
Rv1312	Rv1312	+	0.300253
Rv1313c	Rv1313c	-	32.1896	1469500	2.39
Rv1314c	Rv1314c	-	0.632245
Rv1315	murA	+	0.194428
Rv1316c	ogt	-	27.7055
Rv1317c	alkA	-	8.91802
Rv1318c	Rv1318c	-	11.6914	1480355	0.38
Rv1319c	Rv1319c	-	2.70447
Rv1320c	Rv1320c	-	8.52623	1484014	0.88	1483037	0.76	1483749	0.86	1482758	0.55
Rv1321	Rv1321	+	5.692	1484385	0.44
Rv1322	Rv1322	+	25
Rv1322A	Rv1322A	-	19.1036	1485657	1.76
Rv1323	fadA4	+	1.00798	1486916	0.71
Rv1324	Rv1324	+	0.170334
Rv1325c	PE_PGRS24	-	2.76812
Rv1326c	glgB	-	2.17333	1491063	0.84
Rv1327c	glgE	-	0.280643
Rv1328	glgP	+	0.490792
Rv1329c	dinG	-	0.689082	1497966	0.4
Rv1330c	pncB1	-	0.308726
Rv1331	Rv1331	+	0.363054
Rv1332	Rv1332	+	0.399284
Rv1333	Rv1333	+	0.0952255
Rv1334	mec	+	4.38439	1502915	1.09
Rv1335	cysO	+	1.50465
Rv1336	cysM	+	0.42032
Rv1337	Rv1337	+	0.507504
Rv1338	murI	+	0.179959
Rv1339	Rv1339	+	0.596951
Rv1340	rphA	+	0.475664
Rv1341	Rv1341	+	1.84465
Rv1342c	Rv1342c	-	1.60652
Rv1343c	lprD	-	0.369959
Rv1344	mbtL	+	0.834852
Rv1345	mbtM	+	1.78798	1509744	1.32	1509781	1.1
Rv1346	mbtN	+	0.758946
Rv1347c	mbtK	-	3.45894
Rv1348	irtA	+	1.64021
Rv1349	irtB	+	1.06865
Rv1350	fabG2	+	2.21527
Rv1351	Rv1351	+	1.37055
Rv1352	Rv1352	+	0.165869
Rv1353c	Rv1353c	-	12.5743	1519881	0.77
Rv1354c	Rv1354c	-	6.81372	1521418	0.52
Rv1355c	moeY	-	6.6267	1523837	0.8	1522476	0.42
Rv1356c	Rv1356c	-	45.3047	1524614	0.69
Rv1357c	Rv1357c	-	3.96032	1526061	0.28
Rv1358	Rv1358	+	6.34356
Rv1359	Rv1359	+	72.0947	1530759	2.99
Rv1360	Rv1360	+	2.19187	1531919	0.82
Rv1361c	PPE19	-	2.59979
Rv1362c	Rv1362c	-	0.92134
Rv1363c	Rv1363c	-	0.160112
Rv1364c	Rv1364c	-	1.97431
Rv1365c	rsfA	-	0.298519
Rv1366	Rv1366	+	1.85508	1539147	1.26
Rv1367c	Rv1367c	-	2.99158
Rv1368	lprF	+	0.138413
Rv1369c	Rv1369c	-	3.59304
Rv1370c	Rv1370c	-	0
Rv1371	Rv1371	+	0.154077
Rv1372	Rv1372	+	2.21899	1545862	1.58
Rv1373	Rv1373	+	0.561913
Rv1374c	Rv1374c	-	80.0288	1547129	8.16
Rv1375	Rv1375	+	17.1963	1548768	5.64
Rv1376	Rv1376	+	1.54764
Rv1377c	Rv1377c	-	1.17625
Rv1378c	Rv1378c	-	2.28646	1552597	0.97
Rv1379	pyrR	+	0.581697
Rv1380	pyrB	+	0
Rv1381	pyrC	+	0.132408
Rv1382	Rv1382	+	0.0723038
Rv1383	carA	+	0.0343906
Rv1384	carB	+	2.33435	1557651	1.95
Rv1385	pyrF	+	2.26764
Rv1386	PE15	+	8.58012	1561625	0.62
Rv1387	PPE20	+	0.165472
Rv1388	mihF	+	0.0679394
Rv1389	gmk	+	0.585139
Rv1390	rpoZ	+	0.0125875
Rv1391	dfp	+	0.298277
Rv1392	metK	+	0.0914379
Rv1393c	Rv1393c	-	2.80431	1568170	0.46
Rv1394c	cyp132	-	0.562388
Rv1395	Rv1395	+	8.1884
Rv1396c	PE_PGRS25	-	0.57197
Rv1397c	vapC10	-	0.564366
Rv1398c	vapB10	-	1.02432
Rv1399c	nlhH	-	1.42475
Rv1400c	lipI	-	7.05627	1576746	1.87
Rv1401	Rv1401	+	0.0604721
Rv1402	priA	+	0.584894
Rv1403c	Rv1403c	-	6.59753	1579633	0.37
Rv1404	Rv1404	+	2.1462
Rv1405c	Rv1405c	-	7.12842
Rv1406	fmt	+	0.912924	1582773	0.33
Rv1407	fmu	+	0.53007
Rv1408	rpe	+	2.48307	1584886	0.49
Rv1409	ribG	+	5.8494
Rv1410c	Rv1410c	-	1.46136
Rv1411c	lprG	-	0.130522
Rv1412	ribC	+	1.66231
Rv1413	Rv1413	+	2.24704
Rv1414	Rv1414	+	3.40286
Rv1415	ribA2	+	0.159418
Rv1416	ribH	+	0
Rv1417	Rv1417	+	0
Rv1418	lprH	+	0.161416
Rv1419	Rv1419	+	0.72499
Rv1420	uvrC	+	0.403729
Rv1421	Rv1421	+	1.3253
Rv1422	Rv1422	+	1.33208
Rv1423	whiA	+	1.22995
Rv1424c	Rv1424c	-	2.50006
Rv1425	Rv1425	+	1.24854
Rv1426c	lipO	-	0.591949
Rv1427c	fadD12	-	1.16019
Rv1428c	Rv1428c	-	0.792501
Rv1429	Rv1429	+	0.772186
Rv1430	PE16	+	3.83167
Rv1431	Rv1431	+	1.01302
Rv1432	Rv1432	+	1.46956
Rv1433	Rv1433	+	4.04794
Rv1434	Rv1434	+	46.0548
Rv1435c	Rv1435c	-	1.43529
Rv1436	gap	+	1.14755
Rv1437	pgk	+	0.419541
Rv1438	tpi	+	0.314157
Rv1439c	Rv1439c	-	1.94199	1617031	0.32
Rv1440	secG	+	1.33631
Rv1441c	PE_PGRS26	-	1.68226
Rv1442	bisC	+	0.397417
Rv1443c	Rv1443c	-	1.1034
Rv1444c	Rv1444c	-	1.46219
Rv1445c	devB	-	0.931988
Rv1446c	opcA	-	0.780584
Rv1447c	zwf2	-	0.117396
Rv1448c	tal	-	0.308294
Rv1449c	tkt	-	1.68804	1628622	0.36	1628915	0.29
Rv1450c	PE_PGRS27	-	3.98562
Rv1451	ctaB	+	1.40378
Rv1452c	PE_PGRS28	-	50.7643	1638225	0.58
Rv1453	Rv1453	+	7.56885	1639584	0.39
Rv1454c	qor	-	13.6554	1639986	1.07	1640199	0.6
Rv1455	Rv1455	+	2.35037
Rv1456c	Rv1456c	-	0.93907
Rv1457c	Rv1457c	-	0.873928
Rv1458c	Rv1458c	-	1.53578
Rv1459c	Rv1459c	-	3.65226	1645021	1.37
Rv1460	Rv1460	+	0.972933
Rv1461	Rv1461	+	0.0474967
Rv1462	Rv1462	+	0.127845
Rv1463	Rv1463	+	0.196468
Rv1464	csd	+	0.148067
Rv1465	Rv1465	+	0.0835124
Rv1466	Rv1466	+	0
Rv1467c	fadE15	-	4.16938
Rv1468c	PE_PGRS29	-	0.0698945
Rv1469	ctpD	+	1.12387
Rv1470	trxA	+	1.28219
Rv1471	trxB1	+	3.96165
Rv1472	echA12	+	4.91454	1660086	0.81
Rv1473	Rv1473	+	0.221906
Rv1473A	Rv1473A	+	11.5643
Rv1474c	Rv1474c	-	0.883361
Rv1475c	acn	-	0.206383
Rv1476	Rv1476	+	0.342258
Rv1477	ripA	+	0.401097
Rv1478	Rv1478	+	0.279489
Rv1479	moxR1	+	0.0718703
Rv1480	Rv1480	+	0.887285
Rv1481	Rv1481	+	0.35378
Rv1482c	Rv1482c	-	4.35817
Rv1483	fabG1	+	0.120006
Rv1484	inhA	+	1.21945
Rv1485	hemZ	+	2.89355
Rv1486c	Rv1486c	-	0.0706784
Rv1487	Rv1487	+	0
Rv1488	Rv1488	+	1.01479
Rv1489	Rv1489	+	2.71073
Rv1489A	Rv1489A	+	0.302884
Rv1490	Rv1490	+	4.69044
Rv1491c	Rv1491c	-	2.88711	1681857	1.15
Rv1492	mutA	+	0.362267
Rv1493	mutB	+	0.101428
Rv1494	mazE4	+	0.225608
Rv1495	mazF4	+	1.05848
Rv1496	Rv1496	+	0.396213
Rv1497	lipL	+	0.372577
Rv1498A	Rv1498A	-	2.77296
Rv1498c	Rv1498c	-	0.866831
Rv1499	Rv1499	+	16.2727
Rv1500	Rv1500	+	4.20618	1690855	2.29	1691874	1.12
Rv1501	Rv1501	+	4.07627	1692521	0.53
Rv1502	Rv1502	+	0.087277
Rv1503c	Rv1503c	-	1.43117
Rv1504c	Rv1504c	-	8.89018	1694807	0.67
Rv1505c	Rv1505c	-	3.33316
Rv1506c	Rv1506c	-	0.338779
Rv1507A	Rv1507A	+	96.4551	1697806	2.29
Rv1507c	Rv1507c	-	3.67174	1696858	0.53
Rv1508A	Rv1508A	+	1.45016
Rv1508c	Rv1508c	-	4.0827	1699808	3.12
Rv1509	Rv1509	+	0.246756
Rv1510	Rv1510	+	3.59182
Rv1511	gmdA	+	0.635213
Rv1512	epiA	+	0
Rv1513	Rv1513	+	0.137525
Rv1514c	Rv1514c	-	3.54802
Rv1515c	Rv1515c	-	4.45837	1707419	1.76
Rv1516c	Rv1516c	-	0.764931
Rv1517	Rv1517	+	1.90354
Rv1518	Rv1518	+	3.20435
Rv1519	Rv1519	+	0.754721
Rv1520	Rv1520	+	1.16458
Rv1521	fadD25	+	2.94738	1713730	1.52
Rv1522c	mmpL12	-	1.48717
Rv1523	Rv1523	+	1.00553
Rv1524	Rv1524	+	0.402438
Rv1525	wbbL2	+	0.868698	1720139	0.38
Rv1526c	Rv1526c	-	4.51071	1721456	0.41
Rv1527c	pks5	-	2.45641	1725124	1.77	1722293	0.53	1725417	0.35
Rv1528c	papA4	-	6.17268	1729179	0.25
Rv1529	fadD24	+	0.319725
Rv1530	adh	+	0.327668
Rv1531	Rv1531	+	3.66434
Rv1532c	Rv1532c	-	2.4716
Rv1533	Rv1533	+	0.162914
Rv1534	Rv1534	+	7.63251	1735289	1.51
Rv1535	Rv1535	+	0.653194
Rv1536	ileS	+	0.73512	1738217	0.38
Rv1537	dinX	+	1.59107
Rv1538c	ansA	-	2.99813	1742169	0.63	1741317	0.28
Rv1539	lspA	+	0.110843
Rv1540	Rv1540	+	0.519437
Rv1541c	lprI	-	11.0966
Rv1542c	glbN	-	22.1508
Rv1543	Rv1543	+	1.22782
Rv1544	Rv1544	+	1.39502
Rv1545	Rv1545	+	0.387007
Rv1546	Rv1546	+	0.180331
Rv1547	dnaE1	+	1.49457	1750007	0.54	1749886	0.4
Rv1548c	PPE21	-	1.98077
Rv1549	fadD11.1	+	2.89168
Rv1550	fadD11	+	1.29672
Rv1551	plsB1	+	2.13412
Rv1552	frdA	+	0.382279
Rv1553	frdB	+	0.0483647
Rv1554	frdC	+	0.835491
Rv1555	frdD	+	5.8658
Rv1556	Rv1556	+	1.65077
Rv1557	mmpL6	+	1.10248
Rv1558	Rv1558	+	0.226319
Rv1559	ilvA	+	1.90938	1763627	0.8
Rv1560	vapB11	+	0.178263
Rv1561	vapC11	+	0.606132
Rv1562c	treZ	-	6.08794	1766472	1.72
Rv1563c	treY	-	0.231521
Rv1564c	treX	-	0.686443
Rv1565c	Rv1565c	-	1.61619	1772686	0.87
Rv1566c	Rv1566c	-	0.339344
Rv1567c	Rv1567c	-	3.31037
Rv1568	bioA	+	0.056966
Rv1569	bioF1	+	0.476529
Rv1570	bioD	+	0.58658
Rv1571	Rv1571	+	1.5428
Rv1572c	Rv1572c	-	6.95866
Rv1573	Rv1573	+	0.18243
Rv1574	Rv1574	+	6.42581
Rv1575	Rv1575	+	97.4679
Rv1576c	Rv1576c	-	0.125869
Rv1577c	Rv1577c	-	0.241556
Rv1578c	Rv1578c	-	0.467433
Rv1579c	Rv1579c	-	0.352648
Rv1580c	Rv1580c	-	3.44329
Rv1581c	Rv1581c	-	1.24563
Rv1582c	Rv1582c	-	3.64705	1785782	2.06
Rv1583c	Rv1583c	-	16.7451
Rv1584c	Rv1584c	-	13.6755
Rv1585c	Rv1585c	-	3.11849
Rv1586c	Rv1586c	-	0.725673
Rv1587c	Rv1587c	-	6.26143	1788506	1.27
Rv1588c	Rv1588c	-	0.583163
Rv1589	bioB	+	0.126294
Rv1590	Rv1590	+	0.150356
Rv1591	Rv1591	+	2.90998
Rv1592c	Rv1592c	-	0.892688
Rv1593c	Rv1593c	-	10.4113	1794705	4.13
Rv1594	nadA	+	0.495936	1795162	0.35
Rv1595	nadB	+	0.583505
Rv1596	nadC	+	0.099259
Rv1597	Rv1597	+	2.66851
Rv1598c	Rv1598c	-	2.36909
Rv1599	hisD	+	0.189511
Rv1600	hisC1	+	0.298095
Rv1601	hisB	+	1.19287
Rv1602	hisH	+	5.68115	1803277	1.72
Rv1603	hisA	+	0.0487585
Rv1604	impA	+	0.596419
Rv1605	hisF	+	0
Rv1606	hisI	+	0
Rv1607	chaA	+	3.15492
Rv1608c	bcpB	-	1.64792
Rv1609	trpE	+	0.982351
Rv1610	Rv1610	+	0
Rv1611	trpC	+	0.0475078
Rv1612	trpB	+	0.0707555
Rv1613	trpA	+	0.297435
Rv1614	lgt	+	0.410654
Rv1615	Rv1615	+	4.01406
Rv1616	Rv1616	+	0.0976416
Rv1617	pykA	+	0.143645
Rv1618	tesB1	+	0.524707
Rv1619	Rv1619	+	0.729239
Rv1620c	cydC	-	1.49884
Rv1621c	cydD	-	0.368567
Rv1622c	cydB	-	6.34041	1824350	1.56
Rv1623c	cydA	-	2.09502
Rv1624c	Rv1624c	-	1.01082
Rv1625c	cya	-	0.513967
Rv1626	Rv1626	+	2.68567	1828602	0.89
Rv1627c	Rv1627c	-	0.724506
Rv1628c	Rv1628c	-	0.567367
Rv1629	polA	+	5.65717	1830902	1.31
Rv1630	rpsA	+	0.223319
Rv1631	coaE	+	0.505668
Rv1632c	Rv1632c	-	4.36025
Rv1633	uvrB	+	2.04	1837404	1.06
Rv1634	Rv1634	+	0.776091
Rv1635c	Rv1635c	-	1.30693
Rv1636	TB15.3	+	4.03736
Rv1637c	Rv1637c	-	5.10645
Rv1638	uvrA	+	0.952677
Rv1638A	Rv1638A	-	1.12392
Rv1639c	Rv1639c	-	0.439276
Rv1640c	lysX	-	17.6172	1851989	10.97	1849442	0.98	1849875	1.53	1850081	0.51
Rv1641	infC	+	0.252406
Rv1642	rpmI	+	0.802746
Rv1643	rplT	+	0.00449831
Rv1644	tsnR	+	0.0496948
Rv1645c	Rv1645c	-	5.3593
Rv1646	PE17	+	0.134484
Rv1647	Rv1647	+	1.21541
Rv1648	Rv1648	+	1.19522
Rv1649	pheS	+	5.49899	1859359	0.99
Rv1650	pheT	+	2.38491	1859759	0.93
Rv1651c	PE_PGRS30	-	3.33695	1864018	1.95
Rv1652	argC	+	0.0914967
Rv1653	argJ	+	0.239002
Rv1654	argB	+	0.150563
Rv1655	argD	+	0.059792
Rv1656	argF	+	0.369349
Rv1657	argR	+	0.596991
Rv1658	argG	+	0.24197
Rv1659	argH	+	0.809691	1873481	0.43
Rv1660	pks10	+	2.24754
Rv1661	pks7	+	0.113381
Rv1662	pks8	+	0.231393
Rv1663	pks17	+	0.718778
Rv1664	pks9	+	0.766388	1888166	0.58
Rv1665	pks11	+	0.708139
Rv1666c	cyp139	-	4.03285
Rv1667c	Rv1667c	-	0.224604
Rv1668c	Rv1668c	-	0.139662
Rv1669	Rv1669	+	1.42783
Rv1670	Rv1670	+	0.103559
Rv1671	Rv1671	+	1.11574
Rv1672c	Rv1672c	-	11.7517
Rv1673c	Rv1673c	-	0.0802536
Rv1674c	Rv1674c	-	3.27049
Rv1675c	cmr	-	0
Rv1676	Rv1676	+	0.571171
Rv1677	dsbF	+	0.404366
Rv1678	Rv1678	+	0
Rv1679	fadE16	+	0.279436
Rv1680	Rv1680	+	0.73844
Rv1681	moeX	+	7.68379
Rv1682	Rv1682	+	4.82479	1906502	1.73	1906537	1.73	1907219	0.65
Rv1683	Rv1683	+	0.455475
Rv1684	Rv1684	+	0.65476
Rv1685c	Rv1685c	-	5.9153
Rv1686c	Rv1686c	-	1.09193
Rv1687c	Rv1687c	-	0.454033
Rv1688	mpg	+	0
Rv1689	tyrS	+	0.117789
Rv1690	lprJ	+	0
Rv1691	Rv1691	+	0
Rv1692	Rv1692	+	0.0366271
Rv1693	Rv1693	+	0
Rv1694	tlyA	+	0.137091
Rv1695	ppnK	+	0.0791095
Rv1696	recN	+	0.876392
Rv1697	Rv1697	+	1.03673
Rv1698	mctB	+	0.9183
Rv1699	pyrG	+	1.12968	1925217	0.51
Rv1700	Rv1700	+	0.220619
Rv1701	Rv1701	+	0.411048
Rv1702c	Rv1702c	-	3.87838
Rv1703c	Rv1703c	-	0.121814
Rv1704c	cycA	-	1.16987	1931455	0.98
Rv1705c	PPE22	-	7.88533
Rv1706A	Rv1706A	-	16.2233
Rv1706c	PPE23	-	0.909962
Rv1707	Rv1707	+	0.720835
Rv1708	Rv1708	+	0.115828
Rv1709	scpA	+	0.733422
Rv1710	scpB	+	0.437436
Rv1711	Rv1711	+	1.27547
Rv1712	cmk	+	0.189557
Rv1713	engA	+	0
Rv1714	Rv1714	+	0.253748
Rv1715	fadB3	+	1.04674
Rv1716	Rv1716	+	0.313448
Rv1717	Rv1717	+	0
Rv1718	Rv1718	+	0.0475078
Rv1719	Rv1719	+	0.721529
Rv1720c	vapC12	-	0.625632
Rv1721c	vapB12	-	0.329499
Rv1722	Rv1722	+	0.226181
Rv1723	Rv1723	+	2.10405
Rv1724c	Rv1724c	-	0.530902
Rv1725c	Rv1725c	-	0.595894
Rv1726	Rv1726	+	21.0184
Rv1727	Rv1727	+	0.860421
Rv1728c	Rv1728c	-	0.338083
Rv1729c	Rv1729c	-	7.84174	1955156	0.65	1955011	0.33
Rv1730c	Rv1730c	-	6.5334	1956768	3.4
Rv1731	gabD2	+	2.27159
Rv1732c	Rv1732c	-	1.9758
Rv1733c	Rv1733c	-	0.482787
Rv1734c	Rv1734c	-	1119.87
Rv1735c	Rv1735c	-	24.404
Rv1736c	narX	-	2.47485
Rv1737c	narK2	-	0.513515
Rv1738	Rv1738	+	1.06899
Rv1739c	Rv1739c	-	102.45
Rv1740	vapB34	+	0.169505
Rv1741	vapC34	+	0.371268
Rv1742	Rv1742	+	1.24823
Rv1743	pknE	+	0.178116
Rv1744c	Rv1744c	-	14.3356
Rv1745c	idi	-	42.7094
Rv1746	pknF	+	0.690314	1972419	0.41
Rv1747	Rv1747	+	0.808386	1975461	0.38
Rv1748	Rv1748	+	5.52993
Rv1749c	Rv1749c	-	1.083
Rv1750c	fadD1	-	0.728964
Rv1751	Rv1751	+	0.609103
Rv1752	Rv1752	+	0.498979
Rv1753c	PPE24	-	10.3282
Rv1754c	Rv1754c	-	2.35453	1986556	0.46
Rv1755c	plcD	-	0.310328
Rv1756c	Rv1756c	-	2.00339
Rv1757c	Rv1757c	-	0
Rv1758	cut1	+	0.860158
Rv1759c	wag22	-	0.109033
Rv1760	Rv1760	+	6.12966	1993441	1.14
Rv1761c	Rv1761c	-	2.54508
Rv1762c	Rv1762c	-	0.510848
Rv1763	Rv1763	+	0.11023
Rv1764	Rv1764	+	1.77706
Rv1765A	Rv1765A	-	69.2499
Rv1765c	Rv1765c	-	1.69434
Rv1766	Rv1766	+	2.65164	1999768	0.56
Rv1767	Rv1767	+	1.67721
Rv1768	PE_PGRS31	+	0.28966
Rv1769	Rv1769	+	0.090679
Rv1770	Rv1770	+	0.248296
Rv1771	Rv1771	+	0.315106
Rv1772	Rv1772	+	1.3392
Rv1773c	Rv1773c	-	26.4792
Rv1774	Rv1774	+	0.30254
Rv1775	Rv1775	+	0.399332
Rv1776c	Rv1776c	-	6.46173
Rv1777	cyp144	+	2.23982
Rv1778c	Rv1778c	-	0.900734
Rv1779c	Rv1779c	-	1.29106
Rv1780	Rv1780	+	10.5263	2015233	3.1
Rv1781c	malQ	-	15.3918	2017299	1.15	2017387	0.92
Rv1782	eccB5	+	0.663095
Rv1783	eccCa5	+	0.297713
Rv1784	eccCb5	+	0.694875
Rv1785c	cyp143	-	6.14899	2024070	0.43
Rv1786	Rv1786	+	2.1467
Rv1787	PPE25	+	3.32913
Rv1788	PE18	+	95.3648	2026704	3.82
Rv1789	PPE26	+	0.194695
Rv1790	PPE27	+	0.262548
Rv1791	PE19	+	0.0184459
Rv1792	esxM	+	0.648752
Rv1793	esxN	+	1.08301
Rv1794	Rv1794	+	12.376	2031069	10.56	2031592	0.4
Rv1795	eccD5	+	0.909154
Rv1796	mycP5	+	1.13988
Rv1797	eccE5	+	0.191312
Rv1798	eccA5	+	0.309192
Rv1799	lppT	+	0.266627
Rv1800	PPE28	+	6.67955	2039873	1.13
Rv1801	PPE29	+	1.5253
Rv1802	PPE30	+	23.7227	2044748	1.95
Rv1803c	PE_PGRS32	-	2.25509	2045320	1.27
Rv1804c	Rv1804c	-	2.56323
Rv1805c	Rv1805c	-	108.875
Rv1806	PE20	+	0.960892
Rv1807	PPE31	+	1.74651
Rv1808	PPE32	+	0.958701
Rv1809	PPE33	+	1.08935
Rv1810	Rv1810	+	0.244985
Rv1811	mgtC	+	2.93595
Rv1812c	Rv1812c	-	2.90838	2055233	0.54
Rv1813c	Rv1813c	-	11.982	2055957	1.73
Rv1814	erg3	+	2.26443
Rv1815	Rv1815	+	1.24605	2057744	0.52
Rv1816	Rv1816	+	10.3365	2058598	1.43
Rv1817	Rv1817	+	5.89901	2059961	0.62	2060527	0.41
Rv1818c	PE_PGRS33	-	0.119576
Rv1819c	bacA	-	0.78245
Rv1820	ilvG	+	0.20113
Rv1821	secA2	+	0.639499
Rv1822	pgsA2	+	1.8757	2069524	0.28
Rv1823	Rv1823	+	1.6332
Rv1824	Rv1824	+	0.527122
Rv1825	Rv1825	+	0.443581
Rv1826	gcvH	+	0
Rv1827	garA	+	0.15563
Rv1828	Rv1828	+	0.580743
Rv1829	Rv1829	+	1.38744
Rv1830	Rv1830	+	1.8361	2075020	0.86
Rv1831	Rv1831	+	0
Rv1832	gcvB	+	8.13462	2077935	8.24	2076224	0.41
Rv1833c	Rv1833c	-	3.29868
Rv1834	lipZ	+	1.78318
Rv1835c	Rv1835c	-	9.55957	2080760	2.71	2081553	1.78
Rv1836c	Rv1836c	-	1.11201
Rv1837c	glcB	-	0.433856
Rv1838c	vapC13	-	17.3904	2087331	1.47
Rv1839c	vapB13	-	2.59401
Rv1840c	PE_PGRS34	-	1.92802
Rv1841c	Rv1841c	-	1.81497
Rv1842c	Rv1842c	-	1.25977
Rv1843c	guaB1	-	0.275084
Rv1844c	gnd1	-	0.205343
Rv1845c	blaR	-	0
Rv1846c	blaI	-	0.188014
Rv1847	Rv1847	+	46.8029	2097122	9.37
Rv1848	ureA	+	0.495292
Rv1849	ureB	+	0
Rv1850	ureC	+	1.00306
Rv1851	ureF	+	0.588757
Rv1852	ureG	+	0.419928
Rv1853	ureD	+	8.25854	2101640	1.25
Rv1854c	ndh	-	0.223089
Rv1855c	Rv1855c	-	0.4006
Rv1856c	Rv1856c	-	0.0683459
Rv1857	modA	+	0.517249
Rv1858	modB	+	8.00893
Rv1859	modC	+	2.10293	2106690	0.8
Rv1860	apa	+	0.142756
Rv1861	Rv1861	+	0.480873
Rv1862	adhA	+	1.57123
Rv1863c	Rv1863c	-	0.915649
Rv1864c	Rv1864c	-	0.328552
Rv1865c	Rv1865c	-	0.583375
Rv1866	Rv1866	+	0.616712	2114405	0.32
Rv1867	Rv1867	+	2.94472	2116463	0.51
Rv1868	Rv1868	+	2.59712
Rv1869c	Rv1869c	-	0.146124
Rv1870c	Rv1870c	-	0.0141686
Rv1871c	Rv1871c	-	0
Rv1872c	lldD2	-	0.06048
Rv1873	Rv1873	+	2.32894
Rv1874	Rv1874	+	3.54632	2123899	0.35
Rv1875	Rv1875	+	5.24879
Rv1876	bfrA	+	0.184626
Rv1877	Rv1877	+	1.02008
Rv1878	glnA3	+	6.79844	2128210	0.84
Rv1879	Rv1879	+	10.7648
Rv1880c	cyp140	-	0.494014
Rv1881c	lppE	-	0.626139
Rv1882c	Rv1882c	-	0.161511
Rv1883c	Rv1883c	-	0.600847	2133417	0.34
Rv1884c	rpfC	-	3.9944	2134209	1.02	2134163	0.87
Rv1885c	Rv1885c	-	0.582467
Rv1886c	fbpB	-	0.23529
Rv1887	Rv1887	+	3.20358	2137086	1.96
Rv1888A	Rv1888A	-	1.47054
Rv1888c	Rv1888c	-	11.3784
Rv1889c	Rv1889c	-	9.43722
Rv1890c	Rv1890c	-	3.90265
Rv1891	Rv1891	+	0.289034
Rv1892	Rv1892	+	1.11752
Rv1893	Rv1893	+	2.50983
Rv1894c	Rv1894c	-	2.71391
Rv1895	Rv1895	+	1.55054
Rv1896c	Rv1896c	-	12.6242	2143537	1.13	2143567	1.13
Rv1897c	Rv1897c	-	3.85171
Rv1898	Rv1898	+	15.0876
Rv1899c	lppD	-	6.63345	2145893	0.7
Rv1900c	lipJ	-	3.76868
Rv1901	cinA	+	2.98409	2148398	0.66
Rv1902c	nanT	-	6.70846	2149528	0.52
Rv1903	Rv1903	+	4.31734
Rv1904	Rv1904	+	0.578132
Rv1905c	aao	-	6.4651
Rv1906c	Rv1906c	-	0.159141
Rv1907c	Rv1907c	-	0.77595
Rv1908c	katG	-	0.589209
Rv1909c	furA	-	0.324778
Rv1910c	Rv1910c	-	0.987403
Rv1911c	lppC	-	0.157342
Rv1912c	fadB5	-	0.315474
Rv1913	Rv1913	+	1.23686
Rv1914c	Rv1914c	-	0.840195
Rv1915	aceAa	+	0.40764
Rv1916	aceAb	+	0.319436
Rv1917c	PPE34	-	4.12269	2165899	0.42
Rv1918c	PPE35	-	2.17587
Rv1919c	Rv1919c	-	0.101685
Rv1920	Rv1920	+	1.16692	2171748	0.75
Rv1921c	lppF	-	3.44688
Rv1922	Rv1922	+	1.30065
Rv1923	lipD	+	3.93694
Rv1924c	Rv1924c	-	5.81385
Rv1925	fadD31	+	0.755118	2177212	0.3
Rv1926c	mpt63	-	45.6018	2179271	0.67
Rv1927	Rv1927	+	0.962932
Rv1928c	Rv1928c	-	7.50829
Rv1929c	Rv1929c	-	0.0994203
Rv1930c	Rv1930c	-	0
Rv1931c	Rv1931c	-	0
Rv1932	tpx	+	2.3901	2183514	0.3
Rv1933c	fadE18	-	80.3688
Rv1934c	fadE17	-	3.2032
Rv1935c	echA13	-	2.97355
Rv1936	Rv1936	+	0.558647
Rv1937	Rv1937	+	12.4121	2190262	0.72
Rv1938	ephB	+	0.072638
Rv1939	Rv1939	+	4.27646
Rv1940	ribA1	+	1.94902
Rv1941	Rv1941	+	11.6101	2194021	0.42
Rv1942c	mazF5	-	0.225608
Rv1943c	mazE5	-	0.046554
Rv1944c	Rv1944c	-	0.0609068
Rv1945	Rv1945	+	1.13326
Rv1946c	lppG	-	6.60311	2197688	0.41
Rv1947	Rv1947	+	0.0896134
Rv1948c	Rv1948c	-	6.01467
Rv1949c	Rv1949c	-	12.2745
Rv1950c	Rv1950c	-	0
Rv1951c	Rv1951c	-	0.131288
Rv1952	vapB14	+	0.0396338
Rv1953	vapC14	+	1.04081
Rv1954A	Rv1954A	+	1.54567
[truncated: 2,026 more rows]

## Sheet: 1E
Internal transcription start sites mapped to M. tuberculosis H37Rv CDS during exponential growth
List of TSSs mapped within annotated M. tuberculosis genes. For all the internal TSSs mapped, genome position and level of TSS expression are indicated
			Internal TSS 1		Internal TSS 2		Internal TSS 3		Internal TSS 4		Internal TSS 5		Internal TSS 6		Internal TSS 7		Internal TSS 8		Internal TSS 9		Internal TSS 10		Internal TSS 11		Internal TSS 12		Internal TSS 13
Gene	Synonym	Strand	Genome position	TSS Expression	Genome position	TSS Expression	Genome position	TSS Expression	Genome position	TSS Expression	Genome position	TSS Expression	Genome position	TSS Expression	Genome position	TSS Expression	Genome position	TSS Expression	Genome position	TSS Expression	Genome position	TSS Expression	Genome position	TSS Expression	Genome position	TSS Expression	Genome position	TSS Expression
Rv0001	dnaA	+	114	0.78	538	0.35
Rv0002	dnaN	+	3034	0.49
Rv0003	recF	+	3834	1.35
Rv0004	Rv0004	+
Rv0005	gyrB	+	5348	0.78	5569	0.62
Rv0006	gyrA	+	8883	0.62	9112	1	7890	1.14
Rv0007	Rv0007	+
Rv0008c	Rv0008c	-
Rv0009	ppiA	+	12484	6.83
Rv0010c	Rv0010c	-
Rv0011c	Rv0011c	-
Rv0012	Rv0012	+
Rv0013	trpG	+
Rv0014c	pknB	-
Rv0015c	pknA	-
Rv0016c	pbpA	-	19032	7.39	19826	0.84
Rv0017c	rodA	-	21401	0.58
Rv0018c	pstP	-	22566	0.5
Rv0019c	fhaB	-	23370	0.69
Rv0020c	fhaA	-	24125	2.2	24948	0.75	25011	2.98	25132	0.42	25241	0.71
Rv0021c	Rv0021c	-
Rv0022c	whiB5	-
Rv0023	Rv0023	+
Rv0024	Rv0024	+
Rv0025	Rv0025	+
Rv0026	Rv0026	+
Rv0027	Rv0027	+
Rv0028	Rv0028	+
Rv0029	Rv0029	+
Rv0030	Rv0030	+
Rv0031	Rv0031	+
Rv0032	bioF2	+
Rv0033	acpA	+
Rv0034	Rv0034	+
Rv0035	fadD34	+
Rv0036c	Rv0036c	-
Rv0037c	Rv0037c	-	39940	0.48
Rv0038	Rv0038	+	41385	0.59
Rv0039c	Rv0039c	-
Rv0040c	mtc28	-	42840	0.51
Rv0041	leuS	+	43672	0.43	43562	0.34
Rv0042c	Rv0042c	-	47084	3
Rv0043c	Rv0043c	-
Rv0044c	Rv0044c	-
Rv0045c	Rv0045c	-
Rv0046c	ino1	-	50791	0.69
Rv0047c	Rv0047c	-	51374	1.06
Rv0048c	Rv0048c	-
Rv0049	Rv0049	+
Rv0050	ponA1	+
Rv0051	Rv0051	+
Rv0052	Rv0052	+
Rv0053	rpsF	+
Rv0054	ssb	+
Rv0055	rpsR1	+
Rv0056	rplI	+
Rv0057	Rv0057	+	60083	0.52	60136	0.44	60286	0.81	60346	0.61
Rv0058	dnaB	+
Rv0059	Rv0059	+	63872	0.82
Rv0060	Rv0060	+
Rv0061c	Rv0061c	-	65305	2.61
Rv0062	celA1	+
Rv0063	Rv0063	+	67728	0.3
Rv0064	Rv0064	+
Rv0064A	vapB1	+
Rv0065	vapC1	+
Rv0066c	icd2	-
Rv0067c	Rv0067c	-
Rv0068	Rv0068	+
Rv0069c	sdaA	-
Rv0070c	glyA2	-
Rv0071	Rv0071	+
Rv0072	Rv0072	+
Rv0073	Rv0073	+
Rv0074	Rv0074	+	83251	0.64
Rv0075	Rv0075	+
Rv0076c	Rv0076c	-	85563	0.49
Rv0077c	Rv0077c	-
Rv0078	Rv0078	+
Rv0078A	Rv0078A	-
Rv0079	Rv0079	+	88712	1.25
Rv0080	Rv0080	+	89072	1.75	89246	2.24	89278	2.25
Rv0081	Rv0081	+
Rv0082	Rv0082	+
Rv0083	Rv0083	+
Rv0084	hycD	+	92828	1.36
Rv0085	hycP	+
Rv0086	hycQ	+	94550	0.36
Rv0087	hycE	+
Rv0088	Rv0088	+	96981	0.88
Rv0089	Rv0089	+
Rv0090	Rv0090	+
Rv0091	mtn	+
Rv0092	ctpA	+	101096	0.41
Rv0093c	Rv0093c	-	103525	0.43
Rv0094c	Rv0094c	-
Rv0095c	Rv0095c	-
Rv0096	PPE1	+
Rv0097	Rv0097	+	106954	0.47
Rv0098	fcoT	+
Rv0099	fadD10	+	108297	0.54
Rv0100	Rv0100	+
Rv0101	nrp	+	115473	0.6	110206	0.27
Rv0102	Rv0102	+	119226	1.26
Rv0103c	ctpB	-	120299	0.52
Rv0104	Rv0104	+
Rv0105c	rpmB1	-
Rv0106	Rv0106	+
Rv0107c	ctpI	-
Rv0108c	Rv0108c	-
Rv0109	PE_PGRS1	+
Rv0110	Rv0110	+
Rv0111	Rv0111	+
Rv0112	gca	+
Rv0113	gmhA	+
Rv0114	gmhB	+
Rv0115	hddA	+
Rv0116c	ldtA	-
Rv0117	oxyS	+
Rv0118c	oxcA	-
Rv0119	fadD7	+
Rv0120c	fusA2	-
Rv0121c	Rv0121c	-
Rv0122	Rv0122	+
Rv0123	Rv0123	+
Rv0124	PE_PGRS2	+
Rv0125	pepA	+
Rv0126	treS	+	152814	0.75
Rv0127	mak	+	154705	0.78
Rv0128	Rv0128	+	155741	0.43	156252	0.79
Rv0129c	fbpC	-
Rv0130	htdZ	+
Rv0131c	fadE1	-
Rv0132c	fgd2	-
Rv0133	Rv0133	+	161395	0.6
Rv0134	ephF	+
Rv0135c	Rv0135c	-	163186	0.6
Rv0136	cyp138	+
Rv0137c	msrA	-
Rv0138	Rv0138	+
Rv0139	Rv0139	+	166064	0.45
Rv0140	Rv0140	+	167105	0.6
Rv0141c	Rv0141c	-
Rv0142	Rv0142	+
Rv0143c	Rv0143c	-	169305	1.54	169343	1.54
Rv0144	Rv0144	+	170485	9.38
Rv0145	Rv0145	+
Rv0146	Rv0146	+
Rv0147	Rv0147	+	173700	0.44
Rv0148	Rv0148	+	175373	0.41
Rv0149	Rv0149	+
Rv0150c	Rv0150c	-
Rv0151c	PE1	-
Rv0152c	PE2	-
Rv0153c	ptbB	-
Rv0154c	fadE2	-
Rv0155	pntAa	+
Rv0156	pntAb	+
Rv0157	pntB	+
Rv0157A	Rv0157A	-
Rv0158	Rv0158	+
Rv0159c	PE3	-	188119	0.53
Rv0160c	PE4	-
Rv0161	Rv0161	+
Rv0162c	adhE1	-	193102	0.64
Rv0163	Rv0163	+
Rv0164	TB18.5	+	193671	4.83
Rv0165c	mce1R	-
Rv0166	fadD5	+
Rv0167	yrbE1A	+
Rv0168	yrbE1B	+
Rv0169	mce1A	+
Rv0170	mce1B	+
Rv0171	mce1C	+
Rv0172	mce1D	+	203335	0.82
Rv0173	lprK	+	205224	0.87
Rv0174	mce1F	+	206060	2.17	206608	3.02	206648	3.02
Rv0175	Rv0175	+
Rv0176	Rv0176	+	208324	1.35
Rv0177	Rv0177	+	208759	0.43	208618	0.3
Rv0178	Rv0178	+
Rv0179c	lprO	-
Rv0180c	Rv0180c	-
Rv0181c	Rv0181c	-
Rv0182c	sigG	-	214026	1.01
Rv0183	Rv0183	+
Rv0184	Rv0184	+
Rv0185	Rv0185	+
Rv0186	bglS	+	218015	0.46
Rv0186A	mymT	-
Rv0187	Rv0187	+	218711	0.81
Rv0188	Rv0188	+	219836	1.4
Rv0189c	ilvD	-	220055	0.77
Rv0190	Rv0190	+
Rv0191	Rv0191	+
Rv0192	Rv0192	+	223579	3.75	224148	0.58
Rv0192A	Rv0192A	+
Rv0193c	Rv0193c	-	225018	1.77
Rv0194	Rv0194	+
Rv0195	Rv0195	+
Rv0196	Rv0196	+
Rv0197	Rv0197	+
Rv0198c	zmp1	-
Rv0199	Rv0199	+
Rv0200	Rv0200	+
Rv0201c	Rv0201c	-
Rv0202c	mmpL11	-	238559	0.76	238897	0.43
Rv0203	Rv0203	+
Rv0204c	Rv0204c	-
Rv0205	Rv0205	+
Rv0206c	mmpL3	-
Rv0207c	Rv0207c	-	247527	11.92
Rv0208c	Rv0208c	-	248115	0.58	248471	0.89	248888	0.57
Rv0209	Rv0209	+
Rv0210	Rv0210	+
Rv0211	pckA	+
Rv0212c	nadR	-
Rv0213c	Rv0213c	-	254666	0.34
Rv0214	fadD4	+
Rv0215c	fadE3	-
Rv0216	Rv0216	+
Rv0217c	lipW	-
Rv0218	Rv0218	+
Rv0219	Rv0219	+
Rv0220	lipC	+
Rv0221	Rv0221	+	264894	0.39
Rv0222	echA1	+
Rv0223c	Rv0223c	-
Rv0224c	Rv0224c	-
Rv0225	Rv0225	+
Rv0226c	Rv0226c	-
Rv0227c	Rv0227c	-
Rv0228	Rv0228	+
Rv0229c	Rv0229c	-	274839	0.43	274904	0.75
Rv0230c	php	-
Rv0231	fadE4	+
Rv0232	Rv0232	+
Rv0233	nrdB	+
Rv0234c	gabD1	-
Rv0235c	Rv0235c	-
Rv0236A	Rv0236A	-
Rv0236c	aftD	-	286795	0.36
Rv0237	lpqI	+
Rv0238	Rv0238	+
Rv0239	vapB24	+	289115	2.87
Rv0240	vapC24	+
Rv0241c	htdX	-
Rv0242c	fabG4	-	291451	0.62
Rv0243	fadA2	+	292287	0.65	293163	0.61
Rv0244c	fadE5	-	293815	0.64
Rv0245	Rv0245	+
Rv0246	Rv0246	+	297375	0.47	297520	3.38
Rv0247c	Rv0247c	-	298146	0.64
Rv0248c	Rv0248c	-
Rv0249c	Rv0249c	-	300967	0.3	301301	5.37
Rv0250c	Rv0250c	-
Rv0251c	hsp	-
Rv0252	nirB	+	303458	0.53
Rv0253	nirD	+
Rv0254c	cobU	-
Rv0255c	cobQ1	-
Rv0256c	PPE2	-
Rv0257	Rv0257	+	309855	0.74
Rv0258c	Rv0258c	-
Rv0259c	Rv0259c	-
Rv0260c	Rv0260c	-
Rv0261c	narK3	-
Rv0262c	aac	-
Rv0263c	Rv0263c	-
Rv0264c	Rv0264c	-
Rv0265c	Rv0265c	-
Rv0266c	oplA	-	318133	0.53
Rv0267	narU	+
Rv0268c	Rv0268c	-	322860	0.58
Rv0269c	Rv0269c	-	324522	1.04
Rv0270	fadD2	+	325724	0.97
Rv0271c	fadE6	-
Rv0272c	Rv0272c	-
Rv0273c	Rv0273c	-	329719	0.38
Rv0274	Rv0274	+
Rv0275c	Rv0275c	-
Rv0276	Rv0276	+	331870	0.85
Rv0277A	vapB25	-
Rv0277c	vapC25	-
Rv0278c	PE_PGRS3	-
Rv0279c	PE_PGRS4	-
Rv0280	PPE3	+
Rv0281	Rv0281	+	341808	1.24
Rv0282	eccA3	+	343687	1.12
Rv0283	eccB3	+	345432	0.61
Rv0284	eccC3	+
Rv0285	PE5	+
Rv0286	PPE4	+
Rv0287	esxG	+
Rv0288	esxH	+
Rv0289	espG3	+	352172	2.26
Rv0290	eccD3	+
Rv0291	mycP3	+
Rv0292	eccE3	+
Rv0293c	Rv0293c	-
Rv0294	tam	+
Rv0295c	Rv0295c	-
Rv0296c	Rv0296c	-
Rv0297	PE_PGRS5	+
Rv0298	Rv0298	+
Rv0299	Rv0299	+
Rv0300	vapB2	+
Rv0301	vapC2	+
Rv0302	Rv0302	+
Rv0303	Rv0303	+
Rv0304c	PPE5	-
Rv0305c	PPE6	-
Rv0306	Rv0306	+
Rv0307c	Rv0307c	-
Rv0308	Rv0308	+
Rv0309	Rv0309	+
Rv0310c	Rv0310c	-
Rv0311	Rv0311	+
Rv0312	Rv0312	+
Rv0313	Rv0313	+
Rv0314c	Rv0314c	-	383530	6.01
Rv0315	Rv0315	+	383608	0.41
Rv0316	Rv0316	+
Rv0317c	glpQ2	-
Rv0318c	Rv0318c	-	387073	0.66
Rv0319	pcp	+
Rv0320	Rv0320	+
Rv0321	dcd	+
Rv0322	udgA	+	390340	0.6
Rv0323c	Rv0323c	-
Rv0324	Rv0324	+
Rv0325	Rv0325	+
Rv0326	Rv0326	+
Rv0327c	cyp135A1	-
Rv0328	Rv0328	+
Rv0329c	Rv0329c	-
Rv0330c	Rv0330c	-
Rv0331	Rv0331	+
Rv0332	Rv0332	+	397472	0.27
Rv0333	Rv0333	+
Rv0334	rmlA	+
Rv0335c	PE6	-
Rv0336	Rv0336	+	400695	0.39
Rv0337c	aspC	-	402908	0.73
Rv0338c	Rv0338c	-
Rv0339c	Rv0339c	-
Rv0340	Rv0340	+
Rv0341	iniB	+	409680	2.93	410401	0.85	410727	0.96	409592	1.62
Rv0342	iniA	+	412695	0.44
Rv0343	iniC	+	414171	0.81
Rv0344c	lpqJ	-
Rv0345	Rv0345	+
Rv0346c	ansP2	-
Rv0347	Rv0347	+	417487	0.54
Rv0348	Rv0348	+	418842	0.35
Rv0349	Rv0349	+	419340	0.35
Rv0350	dnaK	+
Rv0351	grpE	+	422404	1.03
Rv0352	dnaJ1	+	423156	0.46	423374	0.67
Rv0353	hspR	+	423881	2.13
Rv0354c	PPE7	-
Rv0355c	PPE8	-	427929	0.91
Rv0356c	Rv0356c	-
Rv0357c	purA	-
Rv0358	Rv0358	+
Rv0359	Rv0359	+
Rv0360c	Rv0360c	-	438715	1.16
Rv0361	Rv0361	+
Rv0362	mgtE	+
Rv0363c	fba	-
Rv0364	Rv0364	+
Rv0365c	Rv0365c	-
Rv0366c	Rv0366c	-
Rv0367c	Rv0367c	-
Rv0368c	Rv0368c	-
Rv0369c	Rv0369c	-
Rv0370c	Rv0370c	-
Rv0371c	Rv0371c	-
Rv0372c	Rv0372c	-
Rv0373c	Rv0373c	-
Rv0374c	Rv0374c	-
Rv0375c	Rv0375c	-
Rv0376c	Rv0376c	-
Rv0377	Rv0377	+
Rv0378	Rv0378	+
Rv0379	secE2	+	456079	0.68
Rv0380c	Rv0380c	-
Rv0381c	Rv0381c	-
Rv0382c	pyrE	-
Rv0383c	Rv0383c	-	459219	0.53
Rv0384c	clpB	-
Rv0385	Rv0385	+	462673	1.16
Rv0386	Rv0386	+
Rv0387c	Rv0387c	-
Rv0388c	PPE9	-
Rv0389	purT	+	469591	0.82
Rv0390	Rv0390	+
Rv0391	metZ	+
Rv0392c	ndhA	-
Rv0393	Rv0393	+
Rv0394c	Rv0394c	-	474373	1.26
Rv0395	Rv0395	+
Rv0396	Rv0396	+
Rv0397	Rv0397	+
Rv0398c	Rv0398c	-
Rv0399c	lpqK	-
Rv0400c	fadE7	-
Rv0401	Rv0401	+
Rv0402c	mmpL1	-	482267	1
Rv0403c	mmpS1	-
Rv0404	fadD30	+
Rv0405	pks6	+	486975	1.15
Rv0406c	Rv0406c	-	490645	0.35
Rv0407	fgd1	+
Rv0408	pta	+
Rv0409	ackA	+	494746	0.3
Rv0410c	pknG	-
Rv0411c	glnH	-
Rv0412c	Rv0412c	-
Rv0413	mutT3	+	499746	0.64
Rv0414c	thiE	-
Rv0415	thiO	+
Rv0416	thiS	+
Rv0417	thiG	+
Rv0418	lpqL	+
Rv0419	lpqM	+	505467	1.05	505649	0.31
Rv0420c	Rv0420c	-
Rv0421c	Rv0421c	-
Rv0422c	thiD	-
Rv0423c	thiC	-
Rv0424c	Rv0424c	-	510568	0.83
Rv0425c	ctpH	-	513212	0.86
Rv0426c	Rv0426c	-
Rv0427c	xthA	-
Rv0428c	Rv0428c	-
Rv0429c	def	-
Rv0430	Rv0430	+
Rv0431	Rv0431	+	519093	0.99
Rv0432	sodC	+
Rv0433	Rv0433	+
Rv0434	Rv0434	+
Rv0435c	Rv0435c	-
Rv0436c	pssA	-	524844	0.75
Rv0437c	psd	-
Rv0438c	moeA2	-
Rv0439c	Rv0439c	-
Rv0440	groEL2	+	530060	0.34
Rv0441c	Rv0441c	-
Rv0442c	PPE10	-
Rv0443	Rv0443	+	532755	2
Rv0444c	rskA	-
Rv0445c	sigK	-
Rv0446c	Rv0446c	-	535024	0.3
Rv0447c	ufaA1	-	535480	1.13	535636	0.87
Rv0448c	Rv0448c	-
Rv0449c	Rv0449c	-
Rv0450c	mmpL4	-
Rv0451c	mmpS4	-	541647	0.45
Rv0452	Rv0452	+	542160	0.41
Rv0453	PPE11	+
Rv0454	Rv0454	+
Rv0455c	Rv0455c	-
Rv0456A	mazF1	-
Rv0456B	mazE1	-	547481	0.86
Rv0456c	echA2	-
Rv0457c	Rv0457c	-
Rv0458	Rv0458	+
Rv0459	Rv0459	+
Rv0460	Rv0460	+
Rv0461	Rv0461	+	552321	2.63
Rv0462	lpdC	+
Rv0463	Rv0463	+
Rv0464c	Rv0464c	-
Rv0465c	Rv0465c	-	555117	8.93
Rv0466	Rv0466	+
Rv0467	icl1	+
Rv0468	fadB2	+
Rv0469	umaA	+	560729	0.7
Rv0470A	Rv0470A	-
Rv0470c	pcaA	-
Rv0471c	Rv0471c	-
Rv0472c	Rv0472c	-
Rv0473	Rv0473	+
Rv0474	Rv0474	+
Rv0475	hbhA	+
Rv0476	Rv0476	+
Rv0477	Rv0477	+	566840	0.48
Rv0478	deoC	+
Rv0479c	Rv0479c	-	568556	0.44
Rv0480c	Rv0480c	-	568967	0.94	569223	0.42
Rv0481c	Rv0481c	-
Rv0482	murB	+	570836	0.32
Rv0483	lprQ	+	571750	1.48	572758	1.5
Rv0484c	Rv0484c	-
Rv0485	Rv0485	+	574903	0.76
Rv0486	mshA	+	575357	2.09
Rv0487	Rv0487	+
Rv0488	Rv0488	+
Rv0489	gpm1	+
Rv0490	senX3	+
Rv0491	regX3	+
Rv0492A	Rv0492A	-
Rv0492c	Rv0492c	-
Rv0493c	Rv0493c	-	584577	0.3
Rv0494	Rv0494	+
Rv0495c	Rv0495c	-	586218	1.73
Rv0496	Rv0496	+	586720	0.78
Rv0497	Rv0497	+
Rv0498	Rv0498	+
Rv0499	Rv0499	+	589897	0.37
Rv0500	proC	+	590095	0.81
Rv0500A	Rv0500A	+
Rv0500B	Rv0500B	+
Rv0501	galE2	+	592713	10.79
Rv0502	Rv0502	+	593397	0.54
Rv0503c	cmaA2	-
Rv0504c	Rv0504c	-
Rv0505c	serB1	-
Rv0506	mmpS2	+
Rv0507	mmpL2	+
Rv0508	Rv0508	+
Rv0509	hemA	+
Rv0510	hemC	+	602295	12.33	602389	1
Rv0511	hemD	+	603379	0.69
Rv0512	hemB	+
Rv0513	Rv0513	+
Rv0514	Rv0514	+
Rv0515	Rv0515	+	607054	0.34
Rv0516c	Rv0516c	-
Rv0517	Rv0517	+	609827	0.68
Rv0518	Rv0518	+
Rv0519c	Rv0519c	-
Rv0520	Rv0520	+
Rv0521	Rv0521	+
Rv0522	gabP	+
Rv0523c	Rv0523c	-
Rv0524	hemL	+
Rv0525	Rv0525	+
Rv0526	Rv0526	+
Rv0527	ccdA	+
Rv0528	Rv0528	+
Rv0529	ccsA	+
Rv0530	Rv0530	+	621286	1.67
Rv0531	Rv0531	+
Rv0532	PE_PGRS6	+
Rv0533c	fabH	-	624624	1.39
Rv0534c	menA	-
Rv0535	pnp	+	626475	0.89
Rv0536	galE3	+
Rv0537c	Rv0537c	-
Rv0538	Rv0538	+
Rv0539	Rv0539	+
Rv0540	Rv0540	+
Rv0541c	Rv0541c	-
Rv0542c	menE	-
Rv0543c	Rv0543c	-
Rv0544c	Rv0544c	-
Rv0545c	pitA	-
Rv0546c	Rv0546c	-
Rv0547c	Rv0547c	-	638388	0.94
Rv0548c	menB	-
Rv0549c	vapC3	-	640256	0.4
Rv0550c	vapB3	-	640856	0.74
Rv0551c	fadD8	-
Rv0552	Rv0552	+	644400	1.01
Rv0553	menC	+
Rv0554	bpoC	+
Rv0555	menD	+
Rv0556	Rv0556	+
Rv0557	mgtA	+	648863	3
Rv0558	menH	+
Rv0559c	Rv0559c	-
Rv0560c	Rv0560c	-
Rv0561c	Rv0561c	-	651712	0.57
Rv0562	grcC1	+
Rv0563	htpX	+	654256	2.45
Rv0564c	gpdA1	-
Rv0565c	Rv0565c	-
Rv0566c	Rv0566c	-
Rv0567	Rv0567	+	658387	0.99
Rv0568	cyp135B1	+
Rv0569	Rv0569	+
Rv0570	nrdZ	+	661492	1.17	662470	0.46
Rv0571c	Rv0571c	-
Rv0572c	Rv0572c	-
Rv0573c	pncB2	-
Rv0574c	Rv0574c	-
Rv0575c	Rv0575c	-
Rv0576	Rv0576	+
Rv0577	TB27.3	+
Rv0578c	PE_PGRS7	-	672026	0.67
Rv0579	Rv0579	+	676472	0.71	676238	0.71
Rv0580c	Rv0580c	-
Rv0581	vapB26	+
Rv0582	vapC26	+
Rv0583c	lpqN	-
Rv0584	Rv0584	+
Rv0585c	Rv0585c	-	682523	0.83
Rv0586	mce2R	+
Rv0587	yrbE2A	+
Rv0588	yrbE2B	+
Rv0589	mce2A	+
Rv0590	mce2B	+
Rv0590A	Rv0590A	+
Rv0591	mce2C	+
Rv0592	mce2D	+
Rv0593	lprL	+
Rv0594	mce2F	+	693858	0.75	694066	1.22
Rv0595c	vapC4	-
Rv0596c	vapB4	-
Rv0597c	Rv0597c	-
Rv0598c	vapC27	-
Rv0599c	vapB27	-
Rv0600c	Rv0600c	-
Rv0601c	Rv0601c	-
Rv0602c	tcrA	-
Rv0603	Rv0603	+
Rv0604	lpqO	+
Rv0605	Rv0605	+	701430	1.79
Rv0606	Rv0606	+
Rv0607	Rv0607	+
Rv0608	vapB28	+
Rv0609	vapC28	+
Rv0609A	Rv0609A	+
Rv0610c	Rv0610c	-	704899	0.84
Rv0611c	Rv0611c	-	706243	2.51
Rv0612	Rv0612	+
Rv0613c	Rv0613c	-
Rv0614	Rv0614	+
Rv0615	Rv0615	+
Rv0616A	vapB29	+
Rv0616c	Rv0616c	-
Rv0617	vapC29	+
Rv0618	galTa	+
Rv0619	galTb	+
Rv0620	galK	+
Rv0621	Rv0621	+
Rv0622	Rv0622	+
Rv0623	vapB30	+
Rv0624	vapC30	+
Rv0625c	Rv0625c	-
Rv0626	vapB5	+
Rv0627	vapC5	+
Rv0628c	Rv0628c	-
Rv0629c	recD	-	720014	0.9
Rv0630c	recB	-
Rv0631c	recC	-
Rv0632c	echA3	-
Rv0633c	Rv0633c	-	729510	0.58
Rv0634A	Rv0634A	+	731152	18.7	731225	0.91
Rv0634B	rpmG2	+
Rv0634c	Rv0634c	-
Rv0635	hadA	+
Rv0636	hadB	+
Rv0637	hadC	+
Rv0638	secE1	+	734104	0.88
Rv0639	nusG	+
Rv0640	rplK	+	735242	0.69
Rv0641	rplA	+	736035	1.09
Rv0642c	mmaA4	-	736345	0.35
Rv0643c	mmaA3	-	737681	0.82
Rv0644c	mmaA2	-
Rv0645c	mmaA1	-
Rv0646c	lipG	-
Rv0647c	Rv0647c	-	742497	1.65
Rv0648	Rv0648	+
Rv0649	fabD2	+
Rv0650	Rv0650	+
Rv0651	rplJ	+
Rv0652	rplL	+
Rv0653c	Rv0653c	-
Rv0654	Rv0654	+	750415	0.41	751258	0.34
Rv0655	mkl	+	751534	29.81	752490	0.96
Rv0656c	vapC6	-
Rv0657c	vapB6	-
Rv0658c	Rv0658c	-
Rv0659c	mazF2	-
Rv0660c	mazE2	-
Rv0661c	vapC7	-
Rv0662c	vapB7	-
Rv0663	atsD	+	756767	2.37
Rv0664	vapB8	+
Rv0665	vapC8	+
Rv0666	Rv0666	+
Rv0667	rpoB	+	760709	4.01	760742	4.01	761987	1.15	762116	3.03	762232	1.11	762369	1.06	762441	0.78	760190	0.88	760381	0.65	762078	1.92
Rv0668	rpoC	+	764122	0.7	764584	0.73	766198	0.7	767111	0.82	764755	0.77
Rv0669c	Rv0669c	-
Rv0670	end	+
Rv0671	lpqP	+
Rv0672	fadE8	+
Rv0673	echA4	+
Rv0674	Rv0674	+
Rv0675	echA5	+
Rv0676c	mmpL5	-	776156	0.74	776381	2.58	776624	1.18	776889	0.83	777575	2.76	777644	4.55	777685	4.55	778077	1.16	778340	1.97
Rv0677c	mmpS5	-	778600	2.05	778674	1.23
Rv0678	Rv0678	+	779112	2.42	779144	2.42	779374	2.3
Rv0679c	Rv0679c	-
Rv0680c	Rv0680c	-
Rv0681	Rv0681	+
Rv0682	rpsL	+
Rv0683	rpsG	+
Rv0684	fusA1	+	782882	1.14
Rv0685	tuf	+
Rv0686	Rv0686	+
Rv0687	Rv0687	+
Rv0688	Rv0688	+	787952	1.05	788965	0.43
Rv0689c	Rv0689c	-
Rv0690c	Rv0690c	-
Rv0691A	Rv0691A	+
Rv0691c	Rv0691c	-	791272	1.72
Rv0692	Rv0692	+
Rv0693	pqqE	+	792427	0.42
Rv0694	lldD1	+
Rv0695	Rv0695	+	794739	1.49
Rv0696	Rv0696	+
Rv0697	Rv0697	+
Rv0698	Rv0698	+
Rv0699	Rv0699	+
Rv0700	rpsJ	+
Rv0701	rplC	+	801370	0.85
Rv0702	rplD	+	801970	0.64
Rv0703	rplW	+	802392	1.54
Rv0704	rplB	+
Rv0705	rpsS	+
Rv0706	rplV	+
Rv0707	rpsC	+
Rv0708	rplP	+	805404	1.58
Rv0709	rpmC	+
Rv0710	rpsQ	+
Rv0711	atsA	+	806652	0.34
Rv0712	Rv0712	+
Rv0713	Rv0713	+	810315	0.82
Rv0714	rplN	+
Rv0715	rplX	+
Rv0716	rplE	+
Rv0717	rpsN1	+
Rv0718	rpsH	+
Rv0719	rplF	+	813620	2.43
Rv0720	rplR	+
Rv0721	rpsE	+
Rv0722	rpmD	+
Rv0723	rplO	+	815507	1.28
Rv0724	sppA	+	815728	7.12
Rv0724A	Rv0724A	-
Rv0725c	Rv0725c	-
Rv0726c	Rv0726c	-
Rv0727c	fucA	-
Rv0728c	serA2	-
Rv0729	xylB	+
Rv0730	Rv0730	+	822908	7.73
Rv0731c	Rv0731c	-
Rv0732	secY	+	825193	0.99
Rv0733	adk	+
Rv0734	mapA	+	827421	0.6
Rv0735	sigL	+
Rv0736	rslA	+
Rv0737	Rv0737	+
Rv0738	Rv0738	+
Rv0739	Rv0739	+
Rv0740	Rv0740	+
Rv0741	Rv0741	+
Rv0742	PE_PGRS8	+
Rv0743c	Rv0743c	-
Rv0744c	Rv0744c	-
Rv0745	Rv0745	+
Rv0746	PE_PGRS9	+
Rv0747	PE_PGRS10	+
Rv0748	vapB31	+
Rv0749	vapC31	+
Rv0749A	Rv0749A	-
Rv0750	Rv0750	+
Rv0751c	mmsB	-
Rv0752c	fadE9	-
Rv0753c	mmsA	-
Rv0754	PE_PGRS11	+
Rv0755A	Rv0755A	-	850506	16
Rv0755c	PPE12	-
Rv0756c	Rv0756c	-	850849	2.79
Rv0757	phoP	+	852061	0.5
Rv0758	phoR	+	852612	0.62
Rv0759c	Rv0759c	-
Rv0760c	Rv0760c	-
Rv0761c	adhB	-
Rv0762c	Rv0762c	-
Rv0763c	Rv0763c	-
[truncated: 3,237 more rows]

## Sheet: 1F
All mapped transcription start sites to the M. tuberculosis genome during exponential growth
[truncated: 4,166 more rows]
