# Supplementary material for: Genome-wide Mapping of Transcriptional Start Sites Defines an Extensive Leaderless Transcriptome in Mycobacterium tuberculosis
Source: Cell Rep. 2013 Nov 21;5(4):1121–31. doi: 10.1016/j.celrep.2013.10.031 (PMC3898074; doi:10.1016/j.celrep.2013.10.031)
Supplement: Table S3. TSS Mapping and Reannotation of Start Codons, Related to Results — Excel file showing the mapping of alternative translational start codons proposed by (DeJesus et al., 2013) to TSS data. [file mmc3.xlsx]

## Sheet: Sheet1
Table S3. TSS mapping and re-annotation of start codons.
Gene	Synonym	Tuberculist annotated start	Orientation	Re-annotated start*	BASS score*	Primary TSS	Leaderless	New UTR (bp)	Internal TSS	Distance to Tuberculist Start codon	New UTR (bp)
Rv0005	gyrB	23181	-	23172	-2.077	23370		198	22566	615
Rv0012	Rv0012	815663	+	815732	-1.548	815507		225	815728	65	4
Rv0018c	pstP	41202	-	41163	-0.554	41231		68	39940	1262
Rv0032	bioF2	2881758	+	2881641	-0.675				2882083	325	-442
Rv0037c	Rv0037c	47207	-	47084	-0.8				47084	123	0
Rv0038	Rv0038	85572	-	85563	-0.457				85563	9	0
Rv0042c	Rv0042c	103663	-	103525	-0.153				103525	138	0
Rv0049	Rv0049	3952470	-	3952464	-0.145
Rv0052	Rv0052	57410	+	57335	-1.686
Rv0062	celA1	65552	+	65771	-0.301
Rv0076c	Rv0076c	193135	-	193081	-0.063	193360		279	193102	33	21
Rv0084	hycD	214140	-	214026	-0.904	214579		553	214026	114	0
Rv0087	hycE	95414	+	95417	-0.171
Rv0088	Rv0088	248906	-	248708	-0.058				248888	18	180
Rv0091	mtn	822866	+	822908	-0.21				822908	42	0
Rv0093c	Rv0093c	255950	-	255974	-0.686				254666	1284
Rv0095c	Rv0095c	4178285	+	4178249	-0.701	4178099		150
Rv0099	fadD10	324531	-	324522	-0.051				324522	9	0
Rv0104	Rv0104	122317	+	122344	-0.612
Rv0111	Rv0111	1505917	+	1506004	-0.594				1505968	51	36
Rv0118c	oxcA	1109171	-	1109249	-0.376
Rv0119	fadD7	144049	+	143998	-0.131
Rv0131c	fadE1	1292798	+	1292738	-0.896	1292455		283
Rv0142	Rv0142	1712302	+	1712308	-0.494				1712308	6	0
Rv0144	Rv0144	383541	-	383514	-0.317	383587		73	383530	11	16
Rv0151c	PE1	3285070	+	3285115	-0.593	3284888		227	3287213	2143
Rv0152c	PE2	1187435	+	1187441	-0.18	1187351		90
Rv0154c	fadE2	1157955	-	1157886	-0.226
Rv0161	Rv0161	190607	+	190583	-0.003
Rv0162c	adhE1	438739	-	438715	-0.38				438715	24	0
Rv0164	TB18.5	490705	-	490645	-0.614				490645	60	0
Rv0165c	mce1R	2435909	+	2435942	-0.733				2436740	831
Rv0173	lprK	510652	-	510577	-0.065				510568	84	-9
Rv0175	Rv0175	1123714	+	1123753	-0.052	1123589		164	1124727	1013
Rv0182c	sigG	535215	-	535227	-0.742	535480		253	535024	191	-203
Rv0187	Rv0187	584690	-	584651	-1.155				584577	113	-74
Rv0192	Rv0192	586314	-	586194	-0.669				586218	96	24
Rv0208c	Rv0208c	652755	-	652749	-0.867				651712	1043
Rv0213c	Rv0213c	730166	-	730154	-0.032	730163	L	9	729510	656
Rv0214	fadD4	256064	+	256160	-1.682
Rv0227c	Rv0227c	1547832	+	1547931	-0.283	1547599		332
Rv0228	Rv0228	273055	+	273115	-0.636
Rv0252	nirB	737203	-	737194	-1.477	737257		63	736345	858
Rv0258c	Rv0258c	2509375	-	2509393	-0.369
Rv0264c	Rv0264c	415050	+	415044	-0.094	415044		0
Rv0269c	Rv0269c	742617	-	742497	-1.39				742497	120	0
Rv0282	eccA3	868351	-	868339	-0.673				868339	12	0
Rv0293c	Rv0293c	498300	-	498303	-0.001
Rv0295c	Rv0295c	1500559	-	1500637	-0.448
Rv0301	vapC2	364044	+	364038	-0.52
Rv0306	Rv0306	375914	+	375941	-0.697
Rv0310c	Rv0310c	1576930	+	1576819	-0.814	1576746		73
Rv0314c	Rv0314c	878440	-	878455	-0.218				878428	12	-27
Rv0315	Rv0315	884050	-	883924	-0.799				883924	126	0
Rv0317c	glpQ2	1024211	+	1024400	-0.295				1024400	189	0
Rv0320	Rv0320	387888	+	387963	-0.184
Rv0332	Rv0332	893273	-	893267	-0.078				893267	6	0
Rv0336	Rv0336	910842	-	910836	-0.484				910836	6	0
Rv0339c	Rv0339c	751517	+	751586	-1.767	751258		328	751534	17	52
Rv0341	iniB	1006562	-	1006553	-0.266				1006553	9	0
Rv0342	iniA	1117148	-	1117127	-1.004				1117127	21	0
Rv0345	Rv0345	2671603	-	2671609	-0.139
Rv0347	Rv0347	1165499	-	1165490	-0.534	1165499	L	9	1165383	116	-107
Rv0360c	Rv0360c	1233956	-	1233944	-0.22				1233944	12	0
Rv0369c	Rv0369c	4222694	+	4222703	-0.312				4222703	9	0
Rv0376c	Rv0376c	4314178	+	4314220	-0.038	4314178	L	42	4314366	188	-146
Rv0389	purT	1247052	-	1247010	-1.02				1247010	42	0
Rv0406c	Rv0406c	1277748	-	1277664	-0.016				1277664	84	0
Rv0411c	glnH	4163736	+	4163715	-0.754	4163341		374
Rv0413	mutT3	1281484	-	1281430	-0.777				1281373	111	-57
Rv0419	lpqM	1359444	-	1359420	-0.48	1359451		31	1359415	29	-5
Rv0420c	Rv0420c	1858733	+	1858700	-1.278	1858593		107
Rv0422c	thiD	4338849	+	4338915	-0.067	4338714		201	4338858	9	57
Rv0424c	Rv0424c	1370825	-	1370726	-0.661	1371225		499	1370807	18	81
Rv0431	Rv0431	1372949	-	1372922	-2.047				1372923	26	1
Rv0433	Rv0433	520324	+	520303	-1.093
Rv0446c	Rv0446c	1552655	-	1552517	-0.806				1551320	1335
Rv0448c	Rv0448c	1837075	+	1837012	-1.152	1837012		0
Rv0452	Rv0452	1587766	-	1587814	-0.676				1586825	941
Rv0461	Rv0461	1623697	-	1623658	-0.268				1623688	9	30
Rv0473	Rv0473	2332879	-	2332843	-0.507
Rv0476	Rv0476	400192	+	400168	-1.062	400168		0	400695	503
Rv0483	lprQ	1642425	-	1642407	-0.007				1642407	18	0
Rv0486	mshA	1694544	-	1694436	-0.434				1694334	210	-102
Rv0488	Rv0488	577664	+	577631	-0.908
Rv0493c	Rv0493c	1696443	-	1696461	-0.31	1696628		167	1696388	55	-73
Rv0494	Rv0494	584695	+	584707	-0.988
Rv0495c	Rv0495c	1742192	-	1742177	-0.574				1742159	33	-18
Rv0496	Rv0496	1788505	-	1788310	-0.261				1788487	18	177
Rv0502	Rv0502	1826585	-	1826531	-0.701				1826567	18	36
Rv0505c	serB1	2058256	+	2058274	-1.121				2058274	18	0
Rv0506	mmpS2	1426164	+	1426266	-2.057				1426234	70	32
Rv0508	Rv0508	600098	+	600113	-0.86
Rv0512	hemB	604602	+	604608	-0.379
Rv0515	Rv0515	1827945	-	1827870	-0.474	1827945	L	75	1827390	555
Rv0517	Rv0517	1842242	-	1842269	-0.658				1841526	716
Rv0526	Rv0526	616846	+	616879	-1.147
Rv0528	Rv0528	618305	+	618269	-1.19
Rv0539	Rv0539	631743	+	631719	-1.288
Rv0548c	menB	759807	+	759789	-0.458	759592		197	760709	902
Rv0551c	fadD8	3594235	-	3594211	-0.23
Rv0557	mgtA	1848458	-	1848440	-1.067				1848440	18	0
Rv0560c	Rv0560c	2066457	+	2066547	-1.311				2066547	90	0
Rv0561c	Rv0561c	1852035	-	1851852	-0.143				1849191	2844
Rv0562	grcC1	2534464	-	2534485	-0.437
Rv0593	lprL	692024	+	692090	-0.707
Rv0602c	tcrA	4341880	+	4341874	-0.17				4342575	695
Rv0607	Rv0607	702813	+	702729	-0.392
Rv0619	galTb	712174	+	712249	-0.555
Rv0633c	Rv0633c	1929721	-	1929832	-0.465	1929881		49	1929238	483	-594
Rv0642c	mmaA4	1954634	-	1954532	-0.442				1954532	102	0
Rv0647c	Rv0647c	1967637	-	1967598	-0.392				1966526	1111
Rv0648	Rv0648	742719	+	742635	-0.641
Rv0655	mkl	1977885	-	1977819	-0.911				1977718	167	-101
Rv0667	rpoB	2012530	-	2012587	-0.551				2012401	129	-186
Rv0678	Rv0678	2082587	-	2082509	-0.682				2082505	82	-4
Rv0679c	Rv0679c	3477649	+	3477721	-0.227	3477366		355
Rv0692	Rv0692	1484279	+	1484288	-1.502	1484244		44	1484288	9	0
Rv0710	rpsQ	805756	+	805759	-1.05
Rv0713	Rv0713	2121884	-	2121872	-0.459	2122231		359	2121852	32	-20
Rv0724	sppA	2133692	-	2133674	-0.492	2134153		479	2133674	18	0
Rv0730	Rv0730	2134261	-	2134153	-0.749				2134153	108	0
Rv0742	PE_PGRS8	832981	+	832990	-0.365
Rv0743c	Rv0743c	2207700	+	2207688	-0.277	2207614		74
Rv0759c	Rv0759c	4186089	+	4186080	-0.15	4186080		0
Rv0771	Rv0771	864140	+	864143	-1.002
Rv0773c	ggtA	791831	+	791849	-0.178	791713		136
Rv0774c	Rv0774c	2139687	-	2139627	-0.972				2139627	60	0
Rv0783c	emrB	2146245	-	2146227	-0.235				2145872	373	-355
Rv0785	Rv0785	2147633	-	2147582	-0.204	2147633	L	51	2146834	799
Rv0789c	Rv0789c	2153882	-	2153708	-0.323	2154044		336	2153634	248	-74
Rv0796	Rv0796	2160328	-	2160289	-0.174				2160289	39	0
Rv0799c	Rv0799c	2291220	-	2291190	-1.633				2291190	30	0
Rv0812	Rv0812	96927	+	97119	-0.891				96981	54	138
Rv0817c	Rv0817c	2310755	-	2310920	-0.639				2309159	1596
Rv0818	Rv0818	2396838	-	2396856	-0.638	2397210		354	2396640	198	-216
Rv0823c	Rv0823c	2509489	+	2509441	-1.196	2509415		26	2510161	672
Rv0836c	Rv0836c	2123684	+	2123666	-1.395	2123666		0
Rv0842	Rv0842	2397315	-	2397210	-1.002				2397210	105	0
Rv0848	cysK2	944938	+	944842	-0.442
Rv0852	fadD16	948559	+	948757	-0.404
Rv0857	Rv0857	2407616	-	2407634	-0.075				2406841	775
Rv0861c	ercc3	1760997	+	1761078	-0.413				1761009	12	69
Rv0863	Rv0863	2408374	-	2408329	-0.899				2408329	45	0
Rv0864	moaC2	2365740	+	2365794	-0.68				2366707	967
Rv0876c	Rv0876c	1911399	-	1911267	-0.217
Rv0877	Rv0877	575348	+	575357	-0.684	574903		454	575357	9	0
Rv0885	Rv0885	938112	+	938076	-0.841				938579	467	-503
Rv0888	Rv0888	1413260	+	1413386	-0.553				1413371	111	15
Rv0894	Rv0894	1584499	+	1584508	-0.534				1584508	9	0
Rv0895	Rv0895	997782	+	997863	-0.715
Rv0903c	prrA	2420608	-	2420554	-1.163	2420643		89	2420600	8	46
Rv0907	Rv0907	2431145	-	2430989	-0.635				2430178	967
Rv0912	Rv0912	1016236	+	1016266	-0.5
Rv0918	Rv0918	2437886	-	2437850	-1.625				2437850	36	0
Rv0922	Rv0922	1277893	+	1277902	-0.533	1277893	L	9	1278009	116	-107
Rv0924c	mntH	3395379	+	3395454	-0.4	3395101		353
Rv0941c	Rv0941c	1965657	+	1965609	-0.562	1965576		33	1965680	23	-71
Rv0944	Rv0944	2446946	-	2446949	-0.702				2446044	902
Rv0948c	Rv0948c	1856774	+	1856810	-0.403	1856346		464	1856810	36	0
Rv0950c	Rv0950c	552026	+	551981	-1.468				552321	295	-340
Rv0952	sucD	1063140	+	1063149	-1.414
Rv0955	Rv0955	1066078	+	1066087	-1.358
Rv0958	Rv0958	834443	-	834395	-0.546
Rv0969	ctpV	1467688	+	1467700	-0.691				1467770	82	-70
Rv0973c	accA2	1906403	+	1906472	-0.875	1906319		153
Rv0974c	accD2	3957521	+	3957428	-1.512				3958096	575
Rv0976c	Rv0976c	34295	+	34307	-0.842	33940		367
Rv0983	pepD	2464751	-	2464646	-0.162	2464836		190	2463793	958
Rv0984	moaB2	2477181	-	2477145	-1.517				2477146	35	1
Rv0992c	Rv0992c	596759	+	596786	-0.492	596655		131
Rv1000c	Rv1000c	2497023	-	2497017	-0.372				2497017	6	0
Rv1004c	Rv1004c	3363348	+	3363309	-0.854	3363309		0
Rv1005c	pabB	4274798	+	4274756	-1.357	4274756		0	4275551	753
Rv1006	Rv1006	2511652	-	2511598	-1.563				2511646	6	48
Rv1011	ispE	2512280	-	2512073	-0.119
Rv1016c	lpqT	1027685	+	1027697	-0.436	1027586		111
Rv1025	Rv1025	1146561	+	1146537	-1.661
Rv1030	kdpB	2529874	-	2529853	-1.018	2529953		100	2529385	489	-468
Rv1032c	trcS	4034352	+	4034394	-0.7	4034232		162
Rv1042c	Rv1042c	2573008	-	2572858	-0.352				2572882	126	24
Rv1056	Rv1056	1177628	+	1177712	-0.586
Rv1059	Rv1059	2596269	-	2596134	-0.749				2596209	60	75
Rv1065	Rv1065	1010136	+	1010313	-0.746				1011200	1064
Rv1073	Rv1073	2599947	-	2599902	-0.922				2598480	1467
Rv1076	lipU	1200767	+	1200593	-1.632
Rv1085c	Rv1085c	383602	+	383632	-0.219				383608	6	24
Rv1099c	glpX	180896	-	180791	-0.516
Rv1100	Rv1100	2648912	-	2648897	-1.419	2648908	L	11	2648365	547
Rv1105	Rv1105	1232311	+	1232476	-0.395
Rv1106c	Rv1106c	2667115	-	2667262	-1.258				2664802	2313
Rv1115	Rv1115	1240187	+	1240244	-1.01
Rv1123c	bpoB	2683142	-	2683187	-1.324	2683187		0	2682295	847
Rv1124	ephC	867389	-	867434	-0.369
Rv1129c	Rv1129c	1069883	+	1069880	-0.034	1069880	L	0
Rv1130	prpD	1254555	+	1254618	-0.807
Rv1140	Rv1140	1907594	+	1907597	-0.182				1909569	1975
Rv1146	mmpL13b	1273355	+	1273265	-0.269
Rv1148c	Rv1148c	2711301	-	2711319	-1.682				2710428	873
Rv1149	Rv1149	2732749	-	2732677	-0.137				2732284	465	-393
Rv1154c	Rv1154c	2768159	-	2768150	-1.014				2768150	9	0
Rv1163	narJ	2330993	+	2330999	-0.922				2331335	342	-336
Rv1190	Rv1190	1332980	+	1332986	-0.051
Rv1207	folP2	2785643	-	2785487	-0.635				2784676	967
Rv1215c	Rv1215c	2800880	-	2800796	-0.571				2800788	92	-8
Rv1220c	Rv1220c	218705	+	218711	-0.902	218392		319	218711	6	0
Rv1223	htrA	2814911	-	2814842	-0.643				2814905	6	63
Rv1227c	Rv1227c	2900690	-	2900639	-0.688				2900648	42	9
Rv1229c	mrp	2910900	-	2910744	-0.579	2910924		180	2910893	7	149
Rv1235	lpqY	1377524	+	1377530	-0.268
Rv1237	sugB	1379855	+	1379840	-0.428
Rv1244	lpqZ	204065	+	204068	-0.168				205224	1159
Rv1256c	cyp130	3082909	+	3082846	-0.642	3082521		325
Rv1264	Rv1264	2951307	-	2951283	-0.78	2951519		236	2950876	431	-407
Rv1265	Rv1265	3020203	-	3020197	-0.678	3020293		96	3020197	6	0
Rv1272c	Rv1272c	1865576	+	1865591	-0.19				1865591	15	0
Rv1274	lprB	606551	+	606527	-0.771	606527		0	607054	503
Rv1276c	Rv1276c	4200421	+	4200382	-0.853	4200355		27
Rv1277	Rv1277	3021796	-	3021787	-0.941				3021787	9	0
Rv1280c	oppA	1993153	+	1993255	-1.735				1994397	1244
Rv1285	cysD	1437909	+	1437978	-0.841
Rv1290c	Rv1290c	3025441	+	3025432	-0.404	3025432		0	3026541	1100
Rv1312	Rv1312	3062506	-	3062527	-0.235				3062350	156	-177
Rv1321	Rv1321	3074471	-	3074480	-2.274	3074480		0	3074355	116	-125
Rv1327c	glgE	1053765	+	1053759	-0.7				1053924	159	-165
Rv1330c	pncB1	3405136	+	3405232	-0.557	3405121		111
Rv1332	Rv1332	1500926	+	1500992	-2.256
Rv1334	mec	1502641	+	1502668	-1.887
Rv1337	Rv1337	3086183	-	3086159	-0.078	3086183	L	24	3086030	153	-129
Rv1339	Rv1339	3086754	-	3086610	-0.29				3086712	42	102
Rv1344	mbtL	3094900	-	3094879	-0.935	3095303		424	3094879	21	0
Rv1356c	Rv1356c	4400186	+	4400216	-0.012	4400095		121	4400438	252	-222
Rv1358	Rv1358	1526612	+	1526717	-0.768
Rv1367c	Rv1367c	92328	+	92319	-0.019				92828	500	-509
Rv1371	Rv1371	1543359	+	1543443	-0.484
Rv1375	Rv1375	2550340	+	2550394	-0.68				2551307	967
Rv1378c	Rv1378c	3148258	-	3148225	-0.542	3148318		93	3147962	296	-263
Rv1393c	Rv1393c	3489506	+	3489482	-0.523				3490172	666
Rv1395	Rv1395	1571047	+	1571086	-0.698
Rv1401	Rv1401	889347	+	889401	-0.68				890314	967
Rv1402	priA	3190152	-	3190056	-0.093	3190361		305	3189934	218	-122
Rv1408	rpe	3202020	-	3202008	-0.133	3202434		426	3201912	108	-96
Rv1410c	Rv1410c	3241171	-	3241135	-1.069				3241135	36	0
Rv1416	ribH	1886512	+	1886488	-0.866				1887556	1044
Rv1418	lprH	3839694	-	3839706	-0.282
Rv1423	whiA	1597906	+	1597900	-0.031
Rv1426c	lipO	167711	+	167726	-0.135	167572		154
Rv1435c	Rv1435c	1197231	+	1197222	-0.327	1197123		99	1197585	354	-363
Rv1444c	Rv1444c	3302455	-	3302566	-0.702	3302575		9	3301276	1179
Rv1453	Rv1453	3315122	-	3314969	-0.783				3315090	32	121
Rv1456c	Rv1456c	3360586	-	3360598	-0.122				3359728	858
Rv1460	Rv1460	3376852	-	3376855	-0.155				3376580	272	-275
Rv1465	Rv1465	1652768	+	1652774	-0.249
Rv1469	ctpD	1638381	+	1638348	-0.115	1638225		123	1639455	1074
Rv1496	Rv1496	1686884	+	1686878	-0.186
Rv1503c	Rv1503c	3436322	-	3436295	-0.947				3436297	25	2
Rv1506c	Rv1506c	3473904	-	3473883	-1.463				3473883	21	0
Rv1510	Rv1510	1701295	+	1701322	-0.673
Rv1520	Rv1520	3550143	-	3550125	-0.186				3549951	192	-174
Rv1521	fadD25	3558345	-	3558546	-0.688				3557333	1012
Rv1523	Rv1523	3582505	-	3582481	-1.351	3582527		46	3582490	15	9
Rv1525	wbbL2	1720017	+	1720032	-0.577
Rv1527c	pks5	1130191	+	1130155	-0.159	1130155		0
Rv1528c	papA4	2698529	+	2698415	-1.494	2698415		0
Rv1538c	ansA	3609757	-	3609736	-0.324	3609969		233	3609738	19	2
Rv1540	Rv1540	1742845	+	1742887	-0.03
Rv1549	fadD11.1	1753510	+	1753606	-1.179
Rv1553	frdB	1759435	+	1759438	-0.267
Rv1556	Rv1556	3610371	-	3610383	-0.657				3609969	402	-414
Rv1564c	treX	4306811	-	4306754	-0.559
Rv1568	bioA	1901748	+	1901835	-0.686				1901804	56	31
Rv1586c	Rv1586c	3639302	-	3639203	-0.196				3639252	50	49
Rv1589	bioB	519073	+	519094	-1.222				519093	20	1
Rv1595	nadB	1795805	+	1795802	-0.241
Rv1599	hisD	159658	-	159619	-0.117
Rv1603	hisA	1803294	+	1803297	-0.654
Rv1610	Rv1610	1809443	+	1809491	-0.934
Rv1613	trpA	1812359	+	1812362	-0.182
Rv1614	lgt	3659924	-	3659861	-0.377				3659915	9	54
Rv1620c	cydC	2144940	+	2144946	-0.682	2144940	L	6
Rv1624c	Rv1624c	3669999	-	3669897	-1.296				3669949	50	52
Rv1625c	cya	3686900	-	3686867	-0.68				3686013	887
Rv1627c	Rv1627c	3710708	+	3710762	-0.68				3711675	967
Rv1629	polA	3834521	-	3834497	-0.307
Rv1633	uvrB	3811025	-	3811007	-0.112
Rv1635c	Rv1635c	3736935	-	3736920	-0.177				3736573	362	-347
Rv1637c	Rv1637c	3611300	+	3611390	-0.687				3611312	12	78
Rv1639c	Rv1639c	3798489	-	3798390	-0.701				3797915	574
Rv1640c	lysX	3833676	-	3833613	-1.201				3833603	73	-10
Rv1641	infC	3863264	-	3863225	-0.398				3863163	101	-62
Rv1647	Rv1647	3888802	-	3888811	-0.418				3888185	617
Rv1649	pheS	1228683	+	1228740	-0.433				1228740	57	0
Rv1652	argC	3907007	-	3907031	-0.202				3906477	530
Rv1663	pks17	4063904	-	4063862	-0.777				4063856	48	-6
Rv1666c	cyp139	3427243	+	3427237	-1.004				3428530	1287
Rv1676	Rv1676	4115157	-	4115121	-0.967	4115438		317	4114541	616
Rv1677	dsbF	4115894	-	4115945	-0.74	4115945		0	4115790	104	-155
Rv1678	Rv1678	1404603	-	1404591	-0.078
Rv1679	fadE16	1903299	+	1903296	-0.471
Rv1681	moeX	1905250	+	1905247	-0.841
Rv1682	Rv1682	1711028	+	1710995	-0.024				1711046	18	-51
Rv1683	Rv1683	4128725	-	4128614	-0.092				4128656	69	42
Rv1685c	Rv1685c	3586274	+	3586271	-0.19	3586097		174
Rv1703c	Rv1703c	4149911	-	4149902	-0.53				4149902	9	0
Rv1707	Rv1707	1411894	+	1411906	-1.4				1411992	98	-86
Rv1708	Rv1708	4159821	-	4159776	-0.993				4159776	45	0
Rv1714	Rv1714	1941853	+	1941862	-0.817
Rv1728c	Rv1728c	4192179	-	4192188	-1.01				4191860	319	-328
Rv1738	Rv1738	4208876	-	4208870	-0.116				4208870	6	0
Rv1739c	Rv1739c	4211784	-	4211820	-0.566	4211820		0	4211440	344	-380
Rv1747	Rv1747	4263066	-	4263042	-1.926	4263244		202	4262998	68	-44
Rv1748	Rv1748	1976600	+	1976660	-1.386
Rv1749c	Rv1749c	4291529	-	4291397	-0.878				4291457	72	60
Rv1751	Rv1751	4299605	-	4299512	-0.839	4299616		104	4299383	222	-129
Rv1754c	Rv1754c	3492147	+	3492102	-0.645	3492133		-31	3492543	396	-441
Rv1755c	plcD	962599	+	962680	-0.985				962680	81	0
Rv1759c	wag22	3551556	+	3551610	-0.68				3552523	967
Rv1760	Rv1760	4364757	-	4364787	-0.5	4364834		47	4363968	789
Rv1770	Rv1770	2003878	+	2003959	-1.168
Rv1772	Rv1772	1153724	+	1153727	-1.21				1155824	2100
Rv1777	cyp144	2010656	+	2010746	-0.902
Rv1778c	Rv1778c	4371684	-	4371564	-0.38				4371406	278	-158
Rv1803c	PE_PGRS32	1078743	+	1078677	-0.715	1078545		132
Rv1807	PPE31	2048398	+	2048386	-1.363
Rv1808	PPE32	409362	+	409356	-0.45	409309		47	409592	230	-236
Rv1810	Rv1810	4382851	-	4382812	-0.162				4382680	171	-132
Rv1814	erg3	4386308	-	4386269	-0.683				4385672	636
Rv1816	Rv1816	4410415	-	4410385	-0.624				4410161	254	-224
Rv1821	secA2	1771601	-	1771604	-0.711	1771601	L	-3
Rv1823	Rv1823	2313049	-	2313052	-1.634	2313052	L	0
Rv1824	Rv1824	2071036	+	2071060	-0.067				2071906	870
Rv1825	Rv1825	4273475	-	4273466	-0.314	4273470	L	4
Rv1830	Rv1830	1228684	-	1228786	-0.576	1228684	L	-102
Rv1835c	Rv1835c	4315562	-	4315568	-1.364	4315562	L	-6
Rv1843c	guaB1	2962713	+	2962761	-0.957				2962956	243	-195
Rv1866	Rv1866	2113140	+	2113068	-0.413
Rv1870c	Rv1870c	2987682	+	2987700	-0.458				2989171	1489
Rv1871c	Rv1871c	2715332	-	2715326	-0.335	2715334	L	8
Rv1874	Rv1874	272839	-	272854	-0.051
Rv1883c	Rv1883c	2156592	-	2156583	-0.357	2156592	L	9
Rv1884c	rpfC	359748	-	359736	-0.28	359748	L	12
Rv1888c	Rv1888c	170284	+	170482	-0.061				170485	201	-3
Rv1890c	Rv1890c	4372706	-	4372679	-1.217	4372706	L	27
Rv1898	Rv1898	2274508	-	2274463	-0.5
Rv1899c	lppD	143876	-	143846	-0.371	143876	L	30
Rv1900c	lipJ	310749	-	310698	-0.33	310749	L	51
Rv1904	Rv1904	3542045	-	3541979	-0.594	3542045	L	66
Rv1907c	Rv1907c	2406843	-	2406774	-1.959	2406841	L	67
Rv1909c	furA	1135465	-	1135435	-0.464
Rv1910c	Rv1910c	2858724	-	2858673	-0.192
Rv1911c	lppC	1936360	+	1936453	-0.704				1936411	51	42
Rv1914c	Rv1914c	4201888	-	4201810	-0.435	4201888	L	78
Rv1916	aceAb	2161566	+	2161452	-0.153
Rv1931c	Rv1931c	2074841	+	2074886	-1.153	2074806		80	2075481	640
Rv1949c	Rv1949c	1830665	+	1830716	-0.017	1830665	L	51
Rv1963c	mce3R	2477190	+	2477202	-0.038				2477205	15	-3
Rv1964	yrbE3A	910972	+	910975	-0.323	910938		37	911019	47	-44
Rv1965	yrbE3B	2208507	+	2208546	-0.179
Rv1988	erm(37)	2614693	+	2614714	-0.841	2614556		158	2617437	2744
Rv2000	Rv2000	2245209	+	2245380	-0.81
Rv2002	fabG3	2247660	+	2247606	-0.094
Rv2008c	Rv2008c	1267347	+	1267473	-1.294	1267276		197
Rv2025c	Rv2025c	2822438	+	2822432	-0.02	2822427		5
Rv2027c	dosT	4226989	+	4227001	-1.153	4226898		103
Rv2044c	Rv2044c	3697198	+	3697252	-0.716	3697198	L	54
Rv2045c	lipT	642811	-	642712	-0.803	642811	L	99
Rv2051c	ppm1	183198	-	183210	-1.314	183210		0
Rv2053c	fxsA	379148	-	379133	-0.558
Rv2074	Rv2074	975937	-	975970	-0.949	975970		0
Rv2075c	Rv2075c	206814	+	206748	-1.147	206648		100
Rv2100	Rv2100	2358389	+	2358455	-0.285
Rv2102	Rv2102	2363391	+	2363274	-1.211
Rv2106	Rv2106	2157299	-	2157311	-0.437	2157311		0
Rv2113	Rv2113	2750225	-	2750255	-1.759	2750255		0
Rv2121c	hisG	2069702	+	2069696	-0.276	2069259		437	2070425	723
Rv2133c	Rv2133c	563564	+	563540	-0.496	563567	L	-27
Rv2136c	Rv2136c	2876965	-	2876977	-0.938	2876977		0
Rv2137c	Rv2137c	3350993	-	3351071	-1.265	3351071		0
Rv2147c	Rv2147c	1085750	-	1085759	-0.264
Rv2148c	Rv2148c	358064	-	358073	-0.93	358074		1
Rv2149c	yfiH	4200221	-	4200242	-1.145	4200243		1
Rv2158c	murE	1540645	-	1540717	-1.472	1540719		2
Rv2167c	Rv2167c	2138079	-	2138118	-0.573	2138123		5
Rv2171	lppM	809946	+	810048	-0.154	809893		155	810315	369	-267
Rv2174	mptA	1364150	-	1364246	-0.541	1364177		-69
Rv2175c	Rv2175c	3854793	-	3854877	-0.235	3854823		-54
Rv2184c	Rv2184c	4268836	-	4268950	-0.399	4268914		-36
Rv2189c	Rv2189c	4212293	+	4212158	-0.431	4212127		31
Rv2200c	ctaC	3640141	-	3640243	-1.619	3640209		-34
Rv2209	Rv2209	1508968	+	1509034	-0.698				1509076	108	-42
Rv2211c	gcvT	1210484	-	1210532	-0.22	1210523		-9
Rv2212	Rv2212	2756704	-	2756719	-0.421	2756747		28
Rv2224c	caeA	2630319	-	2630346	-0.585	2630376		30
Rv2227	Rv2227	2500931	+	2501147	-0.63
Rv2232	ptkA	1061654	-	1061687	-0.571	1061729		42
Rv2236c	cobD	133950	+	133992	-1.647	133845		147
Rv2237	Rv2237	3438973	-	3438964	-1.23	3439011		47
Rv2239c	Rv2239c	3599551	-	3599623	-0.097	3599679		56
Rv2240c	Rv2240c	2070654	+	2070687	-1.314	2070425		262
Rv2241	aceE	586394	+	586346	-1.932	586346		0	586720	326	-374
Rv2246	kasB	2792494	-	2792533	-0.456	2792595		62
Rv2248	Rv2248	2522360	+	2522288	-1.405
Rv2256c	Rv2256c	408448	-	408400	-1.025	408465		65
Rv2260	Rv2260	2533330	+	2533327	-0.297
Rv2261c	Rv2261c	1934882	+	1934918	-0.661	1934799		119
Rv2262c	Rv2262c	2512539	+	2512452	-1.539	2512398		54
Rv2279	Rv2279	639956	-	639914	-0.711	639979		65
Rv2287	yjcE	2559703	+	2559739	-1.147
Rv2289	cdh	2056521	+	2056479	-0.724	2056479		0	2056843	322	-364
Rv2300c	Rv2300c	2641064	-	2641052	-0.365	2641118		66
Rv2306B	Rv2306B	2577488	+	2577497	-0.468
Rv2311	Rv2311	2583884	+	2583812	-0.665
Rv2323c	Rv2323c	2793988	-	2794000	-0.436	2794071		71
Rv2326c	Rv2326c	1987696	-	1987675	-0.452	1987764		89
Rv2339	mmpL9	385943	-	385874	-0.528	385967		93
Rv2350c	plcB	499713	+	499746	-0.75				499746	33	0
Rv2351c	plcA	987233	+	987182	-0.412	987053		129
Rv2355	Rv2355	1494425	-	1494386	-0.146	1494480		94
Rv2357c	glyS	778990	+	778981	-0.391	778988	L	-7	779112	122	-131
Rv2364c	era	2006636	+	2006663	-0.584	2006560		103
Rv2365c	Rv2365c	2773178	+	2773160	-0.28	2773168		-8
Rv2367c	Rv2367c	3080457	-	3080415	-0.525	3080509		94
Rv2379c	mbtF	2760854	+	2760782	-0.513	2760741		41
Rv2380c	mbtE	3584658	-	3584787	-0.735	3584885		98
Rv2382c	mbtC	2561675	+	2561723	-0.362	2561476		247
Rv2388c	hemN	1612950	-	1612941	-0.985	1613045		104
Rv2389c	rpfD	3364709	+	3364556	-0.026	3364709	L	-153	3365342	633
Rv2391	sirA	1973630	+	1973636	-0.725	1973634	L	2	1975830	2200
Rv2402	Rv2402	3331361	-	3331334	-0.023
Rv2413c	Rv2413c	2835335	-	2835266	-0.553	2835379		113
Rv2416c	eis	506971	-	506902	-0.493
Rv2435c	Rv2435c	2740361	-	2740358	-0.093	2740495		137
Rv2436	rbsK	2733230	+	2733293	-0.328
Rv2442c	rplU	1504356	+	1504362	-0.282	1504330		32	1504366	10	-4
Rv2448c	valS	4151040	-	4151172	-0.169
Rv2453c	mobA	3564364	+	3564382	-1.155	3564305		77
Rv2455c	Rv2455c	468335	+	468419	-0.608	468295		124	469591	1256
Rv2459	Rv2459	542142	+	542160	-0.008				542160	18	0
Rv2465c	rpiB	3743455	-	3743449	-0.157	3743598		149
Rv2468c	Rv2468c	1979621	+	1979765	-0.733				1979764	143	1
Rv2470	glbO	397442	+	397472	-1.431				397472	30	0
Rv2471	aglA	2773564	+	2773642	-0.101
Rv2479c	Rv2479c	960151	-	960172	-1.8	960333		161
Rv2484c	Rv2484c	608746	+	608824	-0.979	608716		108	609827	1081
Rv2485c	lipQ	879340	+	879361	-1.313				879359	19	2
Rv2488c	Rv2488c	1057963	-	1057918	-0.281	1058093		175
Rv2500c	fadE19	1422305	-	1422215	-0.271	1422397		182
Rv2507	Rv2507	193626	+	193671	-1.303				193671	45	0
Rv2518c	ldtB	1365875	+	1365887	-0.516				1366047	172	-160
Rv2533c	nusB	1591671	+	1591653	-1.888	1591466		187
Rv2556c	Rv2556c	2986840	-	2986804	-0.16
Rv2558	Rv2558	2157987	-	2157876	-0.86	2158083		207
Rv2562	Rv2562	1052317	-	1052308	-1.004	1052519		211
Rv2566	Rv2566	2772147	-	2772111	-1.203	2772340		229
Rv2576c	Rv2576c	1433440	-	1433302	-0.599	1433532		230
Rv2582	ppiB	3901182	-	3901239	-0.391	3901473		234
Rv2584c	apt	596585	-	596390	-0.184	596642		252
Rv2598	Rv2598	2926986	+	2927046	-0.32
Rv2618	Rv2618	2946434	+	2946383	-0.818
Rv2624c	Rv2624c	651504	-	651456	-1.1	651712		256
Rv2628	Rv2628	2380660	-	2380666	-0.302	2380926		260
Rv2636	Rv2636	2183239	-	2183251	-0.451	2183514		263
Rv2649	Rv2649	2972435	+	2972537	-0.709
Rv2652c	Rv2652c	3520507	+	3520639	-0.51				3520522	15	117
Rv2670c	Rv2670c	1775392	+	1775356	-0.38	1775164		192
Rv2672	Rv2672	3997631	-	3997622	-0.848	3997901		279
Rv2680	Rv2680	1717653	+	1717674	-0.083				1717911	258	-237
Rv2705c	Rv2705c	3957368	-	3957356	-1.695	3957646		290
Rv2708c	Rv2708c	194815	-	194635	-0.689	194931		296
Rv2709	Rv2709	2206802	-	2206745	-0.405	2207047		302
Rv2710	sigB	4099148	-	4099169	-0.549	4099480		311
Rv2712c	Rv2712c	996524	+	996596	-0.578	996447		149
Rv2713	sthA	917646	-	917610	-0.255	917935		325
Rv2720	lexA	4385379	-	4385259	-0.224	4385672		413
Rv2725c	hflX	652771	+	652789	-0.096	652771	L	18
Rv2746c	pgsA3	3647885	+	3647888	-0.352	3647888	L	0
Rv2748c	ftsK	3876822	-	3876699	-0.513	3877132		433
Rv2763c	dfrA	4153740	+	4153620	-0.975	4153618		2
Rv2764c	thyA	2093698	-	2093695	-1.371	2094150		455
Rv2768c	PPE43	3649420	+	3649369	-0.388				3649468	48	-99
Rv2770c	PPE44	1099066	+	1099120	-0.892	1099044		76	1099268	202	-148
Rv2775	Rv2775	2519396	+	2519459	-1.06				2519599	203	-140
Rv2776c	Rv2776c	4205538	+	4205487	-1.23	4205487		0
Rv2778c	Rv2778c	2121430	-	2121397	-0.539	2121852		455
Rv2779c	Rv2779c	3797437	-	3797443	-0.534	3797915		472
Rv2786c	ribF	3312838	-	3312670	-0.161	3313166		496
Rv2787	Rv2787	1445047	-	1444915	-0.209	1445417		502
Rv2799	Rv2799	3985445	-	3985397	-1.933
Rv2801c	mazF9	1799583	+	1799565	-1.171	1799565		0
Rv2814c	Rv2814c	2049921	+	2049918	-0.713	2049895		23
Rv2840c	Rv2840c	3169359	-	3169356	-1.477
Rv2843	Rv2843	3157521	-	3157527	-0.905
Rv2848c	cobB	3107768	+	3107810	-1.634				3107783	15	27
Rv2857c	Rv2857c	3095111	+	3095138	-0.333				3095128	17	10
Rv2879c	Rv2879c	4143920	-	4143935	-0.769
Rv2884	Rv2884	3193393	+	3193450	-1.074
Rv2885c	Rv2885c	3431428	+	3431293	-0.216	3431293		0	3431810	382	-517
Rv2892c	PPE45	3624910	-	3624922	-0.72
Rv2900c	fdhF	1424197	+	1424230	-0.176	1424172		58
Rv2910c	Rv2910c	4286721	+	4286838	-0.017	4286347		491	4286781	60	57
Rv2917	Rv2917	3226363	+	3226435	-0.109
Rv2926c	Rv2926c	179309	-	179225	-0.687
Rv2932	ppsB	3710248	-	3710227	-0.682
Rv2942	mmpL7	2683712	-	2683640	-0.67
Rv2947c	pks15	52831	+	52810	-0.393	52810		0
Rv2950c	fadD29	1893562	-	1893580	-0.616
Rv2959c	Rv2959c	3022461	+	3022431	-0.259	3022433		-2	3022934	473	-503
Rv2962c	Rv2962c	3195548	-	3195512	-0.572
Rv2974c	Rv2974c	2231680	+	2231785	-0.133	2231453		332
Rv2980	Rv2980	1569587	-	1569584	-0.534
Rv2993c	Rv2993c	2257942	-	2257786	-0.148
Rv3001c	ilvC	1986670	-	1986490	-0.383
Rv3004	cfp6	1031864	-	1031804	-0.013
Rv3006	lppZ	2976554	-	2976428	-0.299
Rv3013	Rv3013	3371815	+	3371806	-0.424
Rv3017c	esxQ	1992577	-	1992685	-0.246
Rv3027c	Rv3027c	4116002	+	4116017	-0.477				4116017	15	0
Rv3035	Rv3035	2635903	+	2635957	-0.68				2636870	967
Rv3039c	echA17	1592639	+	1592696	-0.525	1592639	L	57
Rv3040c	Rv3040c	3553039	+	3553093	-0.68				3554006	967
Rv3044	fecB	1351191	+	1351323	-0.527	1351191	L	132	1351746	555
Rv3063	cstA	3401058	-	3400998	-0.215
Rv3067	Rv3067	1843692	-	1843575	-0.201
Rv3072c	Rv3072c	3078078	-	3078036	-0.194
Rv3075c	Rv3075c	571710	+	571827	-0.702				571750	40	77
Rv3105c	prfB	1830073	-	1830067	-0.186
Rv3109	moaA1	2877831	+	2877918	-1.113				2877867	36	51
Rv3121	cyp141	3486509	+	3486671	-0.2
Rv3124	moaR1	3742774	-	3742768	-0.176
Rv3127	Rv3127	3768996	-	3768999	-0.167
Rv3153	nuoI	4285825	-	4285645	-0.043
Rv3173c	Rv3173c	105215	-	105101	-0.276
Rv3181c	Rv3181c	1087345	-	1087351	-1.811
Rv3185	Rv3185	4097994	-	4098099	-1.798
Rv3187	Rv3187	3386919	-	3387024	-1.786
Rv3191c	Rv3191c	4104475	-	4104538	-1.735
Rv3195	Rv3195	953257	+	953278	-1.02				953277	20	1
Rv3205c	Rv3205c	447046	-	447133	-1.649
Rv3207c	Rv3207c	1100460	+	1100508	-0.187				1100508	48	0
Rv3209	Rv3209	1852273	+	1852357	-1.597	1851989		368	1852516	243	-159
Rv3217c	Rv3217c	2996105	+	2996156	-0.757	2996002		154
Rv3223c	sigH	592791	+	592800	-0.204	592713		87	593397	606
Rv3232c	ppk2	4096115	-	4096142	-1.604
Rv3233c	Rv3233c	1123598	-	1123508	-1.595
Rv3235	Rv3235	3218270	-	3218246	-1.42
Rv3244c	lpqB	3251072	+	3251105	-0.714				3251152	80	-47
Rv3258c	Rv3258c	3646884	-	3646902	-1.364
Rv3260c	whiB2	342130	+	342163	-1.24	341976		187	343687	1557
Rv3263	Rv3263	3643177	+	3643249	-1.151
Rv3265c	wbbL1	4313567	+	4313618	-0.51	4313172		446	4313610	43	8
Rv3267	Rv3267	4094914	-	4094968	-0.532
Rv3268	Rv3268	454372	-	454396	-1.312
Rv3273	Rv3273	3654637	+	3654661	-0.603
Rv3276c	purK	508555	-	508585	-1.278
Rv3281	accE5	3663689	+	3663731	-0.398
Rv3288c	usfY	699799	-	699733	-1.173
Rv3294c	Rv3294c	2432951	+	2432975	-0.683	2432909		66
Rv3300c	Rv3300c	4390709	-	4390727	-1.131
Rv3310	sapM	3025328	-	3025337	-0.299
Rv3324c	moaC3	3335960	+	3335930	-0.457				3336304	344	-374
Rv3326	Rv3326	1524820	-	1524784	-1.119
Rv3328c	sigJ	14089	+	14134	-1.553	14067		67
Rv3330	dacB1	2046842	-	2046875	-0.375
Rv3331	sugI	3717090	+	3717315	-0.722
Rv3338	Rv3338	1901047	+	1901188	-0.186				1901176	129	12
Rv3342	Rv3342	1254534	-	1254510	-1.047
Rv3343c	PPE54	3059231	-	3059201	-1.041
Rv3345c	PE_PGRS50	3728624	+	3728645	-0.063				3728840	216	-195
Rv3346c	Rv3346c	1577613	+	1577604	-0.181				1579551	1938
Rv3353c	Rv3353c	3847165	+	3847174	-0.046				3847288	123	-114
Rv3359	Rv3359	3771344	+	3771374	-0.543
Rv3373	echA18	3787726	+	3787741	-1.082
Rv3382c	lytB1	3021839	+	3021857	-0.95				3021857	18	0
Rv3383c	idsB	2394639	-	2394666	-1.012
Rv3394c	Rv3394c	962890	+	962965	-0.29	962680		285
Rv3399	Rv3399	3816129	+	3816255	-0.719
Rv3400	Rv3400	648536	+	648545	-2.108				648863	327	-318
Rv3414c	sigD	1821693	-	1821675	-1.004
Rv3415c	Rv3415c	2473400	+	2473427	-0.12	2473279		148
Rv3421c	Rv3421c	1656963	+	1657074	-0.318	1656924		150
Rv3425	PPE57	3842239	+	3842248	-0.492
Rv3429	PPE59	3038914	-	3038857	-0.998
Rv3435c	Rv3435c	223564	+	223798	-0.566				223579	15	219
Rv3437	Rv3437	4338521	-	4338461	-0.992
Rv3445c	esxU	3905566	-	3905452	-0.98
Rv3454	Rv3454	3874822	+	3874759	-0.462
Rv3455c	truA	2955058	+	2955163	-0.319				2955141	83	22
Rv3470c	ilvB2	2200034	-	2199977	-0.945
Rv3475	Rv3475	3891105	+	3891261	-0.635
Rv3481c	Rv3481c	2052933	+	2052975	-0.542				2052967	34	8
Rv3485c	Rv3485c	1247127	+	1247172	-1.209	1247129	L	43
Rv3487c	lipF	2289599	-	2289632	-0.886
Rv3493c	Rv3493c	566508	+	566496	-0.541	566484		12
Rv3513c	fadD18	3952544	+	3952526	-0.979	3952499		27
Rv3515c	fadD19	2684679	+	2684703	-1.027	2684487		216
Rv3516	echA19	410838	+	410907	-1.569	410727		180	412695	1857
Rv3520c	Rv3520c	2372630	+	2372678	-0.545	2372628	L	50	2373578	948
Rv3521	Rv3521	3400183	-	3400204	-0.886
Rv3545c	cyp125	3031788	+	3031731	-1.912	3031788	L	-57	3031899	111	-168
Rv3554	fdxB	3992685	+	3992724	-0.792
Rv3557c	Rv3557c	2150954	+	2151068	-0.046	2150828		240	2151213	259	-145
Rv3563	fadE32	4004291	+	4004297	-0.653
Rv3564	fadE33	4005247	+	4005271	-0.482
Rv3577	Rv3577	4019262	+	4019208	-0.742
Rv3586	Rv3586	4027891	+	4027900	-0.636
Rv3591c	Rv3591c	1902397	+	1902391	-0.767	1902391		0
Rv3593	lpqF	1813171	+	1813168	-1.532				1814050	879
Rv3624c	hpt	3297840	-	3297819	-0.865
Rv3631	Rv3631	4070514	+	4070526	-0.648
Rv3635	Rv3635	4073634	+	4073649	-0.534
Rv3645	Rv3645	316415	-	316436	-0.859
Rv3653	PE_PGRS61	4093940	+	4093979	-0.034
Rv3654c	Rv3654c	982762	+	982801	-0.313	982724		77
Rv3657c	Rv3657c	4249878	+	4250046	-0.334				4250962	1084
Rv3659c	Rv3659c	4082807	+	4082867	-0.215				4082867	60	0
Rv3660c	Rv3660c	2506278	+	2506395	-0.004				2506428	150	-33
Rv3663c	dppD	3817239	+	3817284	-0.877	3817220		64
Rv3664c	dppC	4140493	+	4140484	-0.741	4140130		354	4140550	57	-66
Rv3673c	Rv3673c	1728409	-	1728346	-0.858
Rv3674c	nth	3110523	-	3110520	-0.855
Rv3675	Rv3675	537169	-	537235	-0.84
Rv3684	Rv3684	4125439	+	4125373	-0.788
Rv3685c	cyp137	4034042	-	4034033	-0.835
Rv3691	Rv3691	4132518	+	4132440	-0.364
Rv3698	Rv3698	932932	-	933025	-0.816
Rv3700c	Rv3700c	3150171	+	3150231	-0.383				3150693	522
Rv3706c	Rv3706c	1729450	-	1729393	-0.799
Rv3707c	Rv3707c	3723904	+	3723916	-0.649	3723728		188
Rv3710	leuA	108156	+	108180	-0.898				108297	141	-117
Rv3713	cobQ2	4158227	+	4158215	-0.682
Rv3714c	Rv3714c	1122148	-	1122097	-0.763
Rv3720	Rv3720	2886373	+	2886454	-1.253				2889794	3421
Rv3728	Rv3728	4174873	+	4174996	-0.66
Rv3729	Rv3729	1646186	+	1646138	-0.67				1646258	72	-120
Rv3735	Rv3735	780040	-	779806	-0.012
Rv3740c	Rv3740c	854157	-	854226	-0.752
Rv3753c	Rv3753c	5240	+	5357	-1.782	5181		176	5348	108	9
Rv3754	tyrA	417304	+	417478	-0.526				417487	183	-9
Rv3755c	Rv3755c	1602321	-	1602273	-0.237
Rv3760	Rv3760	1090175	-	1090127	-0.007
Rv3762c	Rv3762c	3084303	-	3084465	-0.751
Rv3765c	tcrX	4366838	-	4366817	-0.742
Rv3766	Rv3766	505086	+	505140	-0.352	505051		89	505467	381	-327
Rv3777	Rv3777	4270337	-	4270373	-0.739
Rv3780	Rv3780	1182391	+	1182397	-1.01				1182397	6	0
Rv3789	Rv3789	41304	+	41307	-0.581	41307	L	0	41385	81	-78
Rv3792	aftA	4237932	+	4238004	-0.661
Rv3796	Rv3796	3073609	-	3073615	-0.731
Rv3801c	fadD32	2271748	-	2271709	-0.707
Rv3805c	aftB	302866	+	302917	-0.25				303458	592
Rv3807c	Rv3807c	906423	+	906405	-0.855	906403		2
Rv3809c	glf	2753623	-	2753554	-0.527
Rv3811	Rv3811	4386814	-	4386718	-0.704
Rv3813c	Rv3813c	976075	+	976102	-0.207	976052		50
Rv3820c	papA2	3856911	+	3856986	-0.853				3856920	9	66
Rv3822	Rv3822	2647088	-	2647085	-0.698
Rv3823c	mmpL8	3911675	-	3911549	-0.696
Rv3825c	pks2	3121552	-	3121498	-0.68
Rv3832c	Rv3832c	99684	+	99690	-0.318	99622		68
Rv3840	Rv3840	3945748	-	3945616	-0.674
Rv3841	bfrB	1425914	-	1425944	-0.673
Rv3842c	glpQ1	2646673	-	2646700	-0.502
Rv3862c	whiB6	3715777	+	3715816	-0.053	3715774	L	42
Rv3863	Rv3863	2452020	-	2452080	-0.671
Rv3866	espG1	4370170	-	4369954	-0.654
Rv3873	PPE68	4351075	+	4351066	-1.008
Rv3883c	mycP1	2662085	-	2662070	-0.644
Rv3884c	eccA2	4235374	+	4235311	-1.014	4235310		1
Rv3886c	mycP2	1790284	+	1790236	-0.015	1790200		36
Rv3887c	eccD2	4279215	-	4279203	-0.64
Rv3888c	Rv3888c	2632075	-	2632099	-0.433
Rv3896c	Rv3896c	2535552	-	2535573	-0.638
Rv3899c	Rv3899c	2906814	+	2906862	-0.704				2906862	48	0
Rv3900c	Rv3900c	3211745	-	3211730	-0.626
Rv3901c	Rv3901c	1386857	+	1386734	-0.095	1386810		-76
Rv3904c	esxE	4396597	+	4396618	-0.364	4396193		425	4400095	3498
Rv3910	Rv3910	4103678	-	4103687	-0.618
Rv3911	sigM	3675995	-	3675935	-0.573
Rv3922c	Rv3922c	3714332	-	3714341	-0.573
* Based on DeJesus et al., 2013
