# Supplementary material for: Genome-wide Mapping of Transcriptional Start Sites Defines an Extensive Leaderless Transcriptome in Mycobacterium tuberculosis
Source: Cell Rep. 2013 Nov 21;5(4):1121–31. doi: 10.1016/j.celrep.2013.10.031 (PMC3898074; doi:10.1016/j.celrep.2013.10.031)
Supplement: Table S4. Protein Abundance for the 1,518 Proteins Detected, Related to Figures 2C, 2D, 4E, and Results — Excel file listing protein abundance (ion counts) for the 1,518 proteins detected in this analysis. [file mmc4.xlsx]

## Sheet: Sheet1
Table S4. Protein abundance (ion counts) for the 1,518 proteins detected during exponential growth (Exp) and growth arrest (Starv).
protein	Synonym	Exp_R01	Starv_R01	Exp_R02	Starv_R02	Exp_R03	Starv_R03
Rv0001	dnaA	18058038	16714196	17769612	20007346	17295781	16218758
Rv0002	dnaN	42686092	37803822	42070354	45076357	39295714	38122498
Rv0005	gyrB	150280137	155704750	53719076	52274400	52814361	53329577
Rv0006	gyrA	61813192	68569016	67218515	69638284	65684302	70707925
Rv0007	Rv0007	39530277	39798067	42309297	42841137	45037851	41782481
Rv0008c	Rv0008c	26252866	30237194	34219926	33151675	30400043	33481466
Rv0009	ppiA	691276970	722979144	665878725	659635067	681557369	678571288
Rv0010c	Rv0010c	2636280	2934705		3392145	2948120
Rv0011c	Rv0011c	6689060	6410566	7561540	4216900	19310259	12059063
Rv0013	trpG	12241184	13187470	13793897	14706075	10361778	12891277
Rv0014c	pknB	11291620	12758208	12273971	13075120	13539498	13573575
Rv0015c	pknA	15683818	16336169	15195674	14399150	15327430	15388118
Rv0016c	pbpA		9802045	7873827	7836524	6237340	9926657
Rv0018c	pstP	21159999	23013396	21542758	22349460	21091799	22590326
Rv0019c	fhaB	17329578	19981451	17913943	17564581	16568620	16913274
Rv0020c	fhaA	230158429	236972089	232221437	228163729	242406972	238519779
Rv0029	Rv0029	888811		1035628	1196048	810715	741921
Rv0034	Rv0034	20361574	8379624	9319908	15034482	13230788	14457486
Rv0036c	Rv0036c	68528954	60245006	54317071	58141208	62482520	72555805
Rv0041	leuS	19806817	20742583	19039284	18620653	20055413	19130087
Rv0042c	Rv0042c	13948867	14587262	13797482	14604566	13471125	13705443
Rv0044c	Rv0044c	26778719	40605460	38893115	36975724	36548073	37365805
Rv0045c	Rv0045c	10295349	7770139	7829780	6693278	7421442	6592270
Rv0046c	ino1	29496875	8757907	25069651	15021280	31162928	9652288
Rv0048c	Rv0048c	8000824	9323490	8551100	9876897	8730149	9395036
Rv0050	ponA1	4358964	5054006	9990705	8813405	5512023	3369385
Rv0052	Rv0052	5095417	7234623	7602494	8235112	7989873	9522459
Rv0053	rpsF	95895471	86615967	92211222	90739170	94563946	84880803
Rv0054	ssb	124205550	132086721	129282836	123440163	115935954	130907315
Rv0055	rpsR1	41466061	25257517	43386655	41252073	40102221	35447108
Rv0056	rplI	93684095	82012409	88189189	75677309	95478421	82227973
Rv0066c	icd2	77413414	72200199	78821644	89902529	65249926	76613453
Rv0068	Rv0068	13256930	16187038	14514806	19642587	13140035	16819462
Rv0070c	glyA2	5181170	4684715	6589241	7854774	4520318	5618214
Rv0072	Rv0072	12623018	10846501	12535721	9899762	8193322	4944285
Rv0073	Rv0073	4672778		4761697	3444428	5115682
Rv0075	Rv0075	4447438	4973607	4844662	5169546	3933878	5619048
Rv0077c	Rv0077c	21103852	21695277	22234100	26039532	17611814	22666807
Rv0079	Rv0079	2476496	4593791	1842025	7989882	3013788	4704376
Rv0088	Rv0088	87266317	115643501	81458226	77762773	85471869	104797118
Rv0108c	Rv0108c	63757599	6939835	60128922	15737606	44772921	15777159
Rv0119	fadD7	18735202	21921191	18914117	20253505	17054885	20176827
Rv0120c	fusA2	17836866	30643296	22886372	28321913	17485189	28405673
Rv0125	pepA	45982714	26835160	46012137	27413015	46904420	26961958
Rv0126	treS	7790442	8864316	8361725	8634812	8902644	9844724
Rv0127	Rv0127	15480292	16110150	17130302	19882294	14953132	14778016
Rv0129c	fbpC	123008074	72033297	109959879	50514240	142340111	116235167
Rv0130	htdZ	5854982	5805718	4431623	4495489	5853094	7073649
Rv0131c	fadE1	7575553	8608437	8353086	11333861	6771344	8476810
Rv0133	Rv0133	2410620	3510741	2656244	2906927	2826833	3712658
Rv0134	ephF	8326137	10980906	8792325	9950405	11022705	12164064
Rv0143c	Rv0143c	7215952	6883365	7370366	8471433	6785252	7551032
Rv0144	Rv0144	12957535	14970038	14301629	14826628	13966034	15348251
Rv0146	Rv0146	21520793	21767388	18397375	15618013	24040857	19464756
Rv0147	Rv0147	60913049	65943176	60004141	78818735	48565716	64998708
Rv0148	Rv0148	179407213	169504880	180567861	197117855	169599027	180046640
Rv0149	Rv0149	7211448	6537068	7289979	7631030	7241536	5462104
Rv0153c	ptbB	7137669	8478815	7260276	6879081	6593503	7632692
Rv0154c	fadE2	24061831	26360416	24054887	25998583	22809635	26272560
Rv0155	pntAa	60107514	61479918	62375180	63754082	65640054	64944689
Rv0157	pntB	28489305	32595069	27224030	32093559	28550465	32971708
Rv0161	Rv0161	4054045	3368506			2714636	3520360
Rv0162c	adhE1	4752506	4509429	4167229	5613836	4419119	4156218
Rv0164	TB18.5	182913527	174171710	154748699	171233576	169317122	173237898
Rv0166	fadD5	12548631	8034356	14599197	11440524	9276419	7972705
Rv0167	yrbE1A	26586255	6316886	23036531	40871408	27894768	26200668
Rv0169	mce1A	24333485	26222028	30213158	30467667	31959325	29738101
Rv0170	mce1B	33734466	26462111	38001887	32649420	35031605	30349228
Rv0171	mce1C	36712035	29439091	38961508	35074884	33542853	30278294
Rv0172	mce1D	35456991	27020977	38492526	34526436	35982450	32330170
Rv0173	lprK	30420409	25438634	34572150	31579321	30345001	28573615
Rv0174	mce1F	28299439	22908741	34800526	26050453	35086846	30907274
Rv0175	Rv0175	16130153	12850068	15338214	13723176	17037544	12819301
Rv0176	Rv0176	13487810	15245316	13075507	14344904	13333818	13879430
Rv0177	Rv0177	2891237	3289499	2953432	2784209	2816046	2964690
Rv0178	Rv0178	13622893	11507256	12364449	10969731	13622977	11952593
Rv0180c	Rv0180c	27387333	31118043	24387750	25824994	25914555	30686066
Rv0183	Rv0183	89080482	92189301	80890618	84390450	81912414	84183801
Rv0186A	mymT	55958769	63250396	59149965	47087351	67673764	66427267
Rv0187	Rv0187	17837013	14275652	12158268	11259657	12691090	11979703
Rv0188	Rv0188	2061261	9949033	1720474	9636410	1895062	10440926
Rv0189c	ilvD	29600052	26120011	28964921	29168077	29882787	25986255
Rv0190	Rv0190	91948994	93995059	62850135	92679933	75705355	93892370
Rv0198c	zmp1	14803094	15198830	16200451	12496556	15545064	15103554
Rv0199	Rv0199	12574984	12398554	14895478	13770435	13703122	12893787
Rv0200	Rv0200	13438586	15238071	13699366	16271928	13085209	14836656
Rv0201c	Rv0201c	4913853	4436330	5782727	3594079	4996294	3531606
Rv0202c	mmpL11	5675376	6440970	7156552	7380485	6444568	7299752
Rv0206c	mmpL3	29837874	29360816	31209763	34550717	37015924	30334692
Rv0207c	Rv0207c	15525851	11547066	19713392	11589383	18945432	12560741
Rv0211	pckA	92369397	79541538	84169405	81515728	109221826	87632947
Rv0216	Rv0216	6344848	7488187	7393020	6093264	4048371	4894576
Rv0222	echA1	15244997	21771714	18575216	23632578	22943713	23327851
Rv0223c	Rv0223c	9309236	9727354	9962861	11450359	8131009	9174471
Rv0227c	Rv0227c	37909472	46538975	40908916	43649117	45652982	48666517
Rv0231	fadE4	42451729	52116533	61980812	63499659	50428787	53867581
Rv0234c	gabD1	64908230	70559576	61843690	63885509	67561293	70145184
Rv0236A	Rv0236A	16339849	17924610	15040825	15349003	16845241	15231074
Rv0237	lpqI	18469341	18517597	18847272	20049302	19825103	20627308
Rv0241c	htdX	26743282	28951035	23278550	24756316	21333126	24567369
Rv0242c	fabG4	78902533	93915572	82813470	88044990	79683314	96190481
Rv0243	fadA2	77554033	89880927	79198966	94178267	79683990	87963837
Rv0244c	fadE5	24046293	26469387	20074882	28157119	32647243	29158899
Rv0247c	Rv0247c	76201450	77597663	68498024	77197969	76775294	79209902
Rv0248c	Rv0248c	69475442	84351891	73849280	77759740	71806377	82824022
Rv0249c	Rv0249c	42611328	51100187	41920368	48943118	50362772	58736923
Rv0250c	Rv0250c	166290914	155488061	175044048	163985581	160763789	90911949
Rv0251c	hsp	24364263	13559823	30598314	35634749	16504864	11613526
Rv0262c	aac	3811449	6369108	4234093	4798777	3718445	6166790
Rv0263c	Rv0263c	6603903	36157500	6328256	30343649	4415914	41943608
Rv0264c	Rv0264c		25983706		18499976		24040909
Rv0265c	Rv0265c	1255997	1202011	2727579	1880276	1326139	2026030
Rv0270	fadD2	122715818	143555507	135937618	165185144	118277069	142378834
Rv0271c	fadE6	39273671	38058935	40490602	42978740	35577643	36599555
Rv0272c	Rv0272c	6561515	8507054	7406521	9448457	7531992	8067277
Rv0274	Rv0274	6841981	9583808	7518943	10859235	6504950	9494547
Rv0280	PPE3	5389728	8212252	4462614	8249909	10149092	10013212
Rv0281	Rv0281	38884200	43532501	39002062	38904932	41103682	43632375
Rv0282	eccA3	54207755	64175570	52519300	52509218	63298326	62422899
Rv0283	eccB3	42838249	42688505	39085910	35249364	45361196	39627214
Rv0284	eccC3	39240421	39212949	85960812	35870528	43421323	82595110
Rv0287	esxG	35192916		29434827	3947445	38917098
Rv0290	eccD3	58814341	51185915	50215800	39157292	52965801	46161643
Rv0291	mycP3	19581836	23273491	19266922	19749973	20886120	22911778
Rv0292	eccE3	49385195	43854668	42926972	35551222	49407809	36018271
Rv0294	tam	2049836	3382347	3065466	3306649		3104102
Rv0295c	Rv0295c	3719145	3436587	2657501	4199590	4794583	5131935
Rv0296c	Rv0296c	14920634	20819038	18148311	19201681	19456075	21910638
Rv0308	Rv0308	18983420	28747567	24219802	23259443	26091870	24771657
Rv0309	Rv0309		805863	1665677	485684	1866059	836676
Rv0315	Rv0315	64490415	23041891	58989017	22723178	60206587	22376683
Rv0317c	glpQ2	6563283	6540942	7749493	6730083	7054292	6814217
Rv0319	pcp	7277580	8281586	7639323	7772085	6930002	7760963
Rv0321	dcd	12154701	14185628	15090458	15799072	13018001	14631013
Rv0331	Rv0331	9044115	8238469	9933063	10778998	10172413	9487796
Rv0332	Rv0332	15802060	19662598	16922571	19161062	15404379	19803797
Rv0333	Rv0333	38825759	32753040	30800875	23865668	29207253	28476604
Rv0334	rmlA	15754496	15479967	14696672	16497289	11106132	14930842
Rv0338c	Rv0338c	16271019	16357627	18860386	19281615	13387812	16351971
Rv0341	iniB	78095430	79663815	103719633	97268099	79368245	69061592
Rv0342	iniA	3662026	6015635	5172413	5950116	5401826	6451342
Rv0343	iniC	8185915	10941346	6325816	8522732	6978999	7743207
Rv0347	Rv0347	11925000	14560946	17349355	13075674	13338625	14963727
Rv0350	dnaK	762489575	690801868	727154214	780524693	721942204	721908118
Rv0351	grpE	72351931	113139962	110545545	125642852	129826298	126622040
Rv0352	dnaJ1	42149157	46580226	44810015	43614170	30054201	42965299
Rv0356c	Rv0356c	11756228	12195860	11904010	12634945	11271736	11810910
Rv0357c	purA	20178241	23144848	20113872	20020386	18348148	20914887
Rv0360c	Rv0360c	33429909	31072874	36864018	38732129	28766593	30070307
Rv0361	Rv0361	19796314	20226466	23348855	17481599	20668702	17810554
Rv0363c	fba	231042493	201521989	196138681	203510453	191560834	197024175
Rv0379	secE2	206701244	250459643	205075273	231701048	152638735	239099055
Rv0382c	pyrE	12369007	13739691	12103640	12658172	12222203	11957948
Rv0383c	Rv0383c	23574668	23028389	25485291	28092556	25635506	24281503
Rv0384c	clpB	75393174	65133009	68745875	62356230	63317499	57478127
Rv0389	purT	8167350	10526283	9305746	11223900	8449584	10463177
Rv0390	Rv0390	26563768	30133578	25017255	27076132	25845657	30069537
Rv0391	metZ	11031442	12216664	6754365	8836026	11401892	13578857
Rv0392c	ndhA	17688589	21270937	19692067	24275180	18958978	21972526
Rv0394c	Rv0394c	18087538	19473342	26936234	20444636	18468221	19589990
Rv0400c	fadE7	35641428	39363466	37968847	38649880	38116568	39218966
Rv0405	pks6	3827316	3292172	3193410	3508594	3234688	3219315
Rv0407	fgd1	26880806	29514315	27691370	31407991	26325913	29728940
Rv0410c	pknG	23947973	20973992	23388228	23028443	23575194	21081437
Rv0411c	glnH	24959211	13617915	23711131	14309534	22769440	12568476
Rv0412c	Rv0412c	11658416	9411472	14397826	11191505	16616376	10047097
Rv0414c	thiE	62924385	34009732	24119762	22544731	25522679	23383312
Rv0418	lpqL	21038998	24365245	22704506	22000449	24292875	23481850
Rv0419	lpqM	3305186	3961524	3519832	3734626	2550701	3356216
Rv0423c	thiC	14911516	13713727	15914944	15076634	17336530	15578867
Rv0427c	xthA		7523182	7725948	7338015	7832530	6340156
Rv0429c	def	19347820	22609717	21844655	21417243	20262014	22366341
Rv0431	Rv0431	35529287	38035115	36491284	33111730	38429589	35734172
Rv0432	sodC	111678344	127252306	119713335	134546991	111151916	129840909
Rv0433	Rv0433	13051415	13376016	10320082	15594966	10812447	15574282
Rv0435c	Rv0435c	6083536	7752044	7441246	8478647	6672130	8245544
Rv0436c	pssA		4307583	5136149	4556809	5241735	4284173
Rv0437c	psd	11047542	12316386	12505106	13370928	12370841	13152448
Rv0439c	Rv0439c	32285267	38455096	36357627	43497770	34106567	39836750
Rv0440	groEL2	2947467375	2705961739	2388982869	3021791377	2970419725	2949612618
Rv0443	Rv0443	18416279	21268510	20033275	21414636	19158788	21930721
Rv0444c	rskA	34424727	36229327	32934110	31192149	15549904	33323551
Rv0445c	sigK	15833274	15990249	14211482	13807622	14166585	14373075
Rv0450c	mmpL4	14139779	13898216	14818463	14610395	16591745	14139396
Rv0451c	mmpS4	15998337	20997963	17323673	20618783	17879584	20062039
Rv0452	Rv0452	7969861		4316620	3368830	4622254	3850263
Rv0455c	Rv0455c	43636894	40826279	42269196	36696679	41110182	36892323
Rv0456c	echA2	15304822	13408463	18557215	18568631	13043446	12068803
Rv0457c	Rv0457c	7471135	7234738	5472024	6542839	7198672	13595967
Rv0458	Rv0458	37061452	41893002	41849580	57902156	27610127	42681482
Rv0461	Rv0461	17087249	15448768	17579489	15769977	15730369	14475977
Rv0462	lpdC	142002886	150575503	143059919	140304493	144023798	167018602
Rv0464c	Rv0464c	38065879	45452285	36934050	41854421	37205162	41872557
Rv0466	Rv0466	37330378	29919211	32221124	29055889	32742937	28955344
Rv0467	icl1	9705734	5630815	3969845	7744031	6842030	7673831
Rv0468	fadB2	41629364	45153015	41902943	45255263	41945191	45521383
Rv0469	umaA	59617269	65316112	50881369	46624998	67131740	68420978
Rv0470c	pcaA	38646451	39003119	37858045	33279204	45268605	39186600
Rv0472c	Rv0472c	11305187	12049698	12056193	10582054	11377637	11565087
Rv0474	Rv0474	11555489	14456122	15135174	15365042	14347065	14163127
Rv0475	hbhA	173472479	169206982	179138668	180881141	184275856	177838109
Rv0476	Rv0476	35461674	39498870	33359255	33199498	33589440	33592086
Rv0479c	Rv0479c	42780833	53952773	44544394	48190591	47052204	57066370
Rv0482	murB	3758047	3054863	2961319	2610734	4462901	3273859
Rv0484c	Rv0484c	14683841	14796156	14221166	15868802	12747173	14340421
Rv0489	gpm1	29458069	38648987	31711598	37535674	27796479	39160727
Rv0496	Rv0496	11039052	11966879	11045190	11550087	11342899	11009632
Rv0497	Rv0497	10437173	10646693	10766719	10341913	9398527	10637767
Rv0500	proC	30947853	31067951	31058162	33196173	31151693	30980360
Rv0500A	Rv0500A	37683065	31473045	39946732	37427039	35859209	30731037
Rv0501	galE2	5645621	4083117	6520639	4417348	5621961	4224347
Rv0502	Rv0502	3418406	1763124	3150362	2521287	2730364	1585363
Rv0503c	cmaA2	108767039	92657528	111010304	103236736	92329046	89051800
Rv0504c	Rv0504c	27651446	29877993	29060047	30827748	27077235	31197715
Rv0505c	serB1	15536213	19125630	17532066	17652949	17620200	18625333
Rv0510	hemC	6022262	5831494	5770150	6398572	5993567	5700632
Rv0511	hemD	18537722	5305350	15195553	11577813	19028297	11840888
Rv0512	hemB	9286773	9727996	9143587	9650441	9173724	10062527
Rv0516c	Rv0516c		10534314		11352560		10771984
Rv0519c	Rv0519c	23483025	18897080	23504312	26611491	18989340	20437027
Rv0523c	Rv0523c	10000575	10945790	11921249	13779273	10271845	10991893
Rv0524	hemL	27948185	30130861	28591723	30901622	28943693	32056119
Rv0525	Rv0525	19010835	18843134	20475395	17094072	23120020	20840171
Rv0530	Rv0530	47943113	46797163	47364525	52743279	42020266	42652851
Rv0531	Rv0531		9080986	9973334	8998000	9459038	8293096
Rv0533c	fabH	15358091	12665887	12046843	12113173	11781989	12241445
Rv0535	pnp	3765713	4539125	5105572	5396606	3951897	4574709
Rv0537c	Rv0537c	18730489	23703638	20556562	20388858	20034608	23842245
Rv0538	Rv0538	6941220	8053886	6473501	6824729	6886092	7996409
Rv0543c	Rv0543c	3550229	6472340	3785210		6854341	7857339
Rv0546c	Rv0546c	16149092	17316127	15069239	15464894	14586364	16820292
Rv0547c	Rv0547c	10892321	10989008	10257053	12097932	9855569	11061408
Rv0548c	menB	23983293	26890142	23523546	25180840	25564934	26457599
Rv0551c	fadD8	3550147	3405487	3251558	3623536	3082876	3705027
Rv0554	bpoC	34227525	34324876	38776606	37006929	41184826	41339296
Rv0555	menD	6556877	7547918	7314312	6495686	7463944	8423330
Rv0558	menH	10794049	10590369	10317077	10990265	10360390	11372949
Rv0559c	Rv0559c	64618817	66648582	64690080	68919756	61547390	65243008
Rv0560c	Rv0560c	7062533	4648524	5484564	4384468	6851372	4583781
Rv0562	grcC1	19059404	22119547	20014757	20946963	21292162	22108784
Rv0564c	gpdA1	8456280	10130115	8991331	11061199	7974779	9735519
Rv0566c	Rv0566c	72060797	75959796	82781288	80128095	83651024	77800584
Rv0568	cyp135B1	13794091	13931690	13113890	15070342	11668412	13276436
Rv0569	Rv0569	5302751	11691195	3049162	59552442	5506254	16585774
Rv0576	Rv0576	22371695	24763170	24505261	28810525	22336078	25119132
Rv0577	TB27.3	91080555	101298834	105623556	114906683	93219079	106641376
Rv0580c	Rv0580c	171136738	191666110	181207750	202581181	161418349	192151424
Rv0583c	lpqN	32974891	23689983	31679474	34881119	32197062	34235073
Rv0592	mce2D	8763957	8674048	11831250	10020837	9854448	9240763
Rv0599c	Rv0599c	10977351	7634198	8573781	7210320	9890697	8166512
Rv0604	lpqO			14076213	13426380	11382523	12263803
Rv0613c	Rv0613c	27255664	24080763	28294259	26658753	29348758	26246998
Rv0632c	echA3	109054530	119668437	115742541	115821883	117453733	122091553
Rv0633c	Rv0633c	5211938	3433607	3110783	3433103	3218131	3001511
Rv0634A	Rv0634A	94594232	82252550	89041586	79258048	86379002	80379162
Rv0634B	rpmG2	38391982	25196875	36801313	33013652	7507546	26639624
Rv0634c	Rv0634c	13654641	14816158	15144372	11044006	13393866	15279573
Rv0635	hadA	100126562	96999376	97816955	103247588	103369782	107130523
Rv0636	hadB	198720274	198795668	201648086	208223473	224511539	221148302
Rv0637	hadC	56239129	57343992	53588967	50628254	58130433	58287754
Rv0638	secE1	16121779	15553458	16436015	13791299	15758204	14390332
Rv0639	nusG	76178394	88774861	66218738	78677185	88669039	83292862
Rv0640	rplK	53439912	42987255	71880500	67575874	58964367	48507030
Rv0641	rplA	80237287	59411509	83518500	69723531	77442663	67849299
Rv0642c	mmaA4	111987601	100861992	112350769	105643059	100161160	95566947
Rv0643c	mmaA3	31111065	31776756	31923478	31802250	30009151	31318427
Rv0644c	mmaA2	52362312	48296791	49912599	48627914	46151339	41628817
Rv0645c	mmaA1	15955935	16323967	16893763	18908285	16431424	18946279
Rv0646c	lipG	5549564	5459998	8840488	7444332	9851037	9087414
Rv0647c	Rv0647c	23422617	30330201	23926694	26356106	23497907	21879219
Rv0651	rplJ	95370272	91119629	93809366	95053238	98035519	96192322
Rv0652	rplL	518054971	498623120	473286824	559646431	514593860	510139426
Rv0654	Rv0654	16359285	19667902	17382747	21877810	16397098	21217629
Rv0655	mkl	151872797	117851793	157112269	156809247	125660625	114058640
Rv0667	rpoB	124933798	129677310	126660203	145643083	135054898	143087528
Rv0668	rpoC	120706550	128210773	113210480	115407351	120781326	133749400
Rv0669c	Rv0669c	6430864	8388235	8134415	8803713	6631772	7963344
Rv0670	end	32012544	32388082	30394141	32186533	32632553	33216479
Rv0672	fadE8	10447097	8230212	11018755	9466224	8931656	8295292
Rv0675	echA5	11825340	12320667	11985079	14057481	8920148	11878864
Rv0676c	mmpL5	71184135	54542745	65572063	54558552	79123156	56263445
Rv0677c	mmpS5	58734711	42736866	56764422	38111140	64084808	39426283
Rv0678	Rv0678	43244959	32111451	27525046	42587122	44235506	44267005
Rv0681	Rv0681	5077853		990412	3671184	1028148	1063020
Rv0682	rpsL	43291063	10908234	49370004	41945529	59396808	50164562
Rv0683	rpsG	146166796	116643322	126861437	113244467	125518894	103382983
Rv0684	fusA1	87306215	83557911	94012055	95655615	94789485	87596632
Rv0685	tuf	1352453340	1308039864	1294495612	1362590008	1053320697	1292654381
Rv0686	Rv0686	31692592	18559418	12133405	20692531	12170133	11983268
Rv0687	Rv0687	7284532	8730799	7686023	10731735	7170963	9054820
Rv0688	Rv0688	28201620	27410967	25436933	29142819	24255635	26476888
Rv0694	lldD1	13439435	14453211	14103671	15527387	12115741	15405841
Rv0700	rpsJ	113658523	100518404	117601091	108296964	126559800	99372935
Rv0701	rplC	83390664	56971165	77586635	69211359	64366700	49940744
Rv0702	rplD	122710850	97697296	127566682	134844008	125910190	111400738
Rv0703	rplW	67251510	49004497	67413532	66748453	64921357	57767507
Rv0704	rplB	25445720	13267704	22492252	21720419	33109245	23324337
Rv0705	rpsS	57344034	19898224	51012956	39850675	39069583	29133359
Rv0706	rplV	33326594	23404076	26254303	23134261	30207209	26294804
Rv0707	rpsC	140204843	128756995	150235036	134105951	132753753	115715433
Rv0708	rplP	45522497	35165548	49717770	45908656	36882646	26974676
Rv0709	rpmC	90985073	72346804	83785306	69496344	85805784	64025288
Rv0710	rpsQ	54305606	29712733	57808781	51626484	55504848	47941360
Rv0711	atsA	21412115	30126368	24155431	29098607	23963997	29276284
Rv0713	Rv0713	10728492	11288184	11121816	10025727	9850668	10433897
Rv0714	rplN	58805668	55785606	60716003	59872114	55717933	47342252
Rv0715	rplX	69735712	40314773	70177767	58894355	66039302	45515493
Rv0716	rplE	74288039	63620320	67562246	64852018	67953880	57828640
Rv0717	rpsN1	73837567	40606639	71873337	59116619	60957518	38841518
Rv0718	rpsH	127352343	111889507	117291213	112664194	109438353	58797073
Rv0719	rplF	87202514	83490400	92271652	91109943	86622269	79902994
Rv0720	rplR	81377820	61579522	80887338	65310596	74223269	54970876
Rv0721	rpsE	221755289	199529592	203320722	208080327	205121790	196224998
Rv0722	rpmD	47210282	31755090	46917280	38225597	42368443	33132287
Rv0723	rplO	51853199	30682071	40402367	39885745	39666370	37556751
Rv0724	sppA	11159426	11191138	10900179	10801560	13980816	9936668
Rv0730	Rv0730	56431669	62234803	56100433	70095915	53473991	60649771
Rv0731c	Rv0731c	22032877	22738277	21073378	22125446	20331536	21149754
Rv0732	secY	20922486	17859890	17099308	18514222	18742144	18530005
Rv0733	adk	121298339	112480740	113304080	115785663	118536719	116456950
Rv0734	mapA	17989311	16810330	18263757	15614937	18817219	16799916
Rv0738	Rv0738	23315440	23752984	28069856	34740609	23500242	28341449
Rv0751c	mmsB	12165227	13668891	12001138	14321716	10685472	13065009
Rv0753c	mmsA	26613848	26322700	28855577	30504071	22168443	25392487
Rv0757	phoP	40220226	48643862	39516488	47123641	36339760	48167738
Rv0758	phoR	5199130	4746681	7337608	4931011	4633764	4545595
Rv0759c	Rv0759c	9539451	11353390	11597201	13308728	10036803	12015585
Rv0760c	Rv0760c	16556446	15312179	16950499	16672805	16439230	14924784
Rv0761c	adhB	144291630	143339958	166377218	183980184	137558935	162803824
Rv0769	Rv0769	13552835	15654161	15788509	17340867	14514915	14523974
Rv0772	purD		2862168	1833091	3888561	3244972	5695250
Rv0774c	Rv0774c	8975312	2838020	9555196	6086624	4044195	2684943
Rv0777	purB	9809870	11334487	10402898	10654878	9793272	11391224
Rv0778	cyp126	3813536	3282235	3560303	2660880	3450149	2809770
Rv0780	purC	10906231	11796512	10224914	11388188	10720074	11049104
Rv0785	Rv0785	3873489	4582227	4373366	5376870	4857398	5228175
Rv0787A	Rv0787A	45562774	41293847	38794577	34376700	41163714	36118950
Rv0788	purQ	29986394	35907094	26127348	25981752	28811911	32596787
Rv0794c	Rv0794c	3912751	6765548	3919838	4689490	4938127	6084698
Rv0798c	cfp29	34227824	37771084	45059598	41386285	27689350	45917689
Rv0799c	Rv0799c	10665520	8996717	10619754	11615140	9116307	12389579
Rv0800	pepC	7236159	7690055	7114997	7983775	6073958	6963051
Rv0801	Rv0801	48840513	40763005	42813469	42914962	38825097	38081591
Rv0803	purL	30563962	35887293	31451244	32808167	21901241	29165931
Rv0809	purM	20434744	20897659	19650994	21017899	19208756	20190215
Rv0810c	Rv0810c	46910890	36673745	49274580	46950273	48036501	37346536
Rv0811c	Rv0811c	7753492	8750121	8647011	8624033	7410592	8793288
Rv0813c	Rv0813c	7781345	8326481	8131623	9344021	7595925	8572161
Rv0818	Rv0818	25607649	26058099	27459597	28010663	26159876	27897127
Rv0819	mshD	7627906	10324003	8635144	7784495	8356381	9785628
Rv0820	phoT	8158212	7123810	7108759	6559803	7245394	6651548
Rv0821c	phoY2	17809214	19698234	18530504	18045764	16539073	20721223
Rv0824c	desA1	87348480	104831588	90877462	93592518	105701398	109174873
Rv0825c	Rv0825c	9246154	7373670	8769651	7610557	7675924	7431090
Rv0830	Rv0830	4907683	5752997	5204160	4703096	5189103	5575078
Rv0831c	Rv0831c	227817197	166527514	235301967	243304426	251624838	255925774
Rv0844c	narL	10068338	9683031	8715850	10183085
Rv0853c	pdc	15687061	20676771	18736046	19420880	18870229	21744055
Rv0854	Rv0854	53029081	45978001	53485148	63336922	52255502	50178569
Rv0858c	dapC	5768865	6682597	6086390	7047694	6048209	6790315
Rv0859	fadA	125411723	128767701	126806596	139164069	134065584	129334921
Rv0860	fadB	215081251	217899382	214756512	257880808	225105902	219434502
Rv0861c	ercc3	9107327	8136412	9257479	9915424	8289150	8962682
Rv0863	Rv0863	154170865	158941532	173602289	163165737	171621635	175141735
Rv0865	mog	9397385	10231695	10523214	11521654	8755543	9869844
Rv0871	cspB	64399705	56600487	60411160	52224135	56377688	49267050
Rv0873	fadE10	102081373	109847818	97407292	102580862	86498021	99182588
Rv0877	Rv0877	1835797	2663140	2018964	2540319	2566936	2783638
Rv0880	Rv0880		5542093	7476781	8201988	6458544	7100866
Rv0884c	serC	82286369	94933281	82484403	96005994	80267070	97338224
Rv0889c	citA	19523598	20785481	20687885	21008510	19823182	19867993
Rv0896	gltA2	247830696	292466978	285062326	304064548	270261227	295813887
Rv0898c	Rv0898c	12549536	17411929	13623153	15095515	13662543	17188108
Rv0899	ompA	5170554	6068106	5776206	6784818	5765282	6778808
Rv0902c	prrB	5358822	9294100	8173634	10295665	7542767	9961409
Rv0903c	prrA	20578163	26062085	19861517	21366388	19925146	24145104
Rv0905	echA6	99516209	103123410	93991775	87221951	98542908	101109758
Rv0906	Rv0906	7922738	10041923	8905895	8402273	7803683	8416770
Rv0910	Rv0910	16851998	18788508	24608989	17581592	17357673	18175766
Rv0911	Rv0911	10903676	12210008	11898004	8991301	11450283	11538478
Rv0925c	Rv0925c	57225927	62031144	59825978	56589340	57671227	56429927
Rv0926c	Rv0926c	18175955	20972432	17335330	18439439	15898434	18678213
Rv0927c	Rv0927c	14405105	18817870	18488090	22584812	15855608	17908436
Rv0928	pstS3	18299390	22807379	20715206	20480952	19130624	20400226
Rv0931c	pknD	197871075	202979339	195439885	202210332	189131328	208138392
Rv0932c	pstS2	67903175	79895368	70802628	72510300	75589240	82981334
Rv0933	pstB	20204601	21557169	24550553	25366091	21050897	21560904
Rv0934	pstS1	438921413	478104592	474369325	504336908	447852726	485343574
Rv0939	Rv0939	8619088	14256855	12258620	13652063	11248611	13878282
Rv0940c	Rv0940c	8154297	9847779	8998012	11076217	7941740	11485922
Rv0946c	pgi	42021608	45539049	43533974	41103549	38080613	42296623
Rv0949	uvrD1	21735254	20749776	17134157	15600736	17366123	15259390
Rv0951	sucC	247487707	250507812	236951312	223390625	243913602	254787303
Rv0952	sucD	155788314	145725253	193712521	208352087	229813315	149792611
Rv0954	Rv0954	202708944	230289610	192101863	208041114	196801315	204282907
Rv0956	purN	10015712	11255628	11672288	12093629	10522090	11077492
Rv0957	purH	62860730	69589152	67335749	69617224	66826832	68994663
Rv0966c	Rv0966c	3505239	3818872	3842292	3015659	5498009	4802629
Rv0972c	fadE12	9884352	9701891	10536428	8195949	11186828	8937208
Rv0979A	rpmF	24191450	8857352	22157662	14538448	25196321	17238006
Rv0981	mprA	15445273	21377491	16761314	20833973	15933547	21686265
Rv0983	pepD	11273771	11547447	12072980	9146571	12117750	10352890
Rv0984	moaB2	47671151	46105864	44004016	41959092	44248966	45834099
Rv0985c	mscL	17451179	17960385	18410000	18156654	16835838	17838720
Rv0986	Rv0986	5485210	5328744	7041390	6440899	7227952	6841843
Rv0987	Rv0987	1633502	1934967	1331287	1656200	1858148	1820266
Rv0993	galU	17011892	20668985	15123838	27319716	13591153	15691750
Rv0994	moeA1	13204128	15522016	15786353	17328381	12143564	14412583
Rv0997	Rv0997		18545677	9890005	17580963		12351462
Rv1001	arcA	16945869	19455177	17560992	21320312	20384752	21461396
Rv1006	Rv1006	23400107	19276154	20845891	20975031	20332817	19361586
Rv1007c	metS	18654237	12376421	14943541	14546829	13097627	15564244
Rv1008	tatD	7399244	7821881	8099717	9242819	7109896	8011983
Rv1013	pks16	10247259	3402117	8650999	4445260	9861546	4063638
Rv1015c	rplY	147229041	117680081	141827285	133430457	139285629	122354918
Rv1017c	prsA	86432797	64087561	78093749	74466060	82527914	65343738
Rv1018c	glmU	22723286	13640118	18326022	18716678	20864378	19050425
Rv1019	Rv1019	6845594	8799410	7908051	8490538	8501343	8987404
Rv1021	Rv1021	11427494	11593698	11143524	13414664	11560993	13312391
Rv1023	eno	146383672	162415847	122134034	138469041	120287026	134746426
Rv1025	Rv1025	3758212	4092331	3966293	4043083	3858871	4292557
Rv1056	Rv1056	14369106	17934774	12033972	14181255	11616781	16717682
Rv1058	fadD14	4265061	4951554	5025012	6409863	4171631	4748949
Rv1060	Rv1060	7533312	9806985	10344097	11032329	9433175	11133065
Rv1069c	Rv1069c	10490534	11474494	10054113	12033434	8749725	10377671
Rv1070c	echA8	75617902	72509681	68394590	72120835	71909521	70495320
Rv1071c	echA9	39879615	48173867	38194658	47916041	54527397	59772938
Rv1072	Rv1072	6039384		8459917	4667576	6895643
Rv1074c	fadA3	186511967	198212960	198618724	212863205	192936614	187257955
Rv1077	cbs	34508469	37091145	37410073	36720933	36313209	37039125
Rv1078	pra	86925759	102538726	92074001	91581118	96233020	101548549
Rv1079	metB	26844163	29620287	32873306	36691984	29291962	32216544
Rv1080c	greA	79746084	87332008	75747177	76962617	83460402	91166640
Rv1082	mca	13574876	14901886	14064951	15500004	12374965	15278200
Rv1084	Rv1084	6614320	7568192	7662664	8489164	6488534	7579248
Rv1086	Rv1086		5377976	5162049	4631948	4634986	4354411
Rv1092c	coaA	6676951	8248515	7814204	8646155	6645615	8780586
Rv1093	glyA1	67957470	67944032	70492079	74546372	69809074	72667595
Rv1094	desA2	100803999	132216783	126631575	124998587	128392722	132398229
Rv1095	phoH2	1993709	1005960	2197406	1119911	2607417
Rv1096	Rv1096	6288644	3937787	7095651	3566133	6302104	7515051
Rv1097c	Rv1097c	11495379	14728354	11614741	13557163	12949355	14087567
Rv1098c	fum	103951851	102294248	102516885	110976245	107511181	111241751
Rv1099c	glpX	59563555	57613898	55401986	60666433	65692630	64049313
Rv1101c	Rv1101c	16946983	20980440	21180118	24989696	17481363	21914387
Rv1103c	mazE3	6912519	4474996	6302080	3305065	7472540	4115320
Rv1106c	Rv1106c	36497626	37936941	31647885	32356116	26507439	33509179
Rv1107c	xseB	7372208	10240213	7830779	10107486	9497113	11466432
Rv1109c	Rv1109c	16536057	15062213	17336393	14754289	16271994	13481745
Rv1110	lytB2	7718750	7843215	8474702	8397839	7048948	7608639
Rv1112	Rv1112	10016180	6994979	6260743	7247117	6536944	7034735
Rv1117	Rv1117	15492238	18701099	18490324	19091707	18195248	18918900
Rv1118c	Rv1118c	8014141	10127491	9159442	11463464	9023728	11769274
Rv1122	gnd2	30487306	34970693	31907237	34897510	35752777	40448108
Rv1124	ephC	9260890	11692557	10389298	11981927	9500561	11934224
Rv1133c	metE	1050649520	1117186722	1144686160	1004150789	1301247777	1029236100
Rv1141c	echA11	8967178	7924348	10281605	7524478	9437189	8511733
Rv1143	mcr	8830439	45255278	12792219	13406722	12937425	14317225
Rv1144	Rv1144	54180429	50189352	56252011	56267960	53561539	53806785
Rv1156	Rv1156	14637620	14394314	13369566	12384284	15263151	14492156
Rv1159A	Rv1159A	57089706	60587778	55151787	53485212	48687529	52276290
Rv1160	mutT2	2836446	2484744	2796236	2862947	2517807	2671809
Rv1161	narG	13705404	10938382	11800805	11302755	9533621	8307927
Rv1162	narH	9207769	6330645	8353702	6535099	6821373	4761189
Rv1164	narI	22225568	14864932	23516242	19572925	24375079	18082068
Rv1165	typA	4563044	4736890	5092923	5194480	2394305	3948817
Rv1170	mshB	10466059	12634683	10926908	11502764	9452151	11642284
Rv1175c	fadH	15349213	11934668	13272085	16688387	12440390	11802397
Rv1177	fdxC	100259388	115257465	120642160	113641430	125533063	123293547
Rv1179c	Rv1179c	15798951	16518021	19675956	21678988	16414098	16273667
Rv1180	pks3	59850737	53063847	64033982	69441088	50267446	53600991
Rv1181	pks4	93529592	89948360	116328847	130596092	92095695	95130219
Rv1182	papA3	10577785	3398930	12420785	4416429	9393172	4188058
Rv1185c	fadD21	42151717	41996898	39670669	29601745	48464333	36872816
Rv1188	Rv1188	591812	1125033	831720	1398315	930803	1321470
Rv1191	Rv1191	11663794	10039423	10430838	10771408	10357153	9873987
Rv1192	Rv1192	42761226	41899765	39842094	43608302	63113694	44865426
Rv1193	fadD36	16085235	19435196	17265698	19951718	15066688	16874270
Rv1194c	Rv1194c	7828916	11386685	10371437	9937512	11843370	12310545
Rv1201c	dapD	83579158	83978506	82953715	92259588	85761719	94792849
Rv1202	dapE	11129546	12095137	10890772	12769597	11423763	12183942
Rv1206	fadD6	35743851	35628817	27743948	24595568	42191957	34795221
Rv1211	Rv1211	353393734	344921664	368311100	354397394	392980152	346311560
Rv1215c	Rv1215c	8805019	10580281	8621730	11943318	6764353	9088152
Rv1216c	Rv1216c	25356357	24981753	20362493	22920636	23548428	24500829
Rv1217c	Rv1217c	8273355	11561889	27218812	13998570	11225293	14975566
Rv1218c	Rv1218c	81640736	94394439	83777503	98173767	78940221	90542928
Rv1219c	Rv1219c	6559921	9025171	8838521	9466452	8300909	9250155
Rv1220c	Rv1220c	25341953	26582642	33185099	32477018	23083069	27937151
Rv1222	rseA	2064254	1494803	2027816	1558480	1810992
Rv1223	htrA	39892733	40709765	43367046	39613125	43082036	41150512
Rv1229c	mrp	14807259	21638460	21920576	13109646	22335433	12052061
Rv1232c	Rv1232c	11859546	12679011	13207549	13782585	10464630	11888319
Rv1234	Rv1234	22079269	29250198	26239625	28610103	25283504	28463952
Rv1238	sugC	26448957	26804033	27015152	22306950	21981036	27439141
Rv1239c	corA	6872691	5989183	5723213	6611704	4985415	6576405
Rv1240	mdh	273431455	397402729	260856766	257168495	248507812	266523707
Rv1244	lpqZ	2901352	6913150	4397937	3599140	4315597	4739350
Rv1245c	Rv1245c	12298761	14397299	13808389	17715436	12478127	13732624
Rv1248c	kgd	68064716	64079186	78048496	72781613	67096154	65339002
Rv1257c	Rv1257c	8168845	11394573	9903210	9957561	11195650	10792367
Rv1260	Rv1260	17624489	19681248	14854011	15504763	16077562	16816410
Rv1261c	Rv1261c	47713758	49192962	51469650	59732457	42623070	49368061
Rv1263	amiB2	6409454	5042806	5824810	6525329	5650835	6277860
Rv1265	Rv1265	6503454	5657508	9127204	87794346	5951537	5351270
Rv1266c	pknH	19048137	22837275	19319488	26891618	19199983	23252211
Rv1267c	embR	11559249	11533515	11714104	12584529	9893540	10236892
Rv1269c	Rv1269c	59288577	62014608	60896231	74580734	51007744	59335278
Rv1270c	lprA	23089204	22689274	26225510	30975591	19113768	22748207
Rv1274	lprB	26921621	32069270	27469685	28708994	30535746	33071397
Rv1275	lprC	43072267	46645363	43145745	43866492	44164425	44961286
Rv1279	Rv1279	2741561	3707929	2460753	3065625	3061211	3790849
Rv1280c	oppA	2625307	3958425	3750539	3864962	3663231	4694335
Rv1284	canA	64366941	101303785	70820568	97338955	53454480	96764034
Rv1285	cysD		3964904	2951529		2994262	4014356
Rv1286	cysN	5379212	9173986	6076363	8882168	6079501	9838639
Rv1287	Rv1287	10278212	9978298	10694425	11448012	10565982	11748088
Rv1292	argS	17879731	16044667	20104249	16547134	17248303	17399435
Rv1293	lysA		13934118	12659530	7974874	11539829	12245869
Rv1294	thrA	38863362	34639430	33999476	30562326	35533852	31305407
Rv1295	thrC	34387056	38745138	35899345	35105398	35276607	38879842
Rv1296	thrB	8376858	11096207	8856981	10008807	9643882	10594656
Rv1297	rho	84737963	88756762	94058319	96766410	94874699	92580374
Rv1298	rpmE	51741594	28280165	35480800	26736943	53861319	43767302
Rv1301	Rv1301	26185749	19383298	17556114	19402820	19369415	17576193
Rv1304	atpB	24016156	27560760	22391286	22900858	29095498	28692041
Rv1305	atpE		10377238	9028293	11096621	12149280	9164822
Rv1306	atpF	69228399	71773110	63226222	60964035	70201012	70536591
Rv1307	atpH	113793716	131073863	115474611	123288999	119692975	139896620
Rv1308	atpA	390741510	356788251	359623504	402968281	365037632	365429164
Rv1309	atpG	124815489	130440076	115228843	148510351	120563108	137304654
Rv1310	atpD	466153859	476699772	449331518	450659260	388497145	442340661
Rv1311	atpC	79780412	111357670	87474376	85275544	76338665	86523095
Rv1312	Rv1312		4725606	2104397	1762214	4274084	3879613
Rv1314c	Rv1314c	10306563	9426878	8470335	13605840	6938203	9038232
Rv1315	murA	5319045	5889364	4954680	6406402	6586033	6425958
Rv1323	fadA4	52141561	47115704	50946454	47701207	53350270	50143442
Rv1324	Rv1324	47314333	62702470	61372869	64939321	60311372	69803422
Rv1326c	glgB	4696225	5872080	5439369	5532725	5337273	5702570
Rv1327c	glgE	11207083	13145248	12350154	13163455	11339319	13575299
Rv1328	glgP	74020950	73268299	71518164	73131298	69240579	73005245
Rv1329c	dinG	1111042	1307287	1420280	1311098	1163706	1208055
Rv1330c	pncB1	33746882	43644322	78711791	43259249	47582837	35105694
Rv1332	Rv1332	6850170		8448560	8702218	6771673	7963042
Rv1334	mec	11416330	11527452	13138133	11086059	19470549	15563002
Rv1335	cysO	21235459	17636304	20520978	15748693	22954653	19718845
Rv1336	cysM	5049198	10159480	5593538	6403090	5863844	9870044
Rv1338	murI	8173956	7388403	8058080	6368215	7670586	6720225
Rv1339	Rv1339	10828694	12172022	11585644	11747276	11947731	12431022
Rv1340	rphA	21843988	26478695	24721005	21048500	23441332	27051558
Rv1341	Rv1341	7175960	7481615	7587349	8195103	6386616	7557956
Rv1360	Rv1360	3739187	4947365	4313828	4768324	3627162	4457570
Rv1362c	Rv1362c		10736899	9231388	12405949	12872615	12634021
Rv1363c	Rv1363c	2185218	6075833	6575645	6667733	5164645	6595011
Rv1379	pyrR	10777714	12842383	11884520	12372675	11726434	11882097
Rv1380	pyrB	6440520	7495904	8210640	8987653	7575445	8390807
Rv1381	pyrC	6463915	12340399	12340901	11457642	12832511	12096443
Rv1383	carA	7559775	9055423	8038051	7341748	9455197	9473933
Rv1384	carB	7490715	11800257	6277940	8848872	9187008	5850211
Rv1387	PPE20	30615887	32031513	42970572	31414478	33278580	29444373
Rv1388	mihF	967465927	925753308	926336969	918718112	902377023	926871747
Rv1390	rpoZ	35100113	40258189	43417356	39636104	50523372	50449782
Rv1391	dfp	14809744	12796212	17861836	17715566	14995233	13456930
Rv1392	metK	286777256	291463540	264341229	292707949	272327994	283964923
Rv1393c	Rv1393c	5546479	5438107	6834647	7484479	5310105	6149825
Rv1397c	vapC10	34922256	36344451	35138213	32997446	32594509	32575717
Rv1398c	vapB10	27671454	33713897	22479081	30496364	19762228	33371203
Rv1400c	lipI	14263077	14604733	16150208	15043154	17294183	16976768
Rv1404	Rv1404	59149682	68098917	65371465	63332945	66094524	70601020
Rv1408	rpe	32733378	39025790	41673842	43642825	23785698	26120188
Rv1409	ribG	24613688	25876971	26680677	30665308	23556325	26066217
Rv1410c	Rv1410c	15484680	18904256	13776867	14293560	16403828	17481906
Rv1411c	lprG	85046363	98648551	104352250	95660178	81644228	98641433
Rv1412	ribC	12786247	13424998	13692903	13543673	12775525	13101121
Rv1415	ribA2	13258997	12014516	10403393	12451685	11822613	11159343
Rv1416	ribH	21309143	23735062	21673868	23935818	22591602	24140217
Rv1419	Rv1419	3405634	4665819		4005939	3808184	5112249
Rv1421	Rv1421	6498302	7678896	6268448	7280598	6668427	7371747
Rv1422	Rv1422	2330121			6892611	4510878	4822119
Rv1423	whiA	25023311	27060901	26473402	25572674	25233720	26706711
Rv1436	gap	274850879	289728347	276568397	263618728	258349683	271315897
Rv1437	pgk	46531336	54513383	52830264	55726137	47282499	52016726
Rv1438	tpi	51182358	49365181	50625099	46446516	50338065	47825735
Rv1443c	Rv1443c	15613634	19183729	15012927	17212849	14680215	16470759
Rv1445c	devB	12491661	15790985	14801069	15453843	13286739	14922977
Rv1446c	opcA	10180026	10012845	10683436	10910739	9782360	9856094
Rv1447c	zwf2	16342897	19270483	21963458	20298317	19473874	18747638
Rv1448c	tal	176257213	156021627	154302685	147910260	162633363	147337172
Rv1449c	tkt	100584142	97621692	101682900	93596400	88985062	94578202
Rv1454c	qor	35441929	36932932	37650740	40936346	36285982	37450646
Rv1458c	Rv1458c	10320412	11605432	10333038	12345647	9784711	11325662
Rv1461	Rv1461	9197640	8005403	10133769	8806364	10185200	7811205
Rv1463	Rv1463	52343357	47812826	48421147	40190110	54800720	45035457
Rv1464	csd	16658217	15613918	16476508	16037697	16724267	15192352
Rv1466	Rv1466	30356364	25087154	32026083	23665894	33926400	24341141
Rv1467c	fadE15	11994732	13583003	12661209	15466987	11174394	14356361
Rv1471	trxB1	9082543	7216299	8415898	5967720	11895430	8382001
Rv1473	Rv1473			2958587	2633208	3750841	2428069
Rv1475c	acn	219097779	221323107	229432487	255307835	224122068	239394670
Rv1476	Rv1476	20780887	21525745	22163417	27708591	22093694	26650192
Rv1479	moxR1	179621312	191487516	179266169	206249511	180846338	197228510
Rv1480	Rv1480	11504367	14549892	12556561	12304760	11657100	13282782
Rv1481	Rv1481	13812595	37235299	35592880	51985878	56296864	15430191
Rv1483	fabG1	63411785	51931049	58306690	59705921	61756757	57821033
Rv1484	inhA	75307466	81532548	76014313	74697599	74734131	78433887
Rv1488	Rv1488	117676736	149529858	125449676	144598895	121628106	139256394
Rv1489	Rv1489	37223567	42868075	38674881	40215830	34076581	41683876
Rv1492	mutA	2278447	2676919	3127366	3404487	2368272	3115760
Rv1493	mutB		3845371	4396288	4829667	4835041	4173750
Rv1496	Rv1496	1947609	2237805	2566239	2683398	2138540	2235811
Rv1498A	Rv1498A	124222188	103164417	94420960	113003308	89820802	112686159
Rv1498c	Rv1498c	9212427	10512597	9723651	9801487	10134864	11356716
Rv1507c	Rv1507c	12637987	14721937	15854489	15958288	12712294	14393605
Rv1508c	Rv1508c	14820267	16586437	14053628	15870563	14549625	16296193
Rv1511	gmdA	30168479	34186942	32319850	34632170	31200517	34403936
Rv1513	Rv1513	8747329	10470981	15565205	11699022	9155207	10247974
Rv1514c	Rv1514c	6453652	6581880	6241737	6646159	6068297	6909049
Rv1521	fadD25	25200494	27237210	25162846	24878956	25766096	25751894
Rv1523	Rv1523	8524729	7562680	8113778	8054449	7514690	7876979
Rv1527c	pks5	1947208	1617362	1920217	2132196	3038689
Rv1531	Rv1531		10656094	8206150	6959818	6728453	9766008
Rv1533	Rv1533	10284259	12171876	10532897	12599493	9748692	12534145
Rv1534	Rv1534		3237106	2667819		3047466	3059871
Rv1536	ileS	5283866	7932848	5763696	7228028	6430238	9467547
Rv1543	Rv1543	71573929	77415846	80014745	87417761	73306107	79943864
Rv1544	Rv1544	66998273	71595021	62036193	68023724	53148555	58983722
Rv1546	Rv1546	9830976	12077101	11488645	13530438	10532424	12399560
Rv1556	Rv1556	11317835	14315415	15125065	16259899	13030539	15622078
Rv1558	Rv1558	59732629	68295037	68537977	64253530	61163797	68739063
Rv1559	ilvA	14527176	16157971	16728993	19027166	16031823	16692689
Rv1564c	treX	5180327	6068023	5251343	6263199	4792560	6024280
Rv1586c	Rv1586c	3028397	2402452	3064892	3290747	3095129	3040873
Rv1589	bioB	9463425	5944007	9419720	5538453	20098866	8216803
Rv1592c	Rv1592c	2899607	1777444	4734695	2909665	4739549	2079781
Rv1593c	Rv1593c	16188957	16511230	15615719	14583650	14647517	15626027
Rv1594	nadA	59843618	14465877	47189698	18221113	59873293	14384625
Rv1596	nadC	96644353	86214569	94474965	67584935	97113018	83164986
Rv1598c	Rv1598c		13458589	12482855	14893163	9681713	12309641
Rv1599	hisD	6368392	7520535	6387681	10104846	7112201	5597931
Rv1600	hisC1		6837607	6348589	6960063	6212623	6973011
Rv1601	hisB	8058123	9396022	4016518	3996081	11046425	10987739
Rv1602	hisH	4141485	6713487	8534758	6277236	6881654	6981362
Rv1603	hisA	14581918	19501968	10259800	10850704	11417488	24563121
Rv1608c	bcpB	33571991	36580141	34315853	35363749	33184197	32946103
Rv1609	trpE	15669685	17786024	25199565	21549399	17691572	18774609
Rv1611	trpC	106088034	90261831	94436622	81048674	87876469	85531529
Rv1612	trpB	46201101	49160758	44750971	48118644	49342212	53439997
Rv1613	trpA	45779172	48410528	45223836	43908642	48576100	49943622
Rv1614	lgt	10442383	8017909	7220870	12864951	11959998	14220810
Rv1615	Rv1615	14174468	15497022	14818068	14901770	16945361	17910665
Rv1617	pykA	71117040	77489731	85023159	83493677	78031036	78825368
Rv1623c	cydA	4958514	5328224	5384487	6880875	4597584	5519961
Rv1626	Rv1626	65405568	63091907	62969649	64980493	58903613	58857618
Rv1627c	Rv1627c	13444516	14619019	14462623	14958581	13623607	13393748
Rv1628c	Rv1628c	6888517	3999301	3961680	4411446	7440863	8002022
Rv1629	polA	10572616	11120195	11052147	12776150	11344171	12350626
Rv1630	rpsA	158712949	128837731	144065600	137947939	153796006	125221325
Rv1636	TB15.3	392405944	397642686	370820767	341833382	378197485	398825128
Rv1637c	Rv1637c	25981970	33413781	31565698	34103076	27453272	35662719
Rv1638	uvrA	6471593	6282127	6079730	6023143	6843401	5788021
Rv1638A	Rv1638A	38940145	35816912	47120973	47376483	43278927	37603272
Rv1640c	lysX			1842999	2433523	1773471	2041905
Rv1641	infC	51007334	48696127	46540030	46364268	50538087	50547687
Rv1643	rplT	23439933	9492489	27633023	23556145	15243238	9291019
Rv1649	pheS	8295965	9354954	7418979	11712815	7937496	8469105
Rv1650	pheT	14665639	18741640	17592785	17587287	16538090	19121297
Rv1652	argC	11452044	15803368	16476111	14972830	15467552	14108255
Rv1654	argB	10384971	13335811	16964234	16532138	11960447	15201673
Rv1658	argG	35231400	29988347	27605552	28136011	24028057	27638814
Rv1659	argH	9251895	10016298	9933627	9918931	9413864	10751600
Rv1662	pks8		1726059		2303480	1433726	2566015
Rv1665	pks11	7952420	5329389	9605430	11129262	10160855	4986423
Rv1676	Rv1676	14392408	17066917	14803042	14421024	15470450	16564075
Rv1677	dsbF	7009502	10776370	9700452	12835236	10687564	11110763
Rv1679	fadE16	12925121	9327620	9774343	17200379	12661465	16067562
Rv1680	Rv1680	12621407	13595753	13744069	15953225	10712717	12876473
Rv1683	Rv1683	18274854	18918011	18048122	20356181	18306914	18828433
Rv1688	mpg		4961325	4754785	6569103	3317568	4646167
Rv1689	tyrS	12109580	13085658	12497942	13969716	11665480	12471498
Rv1692	Rv1692	5212987	4467671	4922440	5037456	5200627	4950670
Rv1697	Rv1697	5403071	10654326	7618604	7026463	5651259	7277867
Rv1699	pyrG	12361384	12459426	14154260	13133147	12980848	11490799
Rv1703c	Rv1703c	36445366	38104080	35324321	34330565	32114689	35554649
Rv1707	Rv1707	4939870	8038224	5401490	6769346	6326351	8551054
Rv1708	Rv1708	10482883	10692687	9976588	13122569	10646917	12789208
Rv1709	scpA	2030133	2263461	2177408	2510647	2058490	2334034
Rv1711	Rv1711		3072480	3212407	3366952	2490352	3021684
Rv1713	engA	2736234	3474150	3726351	3930521	2688274	4435920
Rv1722	Rv1722	10260620	10773215	12351107	13267001	10112553	10625560
Rv1731	gabD2	42608963	45327902	42858995	49805344	38328885	43051218
Rv1732c	Rv1732c	71649390	83138114	74325698	83425117	72627986	87539832
Rv1738	Rv1738	31909778	22172207	28131025	73200205	36566951	30661164
Rv1743	pknE	4112167	4801066	4496429	4646099	4230569	3899444
Rv1746	pknF	8473855	11179529	4068929	10179531	8474251	8882390
Rv1747	Rv1747	15090893	16776698	15247888	16229549	14387353	14506870
Rv1749c	Rv1749c	39072699	44794782	38637846	35677813	40893685	39803664
Rv1751	Rv1751	31112402	33303562	29336972	28222788	28933029	28737976
Rv1761c	Rv1761c		1907907	1527223	1763827	1531403	1341191
Rv1762c	Rv1762c	8873290	7007405	8204743	8432666	7873214	7930368
Rv1769	Rv1769	13815817	15360007	15317404	16461071	14765707	14268626
Rv1770	Rv1770	45920702	50692091	51608295	66197791	51633049	59547883
Rv1771	Rv1771	57622387	62370276	60916449	73149091	56835142	68448894
Rv1778c	Rv1778c	4128220			4827574	3841770	4713192
Rv1780	Rv1780	18381366	19495616	14551279	14722749	18617052	18274738
Rv1782	eccB5	13093567	13827603	14539121	12609207	14675206	13143177
Rv1783	eccCa5	12905377	11198203	14138353	13275024	13841333	11733407
Rv1784	eccCb5	17623564	16713607	20326975	19050713	21060393	18598520
Rv1793	esxN	25979532	18097348	25222891	13267359	26195309	17092710
Rv1794	Rv1794	41414646	42983442	39256362	41212236	39953147	42693082
Rv1795	eccD5	44949298	37733392	45005300	18816296	45222416	19646385
Rv1797	eccE5	13100296	11885436	12880830	11743820	11919877	10988010
Rv1798	eccA5	8314479	6322197	6609125	7107876	6291232	6376291
Rv1812c	Rv1812c	3645217	4036422	4011336	4041899	4271806	5456662
Rv1819c	bacA	5608076	6119907	5733549	5550423	8028824	6075309
Rv1820	ilvG	23612044	11874478	18866285	17881485	20890536	25948280
Rv1821	secA2	37153407	40510581	39607254	39485807	41245611	41377118
Rv1825	Rv1825	6357344	6360239	7399344	7516961	6565253	7286233
Rv1826	gcvH	248358201	259375528	253466551	239206010	221494639	243094811
Rv1827	garA	219825693	271730438	224625794	243192480	221848757	254562885
Rv1828	Rv1828	3687482	3028791	4168850	4073165	3531296	3560554
Rv1829	Rv1829	31078603	34303383	32886906	36590861	32836481	36348961
Rv1832	gcvB	8318188	9195084	8013289	7795511	8925144	9313465
Rv1833c	Rv1833c	12252770	13974307	14236253	17107161	12475300	13899479
Rv1836c	Rv1836c	43395998	54490593	49505990	55608332	51171215	57569767
Rv1837c	glcB	160364712	166784644	146015233	149376522	157224588	163027458
Rv1843c	guaB1	71195789	64251318	75909097	79752843	62115290	60330359
Rv1847	Rv1847	10932413	10610024	12517370	11339162	11877499	10100128
Rv1852	ureG	9307734	15642752	18498374	24815673	24321737	27368157
Rv1854c	ndh	6576107	10085749	5562131	5665894	10011877	12149625
Rv1855c	Rv1855c	36874513	41032262	37566014	40194022	34666023	38858789
Rv1856c	Rv1856c	34190231	40254091	30049928	27553193	45992431	39131775
Rv1860	apa	54808465	55680188	69112401	71050137	59829310	60035885
Rv1865c	Rv1865c	5196637	5785616	4589663	5171323	4935933	5818139
Rv1869c	Rv1869c	42657295	53348887	48238816	47846861	44457381	49403510
Rv1871c	Rv1871c	93514559	79152036	98500616	98751755	77662290	77530676
Rv1872c	lldD2	603777260	586853044	624812855	680850020	473142362	536280633
Rv1874	Rv1874	11386734	11391869	10508551	12186098	10278437	10737844
Rv1875	Rv1875	29223199	27432931	28773401	33088758	24312481	25417991
Rv1878	glnA3	991172	4471704	4085144	6268030	4789946	4915065
Rv1880c	cyp140	19053748	18206683	18795909	19013484	20918479	19106804
Rv1882c	Rv1882c	11375166	11992656	11650622	13852039	9795565	11277327
Rv1886c	fbpB	145030234	165489776	187453319	213363121	146774735	183227889
Rv1891	Rv1891	9702289	7472650	14562435	10598533	10286549	8061145
Rv1893	Rv1893	54671147	39697250	53207532	40154968	48683288	38299504
Rv1894c	Rv1894c	10451663	10355940	10789957	10387190	10470103	11158570
Rv1896c	Rv1896c	22402614	23062933	21218731	20412265	23694213	22777327
Rv1898	Rv1898	14128193	33119523	11930243	35508915		30962801
Rv1899c	lppD	29167977	27349768	31552216	31323036	28834231	26154479
Rv1900c	lipJ	7128872	6773202	7130848	8267997	5733909	7112538
Rv1901	cinA	18782368	20982832	19446694	21686385	17578103	20281791
Rv1904	Rv1904	11953557	3558413	9658223	4256284	6663596	2827929
Rv1908c	katG	336859185	333337099	341149651	352153541	304285101	328988270
Rv1909c	furA	1428203	813873	1406574	1079892	1462859	1297713
Rv1911c	lppC	14416951	22078434	17242803	23694549	15615037	24913790
Rv1912c	fadB5	14425075	17436659	17053196	17818711	14167630	16145525
Rv1914c	Rv1914c	7113909	9000701	8525369	8917639	7586480	9444398
Rv1919c	Rv1919c	103584265	106147911	98099584	95880836	96669201	97132130
Rv1920	Rv1920	7222806	6521683	6943139	8956804	8098884	8966712
Rv1923	lipD	17571598	11395262	12642373	11482828	10499779	10935679
Rv1925	fadD31	184118491	211358010	189654134	196337570	183520013	200324986
Rv1926c	mpt63	14024488	18241678	19009938	25518666	17442997	22734772
Rv1932	tpx	303511408	346634900	331736634	337342446	324881072	344389632
Rv1938	ephB	3043853	3581917	3167756	2710430	2857404	3047098
Rv1944c	Rv1944c	11245954	11826574	11314702	13306185	11841452	13713549
Rv1957	Rv1957	3704085	5081846	4924111	5571455	4583216	5407842
Rv1971	mce3F	87076248	89257191	94624319	81891079	92464443	80625007
Rv1977	Rv1977	3646708	5147464	4910117	5541044	4292095	6248726
Rv1978	Rv1978	33351720	36176684	33584200	41687932	30604656	35724412
Rv1980c	mpt64	60200098	73151095	64393271	61769372	79659680	74879402
Rv1981c	nrdF1	14047005	12351287	11178067	8507240	9725115	11793288
Rv1984c	cfp21	22792699		22035628	5166789	21430296	2064608
Rv1993c	Rv1993c	17703226	22830952	24043719	23775429	21055814	22634641
Rv1996	Rv1996	9860585	15603411	6412360	23369239	11972355	15640788
Rv2000	Rv2000	3007285	3141138	4135036	4309349	3622409	3673678
Rv2001	Rv2001	17640214	8372822	8237825	10276091	7816738
Rv2002	fabG3	16917078	14017122	15588733	19113799	12884254	14095561
Rv2005c	Rv2005c	24910776	35214457	18649675	47537440	24930078	29798305
Rv2019	Rv2019	19733997	18656329	17876832	13679678	20018843	15402778
Rv2027c	dosT	3642348	3751004	3710150	3394208	3524695	3996924
Rv2030c	Rv2030c	1818367	3098219	1047818	9878799	1960675	3747406
Rv2031c	hspX	86225732	155082933	30474262	1043735969	111656419	238996936
Rv2032	acg	7798316	12378777	13225120	43082811	8558302	15113331
Rv2035	Rv2035	8128138	10176172	12390100	6608511	9161591	9148942
Rv2037c	Rv2037c	1505411	2714971	2455890	3104118	1827421	3548485
Rv2048c	pks12	8269314	7866755	9553420	9231071	9492875	8872724
Rv2050	Rv2050	28220154	25802198	29087957	22228613	28138092	25621058
Rv2051c	ppm1	22543120	22742763	18948815	18070934	21694025	21081973
Rv2054	Rv2054	57202344	56432186	57312268	60171017	50749055	52600018
Rv2061c	Rv2061c	57242062	61167592	51656392	58811096	64127371	61341306
Rv2063	mazE7	3251691	2839101	3501846	2864854	3250886
Rv2067c	Rv2067c	4883013	4760939	5961042	6361594	4535977	5577392
Rv2068c	blaC	12593486	12671045	15666463	12000408	14784646	10766967
Rv2074	Rv2074	23859124	23597752	22834736	23751533	23950106	23939259
Rv2091c	Rv2091c	49341010	90698062	64315449	81329811	83323957	72925924
Rv2094c	tatA	33576207	36823926	48280278	40193715	52081591	37814907
Rv2095c	pafC	7340916	8133672	6524700	7414328	5921897	7134413
Rv2097c	pafA	11480176	12274063	11874053	12010357	11008766	12359793
Rv2101	helZ	2415947	1669267	3775511	2477503	3829241	2200827
Rv2109c	prcA	37272276	45076543	40324976	43170425	39432203	44611284
Rv2110c	prcB	31965789	34975928	32764356	28371963	38681364	40181380
Rv2111c	pup	40161718	49947023	57579102	57362356	61624109	60366056
Rv2112c	dop	26641326	29563910	30732587	26703291	25299152	28602018
Rv2113	Rv2113	18725121	20564974	17857042	21021215	18240109	21386040
Rv2114	Rv2114	8861485	8224211	10499836	9252348	9052916	8735263
Rv2115c	mpa	15384063	17673646	17194190	19613407	16794081	18984024
Rv2118c	Rv2118c	9898383	11825846	12557988	11069140	11886995	12750298
Rv2121c	hisG	9997680	8758607	8183832	6652403	7758614	6282484
Rv2122c	hisE	7974673	8770941	8111064			8081779
Rv2124c	metH	9516498	6752663	9385569	8221812	10078289	7175030
Rv2125	Rv2125	4096084	5016547	5587828	5326318	4859823	5897289
Rv2128	Rv2128	4124003	2694962	3537163	2693139	5161805	3101984
Rv2129c	Rv2129c	35126880	35395373	36135234	44633362	28095328	34404719
Rv2130c	mshC	7094386	8337651	6357860	11898596	10768389	7494551
Rv2131c	cysQ	33757093	35220562	34125911	30849072	31576253	32933920
Rv2135c	Rv2135c	10790707	7222820	6978051	6676828	6845043	6783886
Rv2139	pyrD	4543454	4904075	4637022	5153097	5236231	4151348
Rv2140c	TB18.6	170082443	170628090	174486272	172152638	146247294	152555559
Rv2141c	Rv2141c	14482025	13874991	14528314	15447297	13138096	13685521
Rv2145c	wag31	465913952	508203377	529305698	476361195	478199255	478580015
Rv2150c	ftsZ	27603087	19488948	22342901	19922988	24095363	18172967
Rv2152c	murC	8526508	9366882	7699292	9023912	8158483	9636301
Rv2153c	murG	9055502	10207849	7582823	13380415	9880446	10200239
Rv2155c	murD	7645713	8346750	7749326	9841772	7359090	6357510
Rv2157c	murF	13814655	14367206	17820715	20827942	14817648	16190623
Rv2158c	murE	12245078	14977387	22932979	19473398	14554235	13664629
Rv2159c	Rv2159c	757071060	503983931	882018981	1125721446	658735663	817125201
Rv2161c	Rv2161c	50333523	53902373	56412589	71326417	50030729	54411783
Rv2166c	Rv2166c	14372085	25516867	12374509	19949260	20268317	24490169
Rv2171	lppM	9162249	10264101	9314958	10505429	9055838	9680010
Rv2172c	Rv2172c	35560508	47122325	43427969	43769572	48831286	51990083
Rv2173	idsA2	16625898	1302669		1623476	2425892	1912223
Rv2175c	Rv2175c	8853718	8921098	8582583	8955115	8491253	8589914
Rv2178c	aroG	35670496	36595602	34278757	35933426	36244895	36914212
Rv2182c	Rv2182c	8459444	13724269	10250062	11266657	9142689	14238369
Rv2185c	TB16.3	133304730	204118863	151742119	147087674	148864413	127608751
Rv2186c	Rv2186c	1983169	32803987	2886013	3227119	3236615
Rv2187	fadD15	65712907	63748679	59608807	63146542	56296927	62115649
Rv2189c	Rv2189c	31825660	27881745	27733141	21669238	24345116	19125347
Rv2194	qcrC	74680088	80238173	73934734	67415711	71945031	68922937
Rv2195	qcrA	106920103	115885328	105134691	109554002	100299066	110184280
Rv2196	qcrB	114322863	100437046	85736204	92279508	108153141	102370129
Rv2197c	Rv2197c	19706951	23184020	19049903	21288117	15382530	19521472
Rv2198c	mmpS3	19603531	22366816	22768103	25399326	22968697	36787593
Rv2200c	ctaC	83703812	99866882	86381834	81567054	90769443	105371916
Rv2202c	adoK	127598287	123043575	130604715	125697358	132393806	122488850
Rv2203	Rv2203	4122317	5723067	4839562	4762245	5844917	6067969
Rv2204c	Rv2204c	103833700	93837676	123412293	97767804	129901100	94523845
Rv2206	Rv2206	8203089	9831070	9936906	8890676		9234226
Rv2207	cobT	7242144	8128857	8247205	7282681	7245860	7253070
Rv2210c	ilvE	21101720	22424929	21101925	24010246	19872348	24692586
Rv2211c	gcvT	102461928	65931563	66121638	66629998	62534209	65559876
Rv2212	Rv2212	13711303	14562719	13049218	10483131	10429170	10064482
Rv2213	pepB	90923410	93726814	89578787	97019474	87302558	95860918
Rv2214c	ephD	29809738	31118632	28836643	27184542	32228416	32264909
Rv2215	dlaT	270708670	275875212	243598841	273509092	261816446	263361049
Rv2216	Rv2216	21495092	22807071	21704720	24571914	19843194	23342485
Rv2219	Rv2219	17454984		14968516	15590076	13565434	11523667
Rv2220	glnA1	471258673	489607926	526318492	583450949	473320236	501482096
Rv2221c	glnE	6898019	6901835	6327197	8560762		8036745
Rv2222c	glnA2	55584850	58504675	57809369	57059194	55599935	55681300
Rv2224c	caeA	20565700	30298978	25454442	26997231	26386087	32767447
Rv2226	Rv2226	28403706	33131486	28389764	39042092	34879345	33776683
Rv2228c	Rv2228c	8380749	9440130	9157685	8902255	8298506	8602358
Rv2229c	Rv2229c	27183276	26406694	27371779	24605785	26843360	25760212
Rv2230c	Rv2230c	5662568	8094018	7819104	15264691	10799374	13891575
Rv2237	Rv2237	5514497	6975319	7932841	8664771	6721686	7343320
Rv2238c	ahpE	32501212	32752797	33982628	33436895	33940552	30796352
Rv2239c	Rv2239c	42403500	52578808	56044484	60354260	50380196	62753398
Rv2241	aceE	83720488	93173591	95193748	97071412	88881600	96121164
Rv2242	Rv2242	3307448	3899958	3420256	3385602	3791203	4130844
Rv2243	fabD	35032992	4327009	33050498	6738376	35158172	4239884
Rv2244	acpM	2620208321	2437756542	2765215844	2538402710	2650061592	1885724481
Rv2245	kasA	505594013	459307072	554962882	511778817	515188699	455208026
Rv2246	kasB	293521798	259340480	274734486	289349665	300634878	281407255
Rv2247	accD6	121465104	18401444	118458319	41519666	86103069	16810455
Rv2250A	Rv2250A	17412719	17850357	19005552	23325164	16815371	19734948
Rv2251	Rv2251	15110054	14235650	13614975	15250389	12378407	12658857
Rv2252	Rv2252	9058310	7798970	7883317	7493193	7673647	6473623
Rv2258c	Rv2258c	47063949	52698196	55409787	52840360	57755674	53254235
Rv2259	mscR	26614123	33065476	29162877	29224881	27453376	29941429
Rv2260	Rv2260	18137341	20583312	15946302	18261739	21002804	20426785
Rv2271	Rv2271	25490967	29131157	35652394	29565204	40787112	36361043
Rv2280	Rv2280	59107941	60284476	62739426	82993856	52347656	66295065
Rv2284	lipM	16601298	15349259	15446910	17125348	15490827	16181161
Rv2289	cdh	48759480	26443682	56064216	29209119	47971292	26186276
Rv2291	sseB	6812944	8345482	8828941	8958988	8050517	8951446
Rv2294	Rv2294	19005718	18771973	18170608	16431467	17840326	20528603
Rv2296	Rv2296	64105229	70504839	68432931	90028020	55908125	67599842
Rv2297	Rv2297	8562926	9551070	9562427	11262683	9126051	8881098
Rv2298	Rv2298	64540973	70099045	67047606	72590985	57887017	63393390
Rv2299c	htpG	94025408	90763485	91513831	95190392	88891736	94825851
Rv2301	cut2	38679200	17071739	41274583	19174725	35325841	18168074
Rv2302	Rv2302	66591776	59704706	63396002	69558233	84716880	67302055
Rv2305	Rv2305	9699872	9418657	9491638	6183757	8849039	9143534
Rv2314c	Rv2314c	9735734	11163323	9967460	10644596	8450253	9806112
Rv2315c	Rv2315c	11393857	12918501	12337781	13469085	10824761	12775535
Rv2326c	Rv2326c	4249554	4395028	4538412	3883055	4538941	4267615
Rv2327	Rv2327	4402376	4501156	4608718	5051235	4621406	4868971
Rv2334	cysK1	16477716	20697258	17627695	17414933	18094099	20348765
Rv2337c	Rv2337c	8925109	6422224	8386874	9069574	6508622	7337682
Rv2338c	moeW	6878241	7092925	6888169	7443482	5437922	5831084
Rv2343c	dnaG	8408366	8112675	10285977	9320481	7034981	8138281
Rv2344c	dgt	3579450	4632597	4738470	5155116	3243686	6011307
Rv2345	Rv2345	16880346	18359294	29215910	19532795	18021728	19422131
Rv2346c	esxO	96505220	6574558	30442742	24134858	98803166	20305387
Rv2357c	glyS	20224173	30907658	29826533	22870726	29482368	23550364
Rv2359	zur	17598849	16324574	19263735	18300663	17863266	17676906
Rv2361c	Rv2361c		3701960	3473732	3315940	3349559	3531837
Rv2363	amiA2	3538573	4881393	4089078	5089841	4561906	5676413
Rv2367c	Rv2367c	7345451	7159444	6031083	4735135	5707247	7008638
Rv2373c	dnaJ2	50888800	35530516	45198762	37086113	46079829	35152470
Rv2374c	hrcA	7036167	7931306	7496379	8429820	5838593	8251415
Rv2375	Rv2375		14597558	14718529	13469509	8870911	9085516
Rv2376c	cfp2	24677449	15032907	34601627	15253789	27639557	15877127
Rv2380c	mbtE	1895256	2214946	1222713	1438334	3256095
Rv2391	sirA	22092168	16095993	27353559	20414384	33075368	21544644
Rv2392	cysH	12746553	9377258	15726065	13030622	13711567	10582537
Rv2394	ggtB	5031130	5076386	5690086	5335054	4492949	5036790
Rv2402	Rv2402	8570269	9580470	10903931	12371945	9350003	11403725
Rv2404c	lepA	1737693	2041543	2097976	2100743	1785750	2097463
Rv2405	Rv2405		4744295	2029674	5251472	5185969	5267436
Rv2406c	Rv2406c	45391298	47265164	47500674	55441543	29192579	46427031
Rv2409c	Rv2409c	10796157	12107676	12709983	13307652	11331910	11206165
Rv2410c	Rv2410c	9622911	9217403	12277310	11110183	10073526	9383408
Rv2411c	Rv2411c	9713042	8799069	10859565	11170068	9863255	9359122
Rv2412	rpsT	45950048	26438899	44594240	35055471	40424891	35307773
Rv2416c	eis	16714944	21216716	13233322	14513320	18410128	19568759
Rv2417c	Rv2417c	8590836	9238103	8816856	8601603		5551200
Rv2426c	Rv2426c		4933693	4177520	4958321	4507033	5163118
Rv2427c	proA	30332085	29729899	25689712	29991326	26727337	24426548
Rv2428	ahpC	29305028	49918407	34275205	21283357	50135120	38170532
Rv2429	ahpD	8745587	11394212	8104122	6697332	10843134	9527091
Rv2438c	nadE	5843613	7310967	6167788	6304582	6398426	7327129
Rv2441c	rpmA	33949770	17272345	30905833	20796646	27842096	17560930
Rv2442c	rplU	93637032	63898115	91144963	89266562	86243818	58942699
Rv2444c	rne	31625311	29975379	35902238	34941569	37873459	37233017
Rv2445c	ndkA	73457348	77357403	79391266	72040927	68991995	73338063
Rv2448c	valS	22240225	24284683	22482447	20950842	21875151	24590832
Rv2449c	Rv2449c	26208784	30856804	28744138	27252235	24975031	27817734
Rv2453c	mobA	34767988	35512889	36653388	37367903	36480967	38679855
Rv2454c	Rv2454c	31440511	24258753	31177858	27737837	32529237	25302819
Rv2455c	Rv2455c	33982608	24602357	30817191	29551447	34013522	25739945
Rv2460c	clpP2	198699818	182347752	152305124	178109521	179926091	182223095
Rv2461c	clpP1	157518668	177495145	147718497	156657138	137581668	150539339
Rv2462c	tig	88597848	81046295	85651750	74936521	91529284	81529849
Rv2465c	rpiB	48244109	50662813	47397461	48915637	45016307	46234140
Rv2466c	Rv2466c	34477457	27514201	40757710	38644905	39069337	38441487
Rv2467	pepN	48092038	54032878	49632349	53696131	54714244	57335676
Rv2468c	Rv2468c	87217018	112076329	111611462	124297986	124576074	134502948
Rv2473	Rv2473	9459230	12044748	14277168	16835757	11522746	11292017
Rv2475c	Rv2475c	14625088	16932380	16240397	16012469	14759960	15154259
Rv2476c	gdh	41694437	44682341	46980932	53019782	49072232	49674033
Rv2477c	Rv2477c	73172476	66689489	71962828	65883142	72511271	67753139
Rv2482c	plsB2	2478254	5535650	6844765	4984404	2899369	2657766
Rv2486	echA14	5071503	4939709	5271656	4495577	6278360	5992645
Rv2495c	pdhC	15127289	15932656	12996483	15326356	18136067	18954727
Rv2496c	pdhB	12323750	18623778	13246148	19771717	13731143	16676436
Rv2497c	pdhA		7554111	6988774		10521818	8308981
Rv2498c	citE	19871657	23211544	18595859	21186634	18028858	22318244
Rv2500c	fadE19	4943695	6719560	5729219	6103787	5283397	6383674
Rv2503c	scoB	4851391	5488358	6063896	6748867	5898490	5966242
Rv2504c	scoA	7465207	9337524	10309814	8682609	9526933	7439917
Rv2509	Rv2509	30152409	34092444	30321346	31960031	33081434	34087485
Rv2510c	Rv2510c	3490771	4314379	4499780	5343819	3844337	4975925
Rv2511	orn	12424949	14057705	12627216	13060447	13236255	13700737
Rv2520c	Rv2520c	70048742	79023946	153973318	45601340	86895889	75353380
Rv2521	bcp	56269466	65524280	65117411	72844055	62744991	70429751
Rv2524c	fas	185919637	48240390	195982948	80279165	149917179	48151766
Rv2528c	mrr	8149121	8125245	9656480	11912751	6869411	7841410
Rv2531c	Rv2531c	3369646	4524460	4059852	5083692	4080767	4772753
Rv2533c	nusB	11258305	8386394	7350950	12208782	12031229	10396996
Rv2534c	efp	29675115	22515817	29881776	22413140	29932444	21980913
Rv2535c	pepQ	46595367	50261664	48218729	50459682	50029561	48665848
Rv2536	Rv2536	54363433	23861317	35339487	59571382	28892115	22633532
Rv2538c	aroB	11506408	13713640	12129823	13989895	12732453	13965918
Rv2540c	aroF	9744111	16348267	14276112	13139667	13546719	15097526
Rv2553c	Rv2553c		11372421	10343260	11055937	12691735	10880027
Rv2554c	Rv2554c	1926147	2390118	2636545		2456094	2272853
Rv2555c	alaS	26838027	27347827	26470131	25997381	27270170	28428540
Rv2556c	Rv2556c	20957827	20280648	19132321	19675418	20577248	21090307
Rv2557	Rv2557	18065477	27265621	21048583	37674795	6188105	33841623
Rv2558	Rv2558	4022760	15816985	5529243	17517459	3450338	15676434
Rv2563	Rv2563	26872922	27414939	26713037	31121213	24572338	28517136
Rv2564	glnQ	21542029	25958505	22673360	27972489	22001914	28271228
Rv2565	Rv2565	7823524	7196505	7680665	8478618	6610264	6673868
Rv2566	Rv2566	5673268	8993130	9665518	11644196	7909676	9644620
Rv2567	Rv2567	21737774	25471665	22244354	23556595	25978378	25732280
Rv2568c	Rv2568c	5202221	5135311	5872695	5899515	4203234	4734018
Rv2572c	aspS	10016842	10919042	10438683	12000329	10314075	10526079
Rv2574	Rv2574	9824850	9268890	9180771	9602533	8962995	9493068
Rv2575	Rv2575	7586453	9822605	9087798	8176423	7350737	9097897
Rv2579	dhaA	25704831	30587440	30520152	35405835	18756753	31505524
Rv2580c	hisS	7573510	7625622	7188782	6978332	7094779	7347976
Rv2581c	Rv2581c	10244503	7447098	8509969	8014444	9707586	7215205
Rv2582	ppiB	54693109	61622261	51230088	31655500	47510673	51288248
Rv2586c	secF	14163911	14186668	13311560	11905442	17412742	15671681
Rv2587c	secD	18460912	20981834	17707600	15937992	19171379	20916732
Rv2588c	yajC	56245865	65339895	60683446	64921602	67598998	69045507
Rv2589	gabT	10553619	10586160	13154768	11545973	10723261	9958095
Rv2590	fadD9	13030077	12034601	21197142	14549255	21418179	18197468
Rv2603c	Rv2603c	43609266	41610828	42200135	40354836	48803721	42582663
Rv2604c	snoP	6171876		6878962	6929384	7199082	6453310
Rv2605c	tesB2	13359918	15626966	14257989	14307594	13695286	14280425
Rv2606c	snzP	73427670	74934564	77192454	77256145	78452219	74846100
Rv2607	pdxH	10681497	10482420	10077609	11053981	8023302	10347543
Rv2609c	Rv2609c	903595		1865311	1022260	8854667	1381677
Rv2611c	Rv2611c	6906136	6997872	9088675	8291772	8987988	8770846
Rv2613c	Rv2613c	2932638	2742426	2539929	3165545	2385853	3247531
Rv2614c	thrS	15153485	12805187	12393676	12843458	14935253	7787086
Rv2622	Rv2622	7003414	6533802	6190993	5903593	6686059	6363009
Rv2623	TB31.7	35198418	59566554	18305376	76456051	48877634	60362889
Rv2626c	hrp1	16449404	20431443	21873979	218663442	15519265	41472857
Rv2627c	Rv2627c	4083521	6392939	2021414	8082925	5686123	6208797
Rv2629	Rv2629	3887789	6645993	2640932	13101796	4666036	7738498
Rv2632c	Rv2632c	140675806	127726304	155090646	213494568	126280675	156574121
Rv2658c	Rv2658c	6270782	8545092	5846471	7197435	5333955	7746625
Rv2672	Rv2672	7369010	10973412	10905771	8754097	8385848	10126165
Rv2673	aftC	12821020	13448683	12644367	12189658	11741332	11951693
Rv2674	msrB	15930089	14956206	17983414	14751844	16590977	15041496
Rv2675c	Rv2675c	13948130	17409724	16036947	17459497	14929132	21148646
Rv2676c	Rv2676c	21398715	21131297	19668813	21350806	26545167	27379115
Rv2679	echA15	11687665	15346515	13448384	13230538	12777301	14765705
Rv2680	Rv2680	12505900	8843583	6879495	6720251	6459266	7271491
Rv2681	Rv2681	3070436	3819964	3663112	3950526	3496429	4281612
Rv2685	arsB1	45567916	37159055	42989528		36073265	32254198
Rv2691	ceoB	23934468	25269425	25199790	25997511	21303717	23657570
Rv2692	ceoC	20727170	22329724	21110631	20984550	19349287	21642606
Rv2694c	Rv2694c	15845254	11562416	12470803	15740002	15682829	14830046
Rv2696c	Rv2696c	15408205	13948343	14804074	15197268	15159672	13734268
Rv2697c	dut	16682116	15152552	15223511	14863889	14971601	14678474
Rv2699c	Rv2699c	47577743	40065996	42913212	37597958	42215313	36244097
Rv2700	Rv2700	10623632	10360093	11152370	10005088	11716855	10422992
Rv2701c	suhB	19425700	22972439	21234805	18162767	16196674	17818236
Rv2703	sigA	56304841	34427967	54949946	46516442	56146286	40809148
Rv2708c	Rv2708c	38387514	23542516	29456820	20657858	27893662	18682812
Rv2711	ideR	72308663	72035769	72921096	71806900	76656942	75249988
Rv2713	sthA	8379974	9293887	9560341	10925083	7255964	8950377
Rv2714	Rv2714	5707068	5453228	6024605	4987136	5791735	5213367
Rv2715	Rv2715	7335479	6762719	7947910	7440460	7156222	6461185
Rv2716	Rv2716	12627121	15968698	15015690	15721273	13827351	15322198
Rv2717c	Rv2717c	3522680	4312585	4914403	4869520	3719413	4704527
Rv2718c	Rv2718c	11173782	13988253	11094458	12781375	10849809	13194089
Rv2720	lexA	23515209	27567260	27517700	29179975	23390202	27458093
Rv2721c	Rv2721c	81037782	86762111	95205467	95418419	78099554	95706731
Rv2724c	fadE20	6923815	6060738	7376076	6892606	8883357	7279428
Rv2731	Rv2731	15822147	14661345	17502079	18887767	15007452	16216138
Rv2737c	recA	3583517	2095506	2978740	2466774	3385726
Rv2739c	Rv2739c	4515432	5487333	6319392	6704941	5311925	6460560
Rv2740	ephG	39224825	42469076	47948222	46192076	36534254	40763033
Rv2744c	35kd_ag	197501262	206481716	198426779	227622061	198671792	205933152
Rv2749	Rv2749	47648352	52482854	47511147	53347492	52575296	54597277
Rv2750	Rv2750	9862453	10160999	10857804	9904456	9649506	9350734
Rv2751	Rv2751	8374016	10240830	9076751	10630517	7769557	9958969
Rv2754c	thyX	8826187	9394348	9195142	8651475	9383731	9243193
Rv2764c	thyA	6317437	7106344	7164074	7031749	7297266	7661586
Rv2765	Rv2765	9125063	11062932	11327916	14611207	10499318	13610202
Rv2766c	Rv2766c	25958451	28422699	24646389	28375158	21958031	27433324
Rv2771c	Rv2771c	4737410	5889388	7205903	8365106	5931531	7119824
Rv2773c	dapB	49347634	51899836	53426441	56015422	47513368	49245351
Rv2775	Rv2775	3512047	3989343	4586178	3635927	4163500	4366671
Rv2778c	Rv2778c	40983356	42191440	31401902	45467584	28722098	48214597
Rv2780	ald	17626923	15190951	16934295	13217863	17466409	14034697
Rv2783c	gpsI	185321926	205554281	188128506	174290844	193625114	193684610
Rv2785c	rpsO	76852428	72893463	71046392	66488776	76805185	71224143
Rv2786c	ribF	7196362	7125063	3857646	8203054	9511449	5408022
Rv2788	sirR	7687082	8205851	7267179	7825952	7021802	8274153
Rv2789c	fadE21	6214094	7777682	6062958	8437128	7004143	7932040
Rv2790c	ltp1	7752058	9878437	12533720	8877242	9125907	9762691
Rv2795c	Rv2795c	4117412	4668044	2677827	7619930	3297231	4059672
Rv2799	Rv2799	9806552	5376998	11503490	7821131	9623692	5444944
Rv2818c	Rv2818c	2865405	3426775	3399000		2587845	3109926
Rv2824c	Rv2824c	3263322	4824569	3239883	4451851		4839571
Rv2831	echA16	77909460	79673126	81691247	89031488	73260543	77940190
Rv2837c	Rv2837c	7200516	6375348	7339826	6507407	6989876	6778373
Rv2838c	rbfA	31398318	34189230	40146713	32085439	37689979	23881368
Rv2839c	infB	46121541	37971187	46773341	47134069	46144984	44585602
Rv2841c	nusA	15173777	19245815	17597672	17307713	15139544	18863373
Rv2843	Rv2843	5960582	5937029	4317604	4589845	4450188	5169564
Rv2845c	proS	9645415	8636959	8584555	10319840	8952476	8357945
Rv2846c	efpA	9408615	5474880	12100453	6658521	10601568	5012379
Rv2850c	Rv2850c	8893158	8808182	8845406	10021130	7932558	10029528
Rv2852c	mqo	11036193	12425038	11521977	12743367	10576716	14653153
Rv2855	mtr	13646826	10703212	15204205	15412441	14760759	15616421
Rv2857c	Rv2857c	6475406	6943822	7104997	6898068	5809924	7062278
Rv2858c	aldC	10872591	16249714	12116177	12927770	11934808	12561591
Rv2860c	glnA4	8092727	8917074	8483901	8812421	7949764	8196229
Rv2861c	mapB	27980173	26916034	32505353	29528204	33328169	31400396
Rv2868c	gcpE	36976182	49184469	47057953	50529901	50548907	38962581
Rv2869c	rip	7223695	7804284	8152529	7880240	8611208	5137995
Rv2873	mpt83	8838244	10425409	14102897	14911452	9351699	12534990
Rv2876	Rv2876	71628379	80266079	81635206	80883851	75683828	96265355
Rv2878c	mpt53	18003090	17897051	17765089	17508689	14624300	18132023
Rv2882c	frr	122983361	125610898	122756315	139156992	127689083	126550075
Rv2883c	pyrH	30069662	33742704	32757769	32281528	32457021	33577493
Rv2887	Rv2887	6013459	8150582	8437559	9099075	7595386	9100448
Rv2888c	amiC	18247493	18471732	18154398	21098374	18177203	19216451
Rv2889c	tsf	136594983	136657912	122914987	137373531	127222932	136508624
Rv2890c	rpsB	147698867	136620160	142581832	147360535	149619471	138576471
Rv2895c	viuB	18713607	18905747	19162920	19638059	19097266	19101550
Rv2901c	Rv2901c	14857905	14138465	14198566	14296284	14184869	14701853
Rv2903c	lepB	16316064	17419285	15775601	17116895	17583877	19892845
Rv2904c	rplS	36775758	29121486	33483140	26214135	32707659	26321296
Rv2908c	Rv2908c	49313345	44552782	44008722	36110865	46753565	38307594
Rv2909c	rpsP	61542292	50376857	85781790	78569838	71271478	56254976
Rv2913c	Rv2913c	2031655	1946989	3828695	2857519	3234117	2731353
Rv2916c	ffh	18330707	18525234	18596511	22073958	17549422	21156194
Rv2919c	glnB	17070317	15868513	15644960	16921565	15172762	14743750
Rv2921c	ftsY	12655455	18393703	14872467	17866567	14056354	17577733
Rv2922A	acyP	10420509	10656406	10327732	10783324	9417875	10417696
Rv2922c	smc	6612027	4702013	4842746	4981516	4853311	4428464
Rv2925c	rnc	5447820	2412254	9519442	5200950	5656966	6003143
Rv2927c	Rv2927c	26377906	31098249	24719065	27019930	27468093	28262408
Rv2928	tesA	65693094	70231849	68897661	67837678	67967918	68077637
Rv2930	fadD26	9986310	4518466	11467912	5980052	13205611	5189682
Rv2931	ppsA	10639503	9335326	10601567	7046422	15869055	8165496
Rv2932	ppsB	3358022	8308833	6613937	4748207	8299812	8392852
Rv2933	ppsC	17286267	20263004	20030452	17749013	21385337	20298392
Rv2934	ppsD	21676981	24149279	25795933	20782042	26272258	24663865
Rv2935	ppsE	70930067	67535707	63491206	49530432	70840331	61178204
Rv2936	drrA	12556200	10646960	13215482	10029267	14998429	11488456
Rv2939	papA5	13560008	16046071	12747641	11831578	15114022	15134026
Rv2940c	mas	127912447	121920066	211714756	130435506	142462659	131220902
Rv2941	fadD28	110665922	116175305	107893751	94680735	109959147	105661819
Rv2942	mmpL7	4556627	3568570	3567024	3410860	3566679	3248240
Rv2945c	lppX	88515683	101787890	100941442	96875846	94750949	107860281
Rv2948c	fadD22	6496811	4913653	9043556	6299213	10195833	5717933
Rv2949c	Rv2949c	35250000	13227433	38409443	23592356	30424596	13319597
Rv2950c	fadD29	7083488	5996078	10390221	6262087	7055343	5293871
Rv2951c	Rv2951c	32291170	35797083	31766507	35930779	26503794	33761956
Rv2952	Rv2952	69102231	87139795	82882742	84212202	90425461	91881472
Rv2953	Rv2953	37359308	45527644	42017540	46969412	39725526	44829546
Rv2954c	Rv2954c	3677034	2362153	2919677	25163836	4131592	1997297
Rv2955c	Rv2955c	20236822	21908157	21387545	25091928	20024989	22640465
Rv2959c	Rv2959c	19045556	21447696	18091908	18906166	20355281	22425216
Rv2962c	Rv2962c	26264368	24177274	4062426	23634785	25855887	20985211
Rv2967c	pca	18114117	19045414	19065840	20721113	15941180	17679215
Rv2969c	Rv2969c	61646144	64754324	59202666	65754342	57301324	68555597
Rv2970c	lipN	39558446	45607448	40621305	45212939	42705179	38270824
Rv2971	Rv2971	135654493	116127812	120960807	113588817	134931625	118449649
Rv2973c	recG	35245105	37199925		34537090	34713440	42153181
Rv2976c	ung	8910763	9379622	9212992	7706081	6307046	8095355
Rv2981c	ddlA	12266620	12070414	11247343	11672998	12361251	18046221
Rv2982c	gpdA2	13011104	15358499	13743171	16741166	12362242	14635431
Rv2984	ppk1	17632030	18672829	18678945	19967281	16199685	17477722
Rv2986c	hupB	343317350	376101665	494641866	425771528	518310642	646013879
Rv2987c	leuD	17260010	15936511	16709316	18765858	15151990	15623015
Rv2988c	leuC	16519274	16905296	16719880	17910759	15995979	16694041
Rv2989	Rv2989	9224305	10862787	13571322	11779280	14688973	19034274
Rv2992c	gltS	30074255	32099804	31127740	32509562	30134347	34570064
Rv2993c	Rv2993c	42945608	51515410	42950095	51042137	49515839	47849432
Rv2995c	leuB	28421891	39254513	36029514	35842995	36496056	40104699
Rv2996c	serA1	148554537	173239476	149395645	173192795	144335837	178138007
Rv2999	lppY		2276335	1815796	2836238	1962989	2459097
Rv3001c	ilvC	154522209	155692856	153594898	164207128	156992041	159345998
Rv3002c	ilvN	12134915	11156936	8959896	10066489	8715811	10185222
Rv3003c	ilvB1	27585733	25177963	26792986	28461858	27982863	27738222
Rv3006	lppZ	9556528	13488363	11449403	13026423	11012294	13666627
Rv3009c	gatB	39508819	33892736	33906919	36252999	34829232	33602663
Rv3010c	pfkA	16543564	21232319	20894022	24958645	19329527	15559019
Rv3011c	gatA	22937455	24747917	24059383	25129287	26278957	26259510
Rv3012c	gatC	15386164	13924025	14100119	13682466	15906408	15164651
Rv3013	Rv3013	1827540		1200355	1493179	1438953	1981658
Rv3015c	Rv3015c	2363410	1635541	2987046	1240497		3591090
Rv3028c	fixB	374895479	426036287	384053397	444730316	421049132	466426531
Rv3029c	fixA	282499686	319917703	272625616	285042560	288855326	316643355
Rv3031	Rv3031		7431478	20144471	8638356	18936053	12099529
Rv3033	Rv3033	14967937	18503558	15662286	18480123	16286560	16418444
Rv3035	Rv3035	3860367	5830901	5504007	7458826	6322829	7623590
Rv3036c	TB22.2	5521840	9097750	6263753	7336128	6067136	9834965
Rv3038c	Rv3038c	21604363	21139659	22593461	18805241	23052164	21215822
Rv3039c	echA17	5375280	6404004	6830649	6583049	7712312	7585112
Rv3040c	Rv3040c	14306507	15088074	15699989	14807524	14213034	16161055
Rv3041c	Rv3041c	12711140	14003963	13648719	15602986	12283164	13538518
Rv3042c	serB2	20015111	20694034	20654675	21882015	20495689	22256289
Rv3043c	ctaD	101812578	107245183	72858075	94694156	109973666	106918726
Rv3044	fecB	32027935	35892552	33674769	37159977	36914086	40259015
Rv3045	adhC	207527617	223937653	223378922	226722182	206661082	214765137
Rv3046c	Rv3046c	30399829	26168785	28651975	28088184	27437436	26150931
Rv3050c	Rv3050c	15137100	17849629	16584277	16749283	18195571	19289922
Rv3051c	nrdE	29285242	17308189	28691226	18377989	31248267	16636304
Rv3058c	Rv3058c	12693456	12534765	14577887	16758379	11604578	13012122
Rv3059	cyp136	4438152	10134573	10294707	9255657	10445291	9420738
Rv3061c	fadE22	4649198	5753226	5168442	6315658	4662662	5731007
Rv3068c	pgmA	6900991	6255092	7686110	8955125	9223077	8343684
Rv3071	Rv3071	1816536	2361228	2721814	3250865	2388656	2973778
Rv3075c	Rv3075c	49705521	45826748	46158092	45022917	52394735	47183534
Rv3080c	pknK	1635394	1533468	2104224	2839827	1897966	2113589
Rv3084	lipR	8515993	9941701	6998273	6784113	8621404	9244800
Rv3087	Rv3087	4269401	4802033	4721644	5300137	4311873	5599950
Rv3088	Rv3088	3390651	5143901	3431030	3821158	3844452	4810401
Rv3089	fadD13	3761636	5253783		4920933	4983728	4184454
Rv3090	Rv3090	15529097	19479238	17614226	20326222	15585330	18875750
Rv3091	Rv3091	8235656	9123579	9407605	10494544	8431815	9464946
Rv3094c	Rv3094c	5558037	7667415	4578401	4453895	5498286	6882862
Rv3099c	Rv3099c	152895858	145708790	157256885	157227793	129389930	150325292
Rv3101c	ftsX	1423751	3309321	1535110		3016913	3723724
Rv3102c	ftsE	35206919	40212111	34612740	38011646	35736213	38732872
Rv3105c	prfB	27357621	27151933	26393321	22790796	24861174	24351684
Rv3107c	agpS	3003079	3266048	3757215	4172852	2496391	3558305
Rv3119	moaE1	27095901	21284629	27730044	23565651	29877347	22066712
Rv3120	Rv3120	10735547	8237861	9709236	6325330	10836325	7299385
Rv3127	Rv3127	4617292	8814467	2470316	31664060	5401697	11103544
Rv3130c	tgs1	3716900	6126570	2866327	24436573	4056312	7011382
Rv3131	Rv3131	11585678	10042498	20516009	19837727	9125160	8470922
Rv3132c	devS	1787650	2746607	2553362	3341417	2230538	3166358
Rv3133c	devR	13160865	16599973	11666975	16967700	14220732	15701370
Rv3134c	Rv3134c	2047790		1614632	13165160	2833885
Rv3136	PPE51	13782906	20438826	35491173	23167830	27079112	28970268
Rv3137	Rv3137	17307074	18787780	18089571	19136938	16480746	18076980
Rv3139	fadE24	12090340	15732505	10724235	13481515	14511873	17046152
Rv3140	fadE23	23769624	24701639	22190811	21211736	24117495	22628985
Rv3141	fadB4	15245460	22391983	18689567	20467815	19008952	22404758
Rv3143	Rv3143	30237316	30559499	32234642	32573323	31192448	25111561
Rv3145	nuoA	12872792		16506321	16494322	16037274	14577493
Rv3146	nuoB	22954423	20584491	23042314	23113626	21236817	19843894
Rv3147	nuoC	28177066	27471375	28795623	28197295	28860505	28554858
Rv3148	nuoD	36936351	33318780	32089680	32189369	31302875	33987006
Rv3149	nuoE	38000789	35064013	40491756	39999077	39000286	36514774
Rv3150	nuoF	27955596	25853954	25518109	27577187	25083970	25775826
Rv3151	nuoG	33681750	31577256	34429963	31910643	34028579	30424694
Rv3153	nuoI	31232615	26778794	32797657	25209482	27825962	28112544
Rv3154	nuoJ	26921186		27101116	22656417	22065035	26178778
Rv3155	nuoK	9503459	10947700		9778003	10348594	9546537
Rv3156	nuoL	26121649	23777943	25407399	24106086	28105426	24817294
Rv3157	nuoM	9707117	9483947	11138976	10247488	12209118	10273278
Rv3158	nuoN	22845849	23634230	23981231	24955017	23471164	24240217
Rv3160c	Rv3160c	4304292	3310153	3577352	4137370	4843744	3639508
Rv3161c	Rv3161c	281744082	310400002	297130869	292984171	305031307	324536932
Rv3168	Rv3168	11932181	10835398	12462203	13211862	9430981	9572668
Rv3169	Rv3169	25591004	21944556	28462671	31476675	20761542	23839423
Rv3193c	Rv3193c	59218341	77662009	51697173	50652312	86234046	82239324
Rv3194c	Rv3194c	4592002	5130563	5895203	5341584	4891375	4711169
Rv3196A	Rv3196A	45532815	47752474	51849776	49793380	29349336	40711521
Rv3197	Rv3197	16969538	16466338	16525203	16477664	15434464	15144117
Rv3198A	Rv3198A	20867384	16513483	20767845	14939373	21078263	19166416
Rv3200c	Rv3200c	33372143	33850247	29657216	33336452	33233673	36233075
Rv3203	lipV	3875103	4293782	4923701	4021293	3368034	4672766
Rv3205c	Rv3205c	31664656	44122653	32315624	36050654	46081212	42719290
Rv3206c	moeB1	31203136	33380450	27680836	22594165	25822855	23851800
Rv3208	Rv3208	12255842	11335444	11101695	10840461	12543307	11278625
Rv3208A	TB9.4	79172695	76556139	72750372	67351392	68467534	68478179
Rv3210c	Rv3210c	6102541	12035610	10580484	12494186	10720289	11375034
Rv3211	rhlE	8321862	2640734	7785581	4455343	9815524	2797997
Rv3213c	Rv3213c	12246120	9731026	12368016	10756582	12047110	9633136
Rv3214	gpm2	12897987	13396261	13061938	14073741	11781313	13127747
Rv3215	entC	13255531	17914106	11798451	13609087	10353868	11067175
Rv3220c	Rv3220c		8286848	7985953	9687725	8217531	10531799
Rv3221A	rshA		26114326	30930057	31537411	33812083	27855355
Rv3223c	sigH	18419089	19577147	21170495	19433040	18593347	19327711
Rv3224	Rv3224	231539734	226654423	213627498	216671142	187884207	203150436
Rv3227	aroA	4033093	4382819	4171929	4848689	3545305	3809988
Rv3230c	Rv3230c	8217465	2243353	9138903	5441335	5547129	2658279
Rv3232c	pvdS	5838600	3606616	5901013	9231186	6837728	6170515
Rv3237c	Rv3237c	14187667	11656869	12069559	14385282	11021763	18847919
Rv3240c	secA1	31062013	28383357	31152571	34242918	31897811	33762518
Rv3241c	Rv3241c	44486168	50725211	53620994	53106764	41953519	39589117
Rv3244c	lpqB	13161037	12573788	12230774	37786449	44482149	39211182
Rv3246c	mtrA	113482435	116227924	99050047	121511124	120798720	119557487
Rv3248c	sahH	299192872	321609534	294795055	288492201	310731958	321696841
Rv3255c	manA	27567019	22305077	21512159	23626090	20074979	18552899
Rv3256c	Rv3256c	8979549	8918380	9021605	9318923	8921315	8358280
Rv3261	fbiA	9339222	9534434	8940996	11190655	9673692	10278188
Rv3262	fbiB	9684087	8551724	8030950	9468852	8620642	9150838
Rv3264c	manB	38715634	42717981	44938842	48831491	41146093	48806495
Rv3265c	wbbL1	4061141	5785756		4943886	4122336	5610131
Rv3269	Rv3269	217096070	268698702	217945183	208499974	250262653	248668057
Rv3270	ctpC	20357789	25325444	20307942	20754299	19624663	21848048
Rv3272	Rv3272	1795815	2847629	7415746	8296911	6210959	6804048
Rv3273	Rv3273	52277104	59322738	54211263	56759694	53979416	58382235
Rv3274c	fadE25	126976174	138008418	120111034	149886348	138361933	141180217
Rv3275c	purE	7702209	8038068	7351018	8088209	7798908	8760754
Rv3276c	purK	18187140	19258756	18319410	19141978	18751683	18576750
Rv3278c	Rv3278c	3663141	5109239	4878048	5572262	3798901	5101113
Rv3280	accD5	129654185	119884928	121953200	131670276	128920397	129176716
Rv3281	accE5	37067537	35663070	40743636	40462708	39243779	41459995
Rv3283	sseA	126722726	134237884	123046826	104751354	123660443	129957554
Rv3284	Rv3284	17914221	12793116	22030810	11205471	15561842	19977402
Rv3285	accA3	215126354	486309098	492018896	527414442	612650557	497224161
Rv3290c	lat	17280603	31783447	17261272	17160253	10822410	34076473
Rv3292	Rv3292	12910670	13172391	11614443	10465657	12883555	12029214
Rv3295	Rv3295	24913175	25031377	31531725	35521987	22944573	26054301
Rv3299c	atsB	4933093	6227065	6096963	4832444	7010956	7196568
Rv3301c	phoY1	15661554	15634298	15911848	15277316	13422860	12440695
Rv3302c	glpD2	16006814	24278363	18394968	17313536	18506401	21879303
Rv3303c	lpdA	9947518	9425214	11149820	9644415	10289407	9289965
Rv3304	Rv3304	18343832	16814726	19260517	17564891	15359940	18513672
Rv3305c	amiA1	10364665	11729649	11289749	12891910	9662044	11868582
Rv3306c	amiB1	4190928	4330327	4378338	4499949	5299788	4517901
Rv3309c	upp		2198713	1647217	2540290	1990554	2162600
Rv3311	Rv3311	55046252	57471561	50847491	60069764	48705721	56566789
Rv3312A	Rv3312A	3162236	5314590	3192955	7015075	3091939	4621602
Rv3313c	add	10035657	10352962	11435187	11767047	10311334	10970103
Rv3315c	cdd	5110554	6231828	5730170	5581582	5496673	6096526
Rv3318	sdhA	12547493	13348873	13570350	16012175	12464667	14163060
Rv3319	sdhB	5178805	6518676	5779512	6479578	4774227	6169049
Rv3328c	sigJ	1751247	2799063	3266284	3714538	2357393	3295909
Rv3329	Rv3329	7755071	6510826	7661559	7574385	8014418	8313349
Rv3336c	trpS	19568022	23019497	24938510	20835505	20305805	22765177
Rv3339c	icd1	4027853	5036192	5145821	4910253	3918704	4516495
Rv3340	metC	10070980	9207289	12799236	13319731	10657796	9470139
Rv3342	Rv3342	4334649	5791174	5845319	6847438	5734850	7271767
Rv3354	Rv3354	21029246	19313497	28884036	27209774	20894340	21547532
Rv3356c	folD	21055897	23973636	21908024	23795650	20027377	24055275
Rv3365c	Rv3365c	8063193	6913301	8816150	8356161	7298649	7371109
Rv3368c	Rv3368c	19943264	22276478	20701303	24036910	20484810	22971691
Rv3369	Rv3369	22342765	25275907	26140906	26616087	11980612	22642875
Rv3376	Rv3376	9067986	10921129	8498102	9018430	12711824	12947869
Rv3384c	Rv3384c	3708584	3665478	3997940	4153888	3260364	3609033
Rv3389c	htdY	128905416	132134522	127815125	137044344	124599841	130184315
Rv3390	lpqD	47454273	42344592	65479451	49890233	39478176	59557154
Rv3392c	cmaA1	12317235	9647936	9078572	8431828	8439063	9062930
Rv3396c	guaA	26037956	29983619	29175961	25929182	32888403	31966250
Rv3400	Rv3400	18376454	26333769	24744298	28098206	25346581	29421734
Rv3401	Rv3401	30401714	34231175	32760744	31050048	29711679	35789188
Rv3404c	Rv3404c	8868999	9598832	9925467	10497448	10077496	10382459
Rv3407	Rv3407	33159420	6142765	25786340	6864983	31315536	5509027
Rv3409c	choD	5309256	5885249	4772981	5619806	4892744	5647490
Rv3410c	guaB3	26882897	30532959	28992546	32632299	27092486	30763751
Rv3411c	guaB2	37465656	36520084	38304473	40813267	35143369	34173149
Rv3417c	groEL1	365242770	338402561	314929394	359921534	318300847	332008944
Rv3418c	groES	2905006325	2475603570	2491590209	2736137688	2851730816	2640073448
Rv3419c	gcp	6991814	5963798	6699472	5911085	6068675	4952986
Rv3423c	alr	6886810	7329229	7292314	7207630	5932006	7499792
Rv3432c	gadB	8724105	8678884	8991443	9473301	8232635	8655426
Rv3435c	Rv3435c	4529088		5643608	5144970	3795960	5928547
Rv3436c	glmS	32045554	35484851	31152784	33995416	28439466	32374826
Rv3438	Rv3438	24809872	18838624	41416460	32485181	35399428	21774286
Rv3441c	mrsA	15302252	11215044	13635769	12219936	15696166	11470409
Rv3442c	rpsI	59858073	48465577	66747623	64837643	64839766	59078391
Rv3443c	rplM	81027808	67627155	78857789	73436715	78387193	68504857
Rv3456c	rplQ	112605097	99381517	107976588	66243485	117895022	90427341
Rv3457c	rpoA	301426386	309822189	285026781	298024278	300020536	313852708
Rv3458c	rpsD	175067675	131726648	153787521	136835511	150868934	115149283
Rv3459c	rpsK	31200633	16273319	33199791	27961992	29904267	26287575
Rv3460c	rpsM	65658370	42889526	65740116	62810668	66566053	53937504
Rv3461c	rpmJ	52193424	28113137	49245026	36353895	38688002	20811664
Rv3462c	infA	51411404	49675748	47741826	48504361	48520816	48898201
Rv3463	Rv3463	29614518	30605445	29014114	30971646	34548755	32929167
Rv3464	rmlB	25230752	26378941	25987426	27298131	28245105	27446930
Rv3465	rmlC	24281807	28071850	21102496	33472487	34474510	30371710
Rv3477	PE31	16506235	3581792	14188589	10424452	14667677	4103491
Rv3478	PPE60	24240708	8961577	29650890	30849985	24779615	9112116
Rv3479	Rv3479	5239153	5371798	7005490	6308470	3819939	5571332
Rv3483c	Rv3483c	4948066	5594954	5239103	6302798	5391491	6279758
Rv3485c	Rv3485c	14143549	15441003	15729890	16673424	12778487	14979341
Rv3489	Rv3489	62302714	29473697	58492534	36037099	68765129	32827670
Rv3490	otsA	15780616	17221421	16748476	17406197	14606861	16545766
Rv3492c	Rv3492c	5985715	6016108	8176708	7142917	6982109	6598385
Rv3493c	Rv3493c	2270992	2882385	6169428	5637928	5276575	5608304
Rv3496c	mce4D	3546959	4077855	4937817	4577268	4134533	4560747
Rv3497c	mce4C	9017577	8313669	10754622	11185814	8738598	9742983
Rv3498c	mce4B	8528744	7430313	9461521	8719000	8294852	8077472
Rv3502c	Rv3502c	4590079	5831670	5943902
Rv3503c	fdxD	8717157	11013114	9651493	12555385	8912102	12194519
Rv3509c	ilvX	110730931	115803657	116092036	128863618	103779697	118474853
Rv3515c	fadD19	10929225	9788234	10700709	13169170	8332448	9580617
Rv3519	Rv3519	32244240	77748566	31467051	75529824	29839358	34362954
Rv3520c	Rv3520c	45484929	49119818	49971733	51860973	50284563	51334193
Rv3528c	Rv3528c	48953939	55131988	49844023	52587290	46885091	51380683
Rv3534c	hsaF	5896547	3867033	5709133	4223482	4429717	5912973
Rv3535c	hsaG	5415766	5774805	6411314	5881481	6043866	5967577
Rv3536c	hsaE		1021625	975631	631282	1077572
Rv3544c	fadE28	1972207	2024373	2532589	3300224	2399682	2633321
Rv3546	fadA5	4427519	4570901	5642625	6249742	4601013	5102549
Rv3547	ddn	71654737	70052245	85454159	69960626	63504524	67499399
Rv3554	fdxB	3393633	3988844	3996300	4618265	3998541	4342100
Rv3556c	fadA6	14760682	14858484	14089600	15313567	12863242	14384970
Rv3566c	nat	4838033	5627921	5091060	5470727	4012389	5488573
Rv3570c	hsaA	16488558	16936516	19621700	20551185	18550041	19625589
Rv3575c	Rv3575c	10957868	11037758	11095314	9967302	10353911	11252639
Rv3580c	cysS1	17365271	17642745	17422651	18721718	18282778	19087201
Rv3582c	ispD	9433511	11846891	10563773	12163324	9959414	11958327
Rv3583c	Rv3583c	84084281	26980651	81689423	34940203	72469232	28624714
Rv3584	lpqE	106777026	112632296	108791131	112114105	112930058	110648228
Rv3588c	canB	26516979	39653859	19859726	24416727	26234552	38248418
Rv3592	TB11.2	121115704	120010359	101424478	119423447	141843409	147655710
Rv3596c	clpC1	89713051	83078212	90317777	86809077	90072039	85106016
Rv3597c	lsr2	291573509	248747769	298005848	284666553	275804298	265735446
Rv3598c	lysS	15001574	20575686	13782713	15019982	13579964	14278416
Rv3600c	Rv3600c	10919913	14906416	9840249	16310715	10445990	13531201
Rv3602c	panC	4500959	8444514	4740560	6533775	5833470	8490506
Rv3604c	Rv3604c	7772722	7636777	7206217	7897971	7486535	7133741
Rv3608c	folP1	3908963	4999793	3907698	4218057	4656070	5858671
Rv3609c	folE	4629495	6001653	4970365	6143943	5712945	7099641
Rv3610c	ftsH	15030440	15302566	12863075	13620282	15921697	14170484
Rv3614c	espD	41288417	72041802	49120898	65171885	62795111	37510056
Rv3615c	espC	45978584	31654656	60265390	78258741	49403749	38123181
Rv3616c	espA	24510881	29703207	28948195	31844075	25231087	31779009
Rv3617	ephA	4741595	6994350	6716202	6193566	5002000	5871694
Rv3623	lpqG	34983585	48963685	45411409	50271418	44976605	51478285
Rv3624c	hpt	10275209	10113874	10358468	10997988	9985575	9880266
Rv3627c	Rv3627c	6020884	6562692	5960459	6601269	7397063	7176848
Rv3628	ppa	138997706	130355768	132604060	146208136	123231652	128413351
Rv3633	Rv3633	32649290	18221447	32920237	19181170	24855547	17464123
Rv3634c	galE1	10260439	11564711	11510866	7856139	10973776	11377300
Rv3644c	Rv3644c		2306931	2316471	2570666	2032787	1782311
Rv3645	Rv3645	5277079	4914325	4007399	3608488	5454080	4841773
Rv3646c	topA	6289607	8051432	11375700	10641049	10754575	9793042
Rv3648c	cspA	426918592	391269406	370015939	322595508	251537931	413085044
Rv3651	Rv3651	12412249	12567226	10748429	12277838	11021459	11932795
Rv3661	Rv3661	11723068	17737250	10948926	14370925	18588049	20701308
Rv3667	acs	20247345	23429104	22197854	21871811	20335982	23947761
Rv3669	Rv3669	124416370	108883507	126071074	108740902	117044013	113089252
Rv3671c	Rv3671c	13733450	13874412	15019515	12601954	15632738	14361718
Rv3672c	Rv3672c	10767055	11481930	11586090	12297393	12310707	12282279
Rv3676	Rv3676	131898648	140217940	131227445	136276368	123514041	128077813
Rv3677c	Rv3677c	4851628	4930760	4776824	3973088	5093427	4377636
Rv3678A	Rv3678A	48122041	56130645	54350293	49550663	45959261	53613468
Rv3678c	Rv3678c	95490003	108584503	106732743	112671067	107186962	113631888
Rv3679	Rv3679	21159663	27595474	26706896	25709341	23790249	27072618
Rv3680	Rv3680	20644896	16800832	24535374	25266010	23617817	22161983
Rv3682	ponA2	7357493	5571170	7249000	5359584	6353934	5961643
Rv3684	Rv3684	13262740	15171930	14766948	14966317	13285971	14053176
Rv3688c	Rv3688c	22756930	11089385	32271440	14487343	30361753	26828058
Rv3691	Rv3691	5802845	6470375	5517431	5946253	5018493	6408757
Rv3692	moxR2	49597007	57254343	55794431	62781006	52213253	59519840
Rv3699	Rv3699	61779222	66476885	61394050	67918003	62437071	48081317
Rv3700c	Rv3700c	3692048	4726917	5289447	4671976	4143697	5473280
Rv3708c	asd	36949651	36537226	36179142	41231177	38346463	37981657
Rv3709c	ask	48028397	47988026	44412313	48176051	49012135	48701628
Rv3710	leuA	13429468	16055102	14616440	15499580	14093446	16333128
Rv3712	Rv3712	22017226	20288760	20077717		22431865	20651105
Rv3713	cobQ2	13318970	14642037	13418388	14367721	11528305	13490535
Rv3715c	recR	4475902	2793041	4692675	3683946	5544068	3157100
Rv3716c	Rv3716c	321843163	336937405	338890572	359016668	256588882	365768976
Rv3718c	Rv3718c	74040562	76660420	71813474	73447929	75652668	76412456
Rv3719	Rv3719	21367108	23137568	21713119	22883929	20522516	22620550
Rv3720	Rv3720	79720113	77969819	79958154	81555737	71988491	80091039
Rv3721c	dnaZX	12076495	12266322	13811200	14002560	12660713	13004692
Rv3722c	Rv3722c	42185070	39739562	39772698	39687328	44482549	41683106
Rv3723	Rv3723	28992268	26554751	38548233	39186729	43198474	40585069
Rv3726	Rv3726	16009052	44296690	31398535	35323032	19044391	41474677
Rv3732	Rv3732	3540506	3882234	4123625	5215663	3455911	4086920
Rv3734c	Rv3734c	54783956	49519962	54261458	60013725	44822090	45178142
Rv3747	Rv3747	92397402	74775818	71985181	65494935	71196129	97922599
Rv3753c	Rv3753c	20615183	16666982	17210200	20588270	17397469	15824809
Rv3754	tyrA	4964468	6371703	6988328	6999613	6557724	6184588
Rv3755c	Rv3755c	13688679	35879171	28145232	25700008	20463575	13826011
Rv3761c	fadE36	7241902	7396816	5895776	7858969	10155370	8002012
Rv3763	lpqH	334121237	298750412	430799818	399279404	222927315	285898801
Rv3767c	Rv3767c	8939910	8633735	10720513	7133111	8725408	7947552
Rv3772	hisC2	5836322	6387219	6230713	6446430	6900967	6639328
Rv3774	echA21	149170142	156616141	163711402	169675694	163826025	171658163
Rv3775	lipE	10099747	11389012	11307862	11255078	9985664	11429270
Rv3777	Rv3777	20709380	23098535	20820620	9980311	19457812	20451236
Rv3778c	Rv3778c	18290821	19778762	20255728	23121580	18820783	22178972
Rv3780	Rv3780	40159177	46016878	44752641	28226644	49550595	46993421
Rv3781	rfbE	6227154	6313189	6364194	6101328	5753067	6058044
Rv3783	rfbD	1738269	3025213	2719610	2516260	3548315	4041507
Rv3786c	Rv3786c	4366826	5437056	5595041	5883701	3709641	4905873
Rv3788	Rv3788	24990246	27964557	27272203	26510422	25735058	30148943
Rv3790	dprE1	6860714	7982645	8398484	9197826	6441685	7994023
Rv3791	dprE2	38984501	39472281	36077447	38921760	37747741	38807043
Rv3793	embC	16725323	15244779	13351024	13201541	12827395	13760090
Rv3794	embA	8990587	11641093	9564427	11220565	10458084	11629401
Rv3795	embB	4811404	6791529	5731919	6381265	5428153	7186226
Rv3799c	accD4	42068092	42935451	45125065	43603986	44910112	46664884
Rv3800c	pks13	238894228	209344734	240448421	328756898	313398678	307994010
Rv3801c	fadD32	428702250	379440012	444022505	464858165	398208066	397564366
Rv3802c	Rv3802c	25629485	30453523	27210673	24117039	24678573	28204688
Rv3803c	fbpD	81426994	85770865	96877645	100824176	91205944	80017384
Rv3804c	fbpA	117612362	90663260	119454124	72716655	133924528	93338418
Rv3805c	aftB	5104514	5234956	4529854	4791431	4799253	5282169
Rv3807c	Rv3807c	11254901	13182479	12388233	16386353	11544595	14682524
Rv3808c	glfT2	9000579	8350834	8679307	9429074	9411065	8851851
Rv3809c	glf	11666872	11924490	11816770	12648151	11187061	12365179
Rv3813c	Rv3813c	4036301	4202593	4768646	5066873	4203396	4577230
Rv3814c	Rv3814c	7601724	4636970	6686686	6314465	5540127	4335061
Rv3816c	Rv3816c	46087647	47508377	40015779	41193002	37221695	40141489
Rv3818	Rv3818	16072230	17375984	16813585	16070411	16222801	16290945
Rv3819	Rv3819	5119434	6522680	4915805	4259941	5697019	6834930
Rv3820c	papA2	3732657	4829228	5981022	6502537	5112934	6365997
Rv3825c	pks2	92619108	65890795	111198610	79187945	86261092	66347142
Rv3826	fadD23	8744240	9287380	10324080	11600411	8818347	10173522
Rv3834c	serS	10779447	13499650	12220574	13452754	10736527	13360940
Rv3838c	pheA	9258950	10925764	10543732	11536546	9732497	11282197
Rv3841	bfrB	294770981	198455875	313954628	243382494	282338784	198264897
Rv3842c	glpQ1	4332973	4022549	4866755	5028795	3999150	4331361
Rv3843c	Rv3843c	7249877	7309719	8329013	8941121	8446581	7694059
Rv3846	sodA	216178313	320986583	336720964	277747887	230599201	383121447
Rv3849	espR	228981146	237498434	235272068	244819946	217289932	229417911
Rv3850	Rv3850	18721902	17748364	21539719	22127066	17110731	18069503
Rv3852	hns	59532808	58409677	76563118	68151499	72997046	73798353
Rv3853	rraA	17138409	16664850	16564788	16923267	14986844	15748195
Rv3854c	ethA	38310251	43861449	37844840	31828642	40895622	40940660
Rv3858c	gltD	10713525	10936869	10529479	11866047	10487578	10166621
Rv3859c	gltB	13466694	13091551	12738761	12830239	12639432	12762211
Rv3864	espE	24818945	30866403	29604374	29496256	31540818	34780601
Rv3865	espF	58374894	57461057	58861123	52204507	60683187	53982422
Rv3866	espG1	13060460	14384698	16516198	16138815	14524503	15637235
Rv3867	espH	35071939	41416792	41814120	45582390	39552532	50414008
Rv3868	eccA1	32898941	35529722	32151046	35801600	31801397	34178290
Rv3869	eccB1	13003632	17819019	12194437	14341155	13192243	16765568
Rv3870	eccCa1	11547505	13580081	10568724	14600097	13236956	14362471
Rv3871	eccCb1	13340198	11888867	12146464	12094767	10295575	10844585
Rv3872	PE35	9338317		11355774	3714782	12544044	3744499
Rv3873	PPE68	3714774	4285608	4361800	2391724	3427498	3974332
Rv3874	esxB	443962474	124072821	428873718	121719793	516308298	121936060
Rv3875	esxA	199379877	73218982	230666656	62745912	228685949	70972956
Rv3876	espI	16250006	19104657	23291876	18752427	18576629	27955868
Rv3877	eccD1	13686365	15433740	12494516	16326026	13290146	15426013
Rv3879c	espK	9527093	9185478	11058462	10482283	10201260	9624142
Rv3880c	espL	101307992	97810166	100317613	101221267	88373997	96156007
Rv3881c	espB	37079712	35184534	38846487	35041359	37522732	34644309
Rv3882c	eccE1	8309512	10118728	6090006	8545198	9323729	9970620
Rv3888c	Rv3888c	25428355	29526045	23599510	25337400	21718146	25123510
Rv3890c	esxC	55884454	38257257	57282397	37328849	48400844	33338355
Rv3891c	esxD	21501615	15091471	24013939	15245238	20387087	15916552
Rv3907c	pcnA	9907327	11425148	11388651	10786645	10459402	11972073
Rv3910	Rv3910	12303114	16831646	14176618	14678658	16749786	18583518
Rv3913	trxB2	20048978	17043275	20619917	16720367	18721063	17142347
Rv3914	trxC	250933628	234903656	165314576	248835538	218055771	214535765
Rv3915	Rv3915	8989195	7022908	9260671	7764398	10639920	7343561
Rv3917c	parB	29911976	33578140	33425827	31587262	33956701	32092395
Rv3918c	parA	17055781	16734059	15841785	13744323	15254291	12710736
Rv3919c	gid	2726702	3973827	3952742	3653795	4333003	4719458
Rv3920c	Rv3920c	26764775	27301826	27621186	26189196	27842434	31603697
Rv3921c	Rv3921c	14429281	15583544	20523477	18790595	20863558	22942710
