# Supplementary material for: Genome-wide Mapping of Transcriptional Start Sites Defines an Extensive Leaderless Transcriptome in Mycobacterium tuberculosis
Source: Cell Rep. 2013 Nov 21;5(4):1121–31. doi: 10.1016/j.celrep.2013.10.031 (PMC3898074; doi:10.1016/j.celrep.2013.10.031)
Supplement: Table S5. Differential Expression during Starvation, Related to Figure 4 and Results — Sheet 5A is a list of the CDS differentially expressed during starvation. Sheet 5B is a list of the differentially expressed primary TSSs during starvation and sheet 5C lists toxin-antitoxin modules and their differential expression during starvation. [file mmc5.xlsx]

## Sheet: 5A
Differentially expressed CDS (N=1306) during starvation
Gene	Symbol	Regulation	Exponential mean reads	Starvation mean reads	Fold change	Adjusted p-value	Functional category
Rv1131	prpC	up	2.36732	586.204	247.623	4.82049e-70	intermediary metabolism and respiration
Rv1130	prpD	up	5.55977	1359.59	244.541	1.24175e-63	intermediary metabolism and respiration
Rv3289c	Rv3289c	up	37.8464	2004.88	52.9741	3.39595e-274	cell wall and cell processes
Rv2662	Rv2662	up	4.26017	140.997	33.0965	4.89499e-59	conserved hypotheticals
Rv0264c	Rv0264c	up	10.6215	315.969	29.7479	8.70357e-104	conserved hypotheticals
Rv3290c	lat	up	477.749	13412.2	28.0738	1.98199e-289	intermediary metabolism and respiration
Rv0263c	Rv0263c	up	23.3753	624.521	26.7171	1.36833e-147	conserved hypotheticals
Rv0260c	Rv0260c	up	0.802659	19.6634	24.4979	3.99693e-10	regulatory proteins
Rv1057	Rv1057	up	12.9749	227.468	17.5314	6.29376e-18	conserved hypotheticals
Rv2034	Rv2034	up	11.4531	200.187	17.4789	1.4677e-53	regulatory proteins
Rv1129c	Rv1129c	up	8.45507	142.052	16.8008	1.1296e-30	regulatory proteins
Rv0188	Rv0188	up	87.5091	1319.34	15.0766	2.08232e-146	cell wall and cell processes
Rv1371	Rv1371	up	1.57536	23.6733	15.0272	2.44167e-10	cell wall and cell processes
Rv0789c	Rv0789c	up	25.4155	372.052	14.6388	9.59326e-90	conserved hypotheticals
Rv2077A	Rv2077A	up	0.539745	7.80189	14.4548	0.000676565	conserved hypotheticals
Rv3447c	eccC4	up	1.59355	22.3714	14.0387	1.07278e-09	cell wall and cell processes
Rv0516c	Rv0516c	up	231.362	3156.92	13.6449	1.93593e-176	information pathways
Rv3354	Rv3354	up	31.4704	426.173	13.5421	2.88603e-50	conserved hypotheticals
Rv1221	sigE	up	242.322	3071.13	12.6738	1.57008e-167	information pathways
Rv3353c	Rv3353c	up	2.39621	29.8037	12.4378	3.80068e-12	conserved hypotheticals
Rv3448	eccD4	up	0.532256	6.43948	12.0985	0.00314415	cell wall and cell processes
Rv0467	icl1	up	126.505	1525.15	12.056	4.49141e-21	intermediary metabolism and respiration
Rv3310	sapM	up	20.4222	242.983	11.898	5.2735e-34	cell wall and cell processes
Rv1809	PPE33	up	42.8322	506.988	11.8366	3.66634e-19	PE/PPE
Rv1137c	Rv1137c	up	0.529043	6.19873	11.7169	0.0050241	conserved hypotheticals
Rv3288c	usfY	up	56.0187	650.428	11.6109	8.88454e-49	conserved hypotheticals
Rv1555	frdD	up	3.14751	34.5672	10.9824	5.74675e-13	intermediary metabolism and respiration
Rv1542c	glbN	up	1.84577	19.9977	10.8344	5.87963e-08	intermediary metabolism and respiration
Rv1554	frdC	up	2.64843	28.5103	10.765	2.24791e-06	intermediary metabolism and respiration
Rv2323c	Rv2323c	up	24.0699	258.42	10.7362	1.60782e-62	conserved hypotheticals
Rv2699c	Rv2699c	up	16.5969	172.998	10.4235	3.24586e-34	conserved hypotheticals
Rv0129c	fbpC	up	126.366	1261.19	9.9805	4.75741e-63	lipid metabolism
Rv1646	PE17	up	165.953	1649.51	9.93964	2.67045e-129	PE/PPE
Rv1807	PPE31	up	128.132	1258.03	9.81819	3.19703e-47	PE/PPE
Rv1808	PPE32	up	66.1037	637.558	9.64481	2.80569e-51	PE/PPE
Rv2087	Rv2087	up	7.692	74.1478	9.6396	2.73827e-23	insertion seqs and phages
Rv2401	Rv2401	up	1.34562	12.9395	9.61604	2.57509e-05	conserved hypotheticals
Rv0262c	aac	up	25.0584	239.093	9.54143	4.49785e-56	virulence, detoxification, adaptation
Rv2408	PE24	up	1.32743	12.2479	9.22684	6.46557e-05	PE/PPE
Rv1690	lprJ	up	24.1341	213.89	8.86258	9.25488e-50	cell wall and cell processes
Rv3292	Rv3292	up	22.7318	195.792	8.61317	3.24743e-46	conserved hypotheticals
Rv3171c	hpx	up	108.786	934.969	8.59454	7.56757e-101	virulence, detoxification, adaptation
Rv3539	PPE63	up	7.83613	66.8964	8.53692	5.40778e-20	PE/PPE
Rv0990c	Rv0990c	up	2.10119	17.0574	8.11797	3.72268e-06	conserved hypotheticals
Rv2659c	Rv2659c	up	19.3427	155.56	8.0423	1.30335e-37	insertion seqs and phages
Rv2653c	Rv2653c	up	1.81687	14.5427	8.00422	2.38629e-05	insertion seqs and phages
Rv1435c	Rv1435c	up	72.7076	568.523	7.81931	6.80218e-18	cell wall and cell processes
Rv2663	Rv2663	up	19.1526	149.12	7.78589	1.09328e-35	conserved hypotheticals
Rv1987	Rv1987	up	65.1087	505.507	7.76404	3.7402e-20	cell wall and cell processes
Rv1990c	Rv1990c	up	93.0606	705.752	7.58379	1.46413e-25	regulatory proteins
Rv2253	Rv2253	up	3.42219	25.4343	7.43218	3.41958e-08	cell wall and cell processes
Rv3371	Rv3371	up	36.4922	261.537	7.16691	1.81034e-47	lipid metabolism
Rv3176c	mesT	up	57.7375	409.472	7.09196	1.17927e-62	virulence, detoxification, adaptation
Rv2927c	Rv2927c	up	173.804	1220.1	7.01994	4.54016e-19	conserved hypotheticals
Rv2089c	pepE	up	4.52736	31.6146	6.98302	1.39982e-09	intermediary metabolism and respiration
Rv1359	Rv1359	up	4.73785	32.9809	6.96115	5.96289e-10	regulatory proteins
Rv1433	Rv1433	up	42.7851	295.23	6.9003	1.13683e-16	cell wall and cell processes
Rv2353c	PPE39	up	1.06879	7.2537	6.78685	0.0065069	PE/PPE
Rv3746c	PE34	up	14.0716	93.2232	6.62494	6.34382e-23	PE/PPE
Rv2504c	scoA	up	68.5812	444.994	6.48857	9.49344e-20	lipid metabolism
Rv1553	frdB	up	4.76781	30.7836	6.45655	6.40026e-09	intermediary metabolism and respiration
Rv0997	Rv0997	up	18.5283	119.241	6.43562	6.1928e-27	conserved hypotheticals
Rv0888	Rv0888	up	183.359	1176.05	6.41391	1.83199e-59	cell wall and cell processes
Rv1888A	Rv1888A	up	15.6555	100.184	6.3993	1.1917e-23	conserved hypotheticals
Rv3397c	phyA	up	19.9114	126.13	6.33456	1.87212e-27	intermediary metabolism and respiration
Rv2012	Rv2012	up	5.36213	33.1427	6.18089	1.65446e-09	conserved hypotheticals
Rv3023c	Rv3023c	up	2.69979	16.4448	6.09116	3.79305e-05	insertion seqs and phages
Rv1076	lipU	up	34.202	208.211	6.08768	8.22769e-14	intermediary metabolism and respiration
Rv2666	Rv2666	up	2.93596	17.716	6.03414	0.005538	insertion seqs and phages
Rv2035	Rv2035	up	47.7848	287.685	6.02044	1.61161e-45	conserved hypotheticals
Rv3209	Rv3209	up	26.7119	159.949	5.98793	5.8002e-10	conserved hypotheticals
Rv1806	PE20	up	104.643	624.552	5.96843	7.58416e-29	PE/PPE
Rv2655c	Rv2655c	up	5.28187	31.4422	5.95284	7.90869e-09	insertion seqs and phages
Rv2657c	Rv2657c	up	53.1483	314.284	5.91334	3.90587e-47	insertion seqs and phages
Rv3717	Rv3717	up	26.2075	154.317	5.8883	1.91849e-17	conserved hypotheticals
Rv0063	Rv0063	up	25.1547	148.06	5.88599	3.17886e-20	intermediary metabolism and respiration
Rv2780	ald	up	310.369	1823.4	5.87495	1.13172e-36	intermediary metabolism and respiration
Rv1991A	mazE6	up	30.9185	180.255	5.82998	2.88554e-33	virulence, detoxification, adaptation
Rv2270	lppN	up	2.393	13.8243	5.77696	0.00100964	cell wall and cell processes
Rv3174	Rv3174	up	88.3193	506.151	5.73093	1.4076e-57	intermediary metabolism and respiration
Rv2115c	mpa	up	608.062	3474.89	5.71469	5.66082e-91	cell wall and cell processes
Rv1861	Rv1861	up	14.4957	82.7241	5.70679	1.67268e-18	cell wall and cell processes
Rv1158c	Rv1158c	up	43.8154	250.019	5.7062	5.53187e-21	conserved hypotheticals
Rv1989c	Rv1989c	up	21.7282	122.898	5.65615	6.54792e-18	conserved hypotheticals
Rv1726	Rv1726	up	1.34562	7.60869	5.65442	0.00833163	intermediary metabolism and respiration
Rv3286c	sigF	up	20.3762	114.554	5.62196	2.80395e-11	information pathways
Rv3745c	Rv3745c	up	3.43611	19.3146	5.62107	1.5878e-05	conserved hypotheticals
Rv2322c	rocD1	up	26.5057	148.372	5.59776	2.93091e-28	intermediary metabolism and respiration
Rv2099c	PE21	up	2.393	13.3735	5.58857	0.000343394	PE/PPE
Rv1697	Rv1697	up	160.133	893.762	5.58136	6.17828e-20	conserved hypotheticals
Rv0267	narU	up	5.26262	29.2824	5.56422	5.51534e-08	cell wall and cell processes
Rv2656c	Rv2656c	up	9.51958	52.9541	5.56265	1.57233e-12	insertion seqs and phages
Rv0776c	Rv0776c	up	5.56192	30.8296	5.54298	3.17058e-08	conserved hypotheticals
Rv2642	Rv2642	up	16.4432	90.0315	5.47532	2.94065e-19	regulatory proteins
Rv2894c	xerC	up	22.1738	121.315	5.47109	1.53419e-09	insertion seqs and phages
Rv0324	Rv0324	up	21.8096	119.028	5.45759	1.51569e-23	regulatory proteins
Rv3115	Rv3115	up	3.15928	17.2069	5.44648	6.12506e-05	insertion seqs and phages
Rv0373c	Rv0373c	up	14.3099	77.4914	5.41525	4.53839e-17	intermediary metabolism and respiration
Rv3175	Rv3175	up	28.299	152.536	5.39016	2.5562e-28	intermediary metabolism and respiration
Rv1503c	Rv1503c	up	51.5448	276.47	5.36369	1.00376e-40	conserved hypotheticals
Rv1810	Rv1810	up	93.6204	499.895	5.3396	4.56406e-54	conserved hypotheticals
Rv1157c	Rv1157c	up	59.7373	311.113	5.20801	7.49074e-42	conserved hypotheticals
Rv2710	sigB	up	1117.32	5816.42	5.2057	3.11753e-86	information pathways
Rv2825c	Rv2825c	up	112.039	579.366	5.17112	1.00622e-55	conserved hypotheticals
Rv0160c	PE4	up	3.97906	20.3404	5.11186	2.38266e-05	PE/PPE
Rv3177	Rv3177	up	34.3814	174.123	5.06444	1.98644e-29	virulence, detoxification, adaptation
Rv1468c	PE_PGRS29	up	15.6255	78.2926	5.01056	2.63053e-16	PE/PPE
Rv3334	Rv3334	up	81.9047	407.435	4.9745	9.77187e-46	regulatory proteins
Rv1672c	Rv1672c	up	47.6696	235.888	4.94839	6.06912e-16	cell wall and cell processes
Rv2875	mpt70	up	2.89209	14.1624	4.89695	0.000507992	cell wall and cell processes
Rv2369c	Rv2369c	up	229.845	1122.52	4.88382	1.0521e-42	conserved hypotheticals
Rv1744c	Rv1744c	up	2.11938	10.3374	4.87753	0.00300838	cell wall and cell processes
Rv1473A	Rv1473A	up	3.18389	15.2089	4.77684	0.000286336	regulatory proteins
Rv0468	fadB2	up	92.5787	441.207	4.76575	1.18788e-09	lipid metabolism
Rv3525c	Rv3525c	up	3.43611	16.3574	4.76046	0.000229264	intermediary metabolism and respiration
Rv1552	frdA	up	16.8163	80.0054	4.75762	4.39026e-16	intermediary metabolism and respiration
Rv1031	kdpC	up	9.28983	44.1862	4.7564	6.60579e-10	cell wall and cell processes
Rv2558	Rv2558	up	133.752	636.022	4.75522	2.54187e-53	conserved hypotheticals
Rv0307c	Rv0307c	up	22.0222	104.624	4.75084	1.89046e-19	conserved hypotheticals
Rv2324	Rv2324	up	10.8352	51.259	4.73076	2.534e-09	regulatory proteins
Rv2318	uspC	up	13.3991	63.2953	4.72384	6.77084e-13	cell wall and cell processes
Rv0786c	Rv0786c	up	6.11236	28.8277	4.7163	6.30916e-07	conserved hypotheticals
Rv2041c	Rv2041c	up	19.0199	89.6067	4.71121	1.33262e-16	cell wall and cell processes
Rv0095c	Rv0095c	up	2.35662	11.0872	4.70469	0.00346091	insertion seqs and phages
Rv2160c	Rv2160c	up	86.056	402.627	4.67866	1.06831e-43	regulatory proteins
Rv3743c	ctpJ	up	3.96836	18.4965	4.66099	0.000148005	cell wall and cell processes
Rv1804c	Rv1804c	up	9.56772	44.5434	4.6556	1.50594e-09	conserved hypotheticals
Rv2266	cyp124	up	113.654	525.165	4.62072	1.93734e-47	intermediary metabolism and respiration
Rv1698	Rv1698	up	51.8527	238.602	4.60153	8.8039e-13	cell wall and cell processes
Rv2053c	Rv2053c	up	75.5366	346.026	4.58091	1.35146e-39	cell wall and cell processes
Rv1910c	Rv1910c	up	21.1596	96.5998	4.56529	2.30203e-15	cell wall and cell processes
Rv2497c	pdhA	up	191.145	871.479	4.55927	1.95212e-55	intermediary metabolism and respiration
Rv3633	Rv3633	up	105.577	477.012	4.51814	4.25706e-45	conserved hypotheticals
Rv1182	papA3	up	268.119	1208.92	4.50892	1.57322e-59	lipid metabolism
Rv3126c	Rv3126c	up	29.4491	132.583	4.50211	1.23778e-17	conserved hypotheticals
Rv3513c	fadD18	up	5.03715	22.6413	4.49486	1.14533e-05	lipid metabolism
Rv3287c	rsbW	up	47.9924	214.223	4.46369	3.0253e-26	information pathways
Rv2512c	Rv2512c	up	3.97158	17.6969	4.45588	0.000153323	insertion seqs and phages
Rv2036	Rv2036	up	40.2993	178.142	4.42046	5.58821e-20	intermediary metabolism and respiration
Rv1780	Rv1780	up	89.1073	387.492	4.3486	2.83959e-14	conserved hypotheticals
Rv0208c	Rv0208c	up	161.876	702.607	4.34041	5.77138e-50	intermediary metabolism and respiration
Rv0416	thiS	up	7.21538	31.0994	4.31016	1.14868e-06	intermediary metabolism and respiration
Rv1439c	Rv1439c	up	27.7839	119.752	4.31014	2.74167e-19	conserved hypotheticals
Rv0738	Rv0738	up	14.1646	60.309	4.25772	2.17225e-11	conserved hypotheticals
Rv0767c	Rv0767c	up	18.8543	80.276	4.25769	4.49444e-14	conserved hypotheticals
Rv3504	fadE26	up	11.3482	47.9407	4.22451	1.74747e-09	lipid metabolism
Rv1467c	fadE15	up	34.7139	145.545	4.1927	2.14278e-21	lipid metabolism
Rv2983	Rv2983	up	8.5214	35.6866	4.18788	1.21948e-07	conserved hypotheticals
Rv1772	Rv1772	up	144.626	604.53	4.17995	1.41046e-44	conserved hypotheticals
Rv0089	Rv0089	up	9.27807	38.7081	4.172	9.41309e-08	intermediary metabolism and respiration
Rv3635	Rv3635	up	18.0517	75.038	4.15684	4.86142e-12	cell wall and cell processes
Rv2160A	Rv2160A	up	163.779	678.783	4.14451	5.0911e-47	regulatory proteins
Rv0459	Rv0459	up	32.4907	134.57	4.14181	2.32284e-20	conserved hypotheticals
Rv3424c	Rv3424c	up	10.6076	43.858	4.13458	1.04171e-08	conserved hypotheticals
Rv3766	Rv3766	up	40.2908	166.551	4.13372	5.9903e-23	conserved hypotheticals
Rv1072	Rv1072	up	2997.69	12368.5	4.12602	1.21383e-47	cell wall and cell processes
Rv2779c	Rv2779c	up	24.5668	101.109	4.11566	3.00179e-16	regulatory proteins
Rv1767	Rv1767	up	19.3823	79.4764	4.10046	1.07086e-13	conserved hypotheticals
Rv0519c	Rv0519c	up	16.176	66.1819	4.09137	1.5905e-07	cell wall and cell processes
Rv0120c	fusA2	up	96.689	395.57	4.09115	2.16838e-37	information pathways
Rv0331	Rv0331	up	49.2289	199.877	4.06015	2.66346e-25	intermediary metabolism and respiration
Rv1284	canA	up	94.4522	382.436	4.04899	6.52777e-36	intermediary metabolism and respiration
Rv3640c	Rv3640c	up	3.93198	15.8966	4.04291	0.000863961	insertion seqs and phages
Rv1669	Rv1669	up	7.15226	28.8898	4.03926	4.42946e-06	conserved hypotheticals
Rv0563	htpX	up	253.786	1024.05	4.0351	1.3124e-50	virulence, detoxification, adaptation
Rv2557	Rv2557	up	137.965	551.784	3.99944	7.59408e-42	conserved hypotheticals
Rv2019	Rv2019	up	17.9639	71.2467	3.96609	4.99149e-12	conserved hypotheticals
Rv0675	echA5	up	4.73036	18.758	3.96544	0.000313539	lipid metabolism
Rv3675	Rv3675	up	109.509	434.121	3.96425	4.10167e-18	cell wall and cell processes
Rv2765	Rv2765	up	16.9647	67.131	3.9571	1.23762e-11	intermediary metabolism and respiration
Rv1469	ctpD	up	60.0224	235.634	3.92577	1.71529e-27	cell wall and cell processes
Rv1955	higA1	up	49.2064	191.74	3.89664	9.13572e-09	virulence, detoxification, adaptation
Rv2874	dipZ	up	8.59813	33.3091	3.87399	1.78181e-06	intermediary metabolism and respiration
Rv1790	PPE27	up	11.4017	43.9561	3.85522	7.10251e-08	PE/PPE
Rv0259c	Rv0259c	up	7.49649	28.8814	3.85266	6.82801e-06	conserved hypotheticals
Rv1946c	lppG	up	3.49068	13.421	3.84481	0.00381333	cell wall and cell processes
Rv3241c	Rv3241c	up	103.87	396.56	3.81784	5.08853e-34	information pathways
Rv2169c	Rv2169c	up	100.406	381.714	3.80169	9.54712e-34	cell wall and cell processes
Rv0440	groEL2	up	102.407	389.294	3.80144	2.03668e-32	virulence, detoxification, adaptation
Rv3668c	Rv3668c	up	30.9092	116.893	3.7818	5.30527e-17	intermediary metabolism and respiration
Rv1181	pks4	up	639.53	2416.26	3.77818	1.60974e-54	lipid metabolism
Rv2495c	pdhC	up	115.171	434.784	3.77512	4.29924e-35	intermediary metabolism and respiration
Rv3642c	Rv3642c	up	123.46	465.86	3.77337	1.32942e-13	conserved hypotheticals
Rv2472	Rv2472	up	45.5384	171.318	3.76206	1.26569e-21	conserved hypotheticals
Rv0065	vapC1	up	5.59187	21.0258	3.76007	0.000160283	virulence, detoxification, adaptation
Rv1829	Rv1829	up	59.3834	223.184	3.75836	4.8405e-24	conserved hypotheticals
Rv3260c	whiB2	up	134.055	501.274	3.73931	1.45169e-20	regulatory proteins
Rv2406c	Rv2406c	up	209.673	781.319	3.72636	9.38031e-43	conserved hypotheticals
Rv3293	pcd	up	25.9199	96.4296	3.72029	1.27014e-14	intermediary metabolism and respiration
Rv2154c	ftsW	up	109.348	404.702	3.70106	2.44167e-10	cell wall and cell processes
Rv2667	clpC2	up	8.76079	32.2295	3.67884	0.000459224	intermediary metabolism and respiration
Rv0837c	Rv0837c	up	13.4494	49.461	3.67756	2.09922e-08	conserved hypotheticals
Rv1975	Rv1975	up	6.58041	24.1386	3.66826	0.000120712	conserved hypotheticals
Rv2443	dctA	up	143.934	527.848	3.66728	1.50025e-36	cell wall and cell processes
Rv0152c	PE2	up	5.59936	20.4692	3.65564	0.000221459	PE/PPE
Rv2776c	Rv2776c	up	27.8053	101.458	3.64886	1.72373e-14	intermediary metabolism and respiration
Rv0672	fadE8	up	57.5227	207.501	3.6073	6.11942e-20	lipid metabolism
Rv3414c	sigD	up	130.128	468.321	3.59893	6.74808e-17	information pathways
Rv0028	Rv0028	up	6.08347	21.873	3.59549	0.000261884	conserved hypotheticals
Rv0883c	Rv0883c	up	89.8379	322.85	3.59369	9.87858e-27	conserved hypotheticals
Rv2267c	Rv2267c	up	10.801	38.7687	3.58937	1.15362e-06	conserved hypotheticals
Rv0140	Rv0140	up	12.1808	43.6778	3.58578	1.77818e-07	conserved hypotheticals
Rv0756c	Rv0756c	up	77.9053	279.204	3.58389	7.15979e-27	conserved hypotheticals
Rv3810	pirG	up	291.403	1038.3	3.56312	3.87193e-37	cell wall and cell processes
Rv0918	Rv0918	up	18.7452	66.7753	3.56226	1.56252e-09	conserved hypotheticals
Rv1047	Rv1047	up	5.01575	17.8195	3.55272	0.000906739	insertion seqs and phages
Rv2132	Rv2132	up	23.2907	82.5707	3.54522	7.15492e-12	conserved hypotheticals
Rv2329c	narK1	up	246.77	874.631	3.54432	4.01783e-41	cell wall and cell processes
Rv2651c	Rv2651c	up	124.291	439.54	3.53638	4.13916e-26	insertion seqs and phages
Rv0622	Rv0622	up	5.52553	19.5285	3.53423	0.000568983	cell wall and cell processes
Rv2321c	rocD2	up	8.2403	29.106	3.53216	3.18978e-05	intermediary metabolism and respiration
Rv2042c	Rv2042c	up	18.3967	64.6622	3.51489	0.000495171	conserved hypotheticals
Rv2496c	pdhB	up	237.075	832.805	3.51284	5.68169e-40	intermediary metabolism and respiration
Rv2833c	ugpB	up	4.77851	16.7768	3.51089	0.00115657	cell wall and cell processes
Rv3531c	Rv3531c	up	40.8644	143.272	3.50604	1.39583e-17	conserved hypotheticals
Rv1489A	Rv1489A	up	11.7203	41.0773	3.5048	4.74632e-07	conserved hypotheticals
Rv1199c	Rv1199c	up	5.60579	19.5201	3.48213	0.000568422	insertion seqs and phages
Rv2466c	Rv2466c	up	15.2802	53.1903	3.48099	6.90854e-08	conserved hypotheticals
Rv0885	Rv0885	up	586.963	2042.65	3.48004	2.31675e-47	conserved hypotheticals
Rv2155c	murD	up	41.3403	143.444	3.46984	3.00988e-17	cell wall and cell processes
Rv0458	Rv0458	up	137.79	478.078	3.46962	7.41217e-33	intermediary metabolism and respiration
Rv2407	Rv2407	up	6.5879	22.849	3.46834	0.00022578	conserved hypotheticals
Rv3188	Rv3188	up	48.5685	168.37	3.46665	4.94137e-19	conserved hypotheticals
Rv0304c	PPE5	up	23.341	80.8035	3.46186	1.51758e-11	PE/PPE
Rv0305c	PPE6	up	26.9127	92.9709	3.45453	2.09132e-09	PE/PPE
Rv2664	Rv2664	up	31.2671	107.945	3.45234	5.18936e-14	conserved hypotheticals
Rv2307D	Rv2307D	up	12.4341	42.9173	3.45157	4.63149e-07	conserved hypotheticals
Rv1169c	lipX	up	19.0723	65.7732	3.44862	8.06673e-10	PE/PPE
Rv0132c	fgd2	up	12.9493	44.4936	3.436	3.05567e-07	intermediary metabolism and respiration
Rv0027	Rv0027	up	10.8256	37.1487	3.43156	3.71506e-06	conserved hypotheticals
Rv3597c	lsr2	up	87.3906	299.145	3.42307	2.59824e-13	information pathways
Rv1403c	Rv1403c	up	59.8758	204.432	3.41426	2.98404e-15	intermediary metabolism and respiration
Rv2517c	Rv2517c	up	85.1659	290.083	3.40609	2.09534e-25	conserved hypotheticals
Rv1519	Rv1519	up	11.888	40.4899	3.40596	1.20988e-06	conserved hypotheticals
Rv3538	Rv3538	up	7.63849	25.9932	3.40293	9.11224e-05	intermediary metabolism and respiration
Rv0747	PE_PGRS10	up	51.1706	173.925	3.39892	4.14468e-19	PE/PPE
Rv1928c	Rv1928c	up	11.157	37.7551	3.38398	2.26186e-06	intermediary metabolism and respiration
Rv1180	pks3	up	368.966	1247.63	3.38141	5.78369e-42	lipid metabolism
Rv2706c	Rv2706c	up	35.7345	120.475	3.37138	6.48395e-15	conserved hypotheticals
Rv1398c	vapB10	up	3628.93	12210.2	3.36468	1.19497e-25	virulence, detoxification, adaptation
Rv1352	Rv1352	up	71.2082	239.17	3.35875	5.59149e-21	conserved hypotheticals
Rv0088	Rv0088	up	67.0133	223.851	3.3404	8.13167e-09	conserved hypotheticals
Rv2920c	amt	up	109.173	364.136	3.3354	8.09965e-26	cell wall and cell processes
Rv0116c	ldtA	up	70.0264	233.277	3.33127	3.26354e-22	cell wall and cell processes
Rv2436	rbsK	up	25.9745	86.2877	3.32202	1.36619e-11	intermediary metabolism and respiration
Rv2503c	scoB	up	46.6329	154.478	3.31265	0.000411096	lipid metabolism
Rv2816c	Rv2816c	up	24.9806	82.5063	3.30281	6.99877e-11	conserved hypotheticals
Rv1535	Rv1535	up	628.224	2073.42	3.30044	1.89822e-09	conserved hypotheticals
Rv1791	PE19	up	129.093	426.006	3.29998	6.00685e-29	PE/PPE
Rv2268c	cyp128	up	9.77607	32.2272	3.29654	2.08158e-05	intermediary metabolism and respiration
Rv0257	Rv0257	up	14.0823	46.3835	3.29375	5.54177e-07	conserved hypotheticals
Rv2075c	Rv2075c	up	38.4942	126.421	3.28416	1.27014e-14	cell wall and cell processes
Rv2705c	Rv2705c	up	20.9095	68.2588	3.26448	2.37261e-09	conserved hypotheticals
Rv1922	Rv1922	up	21.6383	70.5305	3.25952	2.31786e-09	cell wall and cell processes
Rv2777c	Rv2777c	up	173.07	562.845	3.25212	1.05715e-31	conserved hypotheticals
Rv3096	Rv3096	up	51.8698	168.425	3.24708	4.51693e-06	conserved hypotheticals
Rv1487	Rv1487	up	138.524	449.485	3.24481	5.28026e-29	cell wall and cell processes
Rv2037c	Rv2037c	up	33.9037	109.797	3.23849	3.84596e-13	cell wall and cell processes
Rv1931c	Rv1931c	up	9.02692	29.1973	3.23447	7.10062e-05	regulatory proteins
Rv0886	fprB	up	124.953	403.65	3.23042	6.3043e-28	intermediary metabolism and respiration
Rv2819c	Rv2819c	up	30.7487	99.1007	3.22292	5.60095e-12	conserved hypotheticals
Rv2022c	Rv2022c	up	48.4123	155.812	3.21845	1.15385e-16	conserved hypotheticals
Rv0991c	Rv0991c	up	48.4872	155.967	3.21667	1.15869e-16	conserved hypotheticals
Rv0212c	nadR	up	13.7583	44.1985	3.21248	6.80465e-07	regulatory proteins
Rv2039c	Rv2039c	up	10.2752	32.9993	3.21157	2.38266e-05	cell wall and cell processes
Rv0252	nirB	up	36.285	116.456	3.20949	1.6712e-13	intermediary metabolism and respiration
Rv1132	Rv1132	up	25.8175	82.6021	3.19946	0.000328762	cell wall and cell processes
Rv1670	Rv1670	up	11.6539	37.2483	3.1962	7.99714e-06	conserved hypotheticals
Rv1911c	lppC	up	54.0769	172.406	3.18816	2.25669e-10	cell wall and cell processes
Rv1909c	furA	up	107.384	342.214	3.18683	3.10993e-25	regulatory proteins
Rv2745c	Rv2745c	up	167.93	533.934	3.1795	1.75234e-30	regulatory proteins
Rv2274c	mazF8	up	8.16753	25.856	3.16571	0.0010163	virulence, detoxification, adaptation
Rv2584c	apt	up	171.338	538.749	3.14437	3.40082e-30	intermediary metabolism and respiration
Rv2896c	Rv2896c	up	38.2217	119.818	3.13483	7.5899e-14	conserved hypotheticals
Rv2842c	Rv2842c	up	78.7233	245.93	3.12399	4.19939e-14	conserved hypotheticals
Rv0415	thiO	up	24.7327	77.2108	3.12181	5.6648e-10	intermediary metabolism and respiration
Rv2331	Rv2331	up	120.87	376.271	3.11302	2.90527e-25	conserved hypotheticals
Rv2526	vapB17	up	6.91181	21.4866	3.10869	0.000784083	virulence, detoxification, adaptation
Rv0218	Rv0218	up	6.12091	19.0072	3.10528	0.00160069	cell wall and cell processes
Rv1852	ureG	up	4.7967	14.8892	3.10406	0.00543605	intermediary metabolism and respiration
Rv1773c	Rv1773c	up	8.99054	27.8126	3.09354	0.00520663	regulatory proteins
Rv1954c	Rv1954c	up	4.77102	14.7481	3.09119	0.00544781	conserved hypotheticals
Rv0122	Rv0122	up	13.4376	41.4973	3.08814	5.37416e-06	conserved hypotheticals
Rv1956	higB1	up	55.4546	171.142	3.08617	2.79469e-16	virulence, detoxification, adaptation
Rv2500c	fadE19	up	154.428	476.391	3.08488	8.69953e-28	lipid metabolism
Rv2282c	Rv2282c	up	7.94743	24.5166	3.08485	0.000312921	regulatory proteins
Rv3833	Rv3833	up	13.1298	40.4838	3.08336	5.09204e-06	regulatory proteins
Rv0779c	Rv0779c	up	7.06985	21.7941	3.08268	0.00109402	cell wall and cell processes
Rv0426c	Rv0426c	up	68.0693	209.446	3.07696	2.29514e-18	cell wall and cell processes
Rv0385	Rv0385	up	33.2431	102.1	3.07132	7.82274e-07	intermediary metabolism and respiration
Rv1138c	Rv1138c	up	8.01377	24.6017	3.06993	0.000414207	intermediary metabolism and respiration
Rv2040c	Rv2040c	up	11.3728	34.8708	3.06615	3.89895e-05	cell wall and cell processes
Rv1957	Rv1957	up	25.5835	78.4007	3.0645	8.66602e-05	conserved hypotheticals
Rv3049c	Rv3049c	up	570.19	1745.49	3.06125	2.58024e-38	intermediary metabolism and respiration
Rv1425	Rv1425	up	152.796	467.732	3.06116	3.60299e-27	lipid metabolism
Rv1917c	PPE34	up	14.0587	42.9549	3.05539	2.75831e-06	PE/PPE
Rv1912c	fadB5	up	23.1456	70.6716	3.05336	2.66279e-06	lipid metabolism
Rv0294	tam	up	17.0278	51.9467	3.05069	5.08306e-07	intermediary metabolism and respiration
Rv2817c	Rv2817c	up	6.87649	20.9614	3.04828	0.00138728	conserved hypotheticals
Rv1441c	PE_PGRS26	up	9.81566	29.8765	3.04376	0.000146523	PE/PPE
Rv3891c	esxD	up	26.9919	81.63	3.02424	1.27743e-09	cell wall and cell processes
Rv1584c	Rv1584c	up	62.6965	188.929	3.01339	5.24883e-17	insertion seqs and phages
Rv1537	dinX	up	11.6978	35.1721	3.00672	9.67109e-05	information pathways
Rv0376c	Rv0376c	up	6.04815	18.1807	3.00599	0.00379912	conserved hypotheticals
Rv1787	PPE25	up	11.9104	35.8008	3.00584	1.94356e-05	PE/PPE
Rv3530c	Rv3530c	up	6.39453	19.1774	2.99903	0.0016872	intermediary metabolism and respiration
Rv2166c	Rv2166c	up	209.012	624.272	2.98678	2.24734e-14	conserved hypotheticals
Rv2043c	pncA	up	71.549	213.692	2.98666	9.11918e-18	intermediary metabolism and respiration
Rv0258c	Rv0258c	up	18.2301	54.4384	2.98619	4.03592e-07	conserved hypotheticals
Rv1541c	lprI	up	8.9627	26.7262	2.98194	0.000378653	cell wall and cell processes
Rv3170	aofH	up	40.3165	120.038	2.97741	1.34188e-12	intermediary metabolism and respiration
Rv0915c	PPE14	up	5.80343	17.2568	2.97355	0.00635186	PE/PPE
Rv3033	Rv3033	up	14.3045	42.4979	2.97094	3.78747e-06	conserved hypotheticals
Rv2165c	Rv2165c	up	183.66	542.739	2.95512	1.01894e-26	conserved hypotheticals
Rv1548c	PPE21	up	14.607	43.1442	2.95366	6.61767e-06	PE/PPE
Rv3733c	Rv3733c	up	27.7892	81.5986	2.93634	2.34593e-09	conserved hypotheticals
Rv2867c	Rv2867c	up	174.052	510.056	2.93047	1.2585e-26	conserved hypotheticals
Rv0959A	vapB9	up	28.1239	82.4105	2.93027	2.49202e-09	virulence, detoxification, adaptation
Rv2652c	Rv2652c	up	8.49894	24.8133	2.91958	0.00119748	insertion seqs and phages
Rv1128c	Rv1128c	up	31.6356	91.834	2.90287	2.9715e-08	insertion seqs and phages
Rv0628c	Rv0628c	up	30.5233	88.3999	2.89615	1.80507e-08	conserved hypotheticals
Rv2175c	Rv2175c	up	20.1593	58.37	2.89544	1.46207e-05	regulatory proteins
Rv3238c	Rv3238c	up	41.7431	120.437	2.8852	5.14318e-12	cell wall and cell processes
Rv1488	Rv1488	up	156.156	449.809	2.8805	1.8356e-16	cell wall and cell processes
Rv0323c	Rv0323c	up	8.50215	24.4583	2.87672	0.0010163	conserved hypotheticals
Rv3437	Rv3437	up	13.2764	38.137	2.87254	2.47623e-05	cell wall and cell processes
Rv2164c	Rv2164c	up	40.9247	117.234	2.86462	1.13186e-11	cell wall and cell processes
Rv1766	Rv1766	up	10.6258	30.3726	2.85838	0.000281199	conserved hypotheticals
Rv1551	plsB1	up	6.87221	19.5845	2.8498	0.0024355	lipid metabolism
Rv0144	Rv0144	up	379.713	1079.11	2.84192	9.04273e-31	regulatory proteins
Rv3314c	deoA	up	30.0188	85.2657	2.84041	2.84516e-09	intermediary metabolism and respiration
Rv2151c	ftsQ	up	33.4175	94.7934	2.83664	6.53408e-10	cell wall and cell processes
Rv2525c	Rv2525c	up	86.3272	244.789	2.83559	3.43716e-16	conserved hypotheticals
Rv0344c	lpqJ	up	16.4143	46.4647	2.83076	7.01577e-06	cell wall and cell processes
Rv0891c	Rv0891c	up	80.1991	226.917	2.82942	2.66389e-15	regulatory proteins
Rv3523	ltp3	up	441	1245.05	2.82323	5.40093e-29	lipid metabolism
Rv2256c	Rv2256c	up	227.374	641.797	2.82265	1.66516e-12	conserved hypotheticals
Rv2636	Rv2636	up	10.3458	29.1911	2.82155	0.000271874	conserved hypotheticals
Rv0313	Rv0313	up	100.742	283.837	2.81746	2.77467e-19	conserved hypotheticals
Rv0596c	vapB4	up	18.3317	51.4913	2.80886	0.000756422	virulence, detoxification, adaptation
Rv1578c	Rv1578c	up	25.9007	72.6621	2.80541	0.000943344	insertion seqs and phages
Rv3450c	eccB4	up	12.9824	36.3283	2.79827	6.53761e-05	cell wall and cell processes
Rv0586	mce2R	up	153.363	428.368	2.79316	2.45505e-22	regulatory proteins
Rv2179c	Rv2179c	up	6.36564	17.7467	2.78789	0.00674384	conserved hypotheticals
Rv2177c	Rv2177c	up	7.72945	21.4307	2.7726	0.0026797	insertion seqs and phages
Rv0692	Rv0692	up	95.3666	264.273	2.77113	1.28227e-13	conserved hypotheticals
Rv3890c	esxC	up	55.4054	153.5	2.77049	5.9499e-13	cell wall and cell processes
Rv0953c	Rv0953c	up	15.633	43.2976	2.76963	1.67355e-05	intermediary metabolism and respiration
Rv3536c	hsaE	up	32.5314	89.8383	2.76159	2.93346e-09	intermediary metabolism and respiration
Rv1365c	rsfA	up	20.7215	57.0551	2.75343	7.78156e-07	information pathways
Rv1802	PPE30	up	9.81139	27.0045	2.75237	0.000550359	PE/PPE
Rv0309	Rv0309	up	382.529	1049.72	2.74417	6.5016e-29	cell wall and cell processes
Rv0960	vapC9	up	9.69903	26.5369	2.73603	0.000706056	virulence, detoxification, adaptation
Rv2669	Rv2669	up	10.8695	29.5998	2.72321	0.000375696	conserved hypotheticals
Rv0470A	Rv0470A	up	9.08683	24.7428	2.72293	0.00140583	conserved hypotheticals
Rv0417	thiG	up	10.0818	27.43	2.72075	0.000567374	intermediary metabolism and respiration
Rv0985c	mscL	up	14.8903	40.4592	2.71716	0.000395835	cell wall and cell processes
Rv1587c	Rv1587c	up	30.7776	83.612	2.71665	0.000188266	insertion seqs and phages
Rv3005c	Rv3005c	up	174.847	474.931	2.71627	4.1542e-22	conserved hypotheticals
Rv1087	PE_PGRS21	up	69.1306	187.243	2.70854	2.30712e-14	PE/PPE
Rv0471c	Rv0471c	up	32.369	87.5727	2.70545	6.42171e-09	conserved hypotheticals
Rv1619	Rv1619	up	32.759	88.5947	2.70444	4.5332e-09	cell wall and cell processes
Rv1028c	kdpD	up	31.4134	84.9291	2.7036	8.50454e-09	regulatory proteins
Rv1937	Rv1937	up	19.3374	52.2564	2.70235	5.15738e-06	intermediary metabolism and respiration
Rv3537	kstD	up	42.8825	115.639	2.69665	9.22724e-11	intermediary metabolism and respiration
Rv3062	ligB	up	33.4485	90.0422	2.69196	5.0059e-09	information pathways
Rv3877	eccD1	up	151.453	407.527	2.69078	9.91427e-21	cell wall and cell processes
Rv3418c	groES	up	211.186	567.026	2.68496	4.05041e-23	virulence, detoxification, adaptation
Rv1647	Rv1647	up	47.2764	126.851	2.68318	1.17756e-05	intermediary metabolism and respiration
Rv3007c	Rv3007c	up	30.4141	81.5319	2.68073	2.58065e-08	intermediary metabolism and respiration
Rv3064c	Rv3064c	up	7.61281	20.3987	2.67952	0.00349512	cell wall and cell processes
Rv1148c	Rv1148c	up	75.8958	202.847	2.67271	7.30016e-11	insertion seqs and phages
Rv1372	Rv1372	up	77.219	205.839	2.66566	1.75473e-14	conserved hypotheticals
Rv1188	Rv1188	up	14.3302	38.0441	2.65482	0.00269018	intermediary metabolism and respiration
Rv1030	kdpB	up	15.8606	42.0701	2.65249	3.53547e-05	cell wall and cell processes
Rv2176	pknL	up	45.2295	119.65	2.64541	1.35692e-10	regulatory proteins
Rv3258c	Rv3258c	up	79.2089	209.391	2.64353	1.52548e-14	conserved hypotheticals
Rv2351c	plcA	up	12.4202	32.7026	2.63301	0.000441542	intermediary metabolism and respiration
Rv1566c	Rv1566c	up	70.9985	186.662	2.6291	0.000131178	virulence, detoxification, adaptation
Rv1665	pks11	up	59.9895	157.561	2.62648	1.97913e-12	lipid metabolism
Rv3876	espI	up	286.531	752.135	2.62497	3.7138e-24	cell wall and cell processes
Rv2638	Rv2638	up	30.2015	79.1612	2.6211	2.07831e-05	conserved hypotheticals
Rv0584	Rv0584	up	27.8681	73.01	2.61984	2.32625e-07	cell wall and cell processes
Rv1547	dnaE1	up	244.259	637.274	2.60901	1.06854e-22	information pathways
Rv3616c	espA	up	6043.19	15764.4	2.60861	9.49764e-33	cell wall and cell processes
Rv3470c	ilvB2	up	8.21889	21.4161	2.60572	0.00365435	intermediary metabolism and respiration
Rv0064	Rv0064	up	212.82	554.364	2.60485	4.31205e-22	cell wall and cell processes
Rv2293c	Rv2293c	up	28.2447	73.5514	2.60407	2.6924e-06	conserved hypotheticals
Rv0981	mprA	up	334.402	868.699	2.59777	2.20195e-25	regulatory proteins
Rv1632c	Rv1632c	up	14.6423	37.9506	2.59184	0.00987074	conserved hypotheticals
Rv1351	Rv1351	up	20.3794	52.8007	2.59088	0.000505569	conserved hypotheticals
Rv2307B	Rv2307B	up	12.9407	33.5038	2.58903	0.00121532	conserved hypotheticals
Rv0673	echA4	up	20.2331	52.1913	2.5795	8.83747e-06	lipid metabolism
Rv3695	Rv3695	up	49.7065	127.019	2.55538	5.71066e-10	cell wall and cell processes
Rv0311	Rv0311	up	47.0613	119.906	2.54786	6.2179e-10	conserved hypotheticals
Rv2401A	Rv2401A	up	25.1857	64.1509	2.54711	1.10006e-06	cell wall and cell processes
Rv3267	Rv3267	up	130.569	332.155	2.5439	1.59306e-07	conserved hypotheticals
Rv3468c	Rv3468c	up	8.52462	21.6446	2.53907	0.00477043	intermediary metabolism and respiration
Rv1926c	mpt63	up	50.8206	128.422	2.52697	2.86174e-10	cell wall and cell processes
Rv3142c	Rv3142c	up	69.061	174.179	2.5221	2.35201e-12	conserved hypotheticals
Rv0030	Rv0030	up	11.3814	28.6966	2.52137	0.00104125	conserved hypotheticals
Rv2356c	PPE40	up	221.484	557.149	2.51553	1.54877e-06	PE/PPE
Rv3515c	fadD19	up	17.8433	44.8823	2.51535	5.3567e-05	lipid metabolism
Rv1938	ephB	up	7.9517	19.9939	2.51441	0.00975202	virulence, detoxification, adaptation
Rv0223c	Rv0223c	up	29.6585	74.3663	2.50742	7.83456e-07	intermediary metabolism and respiration
Rv2052c	Rv2052c	up	53.0199	132.889	2.5064	2.2666e-10	conserved hypotheticals
Rv1052	Rv1052	up	33.364	83.5966	2.50559	1.8827e-07	conserved hypotheticals
Rv0608	Rv0608	up	45.7981	114.751	2.50559	2.17564e-09	virulence, detoxification, adaptation
Rv3061c	fadE22	up	165.471	414.541	2.50522	1.68886e-18	lipid metabolism
Rv2150c	ftsZ	up	177.493	444.195	2.5026	1.27111e-18	cell wall and cell processes
Rv0919	Rv0919	up	7.64171	19.0424	2.49191	0.00963204	conserved hypotheticals
Rv1397c	vapC10	up	449.209	1118.07	2.48897	3.78564e-13	virulence, detoxification, adaptation
Rv0996	Rv0996	up	107.256	266.279	2.48264	8.86776e-15	cell wall and cell processes
Rv2352c	PPE38	up	184.13	456.903	2.48142	1.24474e-17	PE/PPE
Rv1963c	mce3R	up	13.7937	34.2184	2.48073	0.000604491	regulatory proteins
Rv2159c	Rv2159c	up	380.63	942.928	2.47728	7.77676e-24	conserved hypotheticals
Rv1945	Rv1945	up	33.9059	83.9661	2.47645	1.60804e-07	insertion seqs and phages
Rv1059	Rv1059	up	45.3065	111.241	2.45529	4.02071e-09	conserved hypotheticals
Rv1577c	Rv1577c	up	125.587	307.934	2.45195	2.4851e-15	insertion seqs and phages
Rv3386	Rv3386	up	13.2625	32.501	2.4506	0.00232691	insertion seqs and phages
Rv3189	Rv3189	up	17.5269	42.9449	2.45022	0.000474857	conserved hypotheticals
Rv1239c	corA	up	53.0938	129.978	2.44809	6.42171e-09	cell wall and cell processes
Rv3165c	Rv3165c	up	10.3415	25.2933	2.4458	0.00323458	conserved hypotheticals
Rv1725c	Rv1725c	up	14.328	34.9973	2.44257	0.000620731	conserved hypotheticals
Rv1363c	Rv1363c	up	37.6145	91.8693	2.44239	7.2479e-08	cell wall and cell processes
Rv3313c	add	up	31.2542	76.2655	2.44017	5.90132e-07	intermediary metabolism and respiration
Rv3466	Rv3466	up	14.7661	35.9503	2.43465	0.000408087	insertion seqs and phages
Rv2416c	eis	up	26.759	65.1085	2.43315	4.45198e-06	virulence, detoxification, adaptation
Rv1862	adhA	up	30.2111	73.3168	2.42681	9.65963e-07	intermediary metabolism and respiration
Rv1682	Rv1682	up	27.0946	65.7379	2.42623	7.23971e-05	conserved hypotheticals
Rv1184c	Rv1184c	up	515.215	1247.86	2.42201	4.43694e-23	cell wall and cell processes
Rv1531	Rv1531	up	60.7801	146.987	2.41834	2.82059e-10	conserved hypotheticals
Rv3847	Rv3847	up	121.116	291.902	2.41011	1.50494e-14	conserved hypotheticals
Rv3614c	espD	up	2124.57	5108.63	2.40454	8.92773e-27	cell wall and cell processes
Rv0872c	PE_PGRS15	up	163.091	392.113	2.40426	4.53839e-17	PE/PPE
Rv0750	Rv0750	up	45.1538	108.516	2.40325	1.66223e-08	conserved hypotheticals
Rv3734c	Rv3734c	up	163.898	393.374	2.40012	1.41826e-16	lipid metabolism
Rv0834c	PE_PGRS14	up	65.143	156.225	2.39818	1.07032e-05	PE/PPE
Rv3896c	Rv3896c	up	93.8964	225.057	2.39687	5.71905e-13	conserved hypotheticals
Rv3839	Rv3839	up	9.0237	21.6277	2.39677	0.00787998	conserved hypotheticals
Rv1362c	Rv1362c	up	27.9954	67.0352	2.39451	3.98235e-06	cell wall and cell processes
Rv0077c	Rv0077c	up	30.4658	72.8981	2.39279	0.000123189	intermediary metabolism and respiration
Rv1962c	Rv1962c	up	12.7227	30.4186	2.39089	0.00177281	virulence, detoxification, adaptation
Rv2020c	Rv2020c	up	8.73939	20.8909	2.39043	0.00995832	conserved hypotheticals
Rv1322	Rv1322	up	32.6341	77.9981	2.39008	1.43371e-06	conserved hypotheticals
Rv0097	Rv0097	up	11.8847	28.3953	2.38923	0.0034228	intermediary metabolism and respiration
Rv0457c	Rv0457c	up	19.6163	46.6495	2.37809	0.000143013	intermediary metabolism and respiration
Rv1183	mmpL10	up	201.277	478.321	2.37643	2.02138e-17	cell wall and cell processes
Rv1489	Rv1489	up	76.4109	181.094	2.37	4.33872e-11	conserved hypotheticals
Rv3859c	gltB	up	851.58	2016.9	2.36842	5.30822e-24	intermediary metabolism and respiration
Rv2501c	accA1	up	79.2071	187.591	2.36836	2.07712e-11	lipid metabolism
Rv3529c	Rv3529c	up	13.2807	31.3862	2.3633	0.00144159	conserved hypotheticals
Rv1251c	Rv1251c	up	31.5097	74.3533	2.3597	2.83333e-06	conserved hypotheticals
Rv1691	Rv1691	up	12.9418	30.5244	2.3586	0.00222853	conserved hypotheticals
Rv1834	lipZ	up	10.0636	23.7254	2.35754	0.00639175	intermediary metabolism and respiration
Rv0222	echA1	up	20.48	48.2711	2.35699	0.000120363	lipid metabolism
Rv1990A	Rv1990A	up	10.1	23.8043	2.35687	0.00639314	intermediary metabolism and respiration
Rv3505	fadE27	up	15.8617	37.3005	2.35161	0.000660033	lipid metabolism
Rv1202	dapE	up	51.0065	119.65	2.34579	1.67043e-08	intermediary metabolism and respiration
Rv3665c	dppB	up	20.3923	47.8203	2.34502	7.76122e-05	cell wall and cell processes
Rv3735	Rv3735	up	50.2602	117.767	2.34314	1.29262e-08	conserved hypotheticals
Rv2320c	rocE	up	13.8996	32.4826	2.33694	0.00147105	cell wall and cell processes
Rv1302	rfe	up	135.97	317.606	2.33586	1.19139e-14	cell wall and cell processes
Rv2865	relF	up	30.6653	70.9768	2.31457	4.63719e-06	virulence, detoxification, adaptation
Rv1019	Rv1019	up	45.9586	106.358	2.31422	5.83996e-08	regulatory proteins
Rv2145c	wag31	up	350.945	811.705	2.31291	2.39488e-19	cell wall and cell processes
Rv3824c	papA1	up	289.954	670.285	2.31169	9.38152e-07	lipid metabolism
Rv0898c	Rv0898c	up	89.1629	205.342	2.303	3.55131e-10	conserved hypotheticals
Rv0137c	msrA	up	30.2389	69.5714	2.30072	8.01866e-06	intermediary metabolism and respiration
Rv3036c	TB22.2	up	42.4797	97.6302	2.29828	2.57564e-07	cell wall and cell processes
Rv1149	Rv1149	up	84.0409	193.059	2.29721	3.49915e-11	insertion seqs and phages
Rv0755A	Rv0755A	up	319.917	734.583	2.29617	1.49263e-18	insertion seqs and phages
Rv2072c	cobL	up	11.9672	27.4469	2.29352	0.00420825	intermediary metabolism and respiration
Rv0751c	mmsB	up	33.9251	77.6884	2.29	0.000110244	intermediary metabolism and respiration
Rv1212c	glgA	up	10.6333	24.3173	2.2869	0.00808983	intermediary metabolism and respiration
Rv0117	oxyS	up	20.3858	46.5828	2.28506	0.0002189	regulatory proteins
Rv1046c	Rv1046c	up	129.115	293.869	2.27601	2.61852e-13	unknown
Rv1253	deaD	up	120.289	273.558	2.27417	1.47283e-12	information pathways
Rv1954A	Rv1954A	up	260.049	590.783	2.27182	0.0055983	unknown
Rv1027c	kdpE	up	13.3938	30.414	2.27076	0.00277952	regulatory proteins
Rv2707	Rv2707	up	86.8473	197.198	2.27063	6.75267e-11	conserved hypotheticals
Rv3778c	Rv3778c	up	203.88	462.816	2.27004	5.77278e-11	intermediary metabolism and respiration
Rv3254	Rv3254	up	88.4541	200.76	2.26965	5.98583e-11	conserved hypotheticals
Rv2148c	Rv2148c	up	82.1155	186.215	2.26772	2.74583e-10	conserved hypotheticals
Rv1920	Rv1920	up	45.5908	103.31	2.26602	1.87291e-07	cell wall and cell processes
Rv1238	sugC	up	87.6147	198.532	2.26597	2.27453e-09	cell wall and cell processes
Rv3079c	Rv3079c	up	21.568	48.8653	2.26563	0.000186035	conserved hypotheticals
Rv1265	Rv1265	up	164.372	372.308	2.26503	1.15137e-12	conserved hypotheticals
Rv0550c	vapB3	up	20.0245	45.3554	2.265	0.000264147	virulence, detoxification, adaptation
Rv2137c	Rv2137c	up	1414.1	3199.96	2.26289	1.13672e-16	conserved hypotheticals
Rv1904	Rv1904	up	285.607	645.568	2.26033	1.23778e-17	conserved hypotheticals
Rv3413c	Rv3413c	up	89.3017	201.747	2.25916	1.93107e-10	conserved hypotheticals
Rv0740	Rv0740	up	19.286	43.5674	2.25902	0.000315211	conserved hypotheticals
Rv0674	Rv0674	up	11.2051	25.2994	2.25784	0.00811199	conserved hypotheticals
Rv1995	Rv1995	up	21.9505	49.4986	2.25501	0.000153298	conserved hypotheticals
Rv3311	Rv3311	up	31.2596	70.48	2.25467	1.00629e-05	conserved hypotheticals
Rv1830	Rv1830	up	272.682	614.476	2.25346	5.41297e-17	conserved hypotheticals
Rv1442	bisC	up	163.83	368.431	2.24886	1.37317e-14	intermediary metabolism and respiration
Rv1532c	Rv1532c	up	47.7902	107.44	2.24816	2.53718e-07	conserved hypotheticals
Rv0579	Rv0579	up	52.4976	117.989	2.24751	6.60854e-08	conserved hypotheticals
Rv1826	gcvH	up	150.949	338.867	2.24491	8.07591e-14	intermediary metabolism and respiration
Rv2163c	pbpB	up	131.148	294.407	2.24484	1.49838e-10	cell wall and cell processes
Rv2370c	Rv2370c	up	16.0561	36.0247	2.24368	0.00950669	conserved hypotheticals
Rv0506	mmpS2	up	22.4731	50.414	2.2433	0.000232235	cell wall and cell processes
Rv2527	vapC17	up	17.4071	39.0279	2.24207	0.00102961	virulence, detoxification, adaptation
Rv2841c	nusA	up	91.4114	204.891	2.24142	5.58431e-11	information pathways
Rv1249c	Rv1249c	up	50.5927	113.36	2.24065	1.11499e-07	cell wall and cell processes
Rv0040c	mtc28	up	307.983	689.827	2.23982	1.82957e-11	cell wall and cell processes
Rv2147c	Rv2147c	up	248.966	557.38	2.23878	4.67106e-07	conserved hypotheticals
Rv1042c	Rv1042c	up	86.1031	192.744	2.23853	1.81434e-10	insertion seqs and phages
Rv1888c	Rv1888c	up	47.7206	106.794	2.23791	1.77958e-07	cell wall and cell processes
Rv2021c	Rv2021c	up	40.6925	91.058	2.23771	1.15896e-05	regulatory proteins
Rv1918c	PPE35	up	69.7556	156.089	2.23766	3.37165e-09	PE/PPE
Rv1998c	Rv1998c	up	20.6017	46.0094	2.23328	0.000327029	conserved hypotheticals
Rv1367c	Rv1367c	up	19.5992	43.6862	2.22898	0.000540542	conserved hypotheticals
Rv2255c	Rv2255c	up	19.5842	43.5652	2.2245	0.000477422	conserved hypotheticals
Rv1075c	Rv1075c	up	17.2886	38.4321	2.22297	0.00126204	cell wall and cell processes
Rv0902c	prrB	up	48.2532	107.161	2.2208	0.00042023	regulatory proteins
Rv2919c	glnB	up	49.5667	110.009	2.2194	2.76504e-07	regulatory proteins
Rv3615c	espC	up	2226.99	4937.24	2.217	4.31205e-22	cell wall and cell processes
Rv1049	Rv1049	up	11.6464	25.81	2.21613	0.00644131	regulatory proteins
Rv2880c	Rv2880c	up	385.772	854.785	2.21578	2.63759e-18	conserved hypotheticals
Rv3197	Rv3197	up	391.716	865.43	2.20933	3.38566e-18	cell wall and cell processes
Rv3698	Rv3698	up	26.4682	58.4712	2.20911	6.59578e-05	conserved hypotheticals
Rv0937c	mku	up	45.3975	99.8751	2.20001	9.77045e-07	information pathways
Rv2361c	Rv2361c	up	56.0315	123.075	2.19654	1.51866e-07	cell wall and cell processes
Rv2038c	Rv2038c	up	11.9094	26.1405	2.19495	0.00998582	cell wall and cell processes
Rv1358	Rv1358	up	12.4898	27.3427	2.18921	0.0052188	regulatory proteins
Rv3207c	Rv3207c	up	175.06	382.579	2.18542	2.34744e-13	conserved hypotheticals
Rv1056	Rv1056	up	27.9762	60.9491	2.17861	0.000446274	conserved hypotheticals
Rv3507	PE_PGRS53	up	54.2104	118.027	2.17721	2.91918e-07	PE/PPE
Rv1036c	Rv1036c	up	229.472	498.972	2.17443	7.74975e-15	insertion seqs and phages
Rv3711c	dnaQ	up	123.427	268.299	2.17375	1.03089e-11	information pathways
Rv0782	ptrBb	up	24.5668	53.342	2.1713	0.00399077	intermediary metabolism and respiration
Rv2428	ahpC	up	48.3292	104.78	2.16806	5.63766e-07	virulence, detoxification, adaptation
Rv1648	Rv1648	up	26.1753	56.6312	2.16353	0.000113917	cell wall and cell processes
Rv1638A	Rv1638A	up	74.4456	161.037	2.16315	1.01133e-08	conserved hypotheticals
Rv3822	Rv3822	up	682.603	1474.07	2.15948	7.43506e-17	conserved hypotheticals
Rv3399	Rv3399	up	31.6506	68.3141	2.15838	0.00110468	lipid metabolism
Rv0153c	ptbB	up	27.9665	60.1978	2.15249	0.005735	regulatory proteins
Rv1768	PE_PGRS31	up	42.3898	91.2382	2.15236	3.14467e-06	PE/PPE
Rv0275c	Rv0275c	up	435.356	936.99	2.15224	2.6486e-17	regulatory proteins
Rv2818c	Rv2818c	up	26.963	57.8855	2.14685	0.000139552	unknown
Rv0913c	Rv0913c	up	71.1333	152.623	2.14559	1.89268e-08	intermediary metabolism and respiration
Rv3416	whiB3	up	28.7845	61.7335	2.14468	5.74266e-05	regulatory proteins
Rv1760	Rv1760	up	56.735	121.651	2.14419	1.99007e-07	lipid metabolism
Rv2485c	lipQ	up	108.739	232.855	2.14141	2.88569e-10	intermediary metabolism and respiration
Rv0958	Rv0958	up	50.0465	106.835	2.13472	9.65963e-07	intermediary metabolism and respiration
Rv3082c	virS	up	12.0067	25.6214	2.13392	0.00993885	virulence, detoxification, adaptation
Rv1586c	Rv1586c	up	73.0358	155.83	2.13361	0.000720995	insertion seqs and phages
Rv0121c	Rv0121c	up	13.194	28.1277	2.13186	0.0078597	conserved hypotheticals
Rv2744c	35kd_ag	up	278.215	592.137	2.12834	5.43161e-15	conserved hypotheticals
Rv2498c	citE	up	62.0137	131.938	2.12756	1.6311e-07	intermediary metabolism and respiration
Rv2694c	Rv2694c	up	177.272	376.932	2.1263	9.64475e-13	conserved hypotheticals
Rv0092	ctpA	up	31.4201	66.7822	2.12546	6.11982e-05	cell wall and cell processes
Rv3532	PPE61	up	22.7371	48.3125	2.12483	0.000487811	PE/PPE
Rv3880c	espL	up	65.9203	139.972	2.12335	8.89567e-07	cell wall and cell processes
Rv2879c	Rv2879c	up	346.304	734.581	2.1212	3.89337e-16	conserved hypotheticals
Rv3765c	tcrX	up	83.7633	177.351	2.11729	3.51442e-09	regulatory proteins
Rv1126c	Rv1126c	up	22.425	47.4776	2.11718	0.00129555	conserved hypotheticals
Rv1748	Rv1748	up	14.2842	30.2293	2.11628	0.0051481	conserved hypotheticals
Rv3697A	Rv3697A	up	20.5153	43.3144	2.11132	0.00103315	virulence, detoxification, adaptation
Rv3048c	nrdF2	up	249.477	526.678	2.11113	6.71831e-14	information pathways
Rv1041c	Rv1041c	up	93.8622	198.037	2.10987	2.59821e-09	insertion seqs and phages
Rv0693	pqqE	up	145.321	306.354	2.10812	5.39291e-06	intermediary metabolism and respiration
Rv1048c	Rv1048c	up	25.0884	52.7877	2.10407	0.000279574	conserved hypotheticals
Rv1393c	Rv1393c	up	56.3579	118.313	2.09932	4.76607e-07	intermediary metabolism and respiration
Rv3047c	Rv3047c	up	20.4586	42.8245	2.09323	0.00151087	conserved hypotheticals
Rv1127c	ppdK	up	65.047	136.081	2.09204	1.32538e-07	intermediary metabolism and respiration
Rv3785	Rv3785	up	56.1535	117.472	2.09198	1.00811e-06	conserved hypotheticals
Rv0214	fadD4	up	16.735	34.9436	2.08806	0.00412296	lipid metabolism
Rv2513	Rv2513	up	16.7467	34.9513	2.08706	0.00275503	conserved hypotheticals
Rv0805	Rv0805	up	562.612	1172.78	2.08453	1.07225e-16	intermediary metabolism and respiration
Rv0522	gabP	up	35.3271	73.6326	2.08431	0.000215472	cell wall and cell processes
Rv0609	Rv0609	up	34.0029	70.7606	2.08101	7.29135e-05	virulence, detoxification, adaptation
Rv1953	vapC14	up	117.51	244.245	2.0785	0.00204159	virulence, detoxification, adaptation
Rv0377	Rv0377	up	33.9562	70.5574	2.0779	6.197e-05	regulatory proteins
Rv1530	adh	up	30.6931	63.6541	2.07389	0.000118736	intermediary metabolism and respiration
Rv0151c	PE1	up	23.2897	48.2734	2.07274	0.000836804	PE/PPE
Rv1800	PPE28	up	57.7574	119.651	2.07161	1.18842e-06	PE/PPE
Rv3312c	Rv3312c	up	49.3677	102.249	2.07117	5.04913e-06	conserved hypotheticals
Rv2114	Rv2114	up	60.911	125.997	2.06855	4.76607e-07	conserved hypotheticals
Rv1065	Rv1065	up	170.305	352.156	2.0678	1.85323e-11	conserved hypotheticals
Rv0711	atsA	up	537.779	1110.17	2.06436	3.66615e-16	intermediary metabolism and respiration
Rv0102	Rv0102	up	113.504	233.764	2.05951	1.78336e-09	cell wall and cell processes
Rv3526	kshA	up	191.473	394.084	2.05817	6.19714e-12	intermediary metabolism and respiration
Rv3872	PE35	up	114.747	235.867	2.05554	8.24825e-10	PE/PPE
Rv3226c	Rv3226c	up	24.3831	50.0383	2.05217	0.000689376	conserved hypotheticals
Rv1282c	oppC	up	32.2481	66.1359	2.05085	0.000168546	cell wall and cell processes
Rv2583c	relA	up	419.867	859.401	2.04684	5.43161e-15	intermediary metabolism and respiration
Rv2808	Rv2808	up	20.7836	42.4918	2.04449	0.00179687	conserved hypotheticals
Rv0920c	Rv0920c	up	63.03	128.763	2.04289	8.86608e-07	insertion seqs and phages
Rv1640c	lysX	up	76.6507	156.584	2.04282	1.14378e-07	information pathways
Rv1280c	oppA	up	48.7169	99.4802	2.04201	4.80767e-06	cell wall and cell processes
Rv1187	rocA	up	285.856	582.696	2.03842	2.00753e-13	intermediary metabolism and respiration
Rv1529	fadD24	up	57.4617	117.123	2.03829	1.77898e-06	lipid metabolism
Rv1254	Rv1254	up	29.6189	60.3588	2.03785	0.000234084	intermediary metabolism and respiration
Rv1314c	Rv1314c	up	54.9428	111.762	2.03415	3.0639e-06	conserved hypotheticals
Rv3545c	cyp125	up	56.2912	114.504	2.03414	2.30803e-06	intermediary metabolism and respiration
Rv2721c	Rv2721c	up	412.401	837.942	2.03186	7.6017e-15	cell wall and cell processes
Rv1096	Rv1096	up	85.5224	173.437	2.02797	9.16066e-08	intermediary metabolism and respiration
Rv0868c	moaD2	up	49.5827	100.506	2.02704	5.63732e-06	intermediary metabolism and respiration
Rv0983	pepD	up	542.964	1099.84	2.02563	2.3957e-15	intermediary metabolism and respiration
Rv3391	acrA1	up	71.5386	144.882	2.02522	1.78844e-07	lipid metabolism
Rv0128	Rv0128	up	43.2714	87.575	2.02386	2.09447e-05	cell wall and cell processes
Rv3206c	moeB1	up	220.377	445.321	2.02072	5.29617e-12	intermediary metabolism and respiration
Rv2633c	Rv2633c	up	236.496	475.97	2.01259	3.78554e-12	conserved hypotheticals
Rv2914c	pknI	up	31.6819	63.7522	2.01226	0.000165742	regulatory proteins
Rv0807	Rv0807	up	18.2236	36.6312	2.01009	0.00472087	conserved hypotheticals
Rv0802c	Rv0802c	up	19.3459	38.7664	2.00385	0.00317239	intermediary metabolism and respiration
Rv1793	esxN	up	585.085	1170.26	2.00015	7.02297e-15	cell wall and cell processes
Rv3003c	ilvB1	down	392.397	195.89	0.499214	1.48887e-08	intermediary metabolism and respiration
Rv1346	mbtN	down	48.4944	24.1325	0.497635	0.00335848	lipid metabolism
Rv3083	Rv3083	down	432.007	213.885	0.495096	7.59517e-12	intermediary metabolism and respiration
Rv3422c	Rv3422c	down	41.0688	20.3052	0.494418	0.00281034	conserved hypotheticals
Rv1461	Rv1461	down	1543.41	763.056	0.494395	4.68364e-16	conserved hypotheticals
Rv0495c	Rv0495c	down	82.6103	40.654	0.492118	7.97186e-05	conserved hypotheticals
Rv2533c	nusB	down	34.9779	17.1862	0.491346	0.00472279	information pathways
Rv3400	Rv3400	down	65.0395	31.9091	0.490611	0.000251798	intermediary metabolism and respiration
Rv2677c	hemY	down	40.4884	19.8566	0.490428	0.00365435	intermediary metabolism and respiration
Rv0677c	mmpS5	down	1798.94	881.849	0.490205	8.27661e-17	cell wall and cell processes
Rv3600c	Rv3600c	down	173.287	84.9437	0.490191	2.16712e-06	conserved hypotheticals
Rv0496	Rv0496	down	92.6297	45.3324	0.489394	1.46911e-05	conserved hypotheticals
Rv2367c	Rv2367c	down	68.1482	33.3213	0.488954	0.000106167	conserved hypotheticals
Rv2678c	hemE	down	108.468	52.9518	0.488178	5.59396e-06	intermediary metabolism and respiration
Rv3582c	ispD	down	978.088	475.902	0.486564	1.28524e-15	intermediary metabolism and respiration
Rv0489	gpm1	down	63.853	31.0312	0.485978	0.000238033	intermediary metabolism and respiration
Rv1000c	Rv1000c	down	51.2894	24.89	0.485286	0.00110439	conserved hypotheticals
Rv0922	Rv0922	down	269.092	130.509	0.484998	3.80647e-10	insertion seqs and phages
Rv1649	pheS	down	49.2117	23.8542	0.484725	0.000688931	information pathways
Rv1475c	acn	down	336.854	163.232	0.48458	3.24038e-11	intermediary metabolism and respiration
Rv0341	iniB	down	1896.8	918.31	0.484136	8.24993e-17	cell wall and cell processes
Rv3248c	sahH	down	456.127	220.684	0.483821	2.06072e-12	intermediary metabolism and respiration
Rv1508c	Rv1508c	down	217.201	104.951	0.483196	3.23173e-09	cell wall and cell processes
Rv2112c	dop	down	191.101	92.3353	0.483175	5.49138e-07	intermediary metabolism and respiration
Rv2357c	glyS	down	72.3124	34.9222	0.482936	0.000103016	information pathways
Rv2623	TB31.7	down	2863.57	1381.36	0.48239	9.30109e-10	virulence, detoxification, adaptation
Rv1695	ppnK	down	57.6957	27.8226	0.48223	0.000279125	intermediary metabolism and respiration
Rv3603c	Rv3603c	down	305.131	146.966	0.481649	4.47312e-10	conserved hypotheticals
Rv1603	hisA	down	83.043	39.9249	0.480774	3.30049e-05	intermediary metabolism and respiration
Rv3894c	eccC2	down	166.809	80.1618	0.480562	7.05362e-06	cell wall and cell processes
Rv1376	Rv1376	down	54.4105	26.122	0.480092	0.000408087	conserved hypotheticals
Rv0184	Rv0184	down	37.9192	18.1577	0.478852	0.00404022	conserved hypotheticals
Rv3624c	hpt	down	72.089	34.4844	0.478358	6.84666e-05	intermediary metabolism and respiration
Rv0813c	Rv0813c	down	80.792	38.5732	0.477438	4.72463e-05	conserved hypotheticals
Rv2048c	pks12	down	729.751	348.248	0.477215	5.88682e-15	lipid metabolism
Rv0484c	Rv0484c	down	47.351	22.5937	0.477154	0.00123441	intermediary metabolism and respiration
Rv0192A	Rv0192A	down	155.103	73.9002	0.47646	5.02525e-08	cell wall and cell processes
Rv1436	gap	down	217.747	103.497	0.475308	2.63577e-09	intermediary metabolism and respiration
Rv0911	Rv0911	down	39.7713	18.8806	0.474729	0.0022916	conserved hypotheticals
Rv1208	gpgS	down	82.4202	39.0424	0.4737	0.000129219	intermediary metabolism and respiration
Rv0080	Rv0080	down	289.955	136.959	0.472344	4.39438e-11	conserved hypotheticals
Rv1901	cinA	down	121.433	57.3312	0.472121	4.67106e-07	virulence, detoxification, adaptation
Rv3476c	kgtP	down	79.0829	37.269	0.471265	3.29347e-05	cell wall and cell processes
Rv1446c	opcA	down	50.5146	23.8043	0.471237	0.000539493	intermediary metabolism and respiration
Rv1303	Rv1303	down	116.456	54.8248	0.470778	1.40825e-06	cell wall and cell processes
Rv3885c	eccE2	down	47.2336	22.2303	0.470646	0.00105218	cell wall and cell processes
Rv3509c	ilvX	down	70.6578	33.2117	0.470035	7.30373e-05	intermediary metabolism and respiration
Rv0020c	fhaA	down	638.355	299.176	0.468667	7.72796e-15	regulatory proteins
Rv1887	Rv1887	down	492.588	230.63	0.4682	9.66656e-14	conserved hypotheticals
Rv3303c	lpdA	down	65.7937	30.8043	0.468195	0.000107517	intermediary metabolism and respiration
Rv3708c	asd	down	117.719	55.0947	0.468018	6.98303e-07	intermediary metabolism and respiration
Rv2005c	Rv2005c	down	1059.18	495.293	0.467621	2.96347e-17	virulence, detoxification, adaptation
Rv1899c	lppD	down	303.94	141.904	0.466881	1.02514e-11	cell wall and cell processes
Rv3630	Rv3630	down	28.5362	13.3175	0.466687	0.00711733	cell wall and cell processes
Rv1483	fabG1	down	100.713	46.9478	0.466155	2.80676e-06	lipid metabolism
Rv2538c	aroB	down	84.4785	39.3537	0.465843	2.09919e-05	intermediary metabolism and respiration
Rv3273	Rv3273	down	220.528	102.628	0.465375	7.49911e-10	intermediary metabolism and respiration
Rv0814c	sseC2	down	100.438	46.7216	0.465177	4.0804e-06	intermediary metabolism and respiration
Rv0248c	Rv0248c	down	240.892	111.92	0.464605	1.61445e-10	intermediary metabolism and respiration
Rv2226	Rv2226	down	322.243	149.507	0.463958	7.46053e-06	conserved hypotheticals
Rv0682	rpsL	down	487.329	225.841	0.463426	1.12282e-07	information pathways
Rv0056	rplI	down	151.649	70.2645	0.463338	7.75019e-08	information pathways
Rv2006	otsB1	down	341.485	157.707	0.461827	1.76397e-12	virulence, detoxification, adaptation
Rv3044	fecB	down	246.995	113.573	0.459818	2.22348e-08	cell wall and cell processes
Rv3280	accD5	down	360.841	165.566	0.458834	1.17149e-12	lipid metabolism
Rv1378c	Rv1378c	down	98.1505	44.9735	0.45821	2.68008e-05	conserved hypotheticals
Rv0993	galU	down	203.298	93.1236	0.458066	1.57636e-09	intermediary metabolism and respiration
Rv2691	ceoB	down	84.9152	38.7787	0.456675	5.39049e-06	cell wall and cell processes
Rv3321c	Rv3321c	down	51.2148	23.3244	0.455423	0.000593765	virulence, detoxification, adaptation
Rv3855	ethR	down	262.654	119.58	0.455275	3.44911e-11	regulatory proteins
Rv0256c	PPE2	down	57.3561	26.1075	0.455182	0.000163122	PE/PPE
Rv2902c	rnhB	down	85.7008	39.0094	0.455182	5.20701e-06	information pathways
Rv0544c	Rv0544c	down	60.7098	27.6003	0.454626	6.1976e-05	cell wall and cell processes
Rv1870c	Rv1870c	down	302.291	137.316	0.454251	6.69155e-12	conserved hypotheticals
Rv0537c	Rv0537c	down	107.406	48.7235	0.453639	1.12975e-06	cell wall and cell processes
Rv2858c	aldC	down	49.0954	22.2694	0.453595	0.00154426	intermediary metabolism and respiration
Rv3794	embA	down	70.4524	31.8907	0.452656	2.62206e-05	cell wall and cell processes
Rv0823c	Rv0823c	down	437.311	197.26	0.451075	1.14218e-10	regulatory proteins
Rv0658c	Rv0658c	down	31.4893	14.1792	0.450287	0.00449012	cell wall and cell processes
Rv2181	Rv2181	down	140.501	63.2639	0.450272	4.17084e-08	cell wall and cell processes
Rv0646c	lipG	down	54.3302	24.4583	0.450179	0.000140166	intermediary metabolism and respiration
Rv0910	Rv0910	down	74.0693	33.3275	0.44995	1.8765e-05	conserved hypotheticals
Rv1737c	narK2	down	916.945	412.033	0.449354	6.88445e-14	cell wall and cell processes
Rv3389c	htdY	down	219.39	98.5609	0.449249	6.6774e-11	intermediary metabolism and respiration
Rv3403c	Rv3403c	down	86.1285	38.6146	0.448337	4.81136e-06	conserved hypotheticals
Rv3133c	devR	down	1277.47	572.609	0.448238	2.50014e-07	regulatory proteins
Rv1361c	PPE19	down	438.289	196.156	0.44755	1.69085e-14	PE/PPE
Rv0443	Rv0443	down	231.183	103.459	0.447518	9.9237e-11	conserved hypotheticals
Rv0429c	def	down	27.4953	12.2916	0.447045	0.00664481	information pathways
Rv3104c	Rv3104c	down	86.5024	38.6415	0.44671	3.98755e-06	cell wall and cell processes
Rv2465c	rpiB	down	50.831	22.6643	0.445875	0.000286886	intermediary metabolism and respiration
Rv1881c	lppE	down	36.8236	16.3804	0.444835	0.00112905	cell wall and cell processes
Rv0606	Rv0606	down	56.0786	24.9299	0.444552	0.000114175	insertion seqs and phages
Rv1746	pknF	down	60.6038	26.8964	0.443807	6.65594e-05	regulatory proteins
Rv0683	rpsG	down	269.515	119.606	0.443783	9.37285e-12	information pathways
Rv0451c	mmpS4	down	154.293	68.4704	0.443769	3.92767e-09	cell wall and cell processes
Rv2275	Rv2275	down	48.6613	21.5825	0.443524	0.000311603	conserved hypotheticals
Rv0617	Rv0617	down	39.6269	17.5742	0.443492	0.0014013	virulence, detoxification, adaptation
Rv3681c	whiB4	down	175.678	77.8794	0.443307	2.04516e-09	regulatory proteins
Rv2084	Rv2084	down	44.9326	19.8835	0.442518	0.000785695	unknown
Rv2200c	ctaC	down	425.794	187.992	0.44151	3.72993e-12	intermediary metabolism and respiration
Rv1345	mbtM	down	63.1788	27.8372	0.440609	5.60254e-05	lipid metabolism
Rv2462c	tig	down	253.811	111.819	0.440561	7.58183e-12	cell wall and cell processes
Rv3158	nuoN	down	228.048	100.422	0.440354	3.43295e-11	intermediary metabolism and respiration
Rv2838c	rbfA	down	130.326	57.3273	0.439878	3.80247e-08	information pathways
Rv2225	panB	down	397.916	174.98	0.43974	1.9385e-14	intermediary metabolism and respiration
Rv2239c	Rv2239c	down	171.164	75.1798	0.439226	1.00487e-09	conserved hypotheticals
Rv0280	PPE3	down	395.509	173.62	0.438977	4.92585e-15	PE/PPE
Rv0357c	purA	down	67.5756	29.5461	0.437231	2.53388e-05	intermediary metabolism and respiration
Rv3671c	Rv3671c	down	86.6254	37.8464	0.436897	1.24515e-06	intermediary metabolism and respiration
Rv1306	atpF	down	137.68	59.9977	0.435777	1.46504e-07	intermediary metabolism and respiration
Rv2171	lppM	down	32.2813	14.0673	0.435772	0.00152938	cell wall and cell processes
Rv0931c	pknD	down	690.883	300.551	0.435025	2.98775e-18	regulatory proteins
Rv1340	rphA	down	93.4979	40.621	0.434459	7.99932e-07	information pathways
Rv0062	celA1	down	30.0574	13.0537	0.434294	0.00381487	intermediary metabolism and respiration
Rv2431c	PE25	down	267.585	116.177	0.43417	2.85843e-08	PE/PPE
Rv2971	Rv2971	down	164.707	71.3693	0.433311	3.68636e-10	intermediary metabolism and respiration
Rv0892	Rv0892	down	66.1818	28.6514	0.432919	9.50531e-06	intermediary metabolism and respiration
Rv0647c	Rv0647c	down	165.526	71.5127	0.432034	8.18499e-10	conserved hypotheticals
Rv3329	Rv3329	down	79.8363	34.4407	0.431391	2.89789e-06	intermediary metabolism and respiration
Rv2957	Rv2957	down	44.8759	19.3583	0.431373	0.000312921	intermediary metabolism and respiration
Rv1201c	dapD	down	124.779	53.7507	0.430768	7.44706e-08	intermediary metabolism and respiration
Rv0774c	Rv0774c	down	58.6739	25.2496	0.430338	5.30237e-05	cell wall and cell processes
Rv2393	che1	down	118.82	51.1179	0.430213	9.95656e-08	intermediary metabolism and respiration
Rv2220	glnA1	down	629.323	270.382	0.429639	5.46941e-18	intermediary metabolism and respiration
Rv1341	Rv1341	down	24.5379	10.5306	0.429154	0.00833163	conserved hypotheticals
Rv0192	Rv0192	down	288.997	123.795	0.428362	1.33921e-13	conserved hypotheticals
Rv0634B	rpmG2	down	118.65	50.8027	0.428172	2.56995e-08	information pathways
Rv3722c	Rv3722c	down	346.842	148.495	0.428135	1.15735e-14	conserved hypotheticals
Rv3790	dprE1	down	79.3908	33.9424	0.427535	5.08164e-06	lipid metabolism
Rv2959c	Rv2959c	down	37.4383	15.9817	0.426883	0.000632269	intermediary metabolism and respiration
Rv3887c	eccD2	down	110.621	47.1686	0.426396	8.94541e-08	cell wall and cell processes
Rv0342	iniA	down	783.443	333.827	0.426103	1.91133e-19	cell wall and cell processes
Rv1232c	Rv1232c	down	138.275	58.8845	0.42585	1.08828e-08	conserved hypotheticals
Rv0485	Rv0485	down	781.735	332.46	0.425284	2.69383e-06	regulatory proteins
Rv1689	tyrS	down	76.0306	32.2832	0.424608	5.07624e-06	information pathways
Rv1074c	fadA3	down	491.258	208.461	0.424342	1.02999e-16	lipid metabolism
Rv0935	pstC1	down	58.5701	24.8447	0.424189	5.5682e-05	cell wall and cell processes
Rv2398c	cysW	down	75.6369	32.0839	0.424183	0.00186001	cell wall and cell processes
Rv2366c	Rv2366c	down	105.307	44.6347	0.423851	1.02797e-07	cell wall and cell processes
Rv0824c	desA1	down	2920.78	1234.89	0.422795	1.12238e-11	lipid metabolism
Rv1464	csd	down	327.317	138.337	0.42264	2.8681e-14	intermediary metabolism and respiration
Rv3194c	Rv3194c	down	68.2359	28.8339	0.422561	7.21782e-06	cell wall and cell processes
Rv0289	espG3	down	665.228	280.724	0.421997	5.13337e-19	cell wall and cell processes
Rv2271	Rv2271	down	39.4314	16.6235	0.42158	0.000629688	conserved hypotheticals
Rv0019c	fhaB	down	80.527	33.9401	0.421475	2.39562e-06	regulatory proteins
Rv1630	rpsA	down	1054.3	443.84	0.420979	1.38458e-16	information pathways
Rv0236c	aftD	down	90.8438	38.2412	0.420955	5.56628e-07	cell wall and cell processes
Rv3809c	glf	down	331.696	139.354	0.420125	9.85852e-15	cell wall and cell processes
Rv0505c	serB1	down	190.543	79.9479	0.41958	2.1795e-11	intermediary metabolism and respiration
Rv0542c	menE	down	41.2889	17.3043	0.419103	0.000343756	intermediary metabolism and respiration
Rv0087	hycE	down	56.8984	23.8419	0.419026	8.54962e-05	intermediary metabolism and respiration
Rv1309	atpG	down	153.732	64.3273	0.418439	9.16598e-10	intermediary metabolism and respiration
Rv1448c	tal	down	186.197	77.7651	0.417651	7.19003e-11	intermediary metabolism and respiration
Rv2475c	Rv2475c	down	44.4536	18.5525	0.417345	0.000192443	conserved hypotheticals
Rv0435c	Rv0435c	down	63.6532	26.5537	0.417162	1.9191e-05	cell wall and cell processes
Rv0500	proC	down	44.9922	18.679	0.415161	0.000211332	intermediary metabolism and respiration
Rv2846c	efpA	down	3208.52	1330.34	0.414629	9.5747e-07	cell wall and cell processes
Rv1078	pra	down	332.203	137.609	0.414233	4.78997e-15	conserved hypotheticals
Rv0773c	ggtA	down	55.882	23.1189	0.41371	5.66119e-05	intermediary metabolism and respiration
Rv1445c	devB	down	44.556	18.4175	0.413357	0.000120591	intermediary metabolism and respiration
Rv1007c	metS	down	65.4894	26.9792	0.411964	1.12452e-05	information pathways
Rv0247c	Rv0247c	down	106.596	43.9124	0.411953	2.66115e-08	intermediary metabolism and respiration
Rv3803c	fbpD	down	226.3	93.1136	0.41146	7.1335e-11	lipid metabolism
Rv1259	udgB	down	38.1403	15.6743	0.410964	0.000448341	information pathways
Rv2397c	cysA1	down	51.5416	21.1317	0.409992	6.11348e-05	cell wall and cell processes
Rv3199c	nudC	down	32.3198	13.2424	0.40973	0.00166099	intermediary metabolism and respiration
Rv2684	arsA	down	65.6174	26.8382	0.40901	1.02706e-05	cell wall and cell processes
Rv2613c	Rv2613c	down	30.224	12.3392	0.408259	0.00253856	lipid metabolism
Rv2186c	Rv2186c	down	47.1887	19.244	0.407811	0.000102375	conserved hypotheticals
Rv1298	rpmE	down	835.642	340.326	0.407263	8.5103e-09	information pathways
Rv2213	pepB	down	93.5479	37.9522	0.405698	1.90526e-07	intermediary metabolism and respiration
Rv0798c	cfp29	down	45.7457	18.4528	0.403378	6.9683e-05	virulence, detoxification, adaptation
Rv0734	mapA	down	54.9705	22.1598	0.403121	3.50855e-05	intermediary metabolism and respiration
Rv3421c	Rv3421c	down	24.2836	9.78074	0.402772	0.00712856	conserved hypotheticals
Rv2929	Rv2929	down	43.9948	17.693	0.402161	0.000194832	conserved hypotheticals
Rv1408	rpe	down	71.591	28.7426	0.401484	3.51068e-06	intermediary metabolism and respiration
Rv3282	Rv3282	down	37.3655	14.9866	0.401082	0.000492457	conserved hypotheticals
Rv1097c	Rv1097c	down	65.9831	26.4602	0.401015	3.24811e-06	cell wall and cell processes
Rv0282	eccA3	down	757.277	303.652	0.400978	5.61752e-22	cell wall and cell processes
Rv0381c	Rv0381c	down	24.2686	9.71634	0.400367	0.00493145	conserved hypotheticals
Rv0010c	Rv0010c	down	40.9479	16.3574	0.39947	0.000207723	cell wall and cell processes
Rv2215	dlaT	down	287.485	114.82	0.399396	3.64674e-15	intermediary metabolism and respiration
Rv2930	fadD26	down	531.072	212.044	0.399275	1.50023e-19	lipid metabolism
Rv0002	dnaN	down	206.146	82.0257	0.3979	1.39005e-12	information pathways
Rv2587c	secD	down	352.19	140.104	0.397809	1.26004e-16	cell wall and cell processes
Rv3862c	whiB6	down	55.1682	21.9252	0.397424	0.00141945	regulatory proteins
Rv1642	rpmI	down	205.05	81.4284	0.397115	6.13043e-13	information pathways
Rv0700	rpsJ	down	582.819	231.135	0.396581	1.06897e-20	information pathways
Rv3074	Rv3074	down	108.932	43.1995	0.396573	2.1163e-08	conserved hypotheticals
Rv2701c	suhB	down	19.2914	7.63167	0.3956	0.0085706	virulence, detoxification, adaptation
Rv2903c	lepB	down	262.427	103.48	0.394319	5.36402e-15	cell wall and cell processes
Rv2582	ppiB	down	52.68	20.7352	0.393608	1.1876e-05	information pathways
Rv3274c	fadE25	down	167.177	65.7625	0.39337	1.03116e-11	lipid metabolism
Rv0864	moaC2	down	185.097	72.6398	0.392442	1.34066e-11	intermediary metabolism and respiration
Rv1312	Rv1312	down	75.5505	29.6335	0.392235	7.04085e-07	cell wall and cell processes
Rv3001c	ilvC	down	290.014	113.462	0.391231	1.20091e-07	intermediary metabolism and respiration
Rv0867c	rpfA	down	90.3748	35.3423	0.391064	0.0019171	cell wall and cell processes
Rv3800c	pks13	down	2488.41	972.431	0.390784	1.09805e-28	lipid metabolism
Rv2420c	Rv2420c	down	21.2227	8.29182	0.390705	0.00967046	conserved hypotheticals
Rv3709c	ask	down	308.444	120.477	0.390596	1.89448e-16	intermediary metabolism and respiration
Rv0007	Rv0007	down	203.34	79.3376	0.390173	2.38459e-13	cell wall and cell processes
Rv0819	mshD	down	57.0118	22.2365	0.390032	8.63758e-06	intermediary metabolism and respiration
Rv1322A	Rv1322A	down	952.164	371.358	0.390015	3.16364e-24	conserved hypotheticals
Rv0225	Rv0225	down	72.2096	28.1009	0.389157	9.16819e-07	cell wall and cell processes
Rv0265c	Rv0265c	down	54.0823	21.032	0.388889	1.30021e-05	cell wall and cell processes
Rv1882c	Rv1882c	down	175.68	68.2128	0.388279	1.89514e-12	intermediary metabolism and respiration
Rv1462	Rv1462	down	387.346	150.316	0.388067	2.65463e-18	conserved hypotheticals
Rv3465	rmlC	down	83.7277	32.4864	0.388001	2.36566e-07	intermediary metabolism and respiration
Rv1156	Rv1156	down	330.702	128.179	0.387597	5.32214e-17	conserved hypotheticals
Rv2192c	trpD	down	36.0563	13.9653	0.387321	0.000336296	intermediary metabolism and respiration
Rv0298	Rv0298	down	446.278	172.679	0.386931	5.20981e-20	conserved hypotheticals
Rv0486	mshA	down	205.698	79.4925	0.386453	3.69973e-13	intermediary metabolism and respiration
Rv1451	ctaB	down	497.32	192.159	0.386389	2.38367e-20	intermediary metabolism and respiration
Rv2207	cobT	down	31.3238	12.09	0.385969	0.0010223	intermediary metabolism and respiration
Rv3230c	Rv3230c	down	997.215	384.782	0.385857	1.55772e-14	intermediary metabolism and respiration
Rv3401	Rv3401	down	176.116	67.9468	0.385807	3.00381e-12	intermediary metabolism and respiration
Rv2553c	Rv2553c	down	120.425	46.3767	0.385107	1.47854e-09	cell wall and cell processes
Rv1387	PPE20	down	307.055	118.212	0.384987	5.52829e-17	PE/PPE
Rv0186A	mymT	down	364.493	140.072	0.384293	1.37317e-14	virulence, detoxification, adaptation
Rv3585	radA	down	69.9311	26.8259	0.383604	1.02115e-06	information pathways
Rv2400c	subI	down	146.522	56.1972	0.38354	0.0002679	cell wall and cell processes
Rv2881c	cdsA	down	147.678	56.5315	0.382803	3.50082e-11	lipid metabolism
Rv1140	Rv1140	down	74.4346	28.4352	0.382015	2.91427e-07	cell wall and cell processes
Rv3276c	purK	down	52.136	19.9149	0.38198	1.14533e-05	intermediary metabolism and respiration
Rv2854	Rv2854	down	39.3172	14.995	0.381386	0.000187569	conserved hypotheticals
Rv2783c	gpsI	down	558.915	213.066	0.381214	8.94339e-22	information pathways
Rv0449c	Rv0449c	down	54.0448	20.5873	0.380931	2.03762e-05	conserved hypotheticals
Rv3201c	Rv3201c	down	34.7021	13.2155	0.380828	0.000494529	information pathways
Rv0803	purL	down	122.948	46.7094	0.379912	5.43827e-10	intermediary metabolism and respiration
Rv1604	impA	down	71.5664	27.1847	0.379853	9.85289e-07	intermediary metabolism and respiration
Rv3419c	gcp	down	72.5432	27.5481	0.379748	8.53405e-07	intermediary metabolism and respiration
Rv3783	rfbD	down	99.1326	37.6302	0.379594	1.04653e-06	cell wall and cell processes
Rv1143	mcr	down	40.8209	15.4773	0.37915	7.72153e-05	lipid metabolism
Rv2047c	Rv2047c	down	67.2792	25.5072	0.379124	1.195e-06	conserved hypotheticals
Rv2848c	cobB	down	31.5717	11.9674	0.379053	0.000900668	intermediary metabolism and respiration
Rv2883c	pyrH	down	210.711	79.8382	0.378899	5.08247e-14	intermediary metabolism and respiration
Rv2923c	Rv2923c	down	24.6235	9.31766	0.378404	0.0029455	conserved hypotheticals
Rv1427c	fadD12	down	55.135	20.8618	0.378376	5.18055e-06	lipid metabolism
Rv2909c	rpsP	down	124.316	46.8673	0.377002	3.08723e-10	information pathways
Rv3221A	rshA	down	124.044	46.7323	0.37674	2.27025e-10	information pathways
Rv2031c	hspX	down	10338	3893.15	0.376587	9.52009e-16	virulence, detoxification, adaptation
Rv2784c	lppU	down	85.502	32.1667	0.37621	5.53323e-08	cell wall and cell processes
Rv2128	Rv2128	down	44.0604	16.5591	0.375826	4.41834e-05	cell wall and cell processes
Rv2949c	Rv2949c	down	393.763	147.888	0.375576	1.51737e-19	intermediary metabolism and respiration
Rv0339c	Rv0339c	down	61.8546	23.2125	0.375275	3.21267e-05	regulatory proteins
Rv2928	tesA	down	94.5568	35.4772	0.375195	3.79305e-05	lipid metabolism
Rv3202c	Rv3202c	down	40.1806	15.0679	0.375004	0.000164456	information pathways
Rv3075c	Rv3075c	down	270.215	101.31	0.374923	6.95392e-16	conserved hypotheticals
Rv1289	Rv1289	down	101.179	37.9276	0.374858	3.12945e-09	conserved hypotheticals
Rv0379	secE2	down	132.374	49.606	0.37474	9.72418e-11	cell wall and cell processes
Rv3272	Rv3272	down	176.432	65.9181	0.373618	5.89646e-13	conserved hypotheticals
Rv0103c	ctpB	down	171.089	63.8933	0.373451	1.44968e-11	cell wall and cell processes
Rv3852	hns	down	147.878	55.1737	0.373102	1.19956e-11	information pathways
Rv1045	Rv1045	down	46.7238	17.4308	0.373061	3.44219e-05	conserved hypotheticals
Rv0445c	sigK	down	84.566	31.5188	0.372713	4.44042e-08	information pathways
Rv3396c	guaA	down	131.528	48.9918	0.372482	7.11462e-11	intermediary metabolism and respiration
Rv1092c	coaA	down	56.456	21.0028	0.372021	2.61119e-06	intermediary metabolism and respiration
Rv0799c	Rv0799c	down	54.2789	20.1242	0.370756	8.53464e-06	conserved hypotheticals
Rv2942	mmpL7	down	646.535	239.591	0.370578	1.19465e-23	cell wall and cell processes
Rv3404c	Rv3404c	down	54.9545	20.3488	0.370285	4.14613e-06	conserved hypotheticals
Rv0637	hadC	down	116.363	43.0445	0.369916	2.2478e-10	intermediary metabolism and respiration
Rv3584	lpqE	down	271.482	100.326	0.369548	1.35881e-16	cell wall and cell processes
Rv1481	Rv1481	down	170.965	63.1205	0.369202	6.31421e-13	cell wall and cell processes
Rv0018c	pstP	down	174.601	64.3625	0.368625	5.42974e-13	regulatory proteins
Rv0006	gyrA	down	1267.88	467.208	0.368496	6.61312e-29	information pathways
Rv0509	hemA	down	629.608	231.83	0.368214	1.25014e-23	intermediary metabolism and respiration
Rv0054	ssb	down	161.741	59.5285	0.368047	1.0867e-12	information pathways
Rv1447c	zwf2	down	131.73	48.4682	0.367936	3.32518e-11	intermediary metabolism and respiration
Rv2981c	ddlA	down	69.1231	25.4114	0.367625	5.51834e-07	cell wall and cell processes
Rv2908c	Rv2908c	down	60.728	22.2924	0.367087	2.04204e-06	conserved hypotheticals
Rv1079	metB	down	105.853	38.8285	0.366816	1.8787e-09	intermediary metabolism and respiration
Rv3853	rraA	down	59.7765	21.9167	0.366644	1.41708e-06	regulatory proteins
Rv0047c	Rv0047c	down	818.123	299.583	0.366183	4.82852e-18	conserved hypotheticals
Rv1010	ksgA	down	57.0832	20.8595	0.365422	4.12302e-06	information pathways
Rv2412	rpsT	down	504.969	184.49	0.365349	5.46092e-07	information pathways
Rv2334	cysK1	down	132.864	48.4996	0.365032	1.46386e-11	intermediary metabolism and respiration
Rv3002c	ilvN	down	137.957	50.2914	0.364543	2.54852e-08	intermediary metabolism and respiration
Rv2859c	Rv2859c	down	32.6362	11.8845	0.364152	0.000338201	intermediary metabolism and respiration
Rv2795c	Rv2795c	down	110.873	40.3673	0.364084	7.55044e-09	conserved hypotheticals
Rv1006	Rv1006	down	379.79	138.131	0.363703	7.52261e-16	conserved hypotheticals
Rv0681	Rv0681	down	106.095	38.5295	0.36316	1.5868e-09	regulatory proteins
Rv2991	Rv2991	down	24.8972	9.04163	0.363159	0.0016872	conserved hypotheticals
Rv1837c	glcB	down	572.145	207.288	0.3623	6.8409e-24	intermediary metabolism and respiration
Rv3030	Rv3030	down	67.2078	24.338	0.36213	4.67106e-07	conserved hypotheticals
Rv2391	sirA	down	617.25	222.468	0.360418	4.86231e-18	intermediary metabolism and respiration
Rv0023	Rv0023	down	17.5173	6.31296	0.360385	0.00773966	regulatory proteins
Rv1605	hisF	down	74.6946	26.8673	0.359695	6.80878e-08	intermediary metabolism and respiration
Rv1626	Rv1626	down	179.198	64.4231	0.359507	1.01008e-13	regulatory proteins
Rv0545c	pitA	down	346.292	124.348	0.359084	8.34175e-20	cell wall and cell processes
Rv2882c	frr	down	233.747	83.8894	0.35889	2.0961e-16	information pathways
Rv1173	fbiC	down	287.148	102.991	0.358669	4.27697e-15	intermediary metabolism and respiration
Rv1002c	Rv1002c	down	50.3062	18.0334	0.358473	1.07423e-05	cell wall and cell processes
Rv1400c	lipI	down	59.5147	21.2934	0.357784	1.74868e-06	intermediary metabolism and respiration
Rv1297	rho	down	2578.46	921.851	0.357519	1.15649e-28	information pathways
Rv0021c	Rv0021c	down	28.066	9.98236	0.355674	0.000925749	conserved hypotheticals
Rv0283	eccB3	down	390.204	138.299	0.354427	3.03986e-21	cell wall and cell processes
Rv2586c	secF	down	215.235	76.116	0.353641	1.26655e-15	cell wall and cell processes
Rv2609c	Rv2609c	down	42.9788	15.1882	0.353389	2.53388e-05	cell wall and cell processes
Rv1643	rplT	down	510.551	180.23	0.353011	3.03702e-24	information pathways
Rv1071c	echA9	down	79.1207	27.808	0.351463	2.54852e-08	lipid metabolism
Rv1650	pheT	down	73.8981	25.9266	0.350842	1.02616e-07	information pathways
Rv0446c	Rv0446c	down	37.0266	12.9893	0.350811	5.77887e-05	cell wall and cell processes
Rv0950c	Rv0950c	down	66.0473	23.0898	0.349595	2.91427e-07	conserved hypotheticals
Rv1485	hemZ	down	19.3609	6.76762	0.349551	0.00606111	intermediary metabolism and respiration
Rv0701	rplC	down	903.779	315.835	0.349461	3.62386e-29	information pathways
Rv2746c	pgsA3	down	29.3635	10.2584	0.349358	0.000662894	lipid metabolism
Rv3139	fadE24	down	371.444	129.328	0.348177	3.18247e-06	lipid metabolism
Rv2240c	Rv2240c	down	33.329	11.6001	0.348048	0.00387417	conserved hypotheticals
Rv3281	accE5	down	98.6275	34.3181	0.347956	6.77619e-10	lipid metabolism
Rv3918c	parA	down	134.698	46.6097	0.346032	2.62306e-12	cell wall and cell processes
Rv1263	amiB2	down	19.5832	6.76762	0.345584	0.00522103	intermediary metabolism and respiration
Rv0299	Rv0299	down	106.61	36.8374	0.345534	1.04588e-07	conserved hypotheticals
Rv1751	Rv1751	down	169.331	58.4068	0.344928	3.0032e-14	intermediary metabolism and respiration
Rv0343	iniC	down	172.711	59.3851	0.343842	1.58755e-13	cell wall and cell processes
Rv3153	nuoI	down	101.814	34.9843	0.343609	4.99653e-07	intermediary metabolism and respiration
Rv2837c	Rv2837c	down	201.214	69.106	0.343446	3.46464e-09	conserved hypotheticals
Rv0532	PE_PGRS6	down	42.0124	14.42	0.343232	2.82197e-05	PE/PPE
Rv3277	Rv3277	down	282.686	96.8305	0.342537	1.41714e-18	cell wall and cell processes
Rv0352	dnaJ1	down	366.904	125.602	0.342331	9.2851e-16	virulence, detoxification, adaptation
Rv0667	rpoB	down	4572.87	1558.67	0.340852	5.06841e-39	information pathways
Rv1107c	xseB	down	61.79	21.0588	0.340813	2.19482e-07	information pathways
Rv0285	PE5	down	37.5931	12.7961	0.340385	4.35784e-05	PE/PPE
Rv0061c	Rv0061c	down	400.446	136.257	0.340263	7.26022e-14	conserved hypotheticals
Rv1836c	Rv1836c	down	305.989	104.067	0.340102	5.49996e-20	conserved hypotheticals
Rv2938	drrC	down	162.577	55.2319	0.339729	5.98292e-14	cell wall and cell processes
Rv3247c	tmk	down	22.7318	7.68765	0.33819	0.00176212	intermediary metabolism and respiration
Rv2719c	Rv2719c	down	24.9346	8.42904	0.338046	0.000702297	cell wall and cell processes
Rv0820	phoT	down	59.5054	20.0184	0.336414	5.38851e-06	cell wall and cell processes
Rv2007c	fdxA	down	3138.98	1055.11	0.336133	2.92683e-39	intermediary metabolism and respiration
Rv3742c	Rv3742c	down	34.7492	11.6622	0.335611	0.000134188	intermediary metabolism and respiration
Rv2554c	Rv2554c	down	34.1645	11.4422	0.334914	9.16406e-05	conserved hypotheticals
Rv1099c	glpX	down	103.224	34.5404	0.334614	1.19109e-10	intermediary metabolism and respiration
Rv2258c	Rv2258c	down	84.6363	28.3064	0.334447	3.2324e-09	regulatory proteins
Rv0974c	accD2	down	50.4878	16.8374	0.333494	2.93528e-06	lipid metabolism
Rv0639	nusG	down	507.501	169.134	0.333268	4.41377e-16	information pathways
Rv0237	lpqI	down	36.4997	12.1483	0.332832	3.34949e-05	cell wall and cell processes
Rv2061c	Rv2061c	down	52.6971	17.4998	0.332083	1.30304e-06	conserved hypotheticals
Rv2626c	hrp1	down	1849.77	612.661	0.331209	7.38134e-31	conserved hypotheticals
Rv3678c	Rv3678c	down	109.788	36.2746	0.330407	2.5588e-11	conserved hypotheticals
Rv0014c	pknB	down	220.382	72.6528	0.329668	6.85522e-18	regulatory proteins
Rv3602c	panC	down	414.994	136.413	0.328712	1.9226e-24	intermediary metabolism and respiration
Rv1466	Rv1466	down	188.951	61.9604	0.327918	5.28057e-08	conserved hypotheticals
Rv3460c	rpsM	down	419.496	137.281	0.327253	5.16251e-25	information pathways
Rv3213c	Rv3213c	down	225.063	73.6472	0.327229	3.30207e-18	cell wall and cell processes
Rv1382	Rv1382	down	50.6748	16.5506	0.326605	1.02115e-06	cell wall and cell processes
Rv2216	Rv2216	down	89.1165	28.8983	0.324275	5.03347e-10	conserved hypotheticals
Rv0858c	dapC	down	20.3537	6.59741	0.324138	0.00200891	intermediary metabolism and respiration
Rv0717	rpsN1	down	196.995	63.8273	0.324004	1.20481e-12	information pathways
Rv1569	bioF1	down	32.1136	10.381	0.32326	0.00187005	intermediary metabolism and respiration
Rv0226c	Rv0226c	down	20.9983	6.77605	0.322694	0.00229767	cell wall and cell processes
Rv2630	Rv2630	down	416.457	134.359	0.322623	2.81798e-17	conserved hypotheticals
Rv1244	lpqZ	down	42.9221	13.6809	0.318738	4.54731e-06	cell wall and cell processes
Rv3464	rmlB	down	183.989	58.6185	0.318598	8.24993e-17	intermediary metabolism and respiration
Rv1108c	xseA	down	151.282	48.1423	0.318229	9.14415e-15	information pathways
Rv2467	pepN	down	157.16	49.9862	0.318059	4.42593e-15	intermediary metabolism and respiration
Rv0889c	citA	down	125.756	39.8796	0.317118	4.37816e-13	intermediary metabolism and respiration
Rv0418	lpqL	down	87.2387	27.6025	0.316403	2.41321e-10	cell wall and cell processes
Rv2214c	ephD	down	215.292	68.0711	0.316181	1.67972e-18	virulence, detoxification, adaptation
Rv0055	rpsR1	down	134.041	42.3568	0.315999	3.11319e-10	information pathways
Rv1463	Rv1463	down	456.925	143.521	0.314101	6.06944e-24	cell wall and cell processes
Rv3677c	Rv3677c	down	89.1444	27.9675	0.313733	5.65264e-10	intermediary metabolism and respiration
Rv2062c	cobN	down	112.004	35.1138	0.313505	2.30372e-11	intermediary metabolism and respiration
Rv2430c	PPE41	down	803.719	251.473	0.312887	1.40801e-33	PE/PPE
Rv3672c	Rv3672c	down	56.8513	17.7842	0.31282	1.92438e-07	conserved hypotheticals
Rv0510	hemC	down	1137.46	355.129	0.312213	7.18261e-25	intermediary metabolism and respiration
Rv0684	fusA1	down	1162.66	362.671	0.311931	6.45118e-37	information pathways
Rv3443c	rplM	down	153.34	47.3511	0.308798	1.11269e-10	information pathways
Rv1747	Rv1747	down	419.48	129.417	0.308516	5.64389e-27	cell wall and cell processes
Rv3854c	ethA	down	3920.44	1209.06	0.3084	4.97796e-46	intermediary metabolism and respiration
Rv1144	Rv1144	down	14.3741	4.42536	0.307871	0.00577925	intermediary metabolism and respiration
Rv2276	cyp121	down	59.7948	18.3761	0.30732	5.53323e-08	intermediary metabolism and respiration
Rv1016c	lpqT	down	29.5358	9.05619	0.306618	0.000990811	cell wall and cell processes
Rv2347c	esxP	down	579.455	177.642	0.306568	2.1804e-31	cell wall and cell processes
Rv2392	cysH	down	122.878	37.6447	0.306358	9.69505e-14	intermediary metabolism and respiration
Rv0815c	cysA2	down	403.164	123.315	0.305868	3.63171e-27	intermediary metabolism and respiration
Rv0200	Rv0200	down	33.1053	10.1234	0.305795	4.62091e-05	cell wall and cell processes
Rv0685	tuf	down	799.743	244.302	0.305476	4.81399e-33	information pathways
Rv1980c	mpt64	down	417.654	127.567	0.305436	3.55216e-27	cell wall and cell processes
Rv1409	ribG	down	104.943	32.0486	0.30539	2.41491e-09	intermediary metabolism and respiration
Rv0444c	rskA	down	83.6309	25.5133	0.30507	2.20174e-10	information pathways
Rv1610	Rv1610	down	32.6148	9.91796	0.304094	3.84922e-05	cell wall and cell processes
Rv0338c	Rv0338c	down	557.36	169.344	0.303833	4.92692e-31	intermediary metabolism and respiration
Rv0053	rpsF	down	114.118	34.6692	0.303802	6.73989e-11	information pathways
Rv3340	metC	down	384.926	116.876	0.303634	1.92168e-26	intermediary metabolism and respiration
Rv0976c	Rv0976c	down	37.653	11.3923	0.30256	1.95613e-05	conserved hypotheticals
Rv3920c	Rv3920c	down	64.7206	19.5722	0.30241	1.23777e-08	conserved hypotheticals
Rv3155	nuoK	down	31.1751	9.42575	0.302349	9.62185e-05	intermediary metabolism and respiration
Rv1094	desA2	down	2062.65	621.513	0.301318	3.01269e-17	lipid metabolism
Rv0865	mog	down	34.3504	10.3251	0.300581	1.97925e-05	intermediary metabolism and respiration
Rv3037c	Rv3037c	down	21.1286	6.32525	0.29937	0.00126245	conserved hypotheticals
Rv3678A	Rv3678A	down	209.244	62.5477	0.298922	6.75828e-19	conserved hypotheticals
Rv2139	pyrD	down	43.8539	13.0722	0.298085	1.57622e-06	intermediary metabolism and respiration
Rv3335c	Rv3335c	down	33.771	10.0613	0.297928	2.89996e-05	cell wall and cell processes
Rv2193	ctaE	down	484.263	144.253	0.297881	2.85917e-30	intermediary metabolism and respiration
Rv1507c	Rv1507c	down	74.2212	22.0555	0.297159	1.66e-09	conserved hypotheticals
Rv0512	hemB	down	191.209	56.8014	0.297064	2.4777e-18	intermediary metabolism and respiration
Rv0640	rplK	down	583.624	173.051	0.296511	3.72843e-32	information pathways
Rv0973c	accA2	down	53.0798	15.7387	0.29651	1.93299e-07	lipid metabolism
Rv3146	nuoB	down	101.481	30.0782	0.296391	1.26648e-12	intermediary metabolism and respiration
Rv3922c	Rv3922c	down	104.613	30.9645	0.295992	2.33064e-12	virulence, detoxification, adaptation
Rv3200c	Rv3200c	down	76.2122	22.55	0.295885	8.18499e-10	cell wall and cell processes
Rv2394	ggtB	down	165.874	49.0701	0.295827	7.424e-17	intermediary metabolism and respiration
Rv3117	cysA3	down	395.92	117.107	0.295783	1.00914e-27	intermediary metabolism and respiration
Rv1480	Rv1480	down	114.721	33.8404	0.29498	1.81011e-13	conserved hypotheticals
Rv3772	hisC2	down	46.5059	13.5874	0.292165	9.7242e-07	intermediary metabolism and respiration
Rv1869c	Rv1869c	down	265.327	77.4707	0.291982	3.35512e-23	intermediary metabolism and respiration
Rv3265c	wbbL1	down	66.7961	19.4994	0.291924	2.18001e-09	cell wall and cell processes
Rv2127	ansP1	down	264.405	76.98	0.291145	3.56857e-22	cell wall and cell processes
Rv3459c	rpsK	down	335.233	97.3971	0.290535	1.91678e-26	information pathways
Rv0015c	pknA	down	156.543	45.324	0.289531	3.58114e-17	regulatory proteins
Rv3093c	Rv3093c	down	28.6786	8.29182	0.289129	0.000119052	intermediary metabolism and respiration
Rv0975c	fadE13	down	21.5499	6.20715	0.288037	0.000603364	lipid metabolism
Rv3150	nuoF	down	190.493	54.8148	0.287753	6.5394e-18	intermediary metabolism and respiration
Rv2203	Rv2203	down	73.5149	21.1048	0.287082	6.26341e-10	cell wall and cell processes
Rv2196	qcrB	down	736.477	211.279	0.286878	4.57094e-37	intermediary metabolism and respiration
Rv1465	Rv1465	down	301.34	86.2563	0.286243	3.16416e-11	intermediary metabolism and respiration
Rv0716	rplE	down	411.799	117.702	0.285825	2.04044e-29	information pathways
Rv3601c	panD	down	305.661	87.2307	0.285384	2.66346e-25	intermediary metabolism and respiration
Rv0284	eccC3	down	870.01	246.499	0.283328	1.06545e-39	cell wall and cell processes
Rv3031	Rv3031	down	66.2813	18.6874	0.281941	2.18e-09	conserved hypotheticals
Rv3220c	Rv3220c	down	182.893	51.4897	0.281529	2.11807e-19	regulatory proteins
Rv0199	Rv0199	down	56.6612	15.9503	0.281504	2.05299e-08	cell wall and cell processes
Rv3799c	accD4	down	926.528	259.519	0.280098	2.06388e-40	lipid metabolism
Rv2552c	aroE	down	34.5098	9.65808	0.279865	2.14618e-05	intermediary metabolism and respiration
Rv0572c	Rv0572c	down	173.546	48.5556	0.279785	5.21135e-19	conserved hypotheticals
Rv2445c	ndkA	down	40.5729	11.3486	0.279709	3.28087e-06	intermediary metabolism and respiration
Rv1305	atpE	down	97.0279	27.0958	0.279257	5.47434e-13	intermediary metabolism and respiration
Rv1919c	Rv1919c	down	96.8656	27.0314	0.279061	1.81646e-12	conserved hypotheticals
Rv2211c	gcvT	down	117.988	32.8874	0.278734	2.47792e-14	intermediary metabolism and respiration
Rv1841c	Rv1841c	down	74.8551	20.733	0.276975	5.22756e-10	cell wall and cell processes
Rv2963	Rv2963	down	196.685	54.4653	0.276917	9.74488e-21	cell wall and cell processes
Rv2238c	ahpE	down	62.2423	17.1655	0.275785	2.42148e-07	virulence, detoxification, adaptation
Rv2600	Rv2600	down	18.2921	5.03795	0.275416	0.00109182	cell wall and cell processes
Rv1304	atpB	down	301.54	82.8092	0.274621	3.68636e-10	intermediary metabolism and respiration
Rv1438	tpi	down	68.9512	18.9305	0.274549	2.48492e-10	intermediary metabolism and respiration
Rv2614c	thrS	down	162.974	44.7282	0.27445	3.08336e-18	information pathways
Rv1324	Rv1324	down	364.989	100.153	0.274401	5.91106e-29	intermediary metabolism and respiration
Rv1311	atpC	down	74.8584	20.434	0.272968	4.36191e-09	intermediary metabolism and respiration
Rv0155	pntAa	down	66.4051	18.0043	0.271128	6.9179e-10	intermediary metabolism and respiration
Rv2939	papA5	down	195.219	52.8705	0.270827	2.99438e-21	lipid metabolism
Rv0236A	Rv0236A	down	249.214	67.2828	0.26998	2.70391e-24	cell wall and cell processes
Rv0475	hbhA	down	392.982	105.301	0.267954	6.94775e-32	cell wall and cell processes
Rv2257c	Rv2257c	down	22.6836	6.07607	0.267862	0.000260563	conserved hypotheticals
Rv2230c	Rv2230c	down	25.3599	6.79061	0.26777	0.00010655	conserved hypotheticals
Rv0644c	mmaA2	down	160.909	43.0837	0.267751	5.32443e-19	lipid metabolism
Rv2980	Rv2980	down	21.0365	5.62983	0.267621	0.000800951	cell wall and cell processes
Rv3145	nuoA	down	66.1861	17.6762	0.267068	4.78555e-10	intermediary metabolism and respiration
Rv3132c	devS	down	1442.75	384.643	0.266604	3.87725e-15	regulatory proteins
Rv1644	tsnR	down	121.192	32.2809	0.266362	1.22766e-15	information pathways
Rv0081	Rv0081	down	99.6346	26.5162	0.266134	1.38269e-13	regulatory proteins
Rv1271c	Rv1271c	down	25.1708	6.69708	0.266066	0.000151987	cell wall and cell processes
Rv1307	atpH	down	205.283	54.4384	0.265188	2.2699e-22	intermediary metabolism and respiration
Rv2054	Rv2054	down	88.9521	23.5069	0.264265	1.66586e-12	conserved hypotheticals
Rv0554	bpoC	down	34.7246	9.14972	0.263494	6.15995e-06	virulence, detoxification, adaptation
Rv2906c	trmD	down	21.4386	5.63825	0.262996	0.0025702	information pathways
Rv3320c	Rv3320c	down	40.3611	10.6011	0.262656	6.66356e-07	virulence, detoxification, adaptation
Rv3628	ppa	down	35.676	9.35293	0.262163	3.44285e-06	intermediary metabolism and respiration
Rv0529	ccsA	down	51.7513	13.5667	0.262151	2.01236e-08	intermediary metabolism and respiration
Rv1310	atpD	down	323.019	84.3143	0.26102	3.3383e-29	intermediary metabolism and respiration
Rv2030c	Rv2030c	down	4856.19	1265.91	0.260679	3.21754e-38	conserved hypotheticals
Rv1607	chaA	down	38.0537	9.88269	0.259704	1.03456e-06	cell wall and cell processes
Rv0676c	mmpL5	down	7048.61	1830.22	0.259656	3.52975e-60	cell wall and cell processes
Rv0567	Rv0567	down	123.223	31.8868	0.258773	1.70396e-12	intermediary metabolism and respiration
Rv1177	fdxC	down	301.321	77.5596	0.257399	2.28559e-28	intermediary metabolism and respiration
Rv3336c	trpS	down	262.68	67.6003	0.257348	1.28164e-26	information pathways
Rv3808c	glfT2	down	415.411	106.9	0.257335	4.87677e-33	cell wall and cell processes
Rv1591	Rv1591	down	53.0081	13.523	0.255111	8.62293e-09	cell wall and cell processes
Rv3121	cyp141	down	50.6183	12.8521	0.253902	2.45261e-08	intermediary metabolism and respiration
Rv0635	hadA	down	218.269	55.1161	0.252515	2.93714e-25	intermediary metabolism and respiration
Rv3208A	TB9.4	down	33.3426	8.41448	0.252364	5.00511e-06	conserved hypotheticals
Rv3921c	Rv3921c	down	226.217	56.9616	0.251801	1.55238e-24	cell wall and cell processes
Rv0463	Rv0463	down	33.6301	8.44975	0.251255	4.14374e-06	cell wall and cell processes
Rv0513	Rv0513	down	104.722	26.3084	0.251222	5.25859e-09	cell wall and cell processes
Rv2935	ppsE	down	945.104	237.347	0.251133	4.93353e-47	lipid metabolism
Rv3262	fbiB	down	21.4108	5.35767	0.250232	0.00020714	intermediary metabolism and respiration
Rv1484	inhA	down	143.119	35.784	0.25003	1.9513e-18	lipid metabolism
Rv0636	hadB	down	105.297	26.2877	0.249653	6.43352e-15	intermediary metabolism and respiration
Rv2364c	era	down	74.1841	18.5127	0.24955	1.80493e-05	intermediary metabolism and respiration
Rv2004c	Rv2004c	down	504.669	125.93	0.249529	1.97545e-38	conserved hypotheticals
Rv0546c	Rv0546c	down	32.9844	8.219	0.249178	4.54679e-05	conserved hypotheticals
Rv2601	speE	down	10.8802	2.70796	0.24889	0.00746846	intermediary metabolism and respiration
Rv1015c	rplY	down	108.663	26.8052	0.246683	8.61207e-16	information pathways
Rv1098c	fum	down	123.376	30.1464	0.244345	3.00988e-17	intermediary metabolism and respiration
Rv0702	rplD	down	660.49	161.162	0.244004	4.8434e-43	information pathways
Rv1589	bioB	down	138.362	33.7223	0.243726	6.66299e-19	intermediary metabolism and respiration
Rv0714	rplN	down	322.703	78.5356	0.243368	1.13568e-14	information pathways
Rv0715	rplX	down	377.876	91.88	0.243149	1.69066e-34	information pathways
Rv3147	nuoC	down	152.92	37.1157	0.242713	3.48221e-20	intermediary metabolism and respiration
Rv3160c	Rv3160c	down	1661.45	402.297	0.242136	8.56945e-44	regulatory proteins
Rv0017c	rodA	down	200.442	48.4559	0.241745	2.83959e-14	cell wall and cell processes
Rv1593c	Rv1593c	down	551.004	133.135	0.241623	4.01903e-41	conserved hypotheticals
Rv1308	atpA	down	391.389	94.4721	0.241377	6.46525e-35	intermediary metabolism and respiration
Rv2243	fabD	down	996.766	240.26	0.24104	9.22136e-48	lipid metabolism
Rv0613c	Rv0613c	down	79.4528	19.1482	0.241001	1.30048e-12	conserved hypotheticals
Rv0157	pntB	down	78.1872	18.7748	0.240127	1.86258e-12	intermediary metabolism and respiration
Rv2631	Rv2631	down	147.456	35.3478	0.239717	2.63376e-07	conserved hypotheticals
Rv1388	mihF	down	352.128	84.3878	0.239651	1.0013e-30	information pathways
Rv2468c	Rv2468c	down	68.1474	16.3099	0.239332	1.54628e-11	conserved hypotheticals
Rv3264c	manB	down	137.851	32.9204	0.238812	5.04049e-19	cell wall and cell processes
Rv3458c	rpsD	down	588.514	140.346	0.238475	1.57067e-42	information pathways
Rv2085	Rv2085	down	30.7316	7.31581	0.238055	5.30481e-06	insertion seqs and phages
Rv1389	gmk	down	280.786	66.7883	0.237862	1.59296e-20	intermediary metabolism and respiration
Rv3212	Rv3212	down	243.796	57.6907	0.236635	9.98664e-28	conserved hypotheticals
Rv0952	sucD	down	96.6769	22.8368	0.236217	6.99889e-15	intermediary metabolism and respiration
Rv2888c	amiC	down	276.728	65.281	0.235903	1.74453e-30	intermediary metabolism and respiration
Rv1614	lgt	down	148.542	34.7543	0.233969	2.51277e-20	cell wall and cell processes
Rv0045c	Rv0045c	down	131.919	30.8043	0.233509	4.44199e-15	lipid metabolism
Rv1736c	narX	down	2137.02	497.595	0.232845	4.60688e-16	intermediary metabolism and respiration
Rv3841	bfrB	down	4343.15	1008.15	0.232124	9.9515e-31	intermediary metabolism and respiration
Rv0641	rplA	down	649.393	150.563	0.231852	2.60059e-45	information pathways
Rv2524c	fas	down	1699.66	393.497	0.231515	2.38188e-48	lipid metabolism
Rv0086	hycQ	down	47.3556	10.9292	0.230791	4.94607e-05	intermediary metabolism and respiration
Rv0896	gltA2	down	1559.36	359.232	0.230371	1.0778e-26	intermediary metabolism and respiration
Rv2055c	rpsR2	down	13.55	3.11893	0.230179	0.00369889	information pathways
Rv0351	grpE	down	384.095	88.2795	0.229838	3.71849e-37	virulence, detoxification, adaptation
Rv0541c	Rv0541c	down	53.1469	12.192	0.229401	6.55201e-10	cell wall and cell processes
Rv1932	tpx	down	135.657	31.0098	0.228589	1.97894e-19	virulence, detoxification, adaptation
Rv2195	qcrA	down	612.943	139.103	0.226943	4.13529e-46	intermediary metabolism and respiration
Rv2542	Rv2542	down	45.222	10.2024	0.225607	1.37305e-08	conserved hypotheticals
Rv2845c	proS	down	131.452	29.6519	0.225572	2.32782e-19	information pathways
Rv3646c	topA	down	420.596	94.8501	0.225514	1.50952e-39	information pathways
Rv0292	eccE3	down	77.7234	17.5121	0.225313	6.78444e-13	cell wall and cell processes
Rv3456c	rplQ	down	489.359	110.202	0.225196	2.82919e-16	information pathways
Rv3442c	rpsI	down	126.436	28.1507	0.222648	9.13572e-09	information pathways
Rv3813c	Rv3813c	down	23.1209	5.1292	0.221842	6.60375e-05	conserved hypotheticals
Rv2936	drrA	down	279.031	61.4766	0.220322	1.77887e-32	cell wall and cell processes
Rv2937	drrB	down	175.605	38.646	0.220074	1.55238e-24	cell wall and cell processes
Rv2399c	cysT	down	54.8814	11.9635	0.217988	3.25098e-05	cell wall and cell processes
Rv3109	moaA1	down	10.6515	2.30928	0.216803	0.00463315	intermediary metabolism and respiration
Rv2907c	rimM	down	36.7905	7.94525	0.215959	4.43857e-06	information pathways
Rv0733	adk	down	154.425	33.2861	0.215548	3.82615e-23	intermediary metabolism and respiration
Rv0083	Rv0083	down	61.4517	13.2217	0.215155	2.30972e-08	intermediary metabolism and respiration
Rv3285	accA3	down	611.744	131.448	0.214875	2.12631e-48	lipid metabolism
Rv2931	ppsA	down	932.993	200.26	0.214643	6.75538e-56	lipid metabolism
Rv0286	PPE4	down	275.828	59.1958	0.214612	5.13544e-20	PE/PPE
Rv3154	nuoJ	down	113.795	24.3878	0.214313	1.2287e-18	intermediary metabolism and respiration
Rv2782c	pepR	down	149.979	32.1314	0.214239	2.75661e-22	intermediary metabolism and respiration
Rv0979A	rpmF	down	120.833	25.8123	0.21362	1.14961e-18	information pathways
Rv2523c	acpS	down	31.4208	6.69708	0.213141	1.70109e-06	lipid metabolism
Rv3806c	ubiA	down	87.554	18.623	0.212703	2.19753e-15	cell wall and cell processes
Rv3032	Rv3032	down	39.69	8.38535	0.211271	2.62674e-08	intermediary metabolism and respiration
Rv3775	lipE	down	67.2934	14.1003	0.209534	2.35201e-12	intermediary metabolism and respiration
Rv0466	Rv0466	down	110.552	23.0982	0.208935	3.25375e-18	conserved hypotheticals
Rv0732	secY	down	349.044	72.8683	0.208765	1.4462e-38	cell wall and cell processes
Rv2248	Rv2248	down	30.6399	6.39193	0.208615	6.9369e-06	conserved hypotheticals
Rv3804c	fbpA	down	3874.26	807.664	0.208469	1.09367e-69	lipid metabolism
Rv3805c	aftB	down	200.936	41.6983	0.20752	8.20257e-28	cell wall and cell processes
Rv1219c	Rv1219c	down	2337.25	483.515	0.206873	5.48973e-32	regulatory proteins
Rv1178	Rv1178	down	219.967	45.4114	0.206446	2.47427e-29	intermediary metabolism and respiration
Rv3011c	gatA	down	30.7487	6.28998	0.204561	1.54284e-06	information pathways
Rv1611	trpC	down	174.966	35.2488	0.201461	3.65779e-24	intermediary metabolism and respiration
Rv3224	Rv3224	down	282.517	56.7623	0.200916	5.61027e-36	intermediary metabolism and respiration
Rv1197	esxK	down	877.268	175.362	0.199896	2.78629e-59	cell wall and cell processes
Rv0450c	mmpL4	down	1045.33	208.908	0.199849	1.76477e-26	cell wall and cell processes
Rv2890c	rpsB	down	463.953	92.2932	0.198928	4.9809e-46	information pathways
Rv1198	esxL	down	1620.99	321.039	0.198051	2.40395e-70	cell wall and cell processes
Rv3148	nuoD	down	248.348	49.083	0.197638	5.63375e-34	intermediary metabolism and respiration
Rv3140	fadE23	down	331.464	65.156	0.19657	5.60548e-16	lipid metabolism
Rv0720	rplR	down	66.8489	12.8812	0.192692	9.66032e-13	information pathways
Rv0972c	fadE12	down	59.7608	11.469	0.191915	1.14527e-09	lipid metabolism
Rv2625c	Rv2625c	down	1061.5	203.502	0.191711	2.14448e-60	cell wall and cell processes
Rv0668	rpoC	down	3278.54	627.962	0.191537	3.82818e-46	information pathways
Rv1215c	Rv1215c	down	421.965	80.7967	0.191477	9.85454e-46	conserved hypotheticals
Rv1133c	metE	down	894.027	170.248	0.190428	2.3689e-62	intermediary metabolism and respiration
Rv2889c	tsf	down	293.626	55.9051	0.190395	3.28587e-38	information pathways
Rv0462	lpdC	down	373.043	70.8257	0.189859	1.15392e-43	intermediary metabolism and respiration
Rv0288	esxH	down	329.583	62.0264	0.188197	3.68041e-41	cell wall and cell processes
Rv3747	Rv3747	down	63.8634	12.0111	0.188074	8.60507e-10	conserved hypotheticals
Rv2247	accD6	down	629.425	118.052	0.187555	1.00622e-55	lipid metabolism
Rv0951	sucC	down	160.765	30.059	0.186975	3.7915e-26	intermediary metabolism and respiration
Rv2948c	fadD22	down	611.475	114.257	0.186854	3.79003e-55	lipid metabolism
Rv2194	qcrC	down	303.124	56.1451	0.185222	3.24034e-39	intermediary metabolism and respiration
Rv2836c	dinF	down	56.379	10.381	0.18413	1.00038e-11	information pathways
Rv1379	pyrR	down	57.0985	10.3688	0.181594	2.79072e-12	regulatory proteins
Rv0514	Rv0514	down	29.4598	5.32239	0.180666	4.67106e-07	cell wall and cell processes
Rv1437	pgk	down	168.095	30.2791	0.180131	5.55347e-28	intermediary metabolism and respiration
Rv1240	mdh	down	111.493	20.0453	0.17979	1.85733e-20	intermediary metabolism and respiration
Rv1612	trpB	down	215.531	38.656	0.179353	2.476e-32	intermediary metabolism and respiration
Rv3149	nuoE	down	154.608	27.7106	0.179232	1.84159e-26	intermediary metabolism and respiration
Rv1629	polA	down	84.1629	15.0326	0.178613	2.07506e-16	information pathways
Rv0524	hemL	down	147.412	26.2877	0.178328	1.75421e-25	intermediary metabolism and respiration
Rv1813c	Rv1813c	down	772.007	137.075	0.177557	9.20783e-64	conserved hypotheticals
Rv1667c	Rv1667c	down	9.49817	1.68212	0.1771	0.005735	cell wall and cell processes
Rv0703	rplW	down	691.36	121.858	0.176259	2.43752e-31	information pathways
Rv0704	rplB	down	1005.7	177.16	0.176156	6.89096e-69	information pathways
Rv0243	fadA2	down	984.043	172.434	0.17523	1.09465e-68	lipid metabolism
Rv3125c	PPE49	down	20.8638	3.64027	0.174478	0.0020095	PE/PPE
Rv0709	rpmC	down	365.284	63.6901	0.174358	8.33099e-07	information pathways
Rv3774	echA21	down	235.822	41.0588	0.17411	9.67326e-36	lipid metabolism
Rv3029c	fixA	down	577.649	99.1007	0.171559	5.76363e-58	intermediary metabolism and respiration
Rv0290	eccD3	down	222.167	37.8794	0.1705	5.67628e-35	cell wall and cell processes
Rv0706	rplV	down	449.073	76.4717	0.170288	1.92487e-12	information pathways
Rv3224B	Rv3224B	down	12.6639	2.15135	0.169881	0.000810339	conserved hypotheticals
Rv0566c	Rv0566c	down	31.6252	5.36609	0.169678	8.21457e-08	conserved hypotheticals
Rv0156	pntAb	down	23.5483	3.91244	0.166145	2.07599e-06	intermediary metabolism and respiration
Rv1597	Rv1597	down	100.315	16.6465	0.165943	1.64075e-20	conserved hypotheticals
Rv3455c	truA	down	224.662	37.1739	0.165466	5.66042e-20	information pathways
Rv1631	coaE	down	154.329	25.5026	0.165248	1.87212e-27	intermediary metabolism and respiration
Rv2003c	Rv2003c	down	180.222	29.5937	0.164207	8.25321e-18	conserved hypotheticals
Rv2029c	pfkB	down	1130.6	185.06	0.163683	8.21331e-26	intermediary metabolism and respiration
Rv3229c	desA3	down	4131.39	673.16	0.162938	8.0153e-19	lipid metabolism
Rv2599	Rv2599	down	29.4299	4.76578	0.161937	2.17471e-07	cell wall and cell processes
Rv0597c	Rv0597c	down	79.5598	12.8353	0.161329	5.66886e-17	conserved hypotheticals
Rv0525	Rv0525	down	45.8645	7.39478	0.161231	5.47791e-11	conserved hypotheticals
Rv3151	nuoG	down	277.911	44.226	0.159137	2.18321e-42	intermediary metabolism and respiration
Rv3028c	fixB	down	393.52	62.1843	0.158021	2.85578e-51	intermediary metabolism and respiration
Rv3723	Rv3723	down	284.9	44.8363	0.157376	1.65319e-43	cell wall and cell processes
Rv0707	rpsC	down	553.616	87.0873	0.157306	2.56059e-13	information pathways
Rv3152	nuoH	down	178.913	28.1362	0.157261	4.1953e-32	intermediary metabolism and respiration
Rv0705	rpsS	down	380.075	59.2816	0.155973	4.32195e-46	information pathways
Rv0511	hemD	down	434.787	67.6647	0.155627	1.21719e-54	intermediary metabolism and respiration
Rv1659	argH	down	36.6174	5.68581	0.155276	3.15223e-09	intermediary metabolism and respiration
Rv0287	esxG	down	183.816	28.495	0.155019	1.08117e-32	cell wall and cell processes
Rv0718	rpsH	down	181.1	28.0718	0.155007	5.08183e-33	information pathways
Rv1812c	Rv1812c	down	108.989	16.7607	0.153784	4.05926e-23	intermediary metabolism and respiration
Rv1383	carA	down	56.0347	8.60768	0.153613	2.18399e-13	intermediary metabolism and respiration
Rv0708	rplP	down	594.86	91.3677	0.153595	8.16377e-07	information pathways
Rv0227c	Rv0227c	down	210.47	32.0463	0.152261	3.99518e-36	cell wall and cell processes
Rv3224A	Rv3224A	down	39.4582	5.99324	0.151889	2.72757e-10	conserved hypotheticals
Rv0710	rpsQ	down	203.99	30.5927	0.149972	1.61797e-06	information pathways
Rv0241c	htdX	down	713.189	106.543	0.14939	1.46217e-62	intermediary metabolism and respiration
Rv3341	metA	down	254.872	37.9997	0.149093	1.96786e-41	intermediary metabolism and respiration
Rv0526	Rv0526	down	42.844	6.34823	0.148171	4.03094e-11	intermediary metabolism and respiration
Rv2940c	mas	down	3841.82	566.106	0.147354	7.22348e-107	lipid metabolism
Rv0722	rpmD	down	167.77	24.6324	0.146823	3.30207e-18	information pathways
Rv0242c	fabG4	down	598.636	87.7605	0.146601	5.91332e-56	lipid metabolism
Rv3156	nuoL	down	301.457	43.914	0.145673	8.09536e-47	intermediary metabolism and respiration
Rv1195	PE13	down	814.904	117.988	0.144787	4.64059e-76	PE/PPE
Rv3457c	rpoA	down	948.04	137.254	0.144777	6.02871e-60	information pathways
Rv1384	carB	down	120.129	17.2069	0.143237	1.13903e-25	intermediary metabolism and respiration
Rv2246	kasB	down	667.847	94.2491	0.141124	4.35764e-71	lipid metabolism
Rv3137	Rv3137	down	46.275	6.51845	0.140863	7.39126e-12	intermediary metabolism and respiration
Rv0046c	ino1	down	1790.48	247.409	0.13818	9.14047e-25	intermediary metabolism and respiration
Rv3027c	Rv3027c	down	29.8155	4.03896	0.135465	2.38371e-08	conserved hypotheticals
Rv0009	ppiA	down	563.622	76.1934	0.135185	1.61787e-68	information pathways
Rv2947c	pks15	down	464.609	62.6229	0.134786	3.75572e-35	lipid metabolism
Rv0528	Rv0528	down	89.6745	11.6791	0.130238	8.45812e-22	cell wall and cell processes
Rv1656	argF	down	164.436	21.3808	0.130025	1.1893e-32	intermediary metabolism and respiration
Rv3275c	purE	down	43.713	5.65054	0.129265	8.52605e-12	intermediary metabolism and respiration
Rv2190c	Rv2190c	down	474.603	61.0497	0.128633	4.84294e-54	virulence, detoxification, adaptation
Rv3741c	Rv3741c	down	69.9557	8.9274	0.127615	1.1086e-17	intermediary metabolism and respiration
Rv2245	kasA	down	999.432	125.141	0.125212	6.69908e-91	lipid metabolism
Rv1652	argC	down	133.481	16.5836	0.124239	1.63981e-29	intermediary metabolism and respiration
Rv3157	nuoM	down	244.248	30.2522	0.123859	4.51967e-46	intermediary metabolism and respiration
Rv3342	Rv3342	down	184.987	22.8429	0.123484	8.49439e-38	intermediary metabolism and respiration
Rv0721	rpsE	down	196.974	24.315	0.123443	2.45623e-39	information pathways
Rv1658	argG	down	173.958	21.2083	0.121917	9.50517e-07	intermediary metabolism and respiration
Rv3186	Rv3186	down	9.26521	1.12551	0.121477	0.00322807	insertion seqs and phages
Rv1196	PPE18	down	2126.06	257.911	0.12131	5.17906e-113	PE/PPE
Rv0723	rplO	down	171.343	20.5191	0.119754	1.1011e-14	information pathways
Rv1233c	Rv1233c	down	502.549	59.9126	0.119217	9.75558e-71	cell wall and cell processes
Rv1590	Rv1590	down	32.2385	3.84189	0.119171	9.75715e-10	conserved hypotheticals
Rv0085	hycP	down	19.5628	2.32998	0.119103	4.66288e-06	intermediary metabolism and respiration
Rv2624c	Rv2624c	down	439.576	52.3538	0.1191	8.58663e-55	virulence, detoxification, adaptation
Rv0291	mycP3	down	187.231	21.4866	0.11476	4.81955e-40	intermediary metabolism and respiration
Rv1885c	Rv1885c	down	87.9604	10.0092	0.113792	3.07267e-20	intermediary metabolism and respiration
Rv2932	ppsB	down	607.312	68.4145	0.112651	4.52437e-80	lipid metabolism
Rv0082	Rv0082	down	67.6045	7.56499	0.111901	3.71544e-18	intermediary metabolism and respiration
Rv0527	ccdA	down	42.5233	4.59557	0.108072	9.03757e-13	intermediary metabolism and respiration
Rv1655	argD	down	76.6974	8.1653	0.106461	1.07969e-16	intermediary metabolism and respiration
Rv3135	PPE50	down	179.779	19.0386	0.1059	5.5067e-41	PE/PPE
Rv1592c	Rv1592c	down	269.763	28.4436	0.105439	7.23617e-54	conserved hypotheticals
Rv1014c	pth	down	41.2954	4.29656	0.104044	3.06604e-12	intermediary metabolism and respiration
Rv2933	ppsC	down	920.312	95.1882	0.10343	9.02098e-65	lipid metabolism
Rv1381	pyrC	down	64.5733	6.34823	0.0983105	2.8039e-17	intermediary metabolism and respiration
Rv0203	Rv0203	down	25.1633	2.47107	0.0982014	2.48654e-08	cell wall and cell processes
Rv0839	Rv0839	down	495.08	48.5863	0.0981382	8.19768e-42	conserved hypotheticals
Rv1886c	fbpB	down	881.003	86.2877	0.0979426	1.89284e-102	lipid metabolism
Rv1657	argR	down	23.0407	2.25102	0.0976976	1.97698e-07	regulatory proteins
Rv2244	acpM	down	820.418	75.3769	0.0918762	1.97404e-102	lipid metabolism
Rv3807c	Rv3807c	down	41.2047	3.71924	0.0902624	3.3002e-13	cell wall and cell processes
Rv1613	trpA	down	65.7801	5.41364	0.0822991	3.84787e-17	intermediary metabolism and respiration
Rv3136	PPE51	down	520.213	42.7011	0.0820839	2.53634e-79	PE/PPE
Rv3159c	PPE53	down	1320.03	105.802	0.0801509	8.0642e-69	PE/PPE
Rv3110	moaB1	down	6.38383	0.477648	0.0748216	0.00622623	intermediary metabolism and respiration
Rv1594	nadA	down	868.964	64.4062	0.0741184	9.99142e-118	intermediary metabolism and respiration
Rv2946c	pks1	down	489.599	36.1642	0.0738651	1.33124e-63	lipid metabolism
Rv2945c	lppX	down	72.9163	5.01496	0.0687769	3.091e-23	cell wall and cell processes
Rv3128c	Rv3128c	down	59.9556	4.03896	0.0673658	1.45968e-10	conserved hypotheticals
Rv1654	argB	down	145.491	9.76846	0.0671412	5.87345e-42	intermediary metabolism and respiration
Rv1216c	Rv1216c	down	1461.18	92.6705	0.0634216	2.82209e-94	cell wall and cell processes
Rv2989	Rv2989	down	484.935	30.746	0.0634024	3.92108e-59	regulatory proteins
Rv2898c	Rv2898c	down	6.37849	0.398684	0.0625044	0.00900363	conserved hypotheticals
Rv1595	nadB	down	586.72	35.9066	0.061199	7.22762e-106	intermediary metabolism and respiration
Rv1596	nadC	down	819.009	49.9839	0.0610298	1.1699e-124	intermediary metabolism and respiration
Rv1218c	Rv1218c	down	1850.81	110.363	0.0596298	2.62784e-62	cell wall and cell processes
Rv2028c	Rv2028c	down	533.924	28.3141	0.0530302	3.72843e-32	virulence, detoxification, adaptation
Rv1653	argJ	down	164.195	8.1653	0.0497294	7.36978e-42	intermediary metabolism and respiration
Rv1217c	Rv1217c	down	1820.29	85.0518	0.0467244	1.78906e-184	cell wall and cell processes
Rv0651	rplJ	down	315.961	8.66365	0.02742	6.64404e-92	information pathways
Rv2988c	leuC	down	1219.82	28.3562	0.0232463	6.39344e-154	intermediary metabolism and respiration
Rv2987c	leuD	down	1191.24	26.786	0.0224859	2.51876e-81	intermediary metabolism and respiration
Rv1380	pyrB	down	101.649	2.08081	0.0204706	6.40265e-41	intermediary metabolism and respiration
Rv0652	rplL	down	142.289	2.8429	0.0199798	7.84646e-54	information pathways

## Sheet: 5B
Differentially expressed primary TSSs (N=468) during starvation
Gene	Exponential TSS	Exponential mean reads	24h Starvation mean reads	Fold change	Adjusted p-value
Rv0273c	330350	44.8899	3468.11	77.2582	7.97351e-43
Rv3290c	3671794	2854.87	81861.6	28.6743	9.48898e-35
Rv1221	1364413	719.752	14230.7	19.7716	1.29677e-27
Rv1886c	2135905	2716.64	149.538	0.0550454	3.71468e-24
Rv0871	967726	209.076	3285.16	15.7127	5.34679e-23
Rv2115c	2376329	1351.14	18234.8	13.4959	1.5123e-22
Rv0199	236550	949.522	43.0841	0.0453745	4.8937e-21
Rv0462	552614	1633.42	124.17	0.0760184	3.3503e-19
Rv1830	2074749	304.914	3402.1	11.1576	1.462e-18
Rv2220	2487544	1792.51	159.176	0.0888004	1.77582e-17
Rv1690	1915484	217.614	2390.3	10.9841	2.18485e-17
Rv0888	987053	1519.99	13400	8.81585	5.68706e-17
Rv1433	1611403	332.52	3023.79	9.09357	4.18511e-16
Rv1324	1487161	1982.52	209.677	0.105763	5.34998e-16
Rv0506	596655	1591.68	160.939	0.101112	6.09414e-15
Rv0516c	608588	587.654	4899.18	8.33685	1.29716e-14
Rv0839	935550	1219.93	67.1436	0.0550387	1.32606e-14
Rv3310	3697198	146.469	1359.14	9.27933	3.05715e-14
Rv2927c	3241995	575.299	4817.34	8.37362	5.4128e-14
Rv3854c	4327473	14831.3	2070.52	0.139605	5.44889e-14
Rv3229c	3607085	3982.61	521.705	0.130996	7.72201e-14
Rv1987	2231025	398.226	3037.28	7.62702	1.30808e-13
Rv2297	2568099	114.893	2884.58	25.1066	2.8598e-13
Rv1195	1338890	4346.53	610.221	0.140393	3.02927e-13
Rv1352	1518728	289.386	2195.84	7.58791	4.11249e-13
Rv2895c	3205424	152.666	1234.58	8.0868	4.11249e-13
Rv1932	2183372	1930.11	255.98	0.132624	6.10062e-13
Rv3774	4218835	2254	315.442	0.139947	1.06922e-12
Rv1632c	1836896	1626.84	9952.37	6.1176	1.36142e-12
Rv1052	1175662	355.648	2389.08	6.71753	1.62157e-12
Rv0997	1113861	772.424	6547.64	8.47674	1.93976e-12
Rv1791	2029771	537.168	3580.17	6.6649	2.47066e-12
Rv3062	3425499	142.144	1091.21	7.67682	3.54581e-12
Rv0563	653837	298.553	2066.09	6.92035	3.93979e-12
Rv1888A	2138646	174.807	1077.97	6.16666	7.80737e-12
Rv2894c	3204290	205.023	1499.78	7.31516	9.87624e-12
Rv2337c	2613080	183.63	1432.08	7.79872	1.00009e-11
Rv2468c	2772340	1074.45	150.246	0.139835	1.33279e-11
Rv3336c	3723634	1549.09	238.481	0.153949	1.33279e-11
Rv2710	3022433	6548.16	35043.9	5.35171	1.33304e-11
Rv2243	2516787	6329.73	1082.42	0.171006	1.37904e-11
Rv3672c	4114541	1142.8	163.7	0.143245	2.48215e-11
Rv0243	292134	2146	351.96	0.164007	2.81508e-11
Rv0755A	850849	796.552	4292.74	5.38915	3.23262e-11
Rv1133c	1261711	1501.53	240.965	0.16048	3.48984e-11
Rv3847	4321473	1308.31	7248.97	5.54072	3.50497e-11
Rv3480c	3900450	685.499	3810.88	5.55928	4.23623e-11
Rv1435c	1613045	128.922	1643.13	12.7452	6.24947e-11
Rv2780	3086799	615.221	6548.58	10.6443	8.29717e-11
Rv2235	2507540	54.5301	548.807	10.0643	9.14331e-11
Rv3678A	4118691	4565.97	869.246	0.190375	1.19829e-10
Rv1529	1729179	46.1067	474.377	10.2887	1.28706e-10
Rv1592c	1793892	990.623	130.606	0.131842	1.58343e-10
Rv0467	557436	199.652	2354.45	11.7928	1.94097e-10
Rv2007c	2256430	68693.6	13243.1	0.192785	2.35575e-10
Rv3177	3545414	163.933	1083.23	6.60779	3.4324e-10
Rv1469	1656924	119.19	818.835	6.87	5.34123e-10
Rv3224	3599851	3340.18	668.395	0.200108	5.53079e-10
Rv1594	1794705	1230.31	213.146	0.173245	6.27771e-10
Rv2061c	2317085	705.603	107.111	0.1518	6.83607e-10
Rv3642c	4080784	1211.97	5912.97	4.87882	7.53768e-10
Rv2357c	2641118	591.339	73.994	0.12513	7.95496e-10
Rv2266	2540066	526.101	2764.14	5.25401	1.22714e-09
Rv0982	1097361	340.002	1805.58	5.3105	1.4314e-09
Rv0692	791713	2795.65	13103.2	4.687	1.43311e-09
Rv3260c	3640376	159.232	979.139	6.14914	1.43311e-09
Rv2659c	2980849	55.4037	495.057	8.93545	1.56189e-09
Rv3213c	3591569	2025.4	403.291	0.199117	1.60142e-09
Rv0464c	555117	2397.44	496.243	0.206989	1.80367e-09
Rv2132	2393411	156.864	781.804	4.98396	1.8572e-09
Rv3841	4314178	31821.8	7174.33	0.225453	2.4019e-09
Rv3194c	3564286	139.33	869.166	6.23818	2.40996e-09
Rv0505c	596642	280.037	1696.93	6.05966	2.51938e-09
Rv2368c	2650036	4174.97	18330.1	4.39046	2.89138e-09
Rv1184c	1325688	8088.51	35161.2	4.34706	3.42257e-09
Rv2867c	3179363	129.514	881.5	6.80623	3.42675e-09
Rv2770c	3080509	1284.58	6692.2	5.20964	3.45915e-09
Rv2150c	2409625	777.363	3669.44	4.72037	3.66532e-09
Rv0711	806300	1088.46	5200.83	4.77818	3.66532e-09
Rv2473	2775283	315.316	1607.31	5.09747	3.66532e-09
Rv3742c	4193314	636.776	88.4416	0.13889	4.68134e-09
Rv2516c	2833755	472.485	2258.76	4.78059	4.68134e-09
Rv0896	999424	3800.54	606.944	0.159699	4.80592e-09
Rv2021c	2267504	435.555	2056.13	4.72072	5.35491e-09
Rv2448c	2750255	382.251	46.5348	0.121739	5.54776e-09
Rv1772	2006560	2393.63	10447.2	4.36458	5.64895e-09
Rv2329c	2603620	355.632	1777.92	4.99933	6.0047e-09
Rv2293c	2565112	474.084	2467.46	5.20469	6.51742e-09
Rv0822c	916423	437.37	2789.22	6.37724	7.71459e-09
Rv2054	2313125	853.025	158.87	0.186244	7.98901e-09
Rv1320c	1484385	126.483	726.107	5.74074	8.12319e-09
Rv3230c	3608289	10967.8	2593.67	0.236481	9.3534e-09
Rv3809c_1	4273615	550.703	2620.92	4.75922	1.11032e-08
Rv1529	1729494	114.901	762.031	6.63207	1.13043e-08
Rv3843c_3	4316724	119.407	712.891	5.97028	1.26313e-08
Rv0815c	909581	2005.69	395.009	0.196944	1.43577e-08
Rv1991A	2234891	364.805	1694.64	4.64534	1.66273e-08
Rv0920c	1027278	296.529	1796.6	6.05875	1.71591e-08
Rv3279c	3662012	51.9206	412.43	7.94347	1.71591e-08
Rv1001	1117185	617.211	102.445	0.165981	1.80806e-08
Rv0889c	989861	784.685	143.981	0.18349	1.82906e-08
Rv3139	3505330	2496.09	535.383	0.214489	2.04002e-08
Rv3058c	3419388	394.113	1544.09	3.9179	2.08805e-08
Rv0644c	739243	898.063	155.587	0.173247	2.18622e-08
Rv3313c	3702444	54.3888	419.744	7.71747	2.27227e-08
Rv1672c	1898232	246.957	1328.22	5.37834	2.27817e-08
Rv1436	1613256	757.495	139.162	0.183713	2.4941e-08
Rv0047c	51784	1340.96	293.899	0.21917	2.72458e-08
Rv3855	4327549	1041.44	203.657	0.195554	3.35173e-08
Rv0331	396168	73.0742	773.167	10.5806	4.74012e-08
Rv0642c	737681	230.481	1074.35	4.66135	5.03839e-08
Rv3466	3883525	79.2927	539.874	6.80862	5.3688e-08
Rv1077	1201717	1978.18	468.033	0.236598	5.49964e-08
Rv0072	80240	930.178	186.703	0.200718	6.00463e-08
Rv1765A	1999768	90.6342	577.425	6.37094	6.62584e-08
Rv2406c	2704466	640.389	2622.05	4.09447	7.57129e-08
Rv2919c	3231294	833.182	3958.39	4.75093	7.66951e-08
Rv3510c	3939260	1203.93	262.348	0.21791	8.18373e-08
Rv1094	1221959	9064.07	2402.65	0.265074	8.9017e-08
Rv3174	3542102	179.697	887.539	4.93908	1.06935e-07
Rv3423c	3841843	87.5326	801.542	9.15707	1.11352e-07
Rv1177	1308908	2079.71	516.871	0.24853	1.15918e-07
Rv3176c	3545368	2207.03	8913.23	4.03855	1.26326e-07
Rv2525c	2850576	386.142	1632.66	4.22814	1.36156e-07
Rv2775	3082521	924.077	193.604	0.209511	1.39904e-07
Rv1697	1921542	1101.58	4663.41	4.2334	1.43714e-07
Rv0338c	405887	682.144	143.44	0.210278	1.54766e-07
Rv3280	3662062	1693.05	412.43	0.243602	1.61171e-07
Rv0725c	818510	243.952	1082.16	4.43594	2.00286e-07
Rv2581c	2906763	1602.75	403.395	0.251689	2.13861e-07
Rv1219c	1363361	21434.6	5548.15	0.258841	2.23301e-07
Rv3694c	4137292	421.159	1750.09	4.15542	2.24816e-07
Rv2053c	2313052	701.002	2683.17	3.82763	2.43508e-07
Rv0890c	992905	331.627	1321.76	3.98569	2.45855e-07
Rv1156	1282306	1234.33	294.458	0.238558	2.69583e-07
Rv2851c	3160787	324.014	1330.74	4.10703	2.9425e-07
Rv1532c	1733550	259.2	950.982	3.66891	3.17412e-07
Rv3107c	3477019	79.9906	484.963	6.06274	3.58096e-07
Rv2169c	2432038	326.101	1346.34	4.12859	3.8399e-07
Rv0720	813620	732.034	2680.52	3.66175	4.53241e-07
Rv3803c	4265765	2288.46	137.455	0.0600647	4.64283e-07
Rv0885	982724	2530.13	9374.55	3.70517	4.92721e-07
Rv0950c	1061729	688.892	157.168	0.228147	5.59766e-07
Rv0379	455974	2885	797.878	0.276561	6.11172e-07
Rv2457c	2759631	529.45	1981.66	3.74286	6.67675e-07
Rv3767c	4213976	223.401	798.365	3.57368	6.6983e-07
Rv1769	2002618	799.08	171.243	0.2143	6.99835e-07
Rv0178	208618	53.6564	356.94	6.65233	7.00206e-07
Rv0339c	408465	445.648	72.6702	0.163067	7.57682e-07
Rv0271c	328499	569.426	119.395	0.209677	8.08703e-07
Rv1577c	1782728	619.685	2359.66	3.80784	8.38735e-07
Rv0825c	919635	134.723	710.432	5.27327	8.38735e-07
Rv1829	2073841	3407.65	11125.9	3.26496	9.43781e-07
Rv2193	2456876	3544.63	1007.32	0.284182	9.68412e-07
Rv2190c	2453448	996.664	246.221	0.247045	9.98044e-07
Rv2190c	2453325	1105.97	283.53	0.256364	1.06445e-06
Rv3404c	3824634	1180.83	302.26	0.255973	1.17769e-06
Rv1559	1763428	761.271	178.317	0.234236	1.2756e-06
Rv1412	1588495	251.709	1012.4	4.02212	1.2756e-06
Rv2331A	2604318	571.379	2010.71	3.51905	1.40304e-06
Rv0892	993801	1067.19	280.804	0.263125	1.70157e-06
Rv0979A	1094818	1965.74	556.594	0.283147	1.7707e-06
Rv0445c	534398	598.227	132.621	0.221691	1.90034e-06
Rv3676	4116017	1832.87	7166.24	3.90985	1.90034e-06
Rv1400c	1576796	774.012	191.15	0.246961	2.04813e-06
Rv3209	3586097	53.3056	708.198	13.2856	2.26767e-06
Rv2477c	2784079	901.808	225.414	0.249957	2.60172e-06
Rv0307c	377055	165.677	686.425	4.14314	2.71754e-06
Rv2391	2684487	722	154.766	0.214357	2.78106e-06
Rv3302c	3689481	67.493	384.987	5.70411	2.83302e-06
Rv2642	2966533	60.6111	368.907	6.08645	2.98165e-06
Rv1046c	1169280	1276.02	4179.35	3.27532	3.30775e-06
Rv2270	2544382	234.477	929.176	3.96276	3.65771e-06
Rv3766	4212127	232.362	855.395	3.6813	4.1841e-06
Rv3623	4062342	158.014	681.158	4.31074	4.2767e-06
Rv1158c	1284890	184.669	722.475	3.91227	5.10772e-06
Rv2501c	2816974	108.72	492.087	4.5262	5.29439e-06
Rv2851c	3160551	904.131	2939.69	3.2514	5.51807e-06
Rv3400	3817220	1562.36	453.808	0.290462	5.96132e-06
Rv3584	4025782	642.662	159.111	0.247581	6.27406e-06
Rv1072	1196235	4489.84	14222.5	3.1677	6.49508e-06
Rv2329c	2603499	750.112	2581.86	3.44197	6.49508e-06
Rv2464c	2768150	388.221	73.1308	0.188374	6.78179e-06
Rv1245c	1388652	430.678	83.6067	0.194128	8.37663e-06
Rv0522	612908	271.39	1009.41	3.7194	8.62168e-06
Rv3200c	3573711	646.299	170.046	0.263107	9.55922e-06
Rv0485	573837	5845.16	1947.87	0.333245	1.04921e-05
Rv1611	1810185	2022.54	552.661	0.273251	1.13036e-05
Rv1036c	1160434	6371.9	2032.83	0.319031	1.15224e-05
Rv0755c	850506	2557.29	9871.19	3.86002	1.1706e-05
Rv2880c	3190681	613.491	2000.86	3.26143	1.22704e-05
Rv0672	771484	221.56	811.937	3.66464	1.44835e-05
Rv0192A	223579	1114.32	327.152	0.293589	1.55117e-05
Rv3681c	4121698	1099.22	328.932	0.29924	1.55117e-05
Rv1593c	1794707	2843.61	881.076	0.309844	1.55137e-05
Rv2524c	2849498	614.919	154.227	0.250808	1.767e-05
Rv0236A	287111	1542.85	483.04	0.313083	1.80842e-05
Rv0518	609827	206.337	739.458	3.58373	1.82433e-05
Rv0803	895781	345.82	70.31	0.203313	1.92421e-05
Rv3911	4400095	65.2919	345.151	5.28628	1.95025e-05
Rv1143	1269936	71.7545	378.208	5.27087	2.02291e-05
Rv3197A	3569032	2279.73	779.704	0.342015	2.10262e-05
Rv3698	4140130	46.4806	270.026	5.80943	2.10602e-05
Rv2400c	2697910	467.121	127.235	0.272381	2.38686e-05
Rv0085	92828	411.589	1289.43	3.13281	2.47794e-05
mcr7	2692164	64408.3	177966	2.76309	2.71265e-05
Rv0179c	210817	681.671	2090.71	3.06704	2.72545e-05
Rv1793	2030676	1774.08	5439.66	3.06618	3.02616e-05
Rv2154c	2415170	274.115	1326.3	4.83847	3.11741e-05
Rv1093	1220538	1364.03	440.053	0.322611	3.68305e-05
Rv1813c	2056342	40287.9	14660	0.363882	3.70764e-05
Rv3049c	3411169	843.403	2718.95	3.22378	3.86668e-05
Rv0677c	778967	46128.5	16307.5	0.353523	3.95307e-05
Rv1195_1	1338701	761.746	216.334	0.283997	4.31627e-05
Rv1031	1155824	263.154	894.176	3.39791	4.34873e-05
Rv2225	2497678	872.745	280.232	0.321093	4.46913e-05
Rv1260	1408185	704.549	208.714	0.296238	4.57737e-05
Rv1140	1267276	519.194	138.222	0.266225	4.99016e-05
Rv0202c	241335	1393.12	4071.02	2.92224	4.99016e-05
Rv1619	1818137	119.073	455.753	3.82752	5.14151e-05
Rv3464	3881837	679.288	210.951	0.310547	5.29519e-05
Rv1248c	1393417	74.4659	357.567	4.80175	5.29519e-05
Rv1919c	2171569	982.073	305.188	0.310759	5.36865e-05
Rv2291	2563113	456.946	1383.13	3.02691	5.63746e-05
Rv0061c	65538	740.445	226.004	0.305227	5.75814e-05
Rv3444c	3863163	198.665	570.929	2.87383	6.93074e-05
Rv0821c	914199	1642.59	4684.61	2.85196	6.96166e-05
Rv0651	748059	323.992	71.1735	0.219677	7.04578e-05
Rv3633	4071679	1820.52	5309.86	2.91668	7.04578e-05
Rv0036c	39867	772.359	235.054	0.304333	7.05921e-05
Rv1984c	2228561	435.527	122.619	0.281541	7.63222e-05
Rv3891c	4374424	621.142	1887.04	3.03801	7.86089e-05
Rv2043c	2289241	576.806	1716.35	2.97561	8.16528e-05
Rv0472c	563523	62.8544	315.499	5.01952	9.5634e-05
Rv3859c	4336307	1035.03	2925.83	2.82681	9.90035e-05
Rv2334	2608526	2047.72	760.537	0.371407	0.000109722
Rv3636	4075687	255.074	728.469	2.85592	0.000110669
Rv3330	3715774	105.993	442.794	4.17757	0.000113512
Rv2081c	2338606	2597.69	7001.16	2.69515	0.000115659
Rv2941	3283335	2361.44	843.842	0.357342	0.000123124
Rv0827c	921133	784.802	257.85	0.328554	0.000137225
Rv1232c	1376168	939.96	303.188	0.322554	0.000145772
Rv1284	1437271	197.597	624.285	3.15939	0.000145772
Rv1180	1313618	7165.53	18162.4	2.53469	0.000149807
Rv3709c	4153512	908.952	295.777	0.325405	0.000152091
Rv2971	3325975	1041.72	350.234	0.336209	0.000165625
Rv0859	955011	1103.83	379.517	0.343819	0.000165625
Rv3306c	3693989	256.815	53.7615	0.209339	0.000170105
Rv3292	3672039	618.03	180.308	0.291746	0.000171266
Rv0805	898791	1192.38	3361.57	2.81922	0.000171266
Rv2031c	2278965	99564.7	37405.8	0.375693	0.000171853
Rv3655c	4095518	65.5552	301.365	4.59711	0.000193528
Rv2116	2376419	639.681	209.888	0.328113	0.000198152
Rv1780	2014697	276.756	842.944	3.0458	0.000198152
Rv0446c	535480	303.537	71.4326	0.235334	0.000202067
Rv2101	2360164	220.558	655.796	2.97336	0.000212641
Rv0632c	729278	2227.83	808.54	0.362927	0.000223408
Rv2871	3183138	243.152	50.1639	0.206307	0.000234869
Rv1887	2136128	1623.83	596.803	0.367528	0.000253727
Rv1747	1973634	549.693	169.703	0.308723	0.000262646
Rv3477	3893953	1073.06	396.79	0.369776	0.000262646
Rv1837c	2087000	808.84	249.438	0.30839	0.000269134
Rv1767	2000074	141.554	514.167	3.6323	0.000270268
Rv1911c	2158083	470.701	1295.21	2.75166	0.000271776
Rv2412	2710044	4310.71	996.82	0.231243	0.000273745
Rv1820	2064799	1018.95	373.139	0.366199	0.000273745
Rv0120c	147828	148.27	481.709	3.24886	0.000278245
Rv1628c	1830902	378.099	79.3756	0.209933	0.000294855
Rv2626c	2953030	917.613	316.295	0.344693	0.000295055
Rv2786c	3095303	263.402	61.7338	0.234371	0.00029867
Rv3205c	3582527	2236.69	585.157	0.261618	0.000311902
Rv2745c	3058561	590.433	1644.23	2.78479	0.000311902
Rv0946c	1056685	682.114	236.236	0.34633	0.000320196
Rv2574	2898806	634.072	222.291	0.350577	0.000332507
Rv1398c	1574769	101168	250733	2.47837	0.000332507
Rv1458c	1644368	497.001	155.743	0.313366	0.000357307
Rv3339c	3725851	1513.75	3858.87	2.54921	0.000374794
Rv2241	2512398	867.06	322.869	0.372372	0.000378104
Rv3464	3881501	489.369	152.644	0.31192	0.000379707
Rv0919	1024400	113.361	390.962	3.44883	0.000400024
Rv3816c	4281571	410.311	143.503	0.349742	0.000416282
Rv2792c	3102271	345.559	1023.15	2.96085	0.000417647
Rv0111	133845	449.137	1249.34	2.78164	0.000477201
Rv2463	2765505	356.956	1173.17	3.28661	0.000494775
Rv2291	2562953	2200.36	813.158	0.369556	0.000499287
Rv0064	68420	68.7865	302.049	4.39111	0.000499287
Rv0309	377931	716.989	1867.72	2.60495	0.000511911
Rv1055	1177206	247.953	56.6105	0.228312	0.00055828
Rv2219	2486232	560.108	1428.39	2.55021	0.00055828
Rv1547	1747691	600.83	1527.73	2.54269	0.000564485
Rv3321c	3708316	698.344	247.121	0.353867	0.000568999
Rv2360c	2642676	109.989	365.001	3.31853	0.000568999
Rv3052c	3414934	1484.8	565.568	0.380906	0.000570898
Rv2629	2955570	825.363	2123.15	2.57239	0.000589532
Rv2905	3214494	2310.68	7412.26	3.20782	0.000600074
Rv2949c	3301004	395.365	114.471	0.289531	0.000605025
Rv2584c	2910924	3403.07	7876.12	2.31442	0.000721081
Rv1327c	1494480	482.556	146.722	0.304051	0.000730635
Rv0500B	591447	3804.6	1587.33	0.417212	0.000748514
Rv3522	3958096	382.637	115.564	0.302021	0.000777674
Rv1199c	1342979	705.23	1943.17	2.75536	0.00080085
Rv2030c	2278697	1647.48	151.412	0.0919057	0.000816854
Rv0545c	637541	2283.67	956.262	0.41874	0.000816854
Rv3033	3393350	102.433	335.693	3.27719	0.000851577
Rv3135	3501167	966.484	366.379	0.379084	0.000881926
Rv1487	1676941	480.262	1213.72	2.5272	0.000887087
Rv2721c	3035001	149.521	447.348	2.99188	0.000887087
Rv2879c	3190361	114.053	364.769	3.19822	0.000887087
Rv0586	684410	1417.06	3450.2	2.43476	0.00090319
Rv1977	2219559	1768.79	4145.1	2.34346	0.00090424
Rv1908c	2156592	895.575	2195.56	2.45156	0.0010217
Rv0634c_2	731518	218.449	50.0774	0.229241	0.00102812
Rv1087	1211517	157.446	458.908	2.91469	0.00102812
Rv3266c	3647809	496.246	163.369	0.329209	0.00103146
Rv2313c	2585906	2019.65	4331.65	2.14475	0.00106751
Rv2485c	2794071	1687.18	3937.44	2.33374	0.00106751
Rv0048c	52697	460.468	158.551	0.344326	0.00107493
Rv1142c	1269958	969.965	378.208	0.38992	0.00107493
Rv0429c	518396	278.494	75.8073	0.272204	0.00112237
Rv0558	649689	1701.52	728.687	0.428256	0.00114645
Rv2327	2599988	849.862	327.477	0.38533	0.0011753
Rv3818	4282412	347.18	101.652	0.292793	0.00131912
Rv0977	1090328	582.376	204.369	0.350922	0.00136253
Rv0305c	375746	124.478	366.815	2.94683	0.00137011
Rv2996c	3355069	727.474	264.938	0.364189	0.00137719
Rv1982A	2226101	1541.22	630.818	0.409296	0.00139476
Rv1323	1485657	530.291	190.704	0.359622	0.00139737
Rv3083	3448504	986.967	393.195	0.398388	0.00139737
Rv3238c	3614398	215.588	601.206	2.78867	0.00143893
Rv3131	3496512	47372.3	109050	2.30199	0.0014605
Rv0343	412695	80.1434	300.31	3.74717	0.00150526
Rv0462	552321	781.283	1862.15	2.38345	0.00151279
Rv0282	341976	907.615	356.349	0.392622	0.00151794
Rv3616c	4056443	21116.3	46729.1	2.21294	0.00151794
Rv3661	4099647	923.487	367.528	0.397978	0.00153292
Rv1425	1599658	756.709	1806.12	2.38681	0.00153754
Rv0735	827421	180.876	492.423	2.72244	0.00155868
Rv2376c	2656157	513.581	178.743	0.348032	0.00161572
Rv3416	3834791	748.017	1810.51	2.42041	0.0017131
Rv1954A	2201248	597.286	1459.92	2.44426	0.00172012
Rv0037c	41231	383.375	147.089	0.383669	0.00180666
Rv0442c	532307	1805.79	4157.18	2.30214	0.00182858
Rv1665	1891192	360.956	879.16	2.43564	0.00189519
Rv2023c	2268257	167.192	465.674	2.78527	0.00189519
Rv1808	2049895	68.6606	270.087	3.93365	0.00189519
Rv2136c	2397210	5194.04	13026.2	2.50792	0.00193029
Rv3674c	4115945	236.169	58.8558	0.24921	0.00197049
Rv3272	3653416	776.165	300.678	0.387389	0.00198788
Rv2657c	2979344	780.819	2044.03	2.61781	0.00207873
Rv0685	784748	506.038	197.096	0.389489	0.00211142
Rv0186A	218610	1198.52	546.335	0.45584	0.00212473
Rv3908	4393190	2542.21	1035.76	0.407424	0.00223067
Rv0634c_1	731033	350.4	122.551	0.349747	0.00226476
Rv0864	962680	2179.43	919.704	0.421994	0.00227585
Rv1917c	2167795	201	533.419	2.65382	0.00227585
Rv1280c	1433532	193.361	578.092	2.9897	0.00227585
Rv0767c	860710	107.62	325.472	3.02428	0.00227585
Rv2640c	2965837	173.664	456.525	2.62878	0.00242739
Rv0019c	24125	612.035	238.853	0.39026	0.00243702
Rv2067c	2325881	265.748	57.7657	0.21737	0.00254672
Rv2631	2957340	179.762	479.214	2.66582	0.00257503
Rv3267	3647888	531.333	1243.98	2.34123	0.00259118
Rv2680	2996002	719.584	1656.71	2.30231	0.00271705
Rv0268c	323301	655.275	1475.23	2.25132	0.0027211
Rv2901c	3212214	298.087	84.2695	0.282701	0.00273342
Rv0013	14914	282.917	700.227	2.47502	0.00273342
Rv1584c	1786573	1438.82	3268.04	2.27133	0.00278525
Rv1111c	1238192	1223.51	522.568	0.427105	0.00279327
Rv0578c	676032	670.267	260.036	0.387959	0.00282544
Rv1746	1972138	206.699	52.3509	0.253271	0.00284739
Rv0443	532396	919.739	384.501	0.418054	0.00287053
Rv2705c	3020293	983.008	2096.78	2.13302	0.00299274
Rv1535	1735507	23310.1	48708.5	2.08959	0.00299318
Rv0628c	720014	259.528	772.122	2.9751	0.00299573
Rv0015c	19032	2025.73	890.511	0.439599	0.00304052
Rv2289	2561476	813.628	347.802	0.427471	0.00304309
Rv2711	3023550	1234.53	2738.83	2.21852	0.0030563
Rv2860c	3173020	304.9	111.892	0.366979	0.00309915
Rv1904	2150828	2475.72	5352.17	2.16186	0.0031018
Rv1730c	1957357	915.631	391.884	0.427993	0.00316006
Rv1519	1710706	145.279	442.401	3.04519	0.00321971
Rv3597c	4041365	155.696	429.319	2.75742	0.00324811
Rv2127	2388512	904.643	387.348	0.428178	0.00342902
Rv0312	380521	444.311	1051.54	2.36667	0.00342902
Rv3580c	4023804	1362.19	594.187	0.436201	0.00346681
Rv2501c	2817232	68.9923	239.722	3.47462	0.00346681
Rv3104c	3473062	49.8423	256.272	5.14165	0.00346681
Rv2005c	2251902	5256.69	2407.56	0.457999	0.00348499
Rv0281	340998	918.173	396.005	0.431297	0.00355558
Rv0367c	445259	124.24	350.633	2.82222	0.00357586
Rv2259	2532245	609.157	256.056	0.420344	0.00360371
Rv3646c	4087423	983.546	435.197	0.442478	0.00366106
Rv1017c	1136515	5191.99	2486.76	0.478962	0.00370181
Rv0714	811228	941.518	408.51	0.433885	0.0038805
Rv1766	1999710	127.373	355.914	2.79426	0.00391387
Rv3010c	3369854	2081.66	950.3	0.456511	0.00394652
Rv1411c	1588482	2174.03	1012.4	0.465681	0.00394652
Rv0983	1099044	459.696	1048.44	2.28073	0.00394652
Rv3241c	3621466	580.232	1775.08	3.05926	0.00405683
Rv2220_1	2487473	252.03	86.0774	0.341537	0.00409706
Rv1533	1733609	1577.93	3387.98	2.1471	0.00425707
Rv3364c	3775361	475.912	178.1	0.374228	0.00427431
Rv1272c	1422397	492.577	1138.6	2.31151	0.00443068
Rv0579	676238	129.497	396.32	3.06046	0.00456355
Rv2131c	2393317	4164.68	1496.52	0.359335	0.00469722
Rv1518	1709539	878.302	382.15	0.4351	0.00469722
Rv3385c	3800093	332.858	784.333	2.35636	0.00469846
Rv2940c	3282890	6281.82	2992.53	0.476379	0.00472776
Rv2914c	3223524	127.998	325.507	2.54306	0.00488981
Rv2416c	2715334	308.216	701.427	2.27577	0.00489563
Rv2714	3026729	390.746	143.785	0.367975	0.00491298
Rv0700	800203	1435.88	671.169	0.467428	0.00491298
Rv0232	277876	818.635	360.171	0.439965	0.00495769
Rv1743	1968960	1005.22	445.974	0.443659	0.00502645
Rv2521	2837684	634.769	279.599	0.440473	0.00521405
Rv1476	1666181	671.87	281.173	0.418494	0.00554408
Rv0270	324567	3646	1762.31	0.483354	0.00554408
Rv0750	842029	688.259	1527.47	2.21932	0.00554408
Rv2147c	2406841	315.668	706.822	2.23913	0.00558463
Rv3396c	3814079	702.632	316.383	0.450283	0.0056519
Rv2956	3308668	243.608	75.952	0.31178	0.00565514
Rv0207c	248115	93.1101	290.485	3.1198	0.00568626
Rv0831c	923711	3360.7	1637.9	0.487367	0.00607697
Rv0195	230613	978.233	405.521	0.414544	0.00611521
Rv1738	1965576	35007.4	17502.3	0.49996	0.00618311
Rv1711	1938346	59.8365	204.138	3.4116	0.006302
Rv2402	2698415	1119.18	528.032	0.471803	0.00631622
Rv1165	1293803	284.053	90.8308	0.319768	0.0064121
Rv2324	2595883	157.386	393.911	2.50283	0.0064121
Rv2942	3284888	456.537	1529.83	3.35094	0.0064121
Rv3827c	4303069	68.1647	237.231	3.48026	0.0064121
Rv2069	2326827	200.507	62.7114	0.312763	0.00662367
Rv3574	4016288	171.713	431.426	2.51249	0.00663625
Rv3356c	3770649	204.157	59.6043	0.291954	0.00672678
Rv0490	579290	1363.98	637.228	0.467185	0.00672678
Rv2145c	2405472	420.443	947.172	2.25279	0.00688287
Rv2336	2610783	508.738	1117.95	2.1975	0.006902
Rv0991c	1108530	264.131	586.878	2.22192	0.006902
Rv1700	1925355	465.25	1055.54	2.26876	0.00696943
Rv1434	1611935	77.7512	243.286	3.12904	0.00711491
Rv3481c	3901473	91.2457	246.953	2.70647	0.00721763
Rv3476c	3893932	140.559	396.79	2.82294	0.00723384
Rv1918c	2170683	130.647	345.246	2.64259	0.00735937
Rv3507	3926504	791.384	1748.5	2.20942	0.00746345
Rv0432	519600	802.285	349.152	0.435197	0.00753126
Rv1204c	1348979	217.153	514.905	2.37116	0.00756529
Rv2125	2386293	745.535	334.363	0.448487	0.00759751
Rv2882c	3192388	902.664	392.683	0.435027	0.00761106
Rv2200c	2464836	2979.54	1481.97	0.497381	0.00772392
Rv1179c_2	1313299	96.2347	296.818	3.08431	0.00778989
Rv1609	1807903	318.878	123.154	0.386209	0.0078547
Rv3418c	3837458	115.821	326.742	2.8211	0.00792963
Rv0945	1053924	181.758	430.089	2.36628	0.00805866
Rv1220c	1364177	296.584	110.603	0.372922	0.00809365
Rv0001	4411177	648.252	295.281	0.455503	0.00809365
Rv3386	3799988	1131.02	445.774	0.394135	0.00812032
Rv2176	2437905	612.036	1289.57	2.10702	0.00812845
Rv2492	2806874	54.5262	195.663	3.58842	0.00834335
Rv2301	2573015	291.285	689.221	2.36614	0.00857418
Rv3386	3800059	169.235	398.259	2.35329	0.00880152
Rv2053c	2313257	426.25	1014.49	2.38004	0.00886663
Rv3204	3581055	318.953	683.73	2.14367	0.00906482
Rv3044	3405121	560.518	237.121	0.423039	0.00926174
Rv3214	3591646	328.365	131.162	0.399439	0.00958176
Rv1826	2071906	434.808	181.628	0.417719	0.00971038
Rv0948c	1058093	953.837	459.748	0.481998	0.00971038
Rv0166	194917	1201.92	2408.21	2.00364	0.00975572
Rv2887	3196323	106.088	304.322	2.86858	0.00977253

## Sheet: 5C
Toxin-antitoxin modules and differential expression during starvation
TA pair	Antitoxin RvNumber	Orientation	Start	end	Average_RPKM Exponential	Average_RPKM Starvation	TAsystem FC	TAsystem adjPvalue	Translation start site	Exponential TSS	Internal TSS	Distance from start	Reannotation	Alternative Start site codon	Starvation TSS	Starvation Internal TSS	Distance from start
vapBC10	Rv1398c	R	1574112	1574767	865.252	1832.99	3.29047	5.45416e-25	1574767	1574769	1574687	-2			1574769	1574688	-2
vapBC9	Rv0959A	F	1073327	1073928	8.6525	16.4651	2.97297	1.22056e-11	1073327	1073327	unknown	0			1073327		0
higBA	Rv1955	F	2201719	2202587	15.9513	36.1381	3.54421	3.50471e-11	2201277	unknown					2201339	unknown	62
vapBC28	Rv0608	F	703244	703887	15.8208	23.8403	2.34649	1.5001e-10	703244	unknown	unknown				unknown	unknown
vapBC44	Rv3321c	R	3707642	3708316	18.656	4.19728	0.345248	5.28629e-09	3708316	3708316		0			3708316	unknown	0
relFG	Rv2865	F	3177537	3178085	8.62583	13.4495	2.38658	7.25049e-07	3177537	3177537		0			3177537	unknown	0
vapBC41	Rv2601A	F	2930070	2930784	30.7865	33.9893	1.71403	2.5281e-06	2930070	2930070		0			2930070	unknown	0
vapBC17	Rv2526	F	2851091	2851716	5.39331	8.80426	2.53717	3.82542e-06	2851091	unknown					2851091	unknown	0
mazEF3	Rv1103c	R	1230660	1231291	53.302	55.6322	1.60723	5.94758e-06	1231291	unknown	1231208		1231208	GTG(+1)	unknown	1231208
mazEF2	Rv0660c	R	754685	755225	76.3833	76.6539	1.56128	1.25011e-05	755225	755231	unknown	-6			755231	unknown	-6
vapBC35	Rv1962A	R	2205277	2205273	6.6721	9.25715	2.15496	3.86719e-05	2205549	2205549		0			unknown	2205166
vapBC1	Rv0064A	F	71589	72222	5.28226	7.67944	2.19472	0.000175646	71589	unknown	unknown				unknown	unknown
vapBC47	Rv3407	F	3826252	3826958	106.414	48.2786	0.696392	0.000206351	3826252	unknown	3826273		3826273	GTG	unknown	3826273
mazEF8	Rv2274A	R	2546839	2546805	3.11692	5.85701	2.82938	0.000317074	2547087	unknown					unknown	unknown
vapBC40	Rv2595	F	2925492	2926138	14.0753	15.5976	1.70619	0.000317077	2925492	2925492		0			2925492	unknown	0
vapBC3	Rv0550c	R	640228	640904	6.85906	8.61653	1.93943	0.000458012	640904	unknown	640856		640856	ATG	unknown	640856
vapBC14	Rv1952	F	2200726	2201249	47.5041	55.7585	1.84323	0.000576203	2200726	2200713		-13			2200712	unknown	-14
vapBC34	Rv1740	F	1967705	1968165	35.7694	33.7951	1.46197	0.00366592	1967705	1967705		0			1967705	1967742	0
vapBC43	Rv2871	F	3183138	3183825	8.61578	2.8742	0.516534	0.00501	3183138	3183138		0			3183138	unknown	0
vapBC29	Rv0616A	F	710782	711407	17.3567	6.85405	0.609951	0.00553419	710782	710782	unknown	0			710782		0
vapBC4	Rv0596c	R	694839	695485	7.03914	9.22574	2.07081	0.00718241	695485	695485	unknown	0			695485	unknown	0
vapBC36	Rv1982A	R	2225841	2225832	29.7685	13.3032	0.693166	0.00731555	2226101	2226101		0			unknown	unknown
vapBC22	Rv2830c	R	3136620	3137224	12.6965	12.5764	1.52514	0.00942544	3137224	3137236		-12			3137236	unknown	-12
vapBC6	Rv0657c	R	752984	753617	13.0963	13.1359	1.54786	0.00984659	753617	753643	unknown	-26			753643	unknown	-26
vapBC5	Rv0626	F	718025	718689	8.41097	8.40026	1.54412	0.0215286	718025	718025	unknown	0			718025		0
vapBC30	Rv0623	F	716410	717059	9.77115	9.63751	1.52138	0.023063	716410	716410	unknown	0			unknown	unknown
vapBC15	Rv2009	F	2258030	2258671	18.0099	16.0749	1.3721	0.0297201	2258030	unknown	2258045		2258045	GTG	unknown	2258045
relJK	Rv3357	F	3770773	3771302	1.919	2.88073	2.27362	0.0304271	3770773	unknown					unknown	unknown
relBE	Rv1247c	R	1388685	1389244	10.0583	9.88037	1.51122	0.0323796	1389244	1389244		0			1389244		0
vapBC2	Rv0300	F	363826	364469	35.4605	29.6983	1.28804	0.0445993	363826	363826		0			363826	unknown	0
vapBC26	Rv0581	F	677710	678329	3.08373	3.63409	1.84689	0.0582319	677710	unknown	unknown				677710	unknown	0
vapBC24	Rv0239	F	289104	289782	46.8642	37.9188	1.25503	0.0608051	289104	289087	unknown	-17			289087	unknown	-17
vapBC33	Rv1241	F	1384278	1384966	4.13132	1.39477	0.519621	0.070611	1384278	1384278		0			unknown
vapBC7	Rv0662c	R	755335	756023	1.13233	1.62536	2.18357	0.0790193	756023	unknown	unknown				unknown
vapBC46	Rv3385c	R	3799243	3799943	24.0346	19.7261	1.2617	0.0875586	3799943	3800093	3799911	-150	3799911	ATG(+1)	3800093	3799911	-150
mazEF1	Rv0456B	R	547076	547517	4.85717	5.29854	1.6527	0.0943756	547517	unknown	547481		547481	ATG(+2)	unknown	547481
vapBC48	Rv3697A	R	4140239	4140242	100.057	202.706	3.07145	0.0978633	4140463	4140463		0			4140463	unknown	0
vapBC31	Rv0748	F	840947	841656	6.89735	6.33742	1.40642	0.108338	840947	840947	unknown	0			840947		0
vapBC19	Rv2547	F	2868606	2869237	5.05419	4.81486	1.47338	0.15547	2868606	2868606		0			2868606	unknown	0
mazEF4	Rv1494	F	1686271	1686887	3.4348	1.29595	0.557182	0.195276	1686271	unknown	unknown				unknown	unknown
vapBC27	Rv0599c	R	697154	697800	26.684	20.5731	1.2003	0.220488	697800	697800		0			697800	unknown	0
parDE1	Rv1960c	R	2203681	2204225	33.1684	25.3652	1.17742	0.234807	2204225	2204225		0			2204225	unknown	0
vapBC32	Rv1113	F	1239416	1239984	6.2904	5.443	1.34822	0.281079	1239416	1239382		-34			1239382		-34
vapBC37	Rv2104c	R	2364086	2364781	14.3589	11.3194	1.22183	0.286584	2364781	2364781		0			2364781	unknown	0
mazEF5	Rv1943c	R	2194644	2195347	11.66	9.13008	1.211	0.316339	2195347	2195829		-482			unknown	2195206
vapBC16	Rv2231B	R	2505736	2506383	2.03748	0.794041	0.596814	0.402975	2506383	2506697		-314			2506697	unknown	-314
vapBC20	Rv2550c	R	2869727	2870364	5.80096	4.52234	1.19106	0.56484	2870364	unknown	2870340		2870340	GTG	unknown	2870340
vapBC21	Rv2758c	R	3070170	3070849	1.71683	1.51112	1.40159	0.573023	3070849	unknown					unknown	unknown
mazEF7	Rv2063	F	2320831	2321467	4.58364	2.53084	0.846369	0.634463	2320831	2320831	unknown	0			2320831		0
vapBC25	Rv0277A	R	333160	333136	108.599	67.1992	0.948497	0.677523	333417	333420	unknown	-3			333420	unknown	-3
vapBC12	Rv1721c	R	1947030	1947643	4.30098	2.31435	0.835572	0.678132	1947643	1947643	unknown	0			1947643	unknown	0
mazEF9	Rv2801A	R	3110507	3110523	14.0247	14.0082	1.51907	0.808361	3110737	unknown					unknown	unknown
vapBC18	Rv2545	F	2867783	2868567	0.572439	0.472888	1.2717	0.849535	2867783	unknown	unknown				unknown	unknown
vapBC23	Rv2862A	F	3174747	3175372	0.0606198	0.114401	2.79687	0.850908	3174747	unknown					unknown	unknown
mazEF6	Rv1991A	R	2234643	2234649	74.6359	64.5995	1.35088	0.854286	2234891	2234891		0			2234891	unknown	0
vapBC8	Rv0664	F	758532	759139	3.82807	2.33089	0.936415	0.898231	758532	unknown	unknown				unknown
vapBC38	Rv2493	F	2808083	2808735	9.12142	5.70583	0.964359	0.916789	2808083	2808083		0			unknown	unknown
vapBC11	Rv1560	F	1764755	1765383	8.24475	5.44739	1.01362	1	1764755	unknown	1764770		1764770	ATG	unknown	1764770
vapBC13	Rv1839c	R	2087257	2087912	12.2503	7.88497	1.00321	1	2087912	2087912		0			2087912	unknown	0
parDE2	Rv2142A	R	2402507	2402510	99.0807	77.9207	1.16823	1	2402722	2402719		3			2402719	unknown	3
vapBC39	Rv2530A	R	2854683	2854686	75.4494	54.0872	1.04502	1	2854907	2854907		0			2854907	unknown	0
vapBC42	Rv2760c	R	3070875	3071536	2.54388	1.59815	0.953457	1	3071536	unknown					unknown	unknown
