# Supplementary material for: Genome-wide Mapping of Transcriptional Start Sites Defines an Extensive Leaderless Transcriptome in Mycobacterium tuberculosis
Source: Cell Rep. 2013 Nov 21;5(4):1121–31. doi: 10.1016/j.celrep.2013.10.031 (PMC3898074; doi:10.1016/j.celrep.2013.10.031)
Supplement: Table S6. RNA-Seq and TSS Mapping during Starvation, Related to Figure 4 — Sheet 6A is a listing of sense and antisense reads and RPKM values for all CDS during starvation. Sheet 6B lists all primary TSSs mapped during starvation. Sheet 6C lists all antisense TSSs mapped during starvation. Sheet 6D lists all internal TSSs mapped during starvation. Sheet 6E lists all the TSSs mapped during starvation and their genomic location. [file mmc6.xlsx]

## Sheet: 6A
Sense and antisense reads and RPKM values for all M. tuberculosis H37Rv CDS during growth arrest
RvNumber	Strand	Starv_R1_Sense_reads	Starv_R2_Sense_reads	Starv_R3_Sense_reads	Average Sense reads	Starv_R1_Sense_RPKM	Starv_R2_Sense_RPKM	Starv_R3_Sense_RPKM	Average_sense_RPKM	Starv_R1_Antisense_reads	Starv_R2_Antisense_reads	Starv_R3_Antisense_reads	Average_Antisense_Reads	Starv_R1_Antisense_RPKM	Starv_R2_Antisense_RPKM	Starv_R3_Antisense_RPKM	Average_Antisense_RPKM
Rv0001	+	192	204	143	179.667	14.6585	13.1558	11.9341	13.2494	96	75	60	77	7.32924	4.83668	5.00732	5.72441
Rv0002	+	72	85	46	67.6667	6.93032	6.91095	4.83999	6.22709	77	78	60	71.6667	7.41159	6.34181	6.31303	6.68881
Rv0003	+	36	47	28	37	3.6179	3.98979	3.07594	3.56121	9	4	8	7	0.904475	0.339557	0.878841	0.707624
Rv0004	+	17	11	7	11.6667	3.51098	1.91898	1.58031	2.33676	0	3	2	1.66667	0	0.523358	0.451518	0.324959
Rv0005	+	537	510	461	502.667	30.8041	24.7117	28.9069	28.1409	51	50	25	42	2.92553	2.42271	1.56762	2.30529
Rv0006	+	417	400	327	381.333	19.2714	15.6148	16.5193	17.1351	292	273	235	266.667	13.4946	10.6571	11.8716	12.0078
Rv0007	+	71	60	62	64.3333	9.03233	6.44749	8.62183	8.03388	6	3	4	4.33333	0.763295	0.322375	0.556247	0.547306
Rv0008c	-	19	17	18	18	5.05545	3.82079	5.23534	4.70386	3	1	5	3	0.798229	0.224752	1.45426	0.825747
Rv0009	+	79	58	51	62.6667	16.7623	10.3952	11.8289	12.9955	5	4	2	3.66667	1.06091	0.716911	0.463877	0.747232
Rv0010c	-	13	16	11	13.3333	3.55666	3.69757	3.28971	3.51465	6	9	9	8	1.64153	2.07989	2.69158	2.13767
Rv0011c	-	132	117	111	120	54.6204	40.8945	50.2077	48.5742	2	2	0	1.33333	0.827582	0.699052	0	0.508878
Rv0012	+	77	66	68	70.3333	11.3619	8.22628	10.9682	10.1855	7	6	5	6	1.0329	0.747844	0.806487	0.862411
Rv0013	+	101	95	75	90.3333	16.8249	13.3676	13.6571	14.6166	10	12	12	11.3333	1.66584	1.68854	2.18514	1.84651
Rv0014c	-	64	58	55	59	3.95831	3.03009	3.71842	3.56894	40	25	36	33.6667	2.47394	1.30607	2.43388	2.0713
Rv0015c	-	30	48	32	36.6667	2.69364	3.64047	3.14075	3.15829	10	9	8	9	0.897879	0.682588	0.785189	0.788552
Rv0016c	-	107	133	105	115	8.43489	8.85616	9.04797	8.77967	15	13	7	11.6667	1.18246	0.86564	0.603198	0.883766
Rv0017c	-	36	42	39	39	2.97084	2.92768	3.51809	3.13887	25	13	12	16.6667	2.06308	0.906188	1.08249	1.35059
Rv0018c	-	62	57	40	53	4.66909	3.62588	3.29281	3.86259	12	10	12	11.3333	0.903694	0.636119	0.987843	0.842552
Rv0019c	-	32	32	20	28	7.96747	6.73006	5.44336	6.71363	4	5	3	4	0.995934	1.05157	0.816504	0.95467
Rv0020c	-	285	257	195	245.667	20.934	15.9455	15.657	17.5121	61	50	39	50	4.4806	3.10224	3.13139	3.57141
Rv0021c	-	13	6	6	8.33333	1.56155	0.608782	0.787825	0.986052	27	14	14	18.3333	3.24322	1.42049	1.83826	2.16732
Rv0022c	-	1	2	2	1.66667	0.277507	0.468815	0.606694	0.451005	1	1	1	1	0.277507	0.234408	0.303347	0.271754
Rv0023	+	4	5	6	5	0.604028	0.637772	0.990408	0.744069	2	4	2	2.66667	0.302014	0.510217	0.330136	0.380789
Rv0024	+	4	6	6	5.33333	0.550416	0.697398	0.902502	0.716772	2	0	2	1.33333	0.275208	0	0.300834	0.192014
Rv0025	+	23	25	20	22.6667	7.38766	6.78293	7.02223	7.06427	2	5	3	3.33333	0.642405	1.35659	1.05333	1.01744
Rv0026	+	26	12	23	20.3333	2.24603	0.875633	2.17188	1.76452	64	70	62	65.3333	5.52869	5.10786	5.85464	5.49706
Rv0027	+	29	32	29	30	10.6372	9.91463	11.6277	10.7265	3	3	5	3.66667	1.1004	0.929497	2.00477	1.34489
Rv0028	+	17	19	17	17.6667	6.48092	6.11843	7.0844	6.56125	33	30	29	30.6667	12.5806	9.66067	12.0851	11.4421
Rv0029	+	74	71	59	68	7.84355	6.35679	6.83595	7.0121	38	34	27	33	4.02777	3.04409	3.12832	3.40006
Rv0030	+	27	27	17	23.6667	9.54235	8.06035	6.5676	8.05677	4	1	2	2.33333	1.41368	0.298531	0.772659	0.828291
Rv0031	+	4	0	2	2	2.19387	0	1.19908	1.13098	28	13	22	21	15.3571	6.02273	13.1899	11.5232
Rv0032	+	20	13	14	15.6667	1.00454	0.551542	0.768654	0.774911	39	28	33	33.3333	1.95885	1.18794	1.81183	1.65287
Rv0033	+	2	2	1	1.66667	0.884223	0.746896	0.483279	0.704799	2	0	0	0.666667	0.884223	0	0	0.294741
Rv0034	+	2	4	0	2	0.588736	0.994601	0	0.527779	2	1	0	1	0.588736	0.24865	0	0.279129
Rv0035	+	16	5	4	8.33333	1.10214	0.290927	0.301191	0.564751	30	19	13	20.6667	2.0665	1.10552	0.978869	1.38363
Rv0036c	-	32	45	31	36	4.81347	5.71767	5.09725	5.20946	19	18	14	17	2.858	2.28707	2.30198	2.48235
Rv0037c	-	39	31	34	34.6667	3.42244	2.2979	3.2615	2.99395	5	5	4	4.66667	0.438775	0.37063	0.383705	0.397703
Rv0038	+	94	94	77	88.3333	17.9768	15.1848	16.0969	16.4195	14	14	12	13.3333	2.67739	2.26157	2.5086	2.48252
Rv0039c	-	16	14	9	13	5.3614	3.96264	3.2966	4.20688	2	1	2	1.66667	0.670175	0.283046	0.732579	0.561933
Rv0040c	-	712	493	491	565.333	88.8283	51.9537	66.9606	69.2476	3	4	1	2.66667	0.374277	0.421531	0.136376	0.310728
Rv0041	+	109	92	89	96.6667	4.35683	3.1062	3.88866	3.7839	190	175	144	169.667	7.59447	5.90854	6.29177	6.59826
Rv0042c	-	80	62	47	63	14.8595	9.72754	9.54283	11.3766	11	1	9	7	2.04318	0.156896	1.82735	1.34247
Rv0043c	-	18	28	24	23.3333	2.85144	3.74669	4.15594	3.58469	7	4	7	6	1.10889	0.535242	1.21215	0.952094
Rv0044c	-	43	41	40	41.3333	6.29702	5.07165	6.40314	5.92394	3	2	1	2	0.439327	0.247398	0.160079	0.282268
Rv0045c	-	26	32	18	25.3333	3.37406	3.50774	2.5534	3.14507	3	5	5	4.33333	0.389315	0.548085	0.709277	0.548892
Rv0046c	-	205	248	155	202.667	21.6105	22.0832	17.8612	20.5183	2608	1986	1903	2165.67	274.928	176.844	219.289	223.687
Rv0047c	-	271	260	204	245	58.1376	47.1151	47.8393	51.0307	38	27	25	30	8.15214	4.89272	5.86266	6.30251
Rv0048c	-	52	42	44	46	6.95779	4.74696	6.43557	6.04677	163	132	139	144.667	21.81	14.919	20.3305	19.0198
Rv0049	+	129	107	85	107	36.3184	25.446	26.1591	29.3078	0	0	4	1.33333	0	0	1.23102	0.410339
Rv0050	+	152	167	129	149.333	8.68067	8.0561	8.05315	8.2633	7	3	8	6	0.399768	0.14472	0.49942	0.347969
Rv0051	+	76	72	56	68	5.25382	4.20429	4.23171	4.56327	1	0	0	0.333333	0.0691292	0	0	0.0230431
Rv0052	+	18	17	13	16	3.71751	2.96569	2.93487	3.20602	5	4	2	3.66667	1.03264	0.69781	0.451518	0.727323
Rv0053	+	43	25	19	29	17.2408	8.46697	8.3274	11.3451	1	3	7	3.66667	0.400949	1.01604	3.06799	1.49499
Rv0054	+	52	48	45	48.3333	12.2395	9.54334	11.5782	11.1203	1	3	3	2.33333	0.235375	0.596458	0.771877	0.53457
Rv0055	+	35	36	32	34.3333	16.0222	13.9205	16.0129	15.3185	26	13	12	17	11.9022	5.02685	6.00484	7.64463
Rv0056	+	64	58	50	57.3333	16.2481	12.4379	13.8758	14.1873	21	18	9	16	5.3314	3.86005	2.49765	3.89637
Rv0057	+	114	112	96	107.333	25.4422	21.1138	23.42	23.3253	5	7	5	5.66667	1.11589	1.31961	1.21979	1.21843
Rv0058	+	176	139	131	148.667	7.79895	5.2028	6.34543	6.44906	16	12	10	12.6667	0.708996	0.449162	0.484384	0.547514
Rv0059	+	24	19	12	18.3333	4.03267	2.6967	2.20409	2.97782	39	29	25	31	6.55309	4.11602	4.59185	5.08699
Rv0060	+	149	129	117	131.667	16.3753	11.9754	14.0557	14.1355	23	19	22	21.3333	2.52772	1.76382	2.64296	2.3115
Rv0061c	-	125	120	90	111.667	43.0012	34.8699	33.8438	37.2383	9	8	14	10.3333	3.09609	2.32466	5.2646	3.56178
Rv0062	+	14	8	10	10.6667	1.42544	0.688034	1.11298	1.07549	0	0	0	0	0	0	0	0
Rv0063	+	111	142	107	120	8.96912	9.692	9.45098	9.3707	2	2	3	2.33333	0.161606	0.136507	0.264981	0.187698
Rv0064	+	515	455	389	453	20.3749	15.2054	16.823	17.4678	29	24	22	25	1.14732	0.802043	0.95143	0.966932
Rv0064A	+	41	24	27	30.6667	19.9468	9.86278	14.3589	14.7228	0	1	2	1	0	0.410949	1.06362	0.491523
Rv0065	+	23	15	14	17.3333	6.66916	3.67395	4.43749	4.92686	4	8	6	6	1.15985	1.95944	1.90178	1.67369
Rv0066c	-	117	116	84	105.667	6.08145	5.09305	4.77273	5.31574	101	75	67	81	5.2498	3.29292	3.80682	4.11651
Rv0067c	-	13	27	17	19	2.65655	4.66055	3.79744	3.70485	14	12	5	10.3333	2.8609	2.07136	1.11689	2.01638
Rv0068	+	31	18	13	20.6667	3.95668	1.94062	1.81376	2.57035	2	2	2	2	0.25527	0.215624	0.279039	0.249978
Rv0069c	-	25	22	17	21.3333	2.09883	1.56012	1.5601	1.73969	9	9	11	9.66667	0.75558	0.638232	1.00948	0.801096
Rv0070c	-	43	20	24	29	3.9153	1.53824	2.38877	2.6141	8	11	7	8.66667	0.728428	0.846034	0.696724	0.757062
Rv0071	+	5	0	3	2.66667	0.822315	0	0.539331	0.453882	8	2	3	4.33333	1.3157	0.277841	0.539331	0.710959
Rv0072	+	166	150	130	148.667	18.4001	14.0444	15.7515	16.0653	7	15	12	11.3333	0.775908	1.40444	1.45398	1.21144
Rv0073	+	121	120	73	104.667	14.1828	11.8811	9.3533	11.8057	18	22	9	16.3333	2.10983	2.1782	1.15315	1.81373
Rv0074	+	48	45	40	44.3333	4.5192	3.57875	4.11668	4.07154	4	3	3	3.33333	0.3766	0.238583	0.308751	0.307978
Rv0075	+	56	58	39	51	5.55582	4.86056	4.22952	4.88196	15	7	12	11.3333	1.48817	0.586619	1.30139	1.12539
Rv0076c	-	28	19	22	23	8.36943	4.79722	7.18831	6.78499	12	16	11	13	3.5869	4.03977	3.59416	3.74027
Rv0077c	-	66	52	59	59	9.24599	6.15334	9.03499	8.14477	1	4	3	2.66667	0.140091	0.473334	0.459406	0.35761
Rv0078	+	6	7	7	6.66667	1.15314	1.13639	1.47061	1.25338	2	7	2	3.66667	0.384381	1.13639	0.420173	0.646982
Rv0078A	-	51	45	39	45	10.0001	7.45322	8.35918	8.60415	4	13	15	10.6667	0.784319	2.15315	3.21507	2.05085
Rv0079	+	1348	1297	1008	1217.67	190.912	155.161	156.053	167.375	2	1	2	1.66667	0.283253	0.119631	0.309628	0.237504
Rv0080	+	105	134	95	111.333	26.657	28.7359	26.364	27.2523	3	4	6	4.33333	0.761629	0.857789	1.6651	1.09484
Rv0081	+	21	27	17	21.6667	7.0982	7.70888	6.28122	7.02943	1	0	1	0.666667	0.33801	0	0.369484	0.235831
Rv0082	+	7	9	3	6.33333	1.69922	1.84541	0.796049	1.44689	0	0	0	0	0	0	0	0
Rv0083	+	7	16	9	10.6667	0.423479	0.817622	0.595173	0.612091	3	2	0	1.66667	0.181491	0.102203	0	0.0945646
Rv0084	+	86	56	61	67.6667	10.526	5.78962	8.16131	8.15897	0	0	2	0.666667	0	0	0.267584	0.0891947
Rv0085	+	4	1	1	2	0.70257	0.148364	0.191998	0.347644	1	1	2	1.33333	0.175642	0.148364	0.383995	0.236
Rv0086	+	11	9	7	9	0.872461	0.602968	0.606901	0.69411	2	0	0	0.666667	0.158629	0	0	0.0528764
Rv0087	+	29	13	17	19.6667	2.28145	0.863883	1.46194	1.53576	8	7	5	6.66667	0.629366	0.465168	0.429981	0.508171
Rv0088	+	158	203	179	180	27.2574	29.5816	33.7557	30.1982	19	8	14	13.6667	3.27779	1.16578	2.64011	2.36123
Rv0089	+	30	35	29	31.3333	5.88239	5.79695	6.2158	5.96505	2	1	3	2	0.39216	0.165627	0.643014	0.400267
Rv0090	+	8	16	12	12	1.20806	2.04087	1.98082	1.74325	3	4	5	4	0.453021	0.510217	0.82534	0.596193
Rv0091	+	3	4	5	4	0.454793	0.512213	0.828569	0.598525	4	0	5	3	0.60639	0	0.828569	0.47832
Rv0092	+	61	52	50	54.3333	3.10407	2.23513	2.78123	2.70681	25	21	16	20.6667	1.27216	0.902649	0.889995	1.0216
Rv0093c	-	32	22	30	28	4.38775	2.54808	4.49655	3.81079	10	5	10	8.33333	1.37117	0.579109	1.49885	1.14971
Rv0094c	-	10	11	7	9.33333	1.2201	1.13367	0.933596	1.09579	24	26	30	26.6667	2.92823	2.67958	4.00113	3.20298
Rv0095c	-	11	7	9	9	3.11958	1.67687	2.79005	2.52884	1	0	0	0.333333	0.283598	0	0	0.0945328
Rv0096	+	8	6	12	8.66667	0.668729	0.423653	1.0965	0.729627	0	1	1	0.666667	0	0.0706088	0.0913749	0.0539945
Rv0097	+	22	32	16	23.3333	2.94368	3.61673	2.34021	2.96687	7	4	5	5.33333	0.936625	0.452091	0.731314	0.706677
Rv0098	+	13	7	10	10	2.74334	1.24776	2.30676	2.09929	5	6	6	5.66667	1.05513	1.06951	1.38406	1.16957
Rv0099	+	23	15	10	16	1.64879	0.908294	0.783615	1.11357	17	14	19	16.6667	1.21867	0.847741	1.48887	1.18509
Rv0100	+	5	3	1	3	2.46346	1.24852	0.53857	1.41685	12	8	10	10	5.9123	3.32938	5.3857	4.87579
Rv0101	+	69	53	65	62.3333	1.06434	0.690567	1.096	0.950303	816	885	689	796.667	12.587	11.5312	11.6176	11.9119
Rv0102	+	207	182	180	189.667	12.1254	9.00527	11.5257	10.8855	37	22	28	29	2.16735	1.08855	1.79288	1.68293
Rv0103c	-	64	54	40	52.6667	3.29567	2.34885	2.25159	2.63204	8	8	13	9.66667	0.411959	0.347978	0.731768	0.497235
Rv0104	+	30	38	25	31	2.304	2.46515	2.09878	2.28931	21	19	18	19.3333	1.6128	1.23258	1.51113	1.45217
Rv0105c	-	1	0	1	0.666667	0.40942	0	0.447544	0.285655	2	2	1	1.66667	0.81884	0.691668	0.447544	0.652684
Rv0106	+	23	18	14	18.3333	2.23606	1.47818	1.48782	1.73402	6	9	5	6.66667	0.583321	0.73909	0.531365	0.617925
Rv0107c	-	114	102	89	101.667	2.70628	2.04535	2.30954	2.35372	17	24	18	19.6667	0.403569	0.481258	0.467097	0.450642
Rv0108c	-	317	301	250	289.333	176.36	141.451	152.036	156.616	1	1	1	1	0.556341	0.469937	0.608146	0.544808
Rv0109	+	21	22	12	18.3333	1.63878	1.45018	1.02364	1.37087	3	2	2	2.33333	0.234111	0.131835	0.170607	0.178851
Rv0110	+	11	12	9	10.6667	1.70765	1.57357	1.52727	1.60283	3	1	1	1.66667	0.465722	0.131131	0.169696	0.255516
Rv0111	+	23	23	23	23	1.30011	1.09819	1.42117	1.27316	66	55	41	54	3.73076	2.62612	2.5334	2.96342
Rv0112	+	80	88	79	82.3333	9.73015	9.04088	10.5032	9.75809	4	1	1	2	0.486508	0.102737	0.132952	0.240732
Rv0113	+	76	68	42	62	14.9778	11.3199	9.04797	11.7819	88	73	69	76.6667	17.3428	12.1523	14.8645	14.7865
Rv0114	+	12	15	6	11	2.43934	2.57562	1.33324	2.11607	3	2	1	2	0.609835	0.343415	0.222207	0.391819
Rv0115	+	33	24	22	26.3333	3.30783	2.03207	2.41056	2.58349	20	17	15	17.3333	2.00475	1.43938	1.64357	1.6959
Rv0116c	-	219	195	159	191	33.7275	25.3673	26.7673	28.6207	67	46	47	53.3333	10.3185	5.98407	7.91234	8.07163
Rv0117	+	44	36	34	38	5.41961	3.74556	4.57784	4.581	4	3	4	3.66667	0.492692	0.31213	0.53857	0.447797
Rv0118c	-	27	26	32	28.3333	1.79601	1.46089	2.32682	1.86124	21	20	19	20	1.3969	1.12376	1.38155	1.30074
Rv0119	+	7	7	8	7.33333	0.516124	0.435966	0.644781	0.53229	32	41	38	37	2.35942	2.55351	3.06271	2.65855
Rv0120c	-	354	364	255	324.333	19.1984	16.6749	15.1171	16.9968	7	2	2	3.66667	0.37963	0.0916202	0.118566	0.196605
Rv0121c	-	25	25	19	23	6.69789	5.65765	5.56439	5.97331	0	2	0	0.666667	0	0.452612	0	0.150871
Rv0122	+	39	29	33	33.6667	12.3227	7.73991	11.3978	10.4868	4	3	3	3.33333	1.26386	0.800681	1.03616	1.03357
Rv0123	+	16	41	23	26.6667	5.05545	10.9426	7.9439	7.98066	7	8	8	7.66667	2.21176	2.13515	2.7631	2.37
Rv0124	+	3	3	4	3.33333	0.238432	0.201402	0.347512	0.262448	6	4	4	4.66667	0.476864	0.268535	0.347512	0.364304
Rv0125	+	206	171	126	167.667	22.4487	15.7405	15.0093	17.7328	1	0	2	1	0.108974	0	0.238243	0.115739
Rv0126	+	189	167	174	176.667	12.1751	9.0871	12.2525	11.1716	29	31	16	25.3333	1.86813	1.68683	1.12667	1.56054
Rv0127	+	67	46	37	50	5.69894	3.30503	3.44023	4.14806	24	12	14	16.6667	2.04141	0.862181	1.30171	1.40177
Rv0128	+	84	76	56	72	12.538	9.58213	9.13702	10.4191	49	51	41	47	7.31385	6.43011	6.6896	6.81119
Rv0129c	-	1011	1148	913	1024	115.024	110.326	113.546	112.965	18	9	5	10.6667	2.0479	0.864923	0.621832	1.17822
Rv0130	+	8	7	14	9.66667	2.0444	1.51103	3.91084	2.48876	7	5	3	5	1.78885	1.07931	0.838038	1.2354
Rv0131c	-	39	31	32	34	3.37657	2.2671	3.0285	2.89073	11	8	5	8	0.952367	0.585059	0.473203	0.67021
Rv0132c	-	40	38	31	36.3333	4.29853	3.44939	3.64157	3.7965	17	13	19	16.3333	1.82688	1.18005	2.23193	1.74629
Rv0133	+	63	45	37	48.3333	12.108	7.30538	7.77321	9.0622	4	1	0	1.66667	0.768762	0.162342	0	0.310368
Rv0134	+	84	78	60	74	10.8283	8.49325	8.45471	9.25875	15	8	8	10.3333	1.93362	0.871103	1.12729	1.31067
Rv0135c	-	34	36	26	32	6.53448	5.84431	5.46225	5.94701	7	2	5	4.66667	1.34533	0.324684	1.05043	0.906817
Rv0136	+	48	24	32	34.6667	4.21224	1.77902	3.06964	3.0203	27	11	19	19	2.36938	0.815385	1.8226	1.66912
Rv0137c	-	70	46	54	56.6667	14.8527	8.24448	12.5247	11.874	11	8	8	9	2.33399	1.43382	1.85551	1.87444
Rv0138	+	20	27	17	21.3333	4.62327	5.27208	4.29571	4.73035	5	3	7	5	1.15582	0.585786	1.76882	1.17014
Rv0139	+	43	32	17	30.6667	4.89221	3.07528	2.11423	3.36057	18	4	18	13.3333	2.0479	0.38441	2.23859	1.55697
Rv0140	+	45	29	33	35.6667	13.7694	7.49549	11.0378	10.7676	24	21	11	18.6667	7.3437	5.42777	3.67928	5.48359
Rv0141c	-	109	85	73	89	30.9122	20.362	22.6304	24.6349	83	58	45	62	23.5387	13.8941	13.9503	17.1277
Rv0142	+	11	6	6	7.66667	1.38124	0.636394	0.823558	0.947064	1	5	2	2.66667	0.125567	0.530328	0.274519	0.310138
Rv0143c	-	86	63	67	72	6.76568	4.18651	5.76175	5.57131	15	14	8	12.3333	1.18006	0.930335	0.68797	0.932789
Rv0144	+	934	940	764	879.333	128.98	109.648	115.328	117.985	62	54	37	51	8.56184	6.29894	5.58526	6.81535
Rv0145	+	267	387	224	292.667	32.5766	39.8845	29.8751	34.1121	11	6	2	6.33333	1.34211	0.618364	0.266742	0.742404
Rv0146	+	42	32	30	34.6667	5.23987	3.37225	4.09128	4.23447	7	4	2	4.33333	0.873312	0.421531	0.272752	0.522532
Rv0147	+	287	298	256	280.333	21.9546	19.2557	21.4067	20.8723	9	4	10	7.66667	0.688472	0.258465	0.8362	0.594379
Rv0148	+	198	185	169	184	26.7704	21.128	24.9771	24.2918	2	1	4	2.33333	0.270408	0.114206	0.591174	0.325262
Rv0149	+	95	71	70	78.6667	11.4113	7.20392	9.19129	9.26884	5	3	5	4.33333	0.600596	0.304391	0.656521	0.520502
Rv0150c	-	0	1	1	0.666667	0	0.342219	0.442866	0.261695	9	4	7	6.66667	3.64626	1.36888	3.10006	2.70507
Rv0151c	-	48	33	37	39.3333	3.16037	1.83531	2.66296	2.55288	18	19	20	19	1.18514	1.05669	1.43944	1.22709
Rv0152c	-	23	16	12	17	1.69584	0.996493	0.967171	1.21983	12	7	5	8	0.884783	0.435966	0.402988	0.574579
Rv0153c	-	60	34	52	48.6667	8.40544	4.02334	7.96304	6.79728	11	6	10	9	1.541	0.710001	1.53135	1.26078
Rv0154c	-	123	87	82	97.3333	11.81	7.05604	8.60644	9.15748	4	3	2	3	0.384064	0.243312	0.209913	0.279096
Rv0155	+	16	15	13	14.6667	1.69128	1.33932	1.50212	1.51091	4	3	0	2.33333	0.422819	0.267864	0	0.230228
Rv0156	+	2	2	5	3	0.700454	0.591668	1.91419	1.06877	8	7	6	7	2.80181	2.07084	2.29703	2.38989
Rv0157	+	19	13	14	15.3333	1.54816	0.894757	1.24698	1.22997	48	45	35	42.6667	3.91115	3.09724	3.11744	3.37528
Rv0157A	-	187	161	167	171.667	169.871	123.538	165.829	153.079	1	2	1	1.33333	0.908401	1.53464	0.992988	1.14534
Rv0158	+	33	26	20	26.3333	5.95821	3.96528	3.94728	4.62359	11	11	3	8.33333	1.98607	1.67762	0.592092	1.41859
Rv0159c	-	23	35	30	29.3333	1.90209	2.44494	2.712	2.35301	36	32	30	32.6667	2.97718	2.23538	2.712	2.64152
Rv0160c	-	13	20	16	16.3333	1.00237	1.30261	1.34857	1.21785	3	9	7	6.33333	0.231317	0.586175	0.589998	0.469163
Rv0161	+	14	9	12	11.6667	1.20671	0.655264	1.13064	0.997538	6	4	8	6	0.517162	0.291229	0.753758	0.520716
Rv0162c	-	14	15	15	14.6667	1.4143	1.27998	1.65642	1.45023	10	5	10	8.33333	1.01021	0.426659	1.10428	0.847049
Rv0163	+	12	3	6	7	3.0666	0.647583	1.67608	1.79675	14	12	7	11	3.5777	2.59033	1.95542	2.70782
Rv0164	+	104	86	88	92.6667	24.9333	17.4158	23.0619	21.8036	9	7	7	7.66667	2.15769	1.41756	1.83447	1.80324
Rv0165c	-	93	116	87	98.6667	16.1157	16.9794	16.4797	16.5249	10	13	7	10	1.73287	1.90286	1.32596	1.65389
Rv0166	+	471	575	391	479	32.9121	33.9391	29.866	32.2391	10	5	7	7.33333	0.69877	0.295123	0.534686	0.509526
Rv0167	+	129	132	100	120.333	18.82	16.2668	15.9476	17.0114	24	26	26	25.3333	3.50139	3.20406	4.14638	3.61728
Rv0168	+	152	165	140	152.333	20.3381	18.6488	20.4768	19.8212	9	10	6	8.33333	1.20423	1.13023	0.877577	1.07068
Rv0169	+	239	262	183	228	20.3738	18.8657	17.0526	18.764	12	14	8	11.3333	1.02295	1.00809	0.745469	0.925503
Rv0170	+	132	195	140	155.667	14.758	18.4157	17.1099	16.7612	40	51	42	44.3333	4.47213	4.8164	5.13298	4.80717
Rv0171	+	135	183	112	143.333	10.1468	11.6184	9.20198	10.3224	101	92	85	92.6667	7.59134	5.84095	6.98365	6.80531
Rv0172	+	145	214	140	166.333	10.5904	13.2025	11.1773	11.6568	54	58	42	51.3333	3.94401	3.57825	3.3532	3.62516
Rv0173	+	106	138	75	106.333	10.5164	11.5648	8.13369	10.0716	10	8	4	7.33333	0.99211	0.670422	0.433797	0.698776
Rv0174	+	491	540	405	478.667	36.9044	34.2838	33.275	34.8211	16	13	8	12.3333	1.20259	0.825351	0.657285	0.895075
Rv0175	+	105	98	67	90	19.0467	15.016	13.2853	15.7826	6	5	3	4.66667	1.08838	0.766122	0.594863	0.816455
Rv0176	+	71	55	41	55.6667	8.52846	5.5805	5.38347	6.49748	12	11	9	10.6667	1.44143	1.1161	1.18174	1.24642
Rv0177	+	76	75	64	71.6667	15.9511	13.2965	14.6833	14.6436	6	16	8	10	1.2593	2.83659	1.83541	1.9771
Rv0178	+	31	38	31	33.3333	4.91081	5.08479	5.36809	5.12123	32	32	31	31.6667	5.06922	4.28193	5.36809	4.90641
Rv0179c	-	292	328	257	292.333	30.6153	29.0488	29.4548	29.7063	20	12	12	14.6667	2.09694	1.06276	1.37532	1.51167
Rv0180c	-	70	53	60	61	5.99357	3.8332	5.61572	5.1475	189	177	139	168.333	16.1826	12.8015	13.0097	13.9979
Rv0181c	-	30	31	25	28.6667	4.7524	4.14812	4.3291	4.40987	3	2	6	3.66667	0.47524	0.267621	1.03898	0.593948
Rv0182c	-	67	72	53	64	7.0058	6.35936	6.05794	6.47437	19	7	5	10.3333	1.98672	0.618271	0.571504	1.05883
Rv0183	+	40	26	26	30.6667	5.54352	3.04367	3.93881	4.17533	19	25	14	19.3333	2.63317	2.9266	2.1209	2.56022
Rv0184	+	14	22	9	15	2.17337	2.88487	1.52727	2.19517	3	3	2	2.66667	0.465722	0.393392	0.339392	0.399502
Rv0185	+	14	13	8	11.6667	3.19814	2.50848	1.99768	2.5681	7	7	1	5	1.59907	1.35072	0.24971	1.0665
Rv0186	+	54	39	37	43.3333	3.02596	1.846	2.2664	2.37946	283	256	208	249	15.8583	12.1174	12.7409	13.5722
Rv0186A	-	164	106	80	116.667	118.442	64.6645	63.1565	82.0876	7	10	9	8.66667	5.05545	6.10042	7.1051	6.08699
Rv0187	+	35	25	17	25.6667	6.14749	3.70909	3.26396	4.37351	12	10	13	11.6667	2.10771	1.48364	2.49597	2.02911
Rv0188	+	1112	1191	922	1075	299.996	271.407	271.899	281.1	38	39	27	34.6667	10.2517	8.88737	7.96233	9.03378
Rv0189c	-	200	160	167	175.667	13.4656	9.09942	12.2907	11.6186	211	231	186	209.333	14.2062	13.1373	13.6891	13.6775
Rv0190	+	72	59	50	60.3333	28.8683	19.982	21.9142	23.5882	2	1	0	1	0.801899	0.338679	0	0.380192
Rv0191	+	38	26	25	29.6667	3.5604	2.05773	2.56048	2.7262	10	8	3	7	0.936948	0.633146	0.307258	0.625784
Rv0192	+	94	117	90	100.333	9.93625	10.4467	10.3993	10.2607	12	13	6	10.3333	1.26846	1.16074	0.693286	1.04083
Rv0192A	+	49	76	54	59.6667	18.8659	24.7168	22.7269	22.1032	3	2	0	1.66667	1.15505	0.650443	0	0.601832
Rv0193c	-	29	25	29	27.6667	1.82565	1.32941	1.99565	1.71691	58	34	45	45.6667	3.65131	1.808	3.0967	2.852
Rv0194	+	14	15	10	13	0.4542	0.411064	0.354638	0.406634	34	29	23	28.6667	1.10306	0.794723	0.815668	0.904483
Rv0195	+	31	13	28	24	5.67643	2.01074	5.60452	4.43056	9	4	2	5	1.648	0.618689	0.400323	0.889003
Rv0196	+	6	2	1	3	1.19461	0.336359	0.217641	0.58287	4	1	1	2	0.796406	0.168179	0.217641	0.394076
Rv0197	+	30	26	20	25.3333	1.52459	1.1161	1.11104	1.25057	13	12	8	11	0.660655	0.515123	0.444414	0.540064
Rv0198c	-	233	147	161	180.333	13.6073	7.25157	10.278	10.379	23	28	25	25.3333	1.34321	1.38125	1.59596	1.44014
Rv0199	+	11	18	10	13	1.94086	2.68271	1.92872	2.18409	171	134	145	150	30.1716	19.9713	27.9664	26.0364
Rv0200	+	9	10	6	8.33333	1.51884	1.4255	1.10684	1.35039	23	17	29	23	3.88147	2.42335	5.34974	3.88485
Rv0201c	-	59	42	41	47.3333	13.6387	8.20101	10.3602	10.7333	3	3	1	2.33333	0.693491	0.585786	0.252689	0.510655
Rv0202c	-	429	368	300	365.667	17.2007	12.4634	13.1485	14.2709	13	7	3	7.66667	0.521234	0.237075	0.131485	0.296598
Rv0203	+	0	5	1	2	0	1.19777	0.310006	0.502591	0	2	3	1.66667	0	0.479106	0.930018	0.469708
Rv0204c	-	115	130	75	106.667	10.801	10.3136	7.70007	9.60488	9	5	6	6.66667	0.845297	0.396675	0.616005	0.619326
Rv0205	+	37	50	43	43.3333	3.90044	4.45226	4.95504	4.43591	38	34	28	33.3333	4.00586	3.02754	3.22653	3.41998
Rv0206c	-	856	768	656	760	35.1206	26.6163	29.421	30.386	50	43	25	39.3333	2.05143	1.49023	1.12123	1.5543
Rv0207c	-	426	443	313	394	68.0402	59.7666	54.6471	60.8179	56	38	54	49.3333	8.94425	5.1267	9.42793	7.83296
Rv0208c	-	633	639	456	576	93.0496	79.3433	73.2727	81.8885	3	4	1	2.66667	0.440994	0.496672	0.160686	0.366117
Rv0209	+	20	20	15	18.3333	2.14332	1.81045	1.75718	1.90365	3	6	2	3.66667	0.321499	0.543135	0.23429	0.366308
Rv0210	+	10	11	9	10	0.786707	0.730978	0.773966	0.763884	12	8	10	10	0.944048	0.53162	0.859962	0.778544
Rv0211	+	903	635	583	707	57.6904	34.268	40.7147	44.2244	10	6	11	9	0.638875	0.323792	0.768201	0.576956
Rv0212c	-	44	42	24	36.6667	5.26891	4.24831	3.14156	4.21959	14	19	12	15	1.67647	1.92185	1.57078	1.72304
Rv0213c	-	38	27	18	27.6667	3.36516	2.01969	1.74246	2.37577	79	70	77	75.3333	6.996	5.23624	7.45384	6.56202
Rv0214	+	35	21	29	28.3333	2.52302	1.27871	2.28516	2.02896	12	9	14	11.6667	0.865036	0.548017	1.10318	0.838745
Rv0215c	-	27	26	31	28	2.92585	2.3799	3.67211	2.99262	9	3	6	6	0.975282	0.274604	0.710731	0.653539
Rv0216	+	50	46	38	44.6667	5.73916	4.45999	4.76791	4.98902	3	4	3	3.33333	0.344349	0.387826	0.376414	0.36953
Rv0217c	-	15	11	7	11	1.92085	1.18985	0.979864	1.36352	15	18	8	13.6667	1.92085	1.94703	1.11985	1.66257
Rv0218	+	17	19	11	15.6667	1.48846	1.40521	1.05281	1.31549	26	30	20	25.3333	2.27647	2.21875	1.91419	2.13647
Rv0219	+	3	4	3	3.33333	0.636544	0.716911	0.695816	0.68309	1	2	4	2.33333	0.212181	0.358456	0.927755	0.499464
Rv0220	+	327	319	256	300.667	31.3972	25.8721	26.8689	28.0461	3	3	3	3	0.288048	0.243312	0.31487	0.282076
Rv0221	+	91	85	61	79	7.50962	5.92507	5.50266	6.31245	8	10	9	9	0.660186	0.697068	0.811868	0.723041
Rv0222	+	39	40	38	39	5.75474	4.98563	6.1293	5.62322	13	7	15	11.6667	1.91825	0.872484	2.41946	1.73673
Rv0223c	-	65	53	62	60	5.16602	3.55809	5.38643	4.70352	95	90	71	85.3333	7.55034	6.04205	6.16833	6.58691
Rv0224c	-	20	13	14	15.6667	3.04386	1.67123	2.3291	2.34806	9	10	12	10.3333	1.36974	1.28556	1.99637	1.55056
Rv0225	+	28	21	20	23	2.82124	1.78731	2.20281	2.27045	5	3	7	5	0.503792	0.25533	0.770985	0.510036
Rv0226c	-	9	4	4	5.66667	0.6049	0.227091	0.293878	0.37529	2	3	4	3	0.134422	0.170318	0.293878	0.19954
Rv0227c	-	36	26	18	26.6667	3.30902	2.01869	1.80857	2.37876	3	1	2	2	0.275752	0.0776418	0.200952	0.184782
Rv0228	+	4	5	5	4.66667	0.380295	0.401541	0.519634	0.433823	6	9	7	7.33333	0.570443	0.722773	0.727487	0.673568
Rv0229c	-	85	83	48	72	14.5344	11.9882	8.97194	11.8315	42	22	33	32.3333	7.18171	3.1776	6.16821	5.50917
Rv0230c	-	70	61	56	62.3333	8.30538	6.1135	7.263	7.22729	8	10	10	9.33333	0.949186	1.00221	1.29696	1.08279
Rv0231	+	75	55	51	60.3333	5.11175	3.16643	3.79966	4.02595	19	19	14	17.3333	1.29498	1.09386	1.04304	1.14396
Rv0232	+	228	196	165	196.333	38.4772	27.9398	30.4382	32.285	1	1	2	1.33333	0.16876	0.14255	0.368948	0.226752
Rv0233	+	277	296	214	262.333	34.1189	30.7968	28.8135	31.2431	13	6	7	8.66667	1.60125	0.624259	0.942497	1.056
Rv0234c	-	105	86	80	90.3333	7.95368	5.5027	6.62423	6.69354	19	11	12	14	1.43924	0.703834	0.993635	1.04557
Rv0235c	-	21	32	33	28.6667	1.68631	2.17054	2.89667	2.25117	11	21	16	16	0.883307	1.42442	1.40445	1.23739
Rv0236A	-	74	45	47	55.3333	49.7363	25.5477	34.5307	36.6049	4	0	3	2.33333	2.68845	0	2.20409	1.63084
Rv0236c	-	41	25	28	31.3333	1.13453	0.584346	0.846946	0.855273	47	51	31	43	1.30056	1.19207	0.93769	1.14344
Rv0237	+	8	10	11	9.66667	0.797772	0.84234	1.19908	0.946397	5	2	2	3	0.498608	0.168468	0.218014	0.29503
Rv0238	+	120	104	102	108.667	22.7248	16.6361	21.1147	20.1585	19	14	12	15	3.5981	2.23947	2.48409	2.77388
Rv0239	+	218	219	202	213	108.79	92.3154	110.192	103.766	4	3	2	3	1.99614	1.26459	1.09101	1.45058
Rv0240	+	13	23	15	17	3.45899	5.16931	4.36278	4.33036	7	6	7	6.66667	1.86253	1.34851	2.03597	1.749
Rv0241c	-	102	88	72	87.3333	14.0856	10.2649	10.8686	11.7397	3	3	3	3	0.414283	0.349941	0.452859	0.405694
Rv0242c	-	83	63	68	71.3333	7.0754	4.53641	6.33648	5.98276	7	2	2	3.66667	0.596721	0.144013	0.186367	0.309034
Rv0243	+	166	153	107	142	14.6004	11.367	10.2874	12.0849	15	8	10	11	1.31931	0.594353	0.96144	0.958368
Rv0244c	-	673	594	496	587.667	42.6448	31.7933	34.3557	36.2646	20	9	11	13.3333	1.26731	0.481717	0.761922	0.836982
Rv0245	+	99	88	81	89.3333	23.5886	17.7112	21.0969	20.7989	215	181	137	177.667	51.2278	36.4288	35.6824	41.113
Rv0246	+	83	66	57	68.6667	7.36706	4.94833	5.53041	5.9486	18	14	10	14	1.59768	1.04965	0.970247	1.20586
Rv0247c	-	36	33	37	35.3333	5.61114	4.34471	6.30401	5.41995	2	5	1	2.66667	0.31173	0.65829	0.170379	0.380133
Rv0248c	-	87	90	93	90	5.21441	4.55645	6.09305	5.28797	530	472	378	460	31.7659	23.8961	24.7653	26.8091
Rv0249c	-	286	250	205	247	40.5052	29.9077	31.7369	34.0499	12	6	8	8.66667	1.69952	0.717784	1.23851	1.2186
Rv0250c	-	392	327	301	340	155.563	109.614	130.573	131.917	2	2	2	2	0.793688	0.670422	0.867593	0.777234
Rv0251c	-	132	127	102	120.333	32.0425	26.0408	27.0657	28.383	5	3	1	3	1.21373	0.615137	0.26535	0.698072
Rv0252	+	92	110	82	94.6667	4.17701	4.21861	4.06966	4.15509	16	19	15	16.6667	0.726437	0.728668	0.74445	0.733185
Rv0253	+	8	15	5	9.33333	2.61293	4.13835	1.78515	2.84547	5	1	4	3.33333	1.63308	0.27589	1.42812	1.11236
Rv0254c	-	12	3	6	7	2.66279	0.56231	1.45537	1.56016	3	1	3	2.33333	0.665698	0.187437	0.727686	0.52694
Rv0255c	-	13	5	5	7.66667	1.01858	0.330919	0.428243	0.592582	1	3	2	2	0.0783526	0.198552	0.171297	0.1494
Rv0256c	-	28	16	20	21.3333	1.94953	0.941	1.52218	1.4709	70	58	59	62.3333	4.87381	3.41112	4.49044	4.25846
Rv0257	+	36	38	38	37.3333	11.1923	9.97925	12.9141	11.3619	35	16	16	22.3333	10.8814	4.20179	5.43754	6.84023
Rv0258c	-	45	50	38	44.3333	11.4998	10.7931	10.6151	10.9693	11	7	10	9.33333	2.81105	1.51103	2.79346	2.37185
Rv0259c	-	24	29	18	23.6667	3.75586	3.8335	3.0792	3.55619	24	22	12	19.3333	3.75586	2.90817	2.0528	2.90561
Rv0260c	-	21	17	11	16.3333	2.13256	1.45824	1.22107	1.60396	22	14	10	15.3333	2.23411	1.2009	1.11006	1.51503
Rv0261c	-	13	14	9	12	1.0728	0.975895	0.811868	0.953522	9	6	6	7	0.742709	0.418241	0.541245	0.567398
Rv0262c	-	226	208	155	196.333	48.2169	37.4846	36.1484	40.6166	2	0	1	1	0.426698	0	0.233215	0.219971
Rv0263c	-	621	502	416	513	80.0521	54.6617	58.6193	64.4444	2	0	0	0.666667	0.257817	0	0	0.0859389
Rv0264c	-	317	240	220	259	58.3216	37.2975	44.2445	46.6212	2	0	0	0.666667	0.36796	0	0	0.122653
Rv0265c	-	16	19	16	17	1.87541	1.88117	2.05004	1.93554	5	1	1	2.33333	0.586065	0.0990089	0.128127	0.271067
Rv0266c	-	70	75	56	67	2.24284	2.02983	1.96135	2.07801	8	8	9	8.33333	0.256325	0.216515	0.315217	0.262686
Rv0267	+	33	23	17	24.3333	2.75851	1.624	1.55337	1.97863	73	65	66	68	6.10215	4.58957	6.03074	5.57416
Rv0268c	-	335	283	253	290.333	76.527	54.6078	63.1766	64.7705	37	42	28	35.6667	8.45223	8.10434	6.99188	7.84948
Rv0269c	-	18	12	9	13	1.75436	0.987931	0.958861	1.23372	94	84	61	79.6667	9.16167	6.91552	6.49895	7.52538
Rv0270	+	653	634	547	611.333	45.1414	37.0211	41.3347	41.1657	20	16	17	17.6667	1.38258	0.934286	1.28463	1.2005
Rv0271c	-	93	86	54	77.6667	4.92647	3.84813	3.12689	3.96716	96	78	66	80	5.08539	3.49017	3.82176	4.13244
Rv0272c	-	58	74	67	66.3333	5.95231	6.41487	7.51621	6.62779	121	123	92	112	12.4178	10.6626	10.3208	11.1337
Rv0273c	-	82	82	63	75.6667	15.3783	12.99	12.9152	13.7612	3	5	3	3.66667	0.562622	0.792071	0.615012	0.656568
Rv0274	+	522	596	487	535	104.468	100.753	106.539	103.92	61	65	59	61.6667	12.2079	10.9881	12.9071	12.0344
Rv0275c	-	852	820	629	767	136.644	111.087	110.272	119.334	50	51	35	45.3333	8.01899	6.90905	6.13598	7.02134
Rv0276	+	624	507	438	523	78.865	54.126	60.5118	64.5009	12	7	1	6.66667	1.51663	0.747302	0.138155	0.800697
Rv0277A	-	455	363	324	380.667	205.857	138.726	160.238	168.274	3	2	2	2.33333	1.3573	0.764333	0.989124	1.03692
Rv0277c	-	43	52	35	43.3333	11.6819	11.9329	10.3939	11.3362	10	16	18	14.6667	2.71671	3.67166	5.34543	3.91127
Rv0278c	-	19	4	6	9.66667	0.768963	0.136745	0.265442	0.390383	16	24	15	18.3333	0.647548	0.820468	0.663605	0.71054
Rv0279c	-	16	13	13	14	0.740312	0.508085	0.657513	0.635304	19	12	13	14.6667	0.879121	0.469002	0.657513	0.668545
Rv0280	+	125	161	134	140	9.02759	9.82168	10.5787	9.80933	48	40	31	39.6667	3.46659	2.44017	2.44731	2.78469
Rv0281	+	117	94	90	100.333	14.9826	10.1678	12.5983	12.5829	15	9	12	12	1.92085	0.973515	1.67977	1.52471
Rv0282	+	266	252	223	247	16.3215	13.061	14.9572	14.7799	6	2	2	3.33333	0.368154	0.103659	0.134145	0.201986
Rv0283	+	128	114	97	113	9.20992	6.92866	7.62929	7.92263	16	16	11	14.3333	1.15124	0.972444	0.865177	0.996287
Rv0284	+	210	216	176	200.667	6.11669	5.31434	5.60371	5.67825	82	54	53	63	2.38842	1.32858	1.68748	1.8015
Rv0285	+	10	11	10	10.3333	3.77517	3.50774	4.1267	3.80321	0	0	1	0.333333	0	0	0.41267	0.137557
Rv0286	+	48	58	39	48.3333	3.62181	3.69667	3.21674	3.51174	16	19	11	15.3333	1.20727	1.21098	0.907285	1.10851
Rv0287	+	26	31	14	23.6667	10.3179	10.3915	6.07315	8.92755	0	0	1	0.333333	0	0	0.433797	0.144599
Rv0288	+	49	57	45	50.3333	19.6465	19.3047	19.7228	19.558	2	1	3	2	0.801899	0.338679	1.31485	0.818477
Rv0289	+	216	282	188	228.667	28.3151	31.2256	26.9394	28.8267	0	1	2	1	0	0.110729	0.286589	0.13244
Rv0290	+	31	38	24	31	2.54198	2.63204	2.15124	2.44176	2	1	4	2.33333	0.163999	0.0692643	0.35854	0.197268
Rv0291	+	19	21	13	17.6667	1.59511	1.48921	1.19302	1.42578	5	2	7	4.66667	0.419766	0.141829	0.642395	0.40133
Rv0292	+	21	14	9	14.6667	2.45405	1.38195	1.14967	1.66189	101	93	55	83	11.8028	9.18006	7.02576	9.33622
Rv0293c	-	403	378	277	352.667	38.9841	30.8868	29.2907	33.0539	8	10	8	8.66667	0.773879	0.817112	0.84594	0.81231
Rv0294	+	41	45	40	42	6.07298	5.63026	6.47656	6.05993	13	11	14	12.6667	1.92558	1.37629	2.26679	1.85622
Rv0295c	-	38	30	32	33.3333	5.50244	3.66937	5.0651	4.74564	3	2	1	2	0.434403	0.244625	0.158284	0.279104
Rv0296c	-	137	105	116	119.333	11.4028	7.38208	10.554	9.77961	14	8	4	8.66667	1.16525	0.562444	0.36393	0.697208
Rv0297	+	190	154	134	159.333	12.4464	8.52135	9.59534	10.1877	1	3	3	2.33333	0.0655072	0.166	0.214821	0.148776
Rv0298	+	120	162	135	139	61.4671	70.0931	75.5895	69.0499	7	0	1	2.66667	3.58558	0	0.559923	1.38183
Rv0299	+	31	27	31	29.6667	11.9355	8.78097	13.0469	11.2545	5	2	5	4	1.92509	0.650443	2.10434	1.55996
Rv0300	+	146	130	113	129.667	76.8154	57.7746	64.989	66.5263	1	0	1	0.666667	0.526133	0	0.575124	0.367086
Rv0301	+	54	53	42	49.6667	14.7738	12.2482	12.5607	13.1942	4	8	7	6.33333	1.09436	1.84879	2.09345	1.67886
Rv0302	+	21	14	17	17.3333	3.86358	2.17569	3.41889	3.15272	4	0	1	1.66667	0.73592	0	0.201111	0.312344
Rv0303	+	21	19	18	19.3333	2.68919	2.0552	2.51965	2.42135	3	3	2	2.66667	0.384169	0.324505	0.279961	0.329545
Rv0304c	-	77	63	58	66	1.35367	0.93554	1.1146	1.1346	53	65	56	58	0.931749	0.965239	1.07616	0.99105
Rv0305c	-	98	60	70	76	3.94154	2.0384	3.07754	3.01916	59	53	51	54.3333	2.37297	1.80059	2.24221	2.13859
Rv0306	+	12	10	4	8.66667	2.07944	1.46374	0.75769	1.43362	21	20	13	18	3.63902	2.92748	2.46249	3.00966
Rv0307c	-	100	91	67	86	24.1235	18.543	17.6678	20.1114	1	3	4	2.66667	0.241235	0.611308	1.05479	0.635778
Rv0308	+	59	58	28	48.3333	9.58134	7.95611	4.97049	7.50265	10	10	5	8.33333	1.62396	1.37174	0.887587	1.29443
Rv0309	+	914	954	706	858	162.006	142.834	136.79	147.21	9	7	5	7	1.59524	1.04805	0.968768	1.20402
Rv0310c	-	6	6	4	5.33333	1.42088	1.20021	1.03546	1.21885	24	18	17	19.6667	5.68352	3.60062	4.40069	4.56161
Rv0311	+	105	108	81	98	9.93402	8.63093	8.37697	8.98064	2	0	2	1.33333	0.189219	0	0.206839	0.132019
Rv0312	+	348	316	263	309	21.7314	16.6684	17.9527	18.7841	11	9	11	10.3333	0.686911	0.474732	0.750874	0.637506
Rv0313	+	270	231	196	232.333	81.3325	58.7774	64.5391	68.2163	7	8	9	8	2.10862	2.03558	2.96353	2.36924
Rv0314c	-	191	202	130	174.333	33.5477	29.9695	24.9597	29.4923	58	70	47	58.3333	10.1873	10.3855	9.02389	9.86554
Rv0315	+	93	54	52	66.3333	12.2326	5.99967	7.47661	8.56962	2	5	0	2.33333	0.263066	0.555525	0	0.272864
Rv0316	+	7	2	8	5.66667	1.32561	0.319925	1.65606	1.10053	13	12	14	13	2.46185	1.91955	2.8981	2.4265
Rv0317c	-	124	129	87	113.333	18.7249	16.4545	14.3609	16.5134	10	8	7	8.33333	1.51007	1.02043	1.15548	1.22866
Rv0318c	-	15	8	4	9	2.19664	0.98959	0.640314	1.27551	17	14	7	12.6667	2.48952	1.73178	1.12055	1.78062
Rv0319	+	4	5	6	5	0.696259	0.735156	1.14164	0.857685	10	12	7	9.66667	1.74065	1.76437	1.33191	1.61231
Rv0320	+	9	5	3	5.66667	1.58078	0.741819	0.575993	0.966198	2	5	4	3.66667	0.351285	0.741819	0.76799	0.620365
Rv0321	+	14	12	21	15.6667	2.8459	2.06049	4.66635	3.19091	8	6	10	8	1.62623	1.03025	2.22207	1.62618
Rv0322	+	24	14	20	19.3333	2.09662	1.03308	1.90988	1.67986	7	15	8	10	0.611515	1.10688	0.763951	0.827448
Rv0323c	-	16	24	19	19.6667	2.77259	3.51297	3.59903	3.29486	11	11	3	8.33333	1.90615	1.61011	0.568267	1.36151
Rv0324	+	98	99	92	96.3333	16.7573	14.2992	17.1962	16.0842	1	7	4	4	0.170993	1.01106	0.747661	0.643237
Rv0325	+	12	10	13	11.6667	6.22903	4.38468	7.37648	5.99673	1	3	1	1.66667	0.519086	1.3154	0.567422	0.800637
Rv0326	+	9	7	6	7.33333	2.29995	1.51103	1.67608	1.82902	3	1	5	3	0.76665	0.215861	1.39673	0.79308
Rv0327c	-	11	9	14	11.3333	0.948131	0.655264	1.31908	0.974157	14	13	9	12	1.20671	0.946493	0.847978	1.00039
Rv0328	+	28	27	16	23.6667	5.40815	4.40507	3.37814	4.39712	0	1	3	1.33333	0	0.163151	0.633401	0.265517
Rv0329c	-	2	1	4	2.33333	0.371487	0.156896	0.812156	0.446846	5	5	2	4	0.928716	0.784479	0.406078	0.706425
Rv0330c	-	6	10	6	7.33333	0.942773	1.32725	1.03056	1.1002	2	2	1	1.66667	0.314258	0.265451	0.17176	0.250489
Rv0331	+	167	173	147	162.333	16.6535	14.5725	16.0241	15.75	14	21	21	18.6667	1.3961	1.76891	2.28915	1.81806
Rv0332	+	32	21	24	25.6667	4.73988	2.62746	3.88593	3.75109	1	1	0	0.666667	0.148121	0.125117	0	0.0910795
Rv0333	+	38	48	38	41.3333	11.8141	12.6054	12.9141	12.4445	0	2	1	1	0	0.525224	0.339846	0.288357
Rv0334	+	34	38	25	32.3333	4.56508	4.30975	3.66924	4.18135	3	5	3	3.66667	0.402801	0.567072	0.440309	0.470061
Rv0335c	-	5	2	4	3.66667	1.12889	0.381425	0.987203	0.832505	30	28	23	27	6.77332	5.33994	5.67642	5.92989
Rv0336	+	69	83	51	67.6667	5.30973	5.3951	4.29002	4.99828	339	388	272	333	26.0869	25.2205	22.8801	24.7292
Rv0337c	-	75	72	46	64.3333	6.76544	5.48612	4.53585	5.5958	9	6	4	6.33333	0.811852	0.457177	0.394422	0.554484
Rv0338c	-	156	134	124	138	6.85006	4.97019	5.95193	5.92406	4	12	5	7	0.175642	0.445091	0.239997	0.28691
Rv0339c	-	22	19	16	19	1.02404	0.747046	0.814107	0.861731	15	18	13	15.3333	0.69821	0.707727	0.661462	0.689133
Rv0340	+	251	211	175	212.333	54.1468	38.4485	41.267	44.6208	1	1	3	1.66667	0.215724	0.18222	0.707435	0.36846
Rv0341	+	960	737	577	758	77.5707	50.3028	50.9646	59.6127	12	7	5	8	0.969634	0.477775	0.441635	0.629681
Rv0342	+	319	265	235	273	19.2986	13.5419	15.5406	16.127	37	32	18	29	2.23839	1.63524	1.19035	1.68799
Rv0343	+	63	46	38	49	4.94621	3.05062	3.26124	3.75269	21	31	18	23.3333	1.64874	2.05586	1.5448	1.7498
Rv0344c	-	45	30	38	37.6667	9.34355	5.26162	8.62481	7.74332	6	2	2	3.33333	1.24581	0.350774	0.453937	0.683506
Rv0345	+	49	31	33	37.6667	13.8963	7.42615	10.2302	10.5176	4	5	8	5.66667	1.13439	1.19777	2.48005	1.60407
Rv0346c	-	217	235	198	216.667	17.2466	15.7765	17.2018	16.7416	16	15	13	14.6667	1.27164	1.00701	1.12941	1.13602
Rv0347	+	30	21	26	25.6667	3.53779	2.09184	3.35159	2.99374	26	18	19	21	3.06608	1.793	2.44924	2.43611
Rv0348	+	27	18	29	24.6667	4.80771	2.70736	5.64467	4.38658	37	18	22	25.6667	6.58834	2.70736	4.28216	4.52595
Rv0349	+	17	21	16	18	2.99951	3.12982	3.08595	3.07176	12	2	4	6	2.1173	0.298078	0.771487	1.06229
Rv0350	+	507	429	403	446.333	31.4073	22.4481	27.2894	27.0483	71	61	58	63.3333	4.39827	3.19192	3.92751	3.83923
Rv0351	+	75	68	71	71.3333	12.3347	9.4466	12.7642	11.5152	3	0	0	1	0.493389	0	0	0.164463
Rv0352	+	122	102	85	103	11.9508	8.43986	9.10169	9.83078	6	1	1	2.66667	0.587744	0.0827437	0.107079	0.259189
Rv0353	+	47	31	33	37	14.3814	8.01243	11.0378	11.1439	1	1	0	0.666667	0.305988	0.258465	0	0.188151
Rv0354c	-	2	2	10	4.66667	0.547178	0.462197	2.99065	1.33334	21	28	16	21.6667	5.74537	6.47076	4.78503	5.66705
Rv0355c	-	181	119	145	148.333	2.12541	1.18035	1.86123	1.72233	112	73	82	89	1.31517	0.724079	1.05255	1.0306
Rv0356c	-	3	5	3	3.66667	0.541655	0.762553	0.592092	0.6321	139	140	106	128.333	25.0967	21.3515	20.9206	22.4563
Rv0357c	-	30	24	19	24.3333	2.68741	1.81603	1.86051	2.12132	31	22	19	24	2.77699	1.66469	1.86051	2.10073
Rv0358	+	3	3	2	2.66667	0.539144	0.45541	0.392898	0.462484	3	2	0	1.66667	0.539144	0.303607	0	0.280917
Rv0359	+	10	6	5	7	1.49262	0.756484	0.815805	1.02164	5	9	7	7	0.746311	1.13473	1.14213	1.00772
Rv0360c	-	16	11	12	13	4.25722	2.47228	3.49023	3.40657	3	1	0	1.33333	0.798229	0.224752	0	0.340994
Rv0361	+	108	101	108	105.667	15.1847	11.995	16.5986	14.5928	6	4	4	4.66667	0.843593	0.475051	0.614764	0.644469
Rv0362	+	7	6	5	6	0.588949	0.426412	0.45985	0.491737	24	15	12	17	2.01925	1.06603	1.10364	1.39631
Rv0363c	-	104	117	88	103	11.695	11.1135	10.8172	11.2086	6	9	5	6.66667	0.674712	0.854885	0.614615	0.714737
Rv0364	+	89	79	66	78	15.1515	11.3604	12.2822	12.9314	10	13	10	11	1.70242	1.86943	1.86094	1.81093
Rv0365c	-	24	22	15	20.3333	2.46956	1.91219	1.6872	2.02298	11	10	3	8	1.13188	0.869175	0.33744	0.7795
Rv0366c	-	10	15	4	9.66667	1.9608	2.48441	0.857352	1.76752	2	0	0	0.666667	0.39216	0	0	0.13072
Rv0367c	-	26	30	25	27	7.77161	7.57456	8.16854	7.83824	0	0	1	0.333333	0	0	0.326741	0.108914
Rv0368c	-	3	4	3	3.33333	0.288048	0.324416	0.31487	0.309111	4	1	2	2.33333	0.384064	0.0811039	0.209913	0.225027
Rv0369c	-	6	8	6	6.66667	1.35466	1.5257	1.4808	1.45372	1	1	0	0.666667	0.225777	0.190712	0	0.13883
Rv0370c	-	10	9	9	9.33333	1.29772	0.986553	1.2767	1.18699	6	3	2	3.66667	0.778629	0.328851	0.283711	0.46373
Rv0371c	-	1	0	2	1	0.19608	0	0.428676	0.208252	0	0	0	0	0	0	0	0
Rv0372c	-	0	4	1	1.66667	0	0.520354	0.168348	0.229567	2	0	1	1	0.308014	0	0.168348	0.158787
Rv0373c	-	76	58	56	63.3333	3.68359	2.37456	2.96696	3.00837	5	3	3	3.66667	0.242341	0.122822	0.158944	0.174703
Rv0374c	-	5	3	1	3	1.21373	0.615137	0.26535	0.698072	2	1	0	1	0.485492	0.205046	0	0.230179
Rv0375c	-	2	3	3	2.66667	0.270408	0.342617	0.443381	0.352135	2	5	0	2.33333	0.270408	0.571028	0	0.280479
Rv0376c	-	11	20	13	14.6667	1.11999	1.72008	1.44688	1.42898	18	17	22	19	1.83271	1.46207	2.44856	1.91445
Rv0377	+	67	56	50	57.6667	8.073	5.69963	6.58562	6.78608	12	6	6	8	1.44591	0.610675	0.790274	0.948953
Rv0378	+	1	0	0	0.333333	0.526133	0	0	0.175378	1	0	1	0.666667	0.526133	0	0.575124	0.367086
Rv0379	+	42	49	31	40.6667	22.7142	22.3843	18.3264	21.1416	1	3	1	1.66667	0.540815	1.37047	0.591174	0.834152
Rv0380c	-	10	11	8	9.66667	2.11026	1.96077	1.84541	1.97215	7	7	5	6.33333	1.47718	1.24776	1.15338	1.29277
Rv0381c	-	7	12	5	8	0.896395	1.29802	0.699903	0.964773	20	13	12	15	2.56113	1.40619	1.67977	1.88236
Rv0382c	-	208	210	141	186.333	44.8706	38.2663	33.2494	38.7954	2	1	1	1.33333	0.431448	0.18222	0.235812	0.28316
Rv0383c	-	603	525	436	521.333	82.1007	60.3792	64.8907	69.1235	32	33	24	29.6667	4.35692	3.79526	3.57196	3.90805
Rv0384c	-	207	163	167	179	9.45365	6.28804	8.33704	8.02624	13	14	12	13	0.593707	0.540077	0.599069	0.577618
Rv0385	+	92	68	87	82.3333	9.12741	5.69859	9.43508	8.08703	10	3	6	6.33333	0.99211	0.251408	0.650695	0.631404
Rv0386	+	29	35	26	30	1.0353	1.05545	1.01463	1.03513	13	14	11	12.6667	0.464102	0.422179	0.429268	0.438516
Rv0387c	-	7	7	8	7.33333	1.10889	0.936673	1.38531	1.14363	1	1	2	1.33333	0.158413	0.13381	0.346328	0.212851
Rv0388c	-	3	5	5	4.33333	0.64359	0.906059	1.17253	0.907394	1	1	2	1.33333	0.21453	0.181212	0.469013	0.288252
Rv0389	+	67	64	56	62.3333	6.1878	4.99275	5.65348	5.61135	2	2	2	2	0.184711	0.156024	0.20191	0.180881
Rv0390	+	47	31	31	36.3333	12.9501	7.21498	9.33691	9.83399	0	0	0	0	0	0	0	0
Rv0391	+	57	39	36	44	5.43253	3.13972	3.75056	4.10761	7	5	3	5	0.667153	0.402528	0.312547	0.460743
Rv0392c	-	42	40	34	38.6667	3.45861	2.78235	3.06054	3.1005	11	4	9	8	0.905827	0.278235	0.810143	0.664735
Rv0393	+	0	1	1	0.666667	0	0.0741259	0.0959264	0.0566841	7	8	6	7	0.614285	0.593007	0.575558	0.594283
Rv0394c	-	29	33	26	29.3333	4.68982	4.50787	4.59619	4.59796	3	4	1	2.66667	0.485154	0.546408	0.176777	0.40278
Rv0395	+	1	2	0	1	0.28781	0.486222	0	0.258011	0	0	2	0.666667	0	0	0.62922	0.20974
Rv0396	+	3	0	1	1.33333	0.889862	0	0.324241	0.404701	4	2	1	2.33333	1.18648	0.501106	0.324241	0.67061
Rv0397	+	6	3	3	4	1.89579	0.800681	1.03616	1.24421	1	2	2	1.66667	0.315965	0.533787	0.690774	0.513509
Rv0398c	-	21	10	14	15	3.80933	1.53224	2.77603	2.70587	82	79	84	81.6667	14.8745	12.1047	16.6562	14.5451
Rv0399c	-	35	35	27	32.3333	3.31134	2.79706	2.79232	2.96691	7	7	6	6.66667	0.662268	0.559412	0.620516	0.614065
Rv0400c	-	98	92	90	93.3333	9.59981	7.61242	9.63708	8.94977	4	4	2	3.33333	0.391829	0.330975	0.214157	0.312321
Rv0401	+	5	3	8	5.33333	1.56705	0.794206	2.74075	1.70067	0	0	0	0	0	0	0	0
Rv0402c	-	106	85	88	93	4.28553	2.90279	3.88909	3.69247	58	65	40	54.3333	2.34491	2.21978	1.76777	2.11082
Rv0403c	-	2	6	2	3.33333	0.543343	1.37687	0.593937	0.83805	9	9	4	7.33333	2.44504	2.06531	1.18787	1.89941
Rv0404	+	38	31	31	33.3333	2.51478	1.73291	2.24256	2.16341	142	178	121	147	9.39732	9.95025	8.75321	9.36693
Rv0405	+	76	52	46	58	2.10003	1.21371	1.38943	1.56772	16	13	5	11.3333	0.442111	0.303427	0.151025	0.298854
Rv0406c	-	13	17	14	14.6667	1.8479	2.04118	2.17535	2.02147	4	1	1	2	0.568583	0.120069	0.155382	0.281345
Rv0407	+	42	36	37	38.3333	4.83521	3.5008	4.65623	4.33075	9	5	3	5.66667	1.03612	0.486222	0.377532	0.63329
Rv0408	+	30	29	17	25.3333	1.68352	1.37466	1.04283	1.367	10	5	8	7.66667	0.561174	0.23701	0.490743	0.429642
Rv0409	+	33	32	23	29.3333	3.31641	2.71645	2.52667	2.85318	15	8	8	10.3333	1.50746	0.679114	0.878841	1.0218
Rv0410c	-	92	99	81	90.6667	4.75015	4.3177	4.57162	4.54649	7	9	11	9	0.361424	0.392518	0.620838	0.45826
Rv0411c	-	47	55	44	48.6667	5.54253	5.47863	5.67191	5.56436	6	2	1	3	0.707558	0.199223	0.128907	0.345229
Rv0412c	-	184	215	149	182.667	16.2204	16.0096	14.358	15.5293	67	51	49	55.6667	5.90633	3.79762	4.72177	4.80857
Rv0413	+	13	13	9	11.6667	2.31482	1.95531	1.75179	2.00731	2	0	1	1	0.356126	0	0.194644	0.18359
Rv0414c	-	3	1	4	2.66667	0.522194	0.147031	0.761092	0.476773	4	2	3	3	0.696259	0.294062	0.570819	0.52038
Rv0415	+	75	63	52	63.3333	8.53292	6.05446	6.46705	7.01815	1	2	0	1	0.113772	0.192205	0	0.101992
Rv0416	+	22	28	25	25	12.4178	13.3499	15.4251	13.7309	1	0	0	0.333333	0.564443	0	0	0.188148
Rv0417	+	29	22	17	22.6667	4.44853	2.85062	2.85058	3.38324	5	6	6	5.66667	0.766987	0.777442	1.00609	0.850172
Rv0418	+	24	21	22	22.3333	1.85793	1.3732	1.86169	1.69761	4	2	5	3.66667	0.309655	0.130781	0.423111	0.287849
Rv0419	+	248	229	170	215.667	19.2756	15.0345	14.4435	16.2512	28	28	26	27.3333	2.17628	1.83828	2.209	2.07452
Rv0420c	-	9	9	6	8	2.55238	2.15598	1.86004	2.18947	49	50	37	45.3333	13.8963	11.9777	11.4702	12.4481
Rv0421c	-	12	13	8	11	2.21829	2.02992	1.61656	1.95492	3	4	2	3	0.554572	0.62459	0.404141	0.527768
Rv0422c	-	36	26	16	26	5.25208	3.20406	2.55162	3.66925	2	2	7	3.66667	0.291782	0.246466	1.11633	0.551527
Rv0423c	-	463	382	354	399.667	32.7666	22.8356	27.3854	27.6625	5	1	4	3.33333	0.353851	0.059779	0.30944	0.241023
Rv0424c	-	50	25	28	34.3333	21.141	8.9288	12.9413	14.337	7	7	1	5	2.95973	2.50006	0.462191	1.974
Rv0425c	-	236	231	169	212	5.94089	4.9119	4.65042	5.16774	16	19	17	17.3333	0.402772	0.404009	0.467794	0.424859
Rv0426c	-	187	162	161	170	49.0823	35.9168	46.193	43.7307	2	1	1	1.33333	0.524945	0.221708	0.286913	0.344522
Rv0427c	-	12	13	13	12.6667	1.59463	1.45922	1.88838	1.64741	1	3	3	2.33333	0.132886	0.336743	0.43578	0.301803
Rv0428c	-	6	1	3	3.33333	0.768339	0.108168	0.419942	0.43215	3	2	0	1.66667	0.384169	0.216337	0	0.200169
Rv0429c	-	13	7	10	10	2.54904	1.15939	2.14338	1.9506	3	0	1	1.33333	0.588239	0	0.214338	0.267526
Rv0430	+	81	82	66	76.3333	30.5789	26.1486	27.2362	27.9879	0	0	1	0.333333	0	0	0.41267	0.137557
Rv0431	+	77	56	42	58.3333	18.1239	11.1339	10.8063	13.3547	22	13	19	18	5.17825	2.58465	4.88855	4.21715
Rv0432	+	84	76	69	76.3333	13.5279	10.3386	12.1469	12.0045	1	1	0	0.666667	0.161046	0.136034	0	0.0990268
Rv0433	+	61	45	32	46	6.27681	3.91129	3.59936	4.59582	9	5	4	6	0.926086	0.434588	0.44992	0.603531
Rv0434	+	7	11	7	8.33333	1.24644	1.65449	1.36251	1.42115	7	5	4	5.33333	1.24644	0.752043	0.778575	0.925687
Rv0435c	-	29	21	16	22	1.54254	0.943529	0.930301	1.13879	10	3	3	5.33333	0.531909	0.13479	0.174431	0.280377
Rv0436c	-	44	24	31	33	5.94897	2.74093	4.5816	4.42383	5	4	5	4.66667	0.676019	0.456822	0.738968	0.623936
Rv0437c	-	23	19	13	18.3333	3.84796	2.68506	2.37746	2.97016	0	3	2	1.66667	0	0.423958	0.365762	0.26324
Rv0438c	-	24	6	16	15.3333	2.29302	0.484224	1.67103	1.48276	30	22	10	20.6667	2.86628	1.77549	1.04439	1.89539
Rv0439c	-	22	13	10	15	2.73589	1.36558	1.35938	1.82029	5	3	3	3.66667	0.621793	0.315134	0.407815	0.448247
Rv0440	+	323	325	298	315.333	23.1547	19.6797	23.3517	22.062	20	6	8	11.3333	1.43373	0.363317	0.626892	0.807979
Rv0441c	-	102	90	92	94.6667	27.7105	20.6531	27.3211	25.2282	37	26	13	25.3333	10.0518	5.96644	3.86059	6.62629
Rv0442c	-	33	29	17	26.3333	2.62275	1.94688	1.47692	2.01552	11	9	11	10.3333	0.87425	0.604205	0.955657	0.811371
Rv0443	+	97	98	61	85.3333	21.9004	18.6898	15.0548	18.5483	6	2	3	3.66667	1.35466	0.381425	0.740402	0.825497
Rv0444c	-	20	23	19	20.6667	3.33167	3.23637	3.45981	3.34262	11	9	8	9.33333	1.83242	1.26641	1.45676	1.51853
Rv0445c	-	26	29	22	25.6667	5.36973	5.05913	4.9667	5.13185	17	19	8	14.6667	3.51098	3.3146	1.80607	2.87722
Rv0446c	-	9	10	12	10.3333	1.35906	1.27554	1.98082	1.53847	6	6	4	5.33333	0.906041	0.765326	0.660272	0.777213
Rv0447c	-	38	47	37	40.6667	3.44385	3.59797	3.66546	3.56909	12	7	8	9	1.08753	0.535867	0.792533	0.805311
Rv0448c	-	2	5	2	3	0.3497	0.738472	0.382263	0.490145	12	7	14	11	2.0982	1.03386	2.67584	1.93597
Rv0449c	-	22	22	8	17.3333	1.93939	1.63819	0.770902	1.44949	8	6	3	5.66667	0.705233	0.446779	0.289088	0.480367
Rv0450c	-	196	180	138	171.333	7.85049	6.08992	6.04207	6.66082	28	30	27	28.3333	1.1215	1.01499	1.18214	1.10621
Rv0451c	-	56	56	54	55.3333	15.4299	13.0335	16.2643	14.9092	3	5	0	2.66667	0.826602	1.16371	0	0.663436
Rv0452	+	61	29	20	36.6667	9.98985	4.01167	3.58035	5.86062	0	0	0	0	0	0	0	0
Rv0453	+	16	14	7	12.3333	1.19563	0.883699	0.571798	0.88371	55	36	34	41.6667	4.10999	2.27237	2.7773	3.05322
Rv0454	+	4	3	4	3.66667	1.32886	0.841858	1.4526	1.20777	58	81	62	67	19.2685	22.7302	22.5153	21.5046
Rv0455c	-	291	245	201	245.667	75.8657	53.9532	57.2816	62.3668	5	6	5	5.33333	1.30353	1.3213	1.42491	1.34992
Rv0456A	-	4	1	0	1.66667	1.65516	0.349526	0	0.66823	0	0	3	1	0	0	1.35697	0.452322
Rv0456B	-	24	16	19	19.6667	16.1307	9.08364	13.9592	13.0578	2	1	1	1.33333	1.34422	0.567727	0.734696	0.882215
Rv0456c	-	29	12	12	17.6667	3.68926	1.2895	1.66874	2.21583	13	10	9	10.6667	1.65381	1.07458	1.25156	1.32665
Rv0457c	-	42	32	39	37.6667	2.41641	1.55514	2.45274	2.14143	21	10	17	16	1.2082	0.485981	1.06914	0.92111
Rv0458	+	430	425	319	391.333	32.8289	27.4078	26.6222	28.953	10	8	9	9	0.763462	0.515912	0.751098	0.676824
Rv0459	+	121	129	82	110.667	28.6544	25.8044	21.2269	25.2286	20	14	10	14.6667	4.73626	2.80048	2.58864	3.37513
Rv0460	+	22	13	10	15	10.7032	5.34234	5.31809	7.1212	74	64	55	64.3333	36.0016	26.3007	29.2495	30.5173
Rv0461	+	162	141	109	137.333	35.9477	26.4286	26.4392	29.6052	57	43	34	44.6667	12.6483	8.05978	8.2471	9.65172
Rv0462	+	66	48	58	57.3333	5.50514	3.38193	5.28834	4.72514	18	10	7	11.6667	1.5014	0.704568	0.638247	0.948073
Rv0463	+	9	7	5	7	3.5716	2.34648	2.16898	2.69569	28	31	24	27.6667	11.1116	10.3915	10.4111	10.6381
Rv0464c	-	75	42	38	51.6667	15.2459	7.21172	8.44387	10.3005	44	51	43	46	8.94425	8.75709	9.5549	9.08542
Rv0465c	-	103	94	76	91	8.41036	6.48341	6.78356	7.22578	16	13	5	11.3333	1.30646	0.896642	0.446287	0.883131
Rv0466	+	23	19	15	19	3.36818	2.35028	2.40118	2.70654	3	3	6	4	0.439327	0.371096	0.960472	0.590298
Rv0467	+	1697	1277	836	1270	153.436	97.5295	82.6265	111.197	14	12	10	12	1.26583	0.916487	0.988355	1.05689
Rv0468	+	516	332	254	367.333	69.7652	37.9163	37.5396	48.407	31	36	18	28.3333	4.19132	4.1114	2.66028	3.65433
Rv0469	+	270	239	180	229.667	36.505	27.2951	26.6028	30.1343	11	5	1	5.66667	1.48724	0.571028	0.147794	0.735355
Rv0470A	-	17	25	18	20	4.49245	5.5805	5.19964	5.09087	0	3	1	1.33333	0	0.66966	0.288869	0.31951
Rv0470c	-	152	140	135	142.333	20.4795	15.9332	19.8828	18.7652	37	24	15	25.3333	4.98515	2.73141	2.2092	3.30858
Rv0471c	-	75	83	57	71.6667	17.8702	16.7049	14.846	16.4737	2	3	1	2	0.476538	0.603792	0.260456	0.446929
Rv0472c	-	123	97	101	107	20.3151	13.5327	18.2349	17.3609	4	5	1	3.33333	0.660655	0.697563	0.180543	0.51292
Rv0473	+	105	86	72	87.6667	8.91161	6.16544	6.67984	7.25229	10	6	5	7	0.848725	0.430147	0.463877	0.580916
Rv0474	+	133	125	106	121.333	36.646	29.0927	31.9262	32.555	2	0	2	1.33333	0.551068	0	0.602381	0.384483
Rv0475	+	76	99	80	85	14.7528	16.2328	16.9753	15.987	2	2	1	1.66667	0.388231	0.327936	0.212191	0.309453
Rv0476	+	237	242	218	232.333	104.78	90.3744	105.355	100.17	1	0	0	0.333333	0.442111	0	0	0.14737
Rv0477	+	131	129	128	129.333	34.1526	28.408	36.4778	33.0128	0	0	2	0.666667	0	0	0.569966	0.189989
Rv0478	+	21	25	16	20.6667	3.62282	3.64306	3.01727	3.42772	25	13	9	15.6667	4.31288	1.89439	1.69721	2.63483
Rv0479c	-	344	271	221	278.667	38.2397	25.4462	26.8543	30.1801	20	14	10	14.6667	2.22324	1.31457	1.21513	1.58431
Rv0480c	-	31	20	10	20.3333	4.28092	2.33294	1.50953	2.7078	11	7	5	7.66667	1.51904	0.816529	0.754765	1.03011
Rv0481c	-	30	16	19	21.6667	6.65698	2.99899	4.60868	4.75488	8	2	3	4.33333	1.7752	0.374873	0.727686	0.959251
Rv0482	+	10	7	5	7.33333	1.04847	0.619944	0.57305	0.747154	39	22	36	32.3333	4.08903	1.9484	4.12596	3.38779
Rv0483	+	233	183	139	185	19.9942	13.2647	13.0386	15.4325	10	24	14	16	0.85812	1.73963	1.31324	1.30366
Rv0484c	-	26	15	15	18.6667	4.00418	1.95133	2.52521	2.82691	21	21	6	16	3.23415	2.73186	1.01009	2.32536
Rv0485	+	313	291	215	273	27.6551	21.7182	20.7652	23.3795	6	10	5	7	0.530131	0.746328	0.482912	0.586457
Rv0486	+	76	75	46	65.6667	6.12824	5.10836	4.05458	5.09706	2	3	1	2	0.161269	0.204335	0.0881431	0.151249
Rv0487	+	46	35	39	40	9.70719	6.23882	8.99636	8.31412	3	2	0	1.66667	0.633078	0.356504	0	0.329861
Rv0488	+	5	3	4	4	0.960953	0.487026	0.840347	0.762775	1	0	4	1.66667	0.192191	0	0.840347	0.344179
Rv0489	+	33	19	24	25.3333	5.12294	2.49148	4.07271	3.89571	1	0	1	0.666667	0.155241	0	0.169696	0.108312
Rv0490	+	109	105	89	101	10.2873	8.37075	9.18191	9.28	5	10	3	6	0.471896	0.797214	0.309503	0.526205
Rv0491	+	37	48	30	38.3333	6.29895	6.9025	5.58283	6.26143	5	4	1	3.33333	0.85121	0.575208	0.186094	0.537504
Rv0492A	-	12	13	7	10.6667	4.24104	3.88091	2.70431	3.60875	6	2	4	4	2.12052	0.597063	1.54532	1.42097
Rv0492c	-	26	12	20	19.3333	1.6004	0.623929	1.34571	1.19001	5	8	5	6	0.307769	0.415953	0.336428	0.353383
Rv0493c	-	40	45	32	39	4.70274	4.46892	4.11252	4.42806	9	6	2	5.66667	1.05812	0.595855	0.257032	0.637002
Rv0494	+	6	6	9	7	0.958313	0.809479	1.57132	1.11304	4	2	3	3	0.638875	0.269826	0.523774	0.477492
Rv0495c	-	45	31	25	33.6667	5.87909	3.42104	3.57029	4.29014	4	5	2	3.66667	0.522586	0.55178	0.285623	0.45333
Rv0496	+	32	45	33	36.6667	3.77364	4.48251	4.25393	4.17003	10	14	11	11.6667	1.17926	1.39456	1.41798	1.3306
Rv0497	+	32	31	21	28	3.99228	3.26687	2.8639	3.37435	11	7	7	8.33333	1.37235	0.73768	0.954632	1.02155
Rv0498	+	6	6	8	6.66667	0.828565	0.699882	1.20762	0.912024	2	3	5	3.33333	0.276188	0.349941	0.754765	0.460298
Rv0499	+	16	8	12	12	2.12618	0.897982	1.74312	1.58909	5	3	3	3.66667	0.66443	0.336743	0.43578	0.478984
Rv0500	+	15	20	11	15.3333	1.96632	2.21458	1.57624	1.91905	58	43	45	48.6667	7.60312	4.76136	6.44826	6.27091
Rv0500A	+	99	107	102	102.667	48.7765	44.5305	54.9341	49.4137	1	1	1	1	0.492692	0.416173	0.53857	0.482478
Rv0500B	+	195	170	160	175	224.492	165.315	201.35	197.053	0	1	1	0.666667	0	0.972444	1.25844	0.743628
Rv0501	+	521	500	427	482.667	53.6101	43.4588	48.029	48.366	54	38	40	44	5.55652	3.30287	4.4992	4.45286
Rv0502	+	744	623	555	640.667	80.3985	56.8672	65.5593	67.6083	40	37	33	36.6667	4.3225	3.37734	3.89812	3.86599
Rv0503c	-	296	250	232	259.333	37.9047	27.0421	32.4755	32.4741	41	48	44	44.3333	5.25032	5.19208	6.15915	5.53385
Rv0504c	-	22	22	15	19.6667	5.11611	4.32154	3.81307	4.41691	11	9	3	7.66667	2.55806	1.7679	0.762615	1.69619
Rv0505c	-	65	67	62	64.6667	6.7421	5.87023	7.02975	6.54736	4	5	1	3.33333	0.414898	0.438077	0.113383	0.322119
Rv0506	+	37	46	39	40.6667	9.71148	10.1986	11.1896	10.3666	11	6	5	7.33333	2.8872	1.33025	1.43456	1.884
Rv0507	+	72	69	74	71.6667	2.88087	2.33206	3.23661	2.81651	26	16	13	18.3333	1.04032	0.540767	0.568593	0.716559
Rv0508	+	14	11	9	11.3333	5.55582	3.68732	3.90417	4.38244	2	4	7	4.33333	0.793688	1.34084	3.03658	1.7237
Rv0509	+	213	222	138	191	17.615	15.5079	12.4752	15.1994	44	43	23	36.6667	3.63877	3.00379	2.0792	2.90725
Rv0510	+	312	332	229	291	39.0505	35.1001	31.331	35.1605	9	9	2	6.66667	1.12646	0.951509	0.273633	0.783866
Rv0511	+	70	52	45	55.6667	4.79627	3.00959	3.37042	3.72543	5	0	4	3	0.342591	0	0.299593	0.214061
Rv0512	+	55	54	32	47	6.46627	5.3627	4.11252	5.31383	6	6	7	6.33333	0.705411	0.595855	0.899613	0.733626
Rv0513	+	27	27	12	22	5.72889	4.83915	2.78326	4.45044	6	2	5	4.33333	1.27309	0.358456	1.15969	0.930412
Rv0514	+	5	4	4	4.33333	1.9444	1.31394	1.70037	1.6529	4	7	3	4.66667	1.55552	2.29939	1.27528	1.71006
Rv0515	+	87	76	59	74	6.69487	4.94009	4.96297	5.53264	608	581	478	555.667	46.7871	37.7657	40.2084	41.5871
Rv0516c	-	3037	2573	2151	2587	741.866	530.907	574.364	615.712	14	9	6	9.66667	3.41986	1.85704	1.60213	2.29301
Rv0517	+	103	89	63	85	9.14226	6.67275	6.11256	7.30919	21	22	19	20.6667	1.86396	1.64944	1.84347	1.78562
Rv0518	+	42	48	33	41	7.02671	6.78332	6.03508	6.61504	15	5	12	10.6667	2.50954	0.706596	2.19457	1.80357
Rv0519c	-	44	60	55	53	5.67197	6.53327	7.75015	6.65179	3	3	5	3.66667	0.386725	0.326663	0.704559	0.472649
Rv0520	+	6	4	5	5	1.99329	1.12248	1.81575	1.64384	2	1	2	1.66667	0.66443	0.280619	0.7263	0.557116
Rv0521	+	5	1	1	2.33333	1.90615	0.322022	0.416729	0.881635	3	0	2	1.66667	1.14369	0	0.833458	0.65905
Rv0522	+	52	69	57	59.3333	4.63674	5.19706	5.55586	5.12989	45	38	28	37	4.01257	2.86215	2.72919	3.2013
Rv0523c	-	10	10	13	11	2.94368	2.4865	4.18312	3.20443	4	5	0	3	1.17747	1.24325	0	0.806907
Rv0524	+	23	27	15	21.6667	1.92675	1.91056	1.37359	1.73697	8	15	15	12.6667	0.670175	1.06142	1.37359	1.03506
Rv0525	+	5	8	5	6	0.956211	1.29233	1.04525	1.09793	6	9	7	7.33333	1.14745	1.45387	1.46335	1.35489
Rv0526	+	3	6	6	5	0.536655	0.906617	1.17325	0.872175	5	3	5	4.33333	0.894425	0.453308	0.977711	0.775148
Rv0527	+	3	4	4	3.66667	0.447787	0.504323	0.652644	0.534918	7	6	8	7	1.04484	0.756484	1.30529	1.03554
Rv0528	+	10	7	11	9.33333	0.731751	0.432673	0.879878	0.681434	5	7	6	6	0.365876	0.432673	0.479934	0.426161
Rv0529	+	13	9	11	11	1.55193	0.907548	1.43545	1.29831	6	6	3	5	0.716275	0.605032	0.391486	0.570931
Rv0530	+	151	107	128	128.667	14.4269	8.63533	13.3682	12.1435	82	66	47	65	7.83449	5.32647	4.90864	6.0232
Rv0531	+	20	36	6	20.6667	7.33598	11.154	2.40572	6.96522	5	0	0	1.66667	1.834	0	0	0.611332
Rv0532	+	16	12	8	12	1.04283	0.660651	0.569966	0.757815	36	32	37	35	2.34636	1.76174	2.63609	2.24806
Rv0533c	-	64	56	43	54.3333	7.38989	5.46191	5.42741	6.09307	9	12	16	12.3333	1.0392	1.17041	2.0195	1.4097
Rv0534c	-	11	8	6	8.33333	1.45675	0.894914	0.868581	1.07342	2	1	4	2.33333	0.264864	0.111864	0.579054	0.318594
Rv0535	+	22	17	23	20.6667	3.22173	2.10288	3.68181	3.00214	3	2	2	2.33333	0.439327	0.247398	0.320157	0.335627
Rv0536	+	34	22	16	24	3.80131	2.07766	1.95542	2.61146	12	13	8	11	1.34164	1.22771	0.977711	1.18235
Rv0537c	-	49	44	28	40.3333	3.97592	3.01573	2.48351	3.15839	6	3	3	4	0.486847	0.205618	0.26609	0.319518
Rv0538	+	34	31	27	30.6667	2.4018	1.84977	2.08491	2.11216	47	48	44	46.3333	3.32013	2.86416	3.39763	3.19398
Rv0539	+	7	4	3	4.66667	1.28786	0.621625	0.603334	0.837606	155	115	109	126.333	28.5169	17.8717	21.9211	22.7699
Rv0540	+	5	4	2	3.66667	0.878212	0.593455	0.383995	0.618554	1	2	5	2.66667	0.175642	0.296728	0.959988	0.477453
Rv0541c	-	9	8	12	9.66667	0.775743	0.582457	1.13064	0.829612	0	1	1	0.666667	0	0.0728071	0.0942197	0.0556756
Rv0542c	-	11	19	12	14	1.17558	1.71518	1.40186	1.43088	4	1	1	2	0.427483	0.0902728	0.116822	0.211526
Rv0543c	-	50	63	51	54.6667	19.2509	20.4889	21.4643	20.4014	1	0	1	0.666667	0.385018	0	0.420869	0.268629
Rv0544c	-	15	28	23	22	6.27385	9.89234	10.5157	8.89395	1	6	1	2.66667	0.418256	2.11979	0.457203	0.998416
Rv0545c	-	110	105	89	101.333	10.2077	8.23046	9.02802	9.1554	15	14	15	14.6667	1.39196	1.09739	1.52158	1.33698
Rv0546c	-	2	14	4	6.66667	0.602463	3.56227	1.31712	1.82728	6	4	5	5	1.80739	1.01779	1.6464	1.49053
Rv0547c	-	19	9	15	14.3333	2.49913	0.999945	2.15672	1.88526	1	3	4	2.66667	0.131533	0.333315	0.575124	0.346657
Rv0548c	-	86	55	56	65.6667	10.5929	5.72238	7.53997	7.95174	4	2	0	2	0.492692	0.208086	0	0.233593
Rv0549c	-	18	19	12	16.3333	5.06769	4.51845	3.69305	4.4264	0	0	0	0	0	0	0	0
Rv0550c	-	45	38	29	37.3333	19.6706	14.031	13.857	15.8529	0	0	0	0	0	0	0	0
Rv0551c	-	19	10	29	19.3333	1.28818	0.572693	2.14925	1.33671	12	7	2	7	0.813588	0.400885	0.148224	0.454232
Rv0552	+	63	52	37	50.6667	4.56692	3.18409	2.93191	3.56097	37	17	16	23.3333	2.68216	1.04095	1.26785	1.66366
Rv0553	+	14	6	6	8.66667	1.66108	0.601327	0.778178	1.01353	3	4	2	3	0.355945	0.400885	0.259393	0.338741
Rv0554	+	14	3	6	7.66667	2.0658	0.373922	0.967785	1.13584	3	5	1	3	0.442672	0.623203	0.161297	0.409058
Rv0555	+	70	44	33	49	4.89139	2.59708	2.52066	3.33638	3	2	2	2.33333	0.209631	0.118049	0.152767	0.160149
Rv0556	+	39	45	30	38	8.80531	8.58205	7.40402	8.2638	6	3	3	4	1.35466	0.572137	0.740402	0.889068
Rv0557	+	134	116	76	108.667	13.7156	10.0292	8.50333	10.7494	4	2	1	2.33333	0.40942	0.172917	0.111886	0.231408
Rv0558	+	149	130	117	132	24.6094	18.1366	21.1236	21.2899	34	31	31	32	5.61557	4.32489	5.59684	5.1791
Rv0559c	-	267	252	216	245	91.8506	73.2267	81.2252	82.1009	31	24	28	27.6667	10.6643	6.97398	10.5292	9.38916
Rv0560c	-	14	14	4	10.6667	2.24532	1.8966	0.701255	1.61439	3	3	3	3	0.481139	0.406414	0.525941	0.471165
Rv0561c	-	14	13	17	14.6667	1.32778	1.04145	1.76243	1.37722	3	2	3	2.66667	0.284524	0.160223	0.311017	0.251921
Rv0562	+	60	43	34	45.6667	6.92802	4.19397	4.29144	5.13781	5	10	2	5.66667	0.577335	0.975341	0.252438	0.601705
Rv0563	+	907	890	711	836	122.63	101.643	105.081	109.785	1	0	2	1	0.135204	0	0.295587	0.143597
Rv0564c	-	35	34	31	33.3333	3.97038	3.25792	3.84407	3.69079	25	15	16	18.6667	2.83598	1.43732	1.98404	2.08578
Rv0565c	-	34	24	26	28	2.70778	1.61452	2.26347	2.19526	22	20	23	21.6667	1.75209	1.34544	2.0023	1.69994
Rv0566c	-	6	2	5	4.33333	1.42088	0.400069	1.29432	1.03842	6	8	5	6.33333	1.42088	1.60027	1.29432	1.43849
Rv0567	+	45	15	20	26.6667	5.13483	1.44578	2.49465	3.02509	10	10	6	8.66667	1.14107	0.963855	0.748395	0.951108
Rv0568	+	190	156	128	158	15.5799	10.8052	11.4733	12.6195	3	2	0	1.66667	0.245999	0.138529	0	0.128176
Rv0569	+	2272	2417	1796	2161.67	993.148	892.444	858.18	914.591	2	0	0	0.666667	0.87425	0	0	0.291417
Rv0570	+	267	334	312	304.333	14.9401	15.7865	19.0837	16.6034	8	18	13	13	0.447643	0.850771	0.795155	0.697856
Rv0571c	-	132	149	136	139	11.5314	10.995	12.9872	11.8379	7	6	3	5.33333	0.611515	0.442751	0.286482	0.446916
Rv0572c	-	40	41	37	39.3333	13.6393	11.8091	13.7912	13.0799	1	0	1	0.666667	0.340983	0	0.372734	0.237906
Rv0573c	-	13	11	12	12	1.08669	0.776697	1.0965	0.986627	14	13	6	11	1.17028	0.917914	0.548249	0.878813
Rv0574c	-	52	49	38	46.3333	5.2945	4.21421	4.22933	4.57934	5	3	6	4.66667	0.509086	0.258013	0.667789	0.478296
Rv0575c	-	101	93	94	96	10.0719	7.83376	10.2467	9.3841	5	2	5	4	0.498608	0.168468	0.545036	0.404037
Rv0576	+	80	85	75	80	7.13345	6.40217	7.31034	6.94865	28	28	13	23	2.49671	2.10895	1.26713	1.95759
Rv0577	+	49	49	26	41.3333	7.25795	6.13073	4.20976	5.86615	10	8	4	7.33333	1.48121	1.00094	0.647656	1.04327
Rv0578c	-	147	152	106	135	4.36032	3.80841	3.43695	3.86856	12	11	12	11.6667	0.355945	0.275608	0.389089	0.340214
Rv0579	+	96	109	83	96	14.7262	14.1235	13.9175	14.2557	24	27	6	19	3.68154	3.49849	1.00609	2.72871
Rv0580c	-	206	243	186	211.667	48.7835	48.6083	48.1488	48.5135	7	8	4	6.33333	1.65769	1.60027	1.03546	1.43114
Rv0581	+	11	14	14	13	5.94897	6.39551	8.27644	6.87364	0	0	0	0	0	0	0	0
Rv0582	+	7	6	10	7.66667	1.99982	1.44791	3.12291	2.19021	1	1	1	1	0.285689	0.241319	0.312291	0.279766
Rv0583c	-	32	43	26	33.6667	5.42392	6.15645	4.81729	5.46589	107	102	72	93.6667	18.1362	14.6037	13.3402	15.36
Rv0584	+	72	54	53	59.6667	3.17958	2.01432	2.55846	2.58412	133	157	125	138.333	5.87338	5.85645	6.03411	5.92131
Rv0585c	-	48	55	40	47.6667	2.33817	2.26306	2.12991	2.24371	35	24	27	28.6667	1.70492	0.987517	1.43769	1.37671
Rv0586	+	443	328	286	352.333	71.3434	44.6193	50.348	55.4369	2	1	1	1.33333	0.322092	0.136034	0.176042	0.21139
Rv0587	+	76	56	53	61.6667	11.0877	6.90106	8.45223	8.81367	10	18	10	12.6667	1.45891	2.2182	1.59476	1.75729
Rv0588	+	109	79	83	90.3333	14.2886	8.74761	11.8935	11.6432	7	10	10	9	0.917618	1.10729	1.43295	1.15262
Rv0589	+	56	38	41	45	5.36361	3.07433	4.29259	4.24351	6	1	1	2.66667	0.574672	0.0809035	0.104697	0.253424
Rv0590	+	26	18	25	23	3.65557	2.13773	3.84227	3.21186	10	6	5	7	1.40599	0.712577	0.768455	0.96234
Rv0590A	+	5	4	4	4.33333	2.28888	1.54672	2.00161	1.94574	1	0	1	0.666667	0.457777	0	0.500403	0.319393
Rv0591	+	10	10	8	9.33333	0.804673	0.679701	0.703681	0.729352	5	4	5	4.66667	0.402337	0.27188	0.439801	0.371339
Rv0592	+	15	7	10	10.6667	1.14294	0.450536	0.832912	0.808797	4	9	11	8	0.304785	0.57926	0.916204	0.600083
Rv0593	+	6	4	5	5	0.577526	0.325221	0.526086	0.476278	34	31	24	29.6667	3.27265	2.52046	2.52521	2.77278
Rv0594	+	86	60	67	71	6.4514	3.80194	5.4941	5.24915	12	12	12	12	0.900196	0.760388	0.984019	0.881534
Rv0595c	-	9	18	12	13	2.66959	4.50996	3.89089	3.69014	4	1	0	1.66667	1.18648	0.250553	0	0.479012
Rv0596c	-	36	58	32	42	16.2876	22.1657	15.826	18.0931	13	20	13	15.3333	5.88163	7.64333	6.42931	6.65142
Rv0597c	-	9	18	5	10.6667	0.84735	1.4315	0.514585	0.931145	37	31	25	31	3.48355	2.46536	2.57292	2.84061
Rv0598c	-	35	29	23	29	9.85384	6.89658	7.07834	7.94292	1	0	7	2.66667	0.281538	0	2.15428	0.811939
Rv0599c	-	90	117	81	96	44.3423	48.6922	43.6241	45.5529	4	0	3	2.33333	1.97077	0	1.61571	1.19549
Rv0600c	-	2	3	2	2.33333	0.459586	0.582313	0.502381	0.51476	7	8	7	7.33333	1.60855	1.55284	1.75833	1.63991
Rv0601c	-	1	1	1	1	0.247394	0.208972	0.270431	0.242266	1	0	1	0.666667	0.247394	0	0.270431	0.172608
Rv0602c	-	3	2	1	2	0.458378	0.258126	0.16702	0.294508	2	2	5	3	0.305586	0.258126	0.835101	0.466271
Rv0603	+	0	0	0	0	0	0	0	0	0	1	0	0.333333	0	0.31581	0	0.10527
Rv0604	+	9	8	11	9.33333	1.10156	0.827089	1.47171	1.13345	7	5	3	5	0.856765	0.516931	0.401376	0.591691
Rv0605	+	41	38	33	37.3333	7.84093	6.13855	6.89865	6.95938	0	0	4	1.33333	0	0	0.8362	0.278733
Rv0606	+	23	20	18	20.3333	3.59937	2.64379	3.0792	3.10745	2	2	2	2	0.312989	0.264379	0.342133	0.3065
Rv0607	+	6	5	2	4.33333	1.80739	1.27224	0.658562	1.24606	12	3	3	6	3.61478	0.763343	0.987843	1.78865
Rv0608	+	93	112	76	93.6667	44.1372	44.8991	39.4277	42.8213	0	0	1	0.333333	0	0	0.518785	0.172928
Rv0609	+	59	65	49	57.6667	17.1078	15.9204	15.5312	16.1865	1	4	0	1.66667	0.289963	0.979719	0	0.423227
Rv0609A	+	21	23	24	22.6667	10.7567	9.95148	13.4381	11.3821	2	3	2	2.33333	1.02445	1.29802	1.11985	1.14744
Rv0610c	-	48	39	39	42	4.82387	3.31068	4.28435	4.13963	3	4	1	2.66667	0.301492	0.339557	0.109855	0.250301
Rv0611c	-	125	90	73	96	37.9489	23.0797	24.2258	28.4181	166	173	124	154.333	50.3961	44.3643	41.1507	45.3037
Rv0612	+	10	19	8	12.3333	1.92191	3.0845	1.68069	2.22903	1	0	0	0.333333	0.192191	0	0	0.0640635
Rv0613c	-	13	23	11	15.6667	0.58885	0.880011	0.544654	0.671172	8	10	3	7	0.362369	0.382613	0.148542	0.297842
Rv0614	+	14	18	10	14	1.64098	1.78216	1.28127	1.56814	2	10	3	5	0.234426	0.990089	0.384382	0.536299
Rv0615	+	35	37	23	31.6667	16.8167	15.0166	12.08	14.6378	0	0	0	0	0	0	0	0
Rv0616A	+	30	28	23	27	15.3668	12.1149	12.8782	13.4533	2	1	0	1	1.02445	0.432673	0	0.485708
Rv0616c	-	0	0	0	0	0	0	0	0	26	27	19	24	11.3653	9.96938	9.07874	10.1378
Rv0617	+	17	19	8	14.6667	4.92938	4.65366	2.53571	4.03958	9	11	12	10.6667	2.60967	2.69423	3.80356	3.03582
Rv0618	+	8	2	1	3.66667	1.33842	0.282638	0.182881	0.601313	1	1	2	1.33333	0.167303	0.141319	0.365762	0.224795
Rv0619	+	2	3	2	2.33333	0.426698	0.540643	0.466431	0.477924	0	2	0	0.666667	0	0.360429	0	0.120143
Rv0620	+	1	2	1	1.33333	0.106577	0.180049	0.116501	0.134376	0	2	4	2	0	0.180049	0.466003	0.215351
Rv0621	+	42	47	42	43.6667	4.58981	4.33853	5.0172	4.64851	2	7	1	3.33333	0.218563	0.646163	0.119457	0.328061
Rv0622	+	18	17	13	16	2.21009	1.76313	1.74481	1.90601	13	24	18	18.3333	1.59618	2.48913	2.41589	2.16706
Rv0623	+	32	32	24	29.3333	14.6489	12.3738	12.0097	13.0108	0	0	2	0.666667	0	0	1.00081	0.333602
Rv0624	+	34	29	27	30	10.0085	7.21086	8.68801	8.63579	2	0	0	0.666667	0.588736	0	0	0.196245
Rv0625c	-	7	6	8	7	1.0999	0.796353	1.37408	1.09011	15	13	15	14.3333	2.35693	1.72543	2.5764	2.21959
Rv0626	+	43	43	26	37.3333	19.2301	16.2436	12.7102	16.0613	0	0	0	0	0	0	0	0
Rv0627	+	19	16	14	16.3333	5.42809	3.8611	4.37207	4.55375	6	5	3	4.66667	1.71413	1.20659	0.936873	1.28587
Rv0628c	-	99	62	58	73	10.0011	5.29057	6.40481	7.23216	3	10	5	6	0.303063	0.853317	0.552139	0.569507
Rv0629c	-	20	30	25	25	1.34656	1.70614	1.83993	1.63088	6	13	8	9	0.403967	0.739328	0.588778	0.577358
Rv0630c	-	9	4	2	5	0.318659	0.119631	0.0774071	0.171899	5	8	10	7.66667	0.177033	0.239261	0.387035	0.267777
Rv0631c	-	17	6	8	10.3333	0.600267	0.178956	0.308782	0.362668	3	6	6	5	0.10593	0.178956	0.231587	0.172157
Rv0632c	-	160	166	131	152.333	26.7684	23.459	23.9574	24.7283	9	20	13	14	1.50572	2.82638	2.37746	2.23652
Rv0633c	-	21	29	11	20.3333	2.91035	3.39486	1.66642	2.65721	16	10	7	11	2.21741	1.17064	1.06045	1.48283
Rv0634A	+	155	136	126	139	71.8035	53.2171	63.8044	62.9417	23	17	16	18.6667	10.6547	6.65214	8.10215	8.46966
Rv0634B	+	44	37	42	41	30.6354	21.7606	31.9659	28.1206	2	1	0	1	1.39252	0.588125	0	0.660214
Rv0634c	-	49	60	34	47.6667	7.99087	8.26509	6.06098	7.43898	6	5	2	4.33333	0.978474	0.688758	0.356529	0.674587
Rv0635	+	39	38	54	43.6667	9.52676	7.84084	14.4192	10.5956	3	1	6	3.33333	0.732828	0.206338	1.60213	0.847099
Rv0636	+	23	27	15	21.6667	6.24844	6.19592	4.45452	5.63296	38	26	29	31	10.3235	5.96644	8.61208	8.30068
Rv0637	+	38	29	37	34.6667	8.83692	5.69658	9.40558	7.97969	0	1	0	0.333333	0	0.196434	0	0.0654779
Rv0638	+	234	205	180	206.333	56.0998	41.5143	47.172	48.2621	4	2	0	2	0.958972	0.405018	0	0.454663
Rv0639	+	148	118	143	136.333	24.0346	16.1866	25.385	21.8687	12	14	7	11	1.94875	1.92044	1.24262	1.70394
Rv0640	+	171	144	112	142.333	46.4558	33.0449	33.2604	37.587	8	10	7	8.33333	2.17337	2.29479	2.07878	2.18231
Rv0641	+	142	132	97	123.667	23.3537	18.3375	17.4384	19.7099	1	4	0	1.66667	0.164463	0.555682	0	0.240048
Rv0642c	-	155	154	146	151.667	19.9146	16.7131	20.5049	19.0442	13	10	16	13	1.67025	1.08527	2.24711	1.66755
Rv0643c	-	218	175	154	182.333	28.7719	19.5096	22.2177	23.4997	3	2	4	3	0.395943	0.222967	0.577082	0.398664
Rv0644c	-	37	36	32	35	4.98515	4.09711	4.71295	4.5984	2	3	2	2.33333	0.269468	0.341426	0.294559	0.301818
Rv0645c	-	31	27	24	27.3333	4.19132	3.08355	3.54704	3.6073	28	20	17	21.6667	3.78571	2.28411	2.51249	2.86077
Rv0646c	-	16	24	19	19.6667	2.0557	2.60465	2.66845	2.44293	14	4	8	8.66667	1.79873	0.434108	1.12356	1.1188
Rv0647c	-	67	56	52	58.3333	5.31408	3.7518	4.50841	4.52476	17	8	7	10.6667	1.34835	0.535972	0.606901	0.830407
Rv0648	+	11	16	8	11.6667	0.350707	0.430894	0.27881	0.35347	4	2	3	3	0.12753	0.0538617	0.104554	0.0953151
Rv0649	+	0	0	0	0	0	0	0	0	0	0	0	0	0	0	0	0
Rv0650	+	0	1	0	0.333333	0	0.108168	0	0.0360561	0	0	0	0	0	0	0	0
Rv0651	+	12	6	4	7.33333	2.60318	1.09944	0.948525	1.55038	1	1	1	1	0.216932	0.18324	0.237131	0.212434
Rv0652	+	3	2	2	2.33333	0.889862	0.501106	0.648482	0.679817	2	1	1	1.33333	0.593241	0.250553	0.324241	0.389345
Rv0653c	-	11	14	6	10.3333	1.84033	1.97847	1.09729	1.63869	2	2	2	2	0.334605	0.282638	0.365762	0.327669
Rv0654	+	155	130	118	134.333	11.9752	8.48385	9.96551	10.1415	16	7	17	13.3333	1.23615	0.456822	1.43571	1.04289
Rv0655	+	722	850	648	740	77.8042	77.3719	76.3321	77.1694	13	4	10	9	1.40091	0.364103	1.17796	0.980992
Rv0656c	-	0	4	5	3	0	1.02576	1.6593	0.895021	4	1	1	2	1.21436	0.256441	0.33186	0.600888
Rv0657c	-	74	66	67	69	55.5121	41.8214	54.941	50.7582	0	0	1	0.333333	0	0	0.820016	0.273339
Rv0658c	-	16	9	10	11.6667	2.59833	1.23457	1.77517	1.86936	5	4	3	4	0.811978	0.548697	0.532552	0.631076
Rv0659c	-	115	123	101	113	43.4145	39.223	41.6797	41.439	4	3	1	2.66667	1.51007	0.956657	0.41267	0.959799
Rv0660c	-	285	346	246	292.333	135.259	138.706	127.621	133.862	2	0	1	1	0.949186	0	0.518785	0.489324
Rv0661c	-	3	2	1	2	0.798229	0.449505	0.290852	0.512862	0	0	0	0	0	0	0	0
Rv0662c	-	10	9	5	8	4.57777	3.48012	2.50202	3.51997	0	0	0	0	0	0	0	0
Rv0663	+	106	97	86	96.3333	5.2159	4.03175	4.62582	4.62449	14	12	9	11.6667	0.688893	0.498774	0.484097	0.557255
Rv0664	+	11	8	9	9.33333	4.70231	2.88873	4.20559	3.93221	47	45	44	45.3333	20.0917	16.2491	20.5607	18.9672
Rv0665	+	5	4	6	5	1.72005	1.16233	2.25626	1.71288	1	2	0	1	0.34401	0.581165	0	0.308391
Rv0666	+	1	0	0	0.333333	0.672112	0	0	0.224037	1	0	1	0.666667	0.672112	0	0.734696	0.468936
Rv0667	+	1344	1345	1118	1269	44.4213	37.5502	40.3924	40.788	7	4	14	8.33333	0.231361	0.111673	0.505808	0.282948
Rv0668	+	509	566	455	510	14.9833	14.0736	14.6409	14.5659	19	16	16	17	0.559299	0.39784	0.514845	0.490661
Rv0669c	-	20	26	27	24.3333	1.21563	1.33489	1.79392	1.44815	72	54	46	57.3333	4.37628	2.77246	3.0563	3.40168
Rv0670	+	127	123	122	124	19.4815	15.9376	20.4571	18.6254	0	1	1	0.666667	0	0.129574	0.167681	0.099085
Rv0671	+	162	139	102	134.333	22.3713	16.2139	15.3972	17.9941	1	5	2	2.66667	0.138094	0.583235	0.301906	0.341078
Rv0672	+	161	194	150	168.333	11.499	11.704	11.7109	11.638	10	6	2	6	0.714222	0.361978	0.156145	0.410782
Rv0673	+	41	54	33	42.6667	5.0824	5.65427	4.47162	5.06943	5	0	2	2.33333	0.619804	0	0.271007	0.296937
Rv0674	+	17	24	20	20.3333	2.73778	3.26483	3.52084	3.17448	2	4	2	2.66667	0.322092	0.544138	0.352084	0.406105
Rv0675	+	15	19	12	15.3333	2.20497	2.35919	1.92823	2.16413	23	15	12	16.6667	3.38095	1.86252	1.92823	2.39057
Rv0676c	-	1631	1580	1272	1494.33	65.5304	53.6222	55.8653	58.3393	36	25	19	26.6667	1.44641	0.848452	0.834466	1.04311
Rv0677c	-	745	796	615	718.667	202.395	182.665	182.635	189.232	6	3	4	4.33333	1.63003	0.688436	1.18787	1.16878
Rv0678	+	1597	1726	1365	1562.67	373.625	341.091	349.084	354.6	11	11	9	10.3333	2.5735	2.17381	2.30165	2.34965
Rv0679c	-	33	60	49	47.3333	7.72049	11.8572	12.5312	10.703	67	67	53	62.3333	15.6749	13.2405	13.5542	14.1565
Rv0680c	-	44	46	41	43.6667	13.6794	12.0801	13.9337	13.2311	15	10	4	9.66667	4.66345	2.62612	1.35938	2.88298
Rv0681	+	42	32	22	32	8.27722	5.32701	4.73941	6.11455	0	0	0	0	0	0	0	0
Rv0682	+	206	187	160	184.333	64.0447	49.1084	54.3754	55.8428	2	0	1	1	0.621793	0	0.339846	0.320546
Rv0683	+	107	121	68	98.6667	26.4712	25.2856	18.3893	23.382	1	0	2	1	0.247394	0	0.540861	0.262752
Rv0684	+	333	315	243	297	18.3941	14.6975	14.6726	15.9214	14	6	1	7	0.773327	0.279953	0.0603812	0.371221
Rv0685	+	234	197	169	200	22.8642	16.2594	18.0507	19.0581	7	4	7	6	0.683972	0.330141	0.747661	0.587258
Rv0686	+	117	118	100	111.667	17.0693	14.5415	15.9476	15.8528	10	6	4	6.66667	1.45891	0.739399	0.637904	0.945405
Rv0687	+	72	62	54	62.6667	10.1231	7.36329	8.29931	8.59524	3	1	1	1.66667	0.421797	0.118763	0.153691	0.231417
Rv0688	+	68	74	46	62.6667	6.48092	5.95741	4.79239	5.74357	47	31	33	37	4.47946	2.49567	3.43802	3.47105
Rv0689c	-	0	0	0	0	0	0	0	0	5	4	1	3.33333	2.28888	1.54672	0.500403	1.44534
Rv0690c	-	47	50	34	43.6667	5.20967	4.68145	4.11962	4.67025	12	13	6	10.3333	1.33013	1.21718	0.726992	1.09143
Rv0691c	-	81	75	72	76	15.8025	12.3595	15.3547	14.5056	11	11	12	11.3333	2.14602	1.81273	2.55911	2.17262
Rv0692	+	205	228	207	213.333	72.4512	68.0652	79.9702	73.4955	0	0	1	0.333333	0	0	0.38633	0.128777
Rv0693	+	228	303	215	248.667	22.5624	25.3274	23.257	23.7156	6	0	5	3.66667	0.593746	0	0.540861	0.378203
Rv0694	+	245	320	220	261.667	23.939	26.4112	23.4979	24.6161	26	41	31	32.6667	2.54047	3.38394	3.31107	3.07849
Rv0695	+	51	44	39	44.6667	7.85436	5.72389	6.56556	6.7146	2	2	1	1.66667	0.308014	0.260177	0.168348	0.245513
Rv0696	+	54	42	39	45	4.44679	2.92146	3.51062	3.62629	1	0	3	1.33333	0.0823479	0	0.270048	0.117465
Rv0697	+	20	13	10	14.3333	1.61606	0.887296	0.883269	1.12887	3	6	1	3.33333	0.242409	0.409521	0.0883269	0.246752
Rv0698	+	20	23	24	22.3333	3.80607	3.6972	4.99257	4.16528	20	19	13	17.3333	3.80607	3.05421	2.70431	3.18819
Rv0699	+	3	0	0	1	1.5784	0	0	0.526133	0	0	0	0	0	0	0	0
Rv0700	+	207	179	177	187.667	78.9147	57.642	73.7611	70.1059	0	1	0	0.333333	0	0.322022	0	0.107341
Rv0701	+	289	258	226	257.667	51.4603	38.8054	43.9895	44.7517	7	4	8	6.33333	1.24644	0.601634	1.55715	1.13508
Rv0702	+	160	129	108	132.333	27.7259	18.8822	20.4576	22.3552	6	5	1	4	1.03972	0.731869	0.189422	0.65367
Rv0703	+	115	93	90	99.3333	44.277	30.2456	37.8782	37.4669	1	3	1	1.66667	0.385018	0.975664	0.420869	0.59385
Rv0704	+	172	151	114	145.667	23.7522	17.6137	17.2086	19.5248	12	3	5	6.66667	1.65713	0.349941	0.754765	0.920612
Rv0705	+	43	46	53	47.3333	17.793	16.0782	23.9731	19.2814	8	8	6	7.33333	3.31033	2.79621	2.71393	2.94016
Rv0706	+	71	60	56	62.3333	13.9217	9.93762	12.0029	11.9541	7	8	5	6.66667	1.37256	1.32502	1.07169	1.25642
Rv0707	+	75	71	66	70.6667	10.5833	8.46286	10.1805	9.74223	3	0	2	1.66667	0.423332	0	0.308501	0.243944
Rv0708	+	80	64	77	73.6667	22.3606	15.1103	23.5262	20.3324	6	9	5	6.66667	1.67705	2.12488	1.52767	1.77653
Rv0709	+	56	50	49	51.6667	27.946	21.0766	26.7297	25.2508	9	11	11	10.3333	4.49132	4.63685	6.00054	5.0429
Rv0710	+	32	26	18	25.3333	9.07515	6.22838	5.58011	6.96121	12	15	10	12.3333	3.40318	3.5933	3.10006	3.36551
Rv0711	+	1059	874	789	907.333	52.1098	36.3273	42.4392	43.6255	24	18	14	18.6667	1.18096	0.74816	0.75304	0.894053
Rv0712	+	36	55	49	46.6667	4.65619	6.00882	6.92772	5.86424	6	9	3	6	0.776031	0.983261	0.424146	0.727813
Rv0713	+	112	107	91	103.333	13.8394	11.1681	12.2915	12.433	8	10	5	7.66667	0.988525	1.04375	0.675358	0.902544
Rv0714	+	69	67	56	64	21.8016	17.8819	19.3417	19.6751	2	1	5	2.66667	0.631931	0.266894	1.72694	0.875253
Rv0715	+	77	80	67	74.6667	28.2435	24.7866	26.8639	26.6313	2	1	2	1.66667	0.733598	0.309832	0.801908	0.615113
Rv0716	+	102	110	77	96.3333	21.0659	19.1898	17.3835	19.213	0	0	0	0	0	0	0	0
Rv0717	+	52	48	54	51.3333	32.6828	25.4833	37.1002	31.7554	0	0	1	0.333333	0	0	0.68704	0.229013
Rv0718	+	22	24	22	22.6667	6.42728	5.92262	7.02576	6.45855	2	0	2	1.33333	0.584298	0	0.638706	0.407668
Rv0719	+	155	142	126	141	33.4372	25.8753	29.7123	29.6749	1	0	0	0.333333	0.215724	0	0	0.071908
Rv0720	+	19	9	5	11	6.00334	2.40204	1.72694	3.37744	1	0	0	0.333333	0.315965	0	0	0.105322
Rv0721	+	27	22	12	20.3333	4.74235	3.264	2.30397	3.43677	1	4	4	3	0.175642	0.593455	0.76799	0.512363
Rv0722	+	18	31	12	20.3333	10.6241	15.4554	7.74228	11.274	0	0	0	0	0	0	0	0
Rv0723	+	17	18	15	16.6667	4.49245	4.01796	4.33304	4.28115	1	0	1	0.666667	0.264262	0	0.288869	0.184377
Rv0724	+	982	972	751	901.667	61.0274	51.0245	51.0176	54.3565	45	43	31	39.6667	2.79657	2.25725	2.10592	2.38658
Rv0724A	-	1	0	0	0.333333	0.34709	0	0	0.115697	17	21	6	14.6667	5.90054	6.15688	2.27646	4.77796
Rv0725c	-	18	12	10	13.3333	2.31266	1.30232	1.40445	1.67314	18	25	9	17.3333	2.31266	2.71317	1.264	2.09661
Rv0726c	-	71	95	35	67	7.48463	8.45929	4.03317	6.65903	6	6	4	5.33333	0.632504	0.534271	0.460934	0.542569
Rv0727c	-	2	8	4	4.66667	0.354498	1.19777	0.775015	0.77576	31	20	15	22	5.49472	2.99442	2.90631	3.79848
Rv0728c	-	9	9	6	8	1.06783	0.901991	0.778178	0.916001	8	8	4	6.66667	0.949186	0.80177	0.518785	0.75658
Rv0729	+	6	8	6	6.66667	0.518315	0.583755	0.566578	0.556216	2	4	5	3.66667	0.172772	0.291878	0.472149	0.312266
Rv0730	+	253	200	184	212.333	40.4089	26.9826	32.1248	33.1721	3	2	2	2.33333	0.479156	0.269826	0.349182	0.366055
Rv0731c	-	9	5	3	5.66667	1.09464	0.513686	0.398857	0.669062	29	16	12	19	3.52718	1.6438	1.59543	2.25547
Rv0732	+	58	70	50	59.3333	5.08979	5.18881	4.79632	5.02497	25	22	16	21	2.19387	1.63077	1.53482	1.78649
Rv0733	+	21	32	27	26.6667	4.48033	5.76686	6.29682	5.51467	6	6	5	5.66667	1.2801	1.08129	1.16608	1.17582
Rv0734	+	27	13	15	18.3333	3.92429	1.59602	2.38317	2.6345	4	0	1	1.66667	0.581376	0	0.158878	0.246752
Rv0735	+	7	10	5	7.33333	1.52707	1.84272	1.19233	1.52071	1	4	3	2.66667	0.218153	0.737087	0.715398	0.556879
Rv0736	+	12	8	9	9.66667	1.85546	1.04486	1.52117	1.47383	80	46	47	57.6667	12.3697	6.00794	7.9439	8.77385
Rv0737	+	8	6	5	6.33333	1.87163	1.18572	1.2787	1.44535	2	2	1	1.66667	0.467909	0.395239	0.255739	0.372962
Rv0738	+	64	51	35	50	13.5796	9.14062	8.11786	10.2794	1	0	0	0.333333	0.212181	0	0	0.0707271
Rv0739	+	26	16	30	24	3.75082	1.94971	4.73086	3.47713	5	1	2	2.66667	0.721311	0.121857	0.315391	0.386186
Rv0740	+	46	35	27	36	10.1493	6.52294	6.51189	7.72803	29	24	20	24.3333	6.39845	4.47287	4.82362	5.23165
Rv0741	+	13	16	13	14	4.81395	5.00468	5.2622	5.02694	12	12	14	12.6667	4.44364	3.75351	5.66699	4.62138
Rv0742	+	1	1	0	0.666667	0.220636	0.18637	0	0.135669	5	2	3	3.33333	1.10318	0.372739	0.723543	0.733155
Rv0743c	-	18	19	14	17	3.75755	3.3503	3.19467	3.43418	2	7	2	3.66667	0.417506	1.23432	0.456382	0.702737
Rv0744c	-	93	153	86	110.667	21.3708	29.698	21.6024	24.2237	3	1	1	1.66667	0.689379	0.194104	0.251191	0.378225
Rv0745	+	8	4	4	5.33333	1.76509	0.745479	0.964724	1.15843	5	8	4	5.66667	1.10318	1.49096	0.964724	1.18629
Rv0746	+	9	17	6	10.6667	0.44512	0.710202	0.324379	0.493234	13	5	5	7.66667	0.642951	0.208883	0.270316	0.37405
Rv0747	+	162	152	114	142.667	7.83227	6.20747	6.02481	6.68818	8	6	5	6.33333	0.386779	0.245032	0.264246	0.298685
Rv0748	+	36	29	22	29	16.2876	11.0828	10.8804	12.7503	1	1	2	1.33333	0.452433	0.382167	0.989124	0.607908
Rv0749	+	22	14	19	18.3333	5.97677	3.2127	5.6424	4.94395	3	7	12	7.33333	0.815014	1.60635	3.56362	1.99499
Rv0749A	-	86	71	57	71.3333	72.9903	50.9007	52.882	58.9244	1	1	0	0.666667	0.848725	0.716911	0	0.521879
Rv0750	+	98	93	75	88.6667	46.5101	37.2823	38.9089	40.9004	6	4	4	4.66667	2.84756	1.60354	2.07514	2.17541
Rv0751c	-	91	58	45	64.6667	11.9695	6.44409	6.47015	8.29458	7	5	2	4.66667	0.920732	0.555525	0.287562	0.58794
Rv0752c	-	90	68	48	68.6667	8.92899	5.69859	5.20556	6.61105	2	2	0	1.33333	0.198422	0.167606	0	0.122009
Rv0753c	-	175	129	95	133	13.2821	8.27022	7.88168	9.81133	5	7	4	5.33333	0.379489	0.448771	0.33186	0.386707
Rv0754	+	18	12	15	15	1.19325	0.671951	1.08696	0.984054	20	20	15	18.3333	1.32583	1.11992	1.08696	1.17757
Rv0755A	-	665	587	542	598	417.963	311.639	372.376	367.326	2	4	3	3	1.25703	2.12361	2.06112	1.81392
Rv0755c	-	186	142	144	157.333	11.1653	7.2002	9.44902	9.27151	17	8	13	12.6667	1.02049	0.405645	0.853036	0.759722
Rv0756c	-	277	213	196	228.667	44.4252	28.8554	34.3615	35.8807	28	25	26	26.3333	4.49063	3.38679	4.55816	4.14519
Rv0757	+	276	263	199	246	43.1924	34.7658	34.0422	37.3335	874	716	629	739.667	136.776	94.6477	107.601	113.008
Rv0758	+	151	146	112	136.333	12.0505	9.84191	9.7704	10.5543	38	35	33	35.3333	3.03257	2.35936	2.87878	2.7569
Rv0759c	-	22	25	17	21.3333	7.70499	7.39585	6.50826	7.20303	10	13	5	9.33333	3.50227	3.84584	1.91419	3.08743
Rv0760c	-	23	19	17	19.6667	6.38265	4.45375	5.1569	5.3311	5	0	1	2	1.38753	0	0.303347	0.563627
Rv0761c	-	33	39	44	38.6667	3.40469	3.39881	4.96229	3.92193	33	18	22	24.3333	3.40469	1.56868	2.48115	2.48484
Rv0762c	-	8	7	6	7	1.70679	1.2615	1.39929	1.45586	6	1	2	3	1.2801	0.180214	0.466431	0.642247
Rv0763c	-	2	6	1	3	1.12889	2.86068	0.617002	1.53552	1	0	1	0.666667	0.564443	0	0.617002	0.393815
Rv0764c	-	29	25	20	24.6667	2.48855	1.81212	1.87605	2.05891	27	30	31	29.3333	2.31692	2.17454	2.90788	2.46645
Rv0765c	-	8	8	7	7.66667	1.12479	0.950102	1.07584	1.05024	1	2	2	1.66667	0.140599	0.237526	0.307382	0.228502
Rv0766c	-	43	48	66	52.3333	4.13894	3.90266	6.94434	4.99531	7	16	7	10	0.673781	1.30089	0.736521	0.903729
Rv0767c	-	67	66	62	65	12.1536	10.1128	12.2938	11.5201	3	2	2	2.33333	0.54419	0.306449	0.396575	0.415738
Rv0768	+	39	34	25	32.6667	3.08695	2.27323	2.16308	2.50775	3	0	1	1.33333	0.237458	0	0.0865231	0.107994
Rv0769	+	22	11	12	15	3.42903	1.44824	2.04454	2.30727	3	5	6	4.66667	0.467595	0.65829	1.02227	0.716052
Rv0770	+	3	7	9	6.33333	0.393265	0.775105	1.28965	0.819341	3	3	2	2.66667	0.393265	0.332188	0.286589	0.337347
Rv0771	+	4	5	4	4.33333	1.07166	1.13153	1.17145	1.12488	3	4	4	3.66667	0.803746	0.905224	1.17145	0.96014
Rv0772	+	18	18	13	16.3333	1.6506	1.39425	1.3031	1.44931	3	3	2	2.66667	0.275099	0.232374	0.200477	0.235983
Rv0773c	-	27	19	12	19.3333	2.04124	1.21334	0.991696	1.41543	51	51	44	48.6667	3.85568	3.25686	3.63622	3.58292
Rv0774c	-	23	22	17	20.6667	2.9356	2.37187	2.37183	2.55977	25	20	8	17.6667	3.19087	2.15624	1.11616	2.15442
Rv0775	+	67	52	48	55.6667	12.5047	8.19787	9.7928	10.1651	8	10	6	8	1.4931	1.57651	1.2241	1.43124
Rv0776c	-	32	23	21	25.3333	4.77639	2.89985	3.42638	3.70088	7	4	14	8.33333	1.04484	0.504323	2.28425	1.2778
Rv0777	+	139	110	95	114.667	11.3979	7.61908	8.51532	9.17744	10	14	13	12.3333	0.819995	0.969701	1.16525	0.984984
Rv0778	+	36	48	32	38.6667	3.36488	3.78972	3.26952	3.4747	36	37	41	38	3.36488	2.92124	4.18907	3.49173
Rv0779c	-	17	20	16	17.6667	3.18819	3.16828	3.28006	3.21218	6	7	7	6.66667	1.12524	1.1089	1.43503	1.22306
Rv0780	+	64	64	66	64.6667	8.33328	7.03906	9.39391	8.25541	92	101	88	93.6667	11.9791	11.1085	12.5252	11.8709
Rv0781	+	88	114	95	99	14.4116	15.77	17.0067	15.7294	3	2	1	2	0.491304	0.276667	0.179017	0.315663
Rv0782	+	33	51	44	42.6667	2.31429	3.02114	3.37304	2.90282	12	18	10	13.3333	0.841558	1.06629	0.766601	0.891482
Rv0783c	-	50	48	43	47	3.58432	2.90654	3.36955	3.2868	42	28	24	31.3333	3.01083	1.69548	1.88068	2.19566
Rv0784	+	15	11	9	11.6667	2.54246	1.57491	1.66752	1.9283	5	4	1	3.33333	0.847488	0.572693	0.18528	0.535154
Rv0785	+	40	29	34	34.3333	2.73589	1.67546	2.54205	2.3178	25	27	26	26	1.70993	1.55991	1.94392	1.73792
Rv0786c	-	30	21	20	23.6667	8.96725	5.30219	6.53483	6.93476	0	3	1	1.33333	0	0.757456	0.326741	0.361399
Rv0787	+	8	7	6	7	0.969971	0.716911	0.795218	0.827367	112	101	73	95.3333	13.5796	10.344	9.67516	11.1996
Rv0787A	+	57	37	44	46	27.7309	15.2051	23.3996	22.1119	3	3	2	2.66667	1.45952	1.23285	1.06362	1.252
Rv0788	+	134	88	81	101	23.117	12.8236	15.2749	17.0718	19	20	18	19	3.27779	2.91445	3.39443	3.19555
Rv0789c	-	340	301	269	303.333	65.9993	49.3544	57.0794	57.4777	14	15	14	14.3333	2.71762	2.45952	2.97067	2.71594
Rv0790c	-	10	7	4	7	1.59719	0.944393	0.698365	1.07998	6	4	4	4.66667	0.958313	0.539653	0.698365	0.73211
Rv0791c	-	10	3	7	6.66667	1.11482	0.282503	0.853036	0.750118	44	53	46	47.6667	4.90519	4.99088	5.60567	5.16725
Rv0792c	-	18	14	22	18	2.58709	1.69967	3.45643	2.58106	39	39	28	35.3333	5.60536	4.7348	4.39909	4.91309
Rv0793	+	1	0	0	0.333333	0.38123	0	0	0.127077	23	18	15	18.6667	8.7683	5.7964	6.25094	6.93855
Rv0794c	-	67	32	37	45.3333	5.19709	2.09669	3.13728	3.47702	8	8	9	8.33333	0.620549	0.524173	0.763123	0.635948
Rv0795	+	2	2	1	1.66667	0.713345	0.602557	0.389885	0.568596	0	4	4	2.66667	0	1.20511	1.55954	0.921551
Rv0796	+	11	7	5	7.66667	1.29719	0.69728	0.644536	0.879668	20	16	8	14.6667	2.35853	1.59378	1.03126	1.66119
Rv0797	+	5	3	2	3.33333	0.531423	0.269333	0.232363	0.344373	16	9	9	11.3333	1.70055	0.807999	1.04563	1.18473
Rv0798c	-	10	18	16	14.6667	1.45891	2.2182	2.55162	2.07624	49	40	45	44.6667	7.14867	4.92933	7.17642	6.41814
Rv0799c	-	17	23	10	16.6667	1.96294	2.24328	1.26219	1.8228	3	4	1	2.66667	0.346401	0.390136	0.126219	0.287585
Rv0800	+	12	8	4	8	1.07249	0.603947	0.390784	0.689072	2	6	3	3.66667	0.178748	0.45296	0.293088	0.308265
Rv0801	+	47	42	35	41.3333	15.7491	11.8879	12.8201	13.4857	3	2	4	3	1.00526	0.566091	1.46516	1.01217
Rv0802c	-	42	29	25	32	7.44446	4.3419	4.84384	5.5434	2	9	8	6.33333	0.354498	1.34749	1.55003	1.084
Rv0803	+	45	39	31	38.3333	2.31113	1.6919	1.74036	1.91446	9	5	6	6.66667	0.462225	0.21691	0.336844	0.33866
Rv0804	+	2	1	3	2	0.369715	0.156148	0.606212	0.377358	0	3	2	1.66667	0	0.468443	0.404141	0.290861
Rv0805	+	1087	960	827	958	132.208	98.6278	109.952	113.596	9	6	9	8	1.09464	0.616424	1.19657	0.969212
Rv0806c	-	62	72	66	66.6667	4.51131	4.42529	5.24954	4.72871	48	43	46	45.6667	3.49262	2.64288	3.65877	3.26476
Rv0807	+	28	40	22	30	8.36943	10.0994	7.18831	8.55239	2	1	1	1.33333	0.597816	0.252485	0.326741	0.392348
Rv0808	+	787	797	621	735	57.8071	49.4497	49.8614	52.3727	18	22	26	22	1.32214	1.36498	2.08759	1.59157
Rv0809	+	59	67	51	59	6.27079	6.01511	5.92525	6.07038	127	141	100	122.667	13.4981	12.6587	11.6181	12.5916
Rv0810c	-	233	218	192	214.333	148.858	117.644	134.086	133.529	1	3	2	2	0.638875	1.61896	1.39673	1.21819
Rv0811c	-	86	71	60	72.3333	9.0413	6.30506	6.89525	7.41387	3	2	3	2.66667	0.315394	0.177607	0.344762	0.279255
Rv0812	+	137	119	87	114.333	18.3311	13.4497	12.7249	14.8352	24	18	20	20.6667	3.21129	2.03441	2.92526	2.72365
Rv0813c	-	43	30	23	32	7.3527	4.3331	4.29905	5.32828	7	10	7	8	1.19695	1.44437	1.30841	1.31657
Rv0814c	-	47	42	27	38.6667	18.0958	13.6593	11.3635	14.3729	0	0	0	0	0	0	0	0
Rv0815c	-	114	76	108	99.3333	15.9128	8.96096	16.4791	13.7843	1	2	2	1.66667	0.139586	0.235815	0.305168	0.226856
Rv0816c	-	3	4	2	3	0.826602	0.930965	0.602381	0.786649	20	11	16	15.6667	5.51068	2.56015	4.81905	4.29663
Rv0817c	-	22	5	17	14.6667	3.15032	0.604783	2.66101	2.1387	18	13	15	15.3333	2.57753	1.57244	2.34795	2.16597
Rv0818	+	506	456	397	453	76.7083	58.3923	65.7883	66.963	4	6	3	4.33333	0.60639	0.768319	0.497141	0.62395
Rv0819	+	18	19	17	18	2.21009	1.97056	2.28167	2.15411	20	19	16	18.3333	2.45566	1.97056	2.14745	2.19122
Rv0820	+	20	20	10	16.6667	2.99679	2.53136	1.63792	2.38869	400	395	321	372	59.9357	49.9944	52.5772	54.1691
Rv0821c	-	772	869	710	783.667	140.038	133.152	140.784	137.992	34	34	30	32.6667	6.16749	5.20963	5.94863	5.77525
Rv0822c	-	242	257	215	238	13.6994	12.2891	13.3043	13.0976	16	13	10	13	0.905747	0.621625	0.618804	0.715392
Rv0823c	-	169	173	140	160.667	16.8097	14.5351	15.2218	15.5222	6	6	2	4.66667	0.596794	0.504107	0.217455	0.439452
Rv0824c	-	1128	967	920	1005	129.093	93.48	115.093	112.555	3	9	8	6.66667	0.343333	0.870031	1.00081	0.738057
Rv0825c	-	73	47	53	57.6667	13.242	7.20155	10.5092	10.3176	3	7	5	5	0.54419	1.07257	0.991439	0.8694
Rv0826	+	16	22	14	17.3333	1.76342	2.04812	1.68667	1.83274	13	14	14	13.6667	1.43278	1.30335	1.68667	1.47426
Rv0827c	-	37	36	15	29.3333	10.975	9.01991	4.86361	8.28616	0	0	0	0	0	0	0	0
Rv0828c	-	12	8	7	9	3.30641	1.86193	2.10833	2.42556	2	0	0	0.666667	0.551068	0	0	0.183689
Rv0829	+	6	10	1	5.66667	2.4057	3.38679	0.438284	2.07692	9	13	8	10	3.60854	4.40282	3.50627	3.83921
Rv0830	+	52	34	32	39.3333	6.68101	3.68991	4.49423	4.95505	14	20	11	15	1.79873	2.17054	1.54489	1.83805
Rv0831c	-	239	213	200	217.333	34.0979	25.6689	31.1908	30.3192	38	36	20	31.3333	5.42142	4.33841	3.11908	4.29297
Rv0832	+	24	15	9	16	6.75692	3.5672	2.76979	4.36463	2	1	2	1.66667	0.563077	0.237813	0.615508	0.472133
Rv0833	+	11	16	10	12.3333	0.56871	0.698741	0.565151	0.610867	24	21	21	22	1.24082	0.917098	1.18682	1.11491
Rv0834c	-	178	105	104	129	7.81609	3.89455	4.99194	5.56753	6	9	6	7	0.263464	0.333819	0.287996	0.295093
Rv0835	+	48	44	46	46	8.66648	6.71047	9.07874	8.1519	3	6	1	3.33333	0.541655	0.915064	0.197364	0.551361
Rv0836c	-	3	4	9	5.33333	0.53419	0.601634	1.75179	0.96254	14	13	9	12	2.49289	1.95531	1.75179	2.06666
Rv0837c	-	46	39	36	40.3333	5.20298	3.72612	4.45106	4.46005	11	5	10	8.66667	1.24419	0.477708	1.2364	0.986101
Rv0838	+	16	19	13	16	2.41611	2.42353	2.14588	2.32851	7	6	4	5.66667	1.05705	0.765326	0.660272	0.827549
Rv0839	+	37	51	31	39.6667	5.29826	6.16879	4.85243	5.43983	18	13	7	12.6667	2.57753	1.57244	1.09571	1.74856
Rv0840c	-	45	39	45	43	6.08417	4.45402	6.65071	5.72963	16	9	4	9.66667	2.16326	1.02785	0.591174	1.26076
Rv0841	+	2	1	1	1.33333	0.960953	0.405855	0.525217	0.630675	32	20	19	23.6667	15.3752	8.11709	9.97912	11.1572
Rv0842	+	31	28	29	29.3333	2.78989	2.12854	2.85292	2.59045	2368	2430	2112	2303.33	213.111	184.727	207.771	201.87
Rv0843	+	3	2	4	3	0.347436	0.195651	0.506384	0.349824	24	19	22	21.6667	2.77949	1.85868	2.78511	2.47443
Rv0844c	-	31	27	16	24.6667	5.54544	4.07978	3.12867	4.2513	0	2	1	1	0	0.302206	0.195542	0.165916
Rv0845	+	28	22	20	23.3333	2.5495	1.69207	1.99064	2.0774	20	11	19	16.6667	1.82107	0.846034	1.89111	1.5194
Rv0846c	-	67	60	55	60.6667	5.1456	3.89234	4.61733	4.55176	20	16	7	14.3333	1.536	1.03796	0.58766	1.05387
Rv0847	+	117	115	83	105	34.7046	28.8136	26.912	30.1434	4	3	1	2.66667	1.18648	0.751659	0.324241	0.754128
Rv0848	+	26	12	19	19	2.70408	1.05421	2.16006	1.97278	1	2	4	2.33333	0.104003	0.175701	0.454749	0.244818
Rv0849	+	33	19	23	25	3.04772	1.48222	2.32197	2.28397	27	13	12	17.3333	2.49359	1.01415	1.21146	1.57307
Rv0850	+	8	5	6	6.33333	2.80181	1.47917	2.29703	2.19267	4	9	2	5	1.40091	2.6625	0.765677	1.6097
Rv0851c	-	21	22	16	19.6667	2.95258	2.61278	2.45906	2.6748	8	12	8	9.33333	1.12479	1.42515	1.22953	1.25982
Rv0852	+	19	20	13	17.3333	2.64262	2.34968	1.97647	2.32293	7	16	9	10.6667	0.973597	1.87975	1.36833	1.40722
Rv0853c	-	98	77	81	85.3333	6.77466	4.49625	6.12087	5.79726	26	27	23	25.3333	1.79736	1.57661	1.73802	1.704
Rv0854	+	35	31	29	31.6667	9.18654	6.87296	8.32047	8.12666	2	3	1	2	0.524945	0.665125	0.286913	0.492328
Rv0855	+	27	31	14	24	2.90958	2.8218	1.64915	2.46018	3	2	2	2.33333	0.323286	0.182052	0.235593	0.246977
Rv0856	+	19	23	27	23	5.46839	5.59155	8.49447	6.51814	2	2	0	1.33333	0.57562	0.486222	0	0.353947
Rv0857	+	87	78	69	78	21.3868	16.1964	18.5414	18.7082	2	5	5	4	0.49165	1.03823	1.34358	0.95782
Rv0858c	-	5	6	5	5.33333	0.487323	0.493966	0.532701	0.504663	8	15	6	9.66667	0.779717	1.23491	0.639241	0.884624
Rv0859	+	292	309	229	276.667	28.0367	25.0611	24.0351	25.7109	10	10	7	9	0.960159	0.811039	0.734696	0.835298
Rv0860	+	450	390	319	386.333	24.2016	17.7172	18.7538	20.2242	6	4	5	5	0.322688	0.181715	0.293946	0.266116
Rv0861c	-	39	49	41	43	2.78546	2.95616	3.20098	2.98087	17	13	7	12.3333	1.21418	0.784287	0.546509	0.848324
Rv0862c	-	39	24	19	27.3333	1.99768	1.03842	1.06385	1.36665	3	4	4	3.66667	0.153668	0.173069	0.223969	0.183569
Rv0863	+	76	73	74	74.3333	31.4481	25.5154	33.4718	30.1451	11	6	6	7.66667	4.5517	2.09716	2.71393	3.12093
Rv0864	+	76	65	40	60.3333	17.5684	12.692	10.1075	13.456	2	1	1	1.33333	0.462327	0.195262	0.252689	0.303426
Rv0865	+	10	6	9	8.33333	2.41235	1.22262	2.37328	2.00275	0	1	0	0.333333	0	0.203769	0	0.0679231
Rv0866	+	1	1	5	2.33333	0.273589	0.231098	1.49532	0.66667	8	1	2	3.66667	2.18871	0.231098	0.598129	1.00598
Rv0867c	-	35	22	29	28.6667	3.32758	1.76678	3.01388	2.70275	2	0	3	1.66667	0.190148	0	0.31178	0.167309
Rv0868c	-	97	87	64	82.6667	40.5709	30.7369	29.261	33.5229	9	6	4	6.33333	3.76431	2.11979	1.82881	2.57097
Rv0869c	-	182	193	142	172.333	19.5583	17.5193	16.6807	17.9194	2	2	1	1.66667	0.214927	0.181547	0.11747	0.171314
Rv0870c	-	238	241	201	226.667	71.1402	60.849	65.675	65.8881	6	7	3	5.33333	1.79345	1.7674	0.980224	1.51369
Rv0871	+	99	109	89	99	28.2832	26.3038	27.7939	27.4603	35	20	26	27	9.9991	4.82638	8.11956	7.64835
Rv0872c	-	391	324	253	322.667	24.98	17.4848	17.6686	20.0445	11	9	13	11	0.702763	0.485688	0.907874	0.698775
Rv0873	+	429	350	334	371	25.5544	17.6106	21.7481	21.6377	5	9	7	7	0.297836	0.452844	0.455798	0.402159
Rv0874c	-	27	46	31	34.6667	2.70641	3.89481	3.3967	3.33264	22	14	15	17	2.20522	1.18538	1.64357	1.67805
Rv0875c	-	13	12	9	11.3333	3.0975	2.41517	2.3441	2.61892	18	5	4	9	4.28884	1.00632	1.04182	2.11233
Rv0876c	-	201	175	165	180.333	14.1989	10.4423	12.7411	12.4607	6	2	6	4.66667	0.423847	0.11934	0.463314	0.3355
Rv0877	+	164	122	109	131.667	24.1994	15.2062	17.5814	18.9957	7	2	3	4	1.0329	0.249281	0.483892	0.588692
Rv0878c	-	12	5	5	7.33333	1.04831	0.368959	0.47747	0.63158	55	38	43	45.3333	4.80476	2.80409	4.10624	3.90503
Rv0879c	-	15	23	17	18.3333	6.34229	8.2145	7.85724	7.47134	2	0	0	0.666667	0.845639	0	0	0.28188
Rv0880	+	48	31	18	32.3333	12.9495	7.06432	5.30822	8.44066	3	1	1	1.66667	0.809341	0.227881	0.294901	0.444041
Rv0881	+	12	6	11	9.66667	1.61121	0.680486	1.61446	1.30205	5	6	5	5.33333	0.671335	0.680486	0.733848	0.695223
Rv0882	+	6	0	2	2.66667	2.45652	0	0.895087	1.1172	35	43	34	37.3333	14.3297	14.8709	15.2165	14.8057
Rv0883c	-	257	282	245	261.333	39.2677	36.3957	40.92	38.8611	3	3	2	2.66667	0.458378	0.387189	0.334041	0.393202
Rv0884c	-	143	124	89	118.667	14.7145	10.7778	10.0107	11.8343	6	8	3	5.66667	0.617391	0.69534	0.33744	0.550057
Rv0885	+	1887	1689	1431	1669	214.688	162.317	177.968	184.991	46	51	55	50.6667	5.23353	4.90123	6.84015	5.6583
Rv0886	+	371	352	269	330.667	24.9787	20.0187	19.7977	21.5983	6	7	4	5.66667	0.403967	0.398099	0.294389	0.365485
Rv0887c	-	5	6	8	6.33333	1.26938	1.28668	2.22013	1.59206	26	25	20	23.6667	6.60078	5.36118	5.55032	5.83743
Rv0888	+	1206	934	765	968.333	95.2636	62.3196	66.0553	74.5462	82	60	52	64.6667	6.47729	4.0034	4.49003	4.99024
Rv0889c	-	42	27	29	32.6667	4.35643	2.36561	3.28811	3.33672	113	103	52	89.3333	11.7209	9.02438	5.89592	8.88039
Rv0890c	-	41	46	23	36.6667	1.80034	1.70618	1.10399	1.53683	25	21	22	22.6667	1.09777	0.77891	1.05599	0.977554
Rv0891c	-	187	219	150	185.333	25.3716	25.0986	22.2466	24.2389	12	5	11	9.33333	1.62813	0.573027	1.63142	1.27752
Rv0892	+	19	21	28	22.6667	1.4857	1.38706	2.39332	1.75536	28	19	21	22.6667	2.18945	1.25496	1.79499	1.74646
Rv0893c	-	14	10	8	10.6667	1.66618	1.00529	1.04076	1.23741	5	2	8	5	0.595063	0.201058	1.04076	0.612293
Rv0894	+	5	3	1	3	0.492275	0.249492	0.107623	0.28313	88	71	58	72.3333	8.66404	5.90465	6.24212	6.93694
Rv0895	+	7	3	3	4.33333	0.536537	0.194232	0.251356	0.327375	7	3	2	4	0.536537	0.194232	0.167571	0.299447
Rv0896	+	328	269	278	291.667	29.4504	20.4018	27.2853	25.7125	14	20	11	15	1.25703	1.51686	1.07963	1.28451
Rv0897c	-	57	52	46	51.6667	4.12426	3.17814	3.63828	3.64689	18	11	9	12.6667	1.3024	0.672299	0.711837	0.895512
Rv0898c	-	159	194	147	166.667	70.2957	72.4489	71.042	71.2622	1	1	0	0.666667	0.442111	0.373448	0	0.271853
Rv0899	+	54	50	51	51.6667	6.40701	5.01106	6.61451	6.01086	23	14	23	20	2.72891	1.4031	2.98302	2.37167
Rv0900	+	8	14	12	11.3333	6.11975	9.04629	10.0344	8.40015	0	0	1	0.333333	0	0	0.8362	0.278733
Rv0901	+	13	20	12	15	2.86827	3.72739	2.89417	3.16328	4	4	2	3.33333	0.882545	0.745479	0.482362	0.703462
Rv0902c	-	109	64	88	87	9.45821	4.69095	8.34702	7.49873	65	56	49	56.6667	5.64022	4.10458	4.64777	4.79753
Rv0903c	-	254	227	165	215.333	41.5971	31.4017	29.5379	34.1789	0	3	1	1.33333	0	0.415001	0.179017	0.198006
Rv0904c	-	8	7	7	7.33333	0.625556	0.462352	0.59833	0.56208	21	15	8	14.6667	1.64209	0.990755	0.683806	1.10555
Rv0905	+	50	56	38	48	7.95317	7.52413	6.60724	7.36151	13	3	0	5.33333	2.06782	0.403079	0	0.823634
Rv0906	+	91	102	72	88.3333	9.46427	8.96075	8.18549	8.87017	1	1	1	1	0.104003	0.0878505	0.113687	0.101847
Rv0907	+	56	45	37	46	4.07473	2.76581	2.94292	3.26115	9	8	10	9	0.654867	0.491699	0.795384	0.647317
Rv0908	+	21	27	13	20.3333	1.02038	1.10817	0.690485	0.939681	7	1	7	5	0.340128	0.0410434	0.3718	0.250991
Rv0909	+	42	32	44	39.3333	27.2825	17.5583	31.2431	25.3613	4	0	0	1.33333	2.59833	0	0	0.86611
Rv0910	+	29	32	21	27.3333	7.76955	7.24179	6.15012	7.05382	3	2	3	2.66667	0.803746	0.452612	0.878588	0.711649
Rv0911	+	16	16	14	15.3333	2.40673	2.03295	2.30198	2.24722	5	4	5	4.66667	0.752104	0.508237	0.822137	0.694159
Rv0912	+	26	22	19	22.3333	6.73309	4.81241	5.3785	5.64133	25	23	11	19.6667	6.47413	5.03115	3.11387	4.87305
Rv0913c	-	140	133	102	125	10.7948	8.66236	8.59711	9.35142	1	1	1	1	0.0771056	0.0651305	0.0842854	0.0755072
Rv0914c	-	95	101	76	90.6667	8.92258	8.01284	7.80273	8.24605	1	2	0	1	0.0939219	0.15867	0	0.0841973
Rv0915c	-	10	15	16	13.6667	0.914833	1.15913	1.60003	1.22466	8	4	3	5	0.731867	0.309101	0.300006	0.446991
Rv0916c	-	11	14	6	10.3333	4.27769	4.59878	2.55055	3.80901	2	1	1	1.33333	0.777761	0.328484	0.425092	0.510446
Rv0917	+	53	51	38	47.3333	3.46019	2.8125	2.7119	2.99486	19	18	18	18.3333	1.24044	0.992646	1.28458	1.17256
Rv0918	+	50	68	45	54.3333	12.2138	14.031	12.016	12.7536	28	23	15	22	6.83972	4.74577	4.00533	5.19694
Rv0919	+	16	20	11	15.6667	3.72081	3.92867	2.79625	3.48191	16	18	21	18.3333	3.72081	3.53581	5.3383	4.19831
Rv0920c	-	118	98	98	104.667	10.4022	7.29738	9.44355	9.04771	8	10	13	10.3333	0.705233	0.744631	1.25272	0.90086
Rv0921	+	119	83	73	91.6667	23.8154	14.031	15.9698	17.9387	102	95	74	90.3333	20.4132	16.0595	16.1886	17.5538
Rv0922	+	107	116	95	106	7.53115	6.89658	7.30916	7.24563	17	15	9	13.6667	1.19654	0.891799	0.692447	0.926928
Rv0923c	-	13	13	8	11.3333	1.42066	1.20002	0.955657	1.19211	9	11	4	8	0.983532	1.0154	0.477829	0.825587
Rv0924c	-	21	15	16	17.3333	1.89874	1.14561	1.58137	1.54191	9	4	4	5.66667	0.813746	0.305496	0.395342	0.504861
Rv0925c	-	52	43	43	46	8.20396	5.73043	7.41574	7.11671	5	2	3	3.33333	0.788842	0.266531	0.517378	0.52425
Rv0926c	-	87	58	49	64.6667	9.40144	5.29422	5.78812	6.82793	3	5	2	3.33333	0.324188	0.456398	0.23625	0.338945
Rv0927c	-	34	34	28	32	4.99793	4.22171	4.4992	4.57295	5	2	4	3.66667	0.734989	0.248336	0.642743	0.542023
Rv0928	+	41	41	34	38.6667	4.28713	3.6213	3.88622	3.93155	6	3	1	3.33333	0.627385	0.264973	0.114301	0.335553
Rv0929	+	16	15	9	13.3333	1.91007	1.51258	1.17446	1.53237	3	5	3	3.66667	0.358137	0.504193	0.391486	0.417939
Rv0930	+	23	22	15	20	2.88805	2.33345	2.05889	2.4268	10	16	15	13.6667	1.25567	1.69705	2.05889	1.67054
Rv0931c	-	259	253	221	244.333	15.103	12.4618	14.0871	13.884	26	21	24	23.6667	1.51613	1.03438	1.52982	1.36011
Rv0932c	-	544	485	423	484	56.8829	42.8374	48.3492	49.3565	460	435	336	410.333	48.0995	38.4211	38.405	41.6419
Rv0933	+	72	59	55	62	10.0865	6.98168	8.42245	8.49689	2	0	1	1	0.280181	0	0.153135	0.144439
Rv0934	+	93	68	60	73.6667	9.62064	5.94194	6.78483	7.44914	4	1	5	3.33333	0.413791	0.0873815	0.565402	0.355525
Rv0935	+	30	17	15	20.6667	3.43333	1.64339	1.87651	2.31774	20	6	18	14.6667	2.28888	0.580021	2.25181	1.70691
Rv0936	+	7	12	6	8.33333	0.899367	1.30232	0.842668	1.01479	22	27	30	26.3333	2.82658	2.93023	4.21334	3.32338
Rv0937c	-	83	85	75	81	11.755	10.1686	11.6111	11.1782	3	4	2	3	0.424879	0.478523	0.309628	0.404343
Rv0938	+	268	249	177	231.333	13.6734	10.731	9.87149	11.4253	7	2	2	3.66667	0.357142	0.0861929	0.111542	0.184959
Rv0939	+	222	228	155	201.667	13.347	11.5788	10.1866	11.7041	5	11	5	7	0.300608	0.558627	0.3286	0.395945
Rv0940c	-	21	18	24	21	2.81961	2.04146	3.52247	2.79451	11	4	3	6	1.47694	0.453657	0.440309	0.790301
Rv0941c	-	35	32	32	33	5.26473	4.0659	5.26168	4.8641	2	2	3	2.33333	0.300842	0.254119	0.493282	0.349414
Rv0942	+	3	1	4	2.66667	1.25477	0.353298	1.82881	1.14563	29	33	14	25.3333	12.1294	11.6588	6.40084	10.063
Rv0943c	-	9	4	8	7	1.00623	0.377757	0.977711	0.787232	3	0	2	1.66667	0.33541	0	0.244428	0.193279
Rv0944	+	25	18	13	18.6667	6.1069	3.71408	3.47128	4.43075	1	3	2	2	0.244276	0.619014	0.534044	0.465778
Rv0945	+	14	16	10	13.3333	2.1391	2.06501	1.6702	1.9581	7	2	1	3.33333	1.06955	0.258126	0.16702	0.498232
Rv0946c	-	60	62	62	61.3333	4.20019	3.66613	4.74434	4.20355	5	5	8	6	0.350016	0.295656	0.612173	0.419282
Rv0947c	-	2	3	5	3.33333	1.01109	1.28109	2.7631	1.68509	1	1	0	0.666667	0.505545	0.42703	0	0.310858
Rv0948c	-	17	20	17	18	6.23558	6.19665	6.81622	6.41615	6	1	0	2.33333	2.20079	0.309832	0	0.836876
Rv0949	+	68	67	54	63	3.41543	2.84256	2.96481	3.07427	7	4	5	5.33333	0.351588	0.169705	0.274519	0.265271
Rv0950c	-	21	22	14	19	2.44667	2.1651	1.783	2.13159	5	2	2	3	0.582542	0.196827	0.254714	0.344694
Rv0951	+	29	25	20	24.6667	2.89938	2.11128	2.18577	2.39881	24	18	9	17	2.39949	1.52012	0.983596	1.6344
Rv0952	+	19	16	20	18.3333	2.42506	1.72499	2.79039	2.31348	15	6	2	7.66667	1.91452	0.646873	0.279039	0.946811
Rv0953c	-	40	35	31	35.3333	5.48468	4.05376	4.64643	4.72829	1	1	2	1.33333	0.137117	0.115822	0.29977	0.184236
Rv0954	+	199	184	151	178	25.3993	19.8374	21.0675	22.1014	8	9	4	7	1.02108	0.970309	0.558079	0.849822
Rv0955	+	45	36	31	37.3333	3.82764	2.58654	2.88235	3.09885	36	29	22	29	3.06211	2.0836	2.04554	2.39709
Rv0956	+	30	33	29	30.6667	5.39144	5.00951	5.69702	5.36599	28	24	19	23.6667	5.03201	3.64328	3.73253	4.13594
Rv0957	+	49	50	35	44.6667	3.62666	3.12593	2.83169	3.19476	30	21	15	22	2.22041	1.31289	1.21358	1.58229
Rv0958	+	87	106	69	87.3333	7.33571	7.54966	6.35973	7.0817	2	5	4	3.66667	0.168637	0.356116	0.36868	0.297811
Rv0959	+	62	68	48	59.3333	3.57238	3.30959	3.02325	3.30174	23	12	17	17.3333	1.32524	0.584045	1.07073	0.993339
Rv0959A	+	63	75	62	66.6667	33.1464	33.3315	35.6577	34.0452	0	0	0	0	0	0	0	0
Rv0960	+	25	27	14	22	7.58977	6.9239	4.64604	6.38657	12	19	17	16	3.64309	4.87238	5.64162	4.71903
Rv0961	+	46	32	33	37	15.414	9.05746	12.0875	12.1863	32	28	25	28.3333	10.7228	7.92528	9.15723	9.26844
Rv0962c	-	7	5	5	5.66667	1.20761	0.728611	0.942896	0.959705	7	3	8	6	1.20761	0.437167	1.50863	1.05114
Rv0963c	-	6	9	4	6.33333	0.872065	1.10494	0.635512	0.870839	10	5	7	7.33333	1.45344	0.613855	1.11215	1.05981
Rv0964c	-	2	1	4	2.33333	0.48247	0.203769	1.05479	0.580344	2	2	3	2.33333	0.48247	0.407539	0.791094	0.560368
Rv0965c	-	28	16	16	20	7.77019	3.75052	4.85355	5.45809	3	3	2	2.66667	0.83252	0.703223	0.606694	0.714146
Rv0966c	-	54	54	54	54	10.43	8.81015	11.4012	10.2138	3	3	0	2	0.579445	0.489453	0	0.356299
Rv0967	+	179	157	115	150.333	57.9757	42.9528	40.7153	47.2146	0	1	1	0.666667	0	0.273584	0.354046	0.20921
Rv0968	+	131	119	72	107.333	51.4597	39.4858	30.9168	40.6208	1	0	0	0.333333	0.392822	0	0	0.130941
Rv0969	+	123	99	89	103.667	6.18593	4.20565	4.89278	5.09479	13	8	6	9	0.653797	0.339851	0.329851	0.441166
Rv0970	+	14	25	20	19.6667	2.57572	3.88516	4.02223	3.49437	4	1	2	2.33333	0.73592	0.155406	0.402223	0.431183
Rv0971c	-	5	4	6	5	0.718636	0.485621	0.942663	0.71564	6	2	6	4.66667	0.862363	0.24281	0.942663	0.682612
Rv0972c	-	7	14	7	9.33333	0.698051	1.17928	0.763051	0.880126	5	5	4	4.66667	0.498608	0.42117	0.436029	0.451935
Rv0973c	-	17	12	10	13	0.98686	0.588418	0.63456	0.736613	12	8	10	10	0.696607	0.392279	0.63456	0.574482
Rv0974c	-	22	9	11	14	1.60985	0.556294	0.879878	1.01534	20	27	13	20	1.4635	1.66888	1.03986	1.39075
Rv0975c	-	7	2	6	5	0.708996	0.171109	0.664298	0.514801	1	10	7	6	0.101285	0.855547	0.775015	0.577282
Rv0976c	-	16	8	5	9.66667	1.10607	0.467143	0.377831	0.650347	2	2	0	1.33333	0.138258	0.116786	0	0.0850147
Rv0977	+	51	41	51	47.6667	2.14004	1.45323	2.33931	1.97752	52	57	27	45.3333	2.182	2.02034	1.23846	1.8136
Rv0978c	-	2	2	0	1.33333	0.233719	0.197421	0	0.143713	7	7	4	6	0.818017	0.690973	0.510964	0.673318
Rv0979A	+	32	20	13	21.6667	21.5076	11.3545	9.55105	14.1377	0	1	0	0.333333	0	0.567727	0	0.189242
Rv0979c	-	3	2	2	2.33333	1.79807	1.01254	1.31033	1.37365	64	53	24	47	38.3589	26.8324	15.724	26.9718
Rv0980c	-	2	6	2	3.33333	0.169374	0.429207	0.185146	0.261242	49	40	34	41	4.14966	2.86138	3.14747	3.38617
Rv0981	+	818	742	577	712.333	138.649	106.235	106.907	117.263	22	17	5	14.6667	3.72895	2.43394	0.926402	2.3631
Rv0982	+	695	584	508	595.667	53.376	37.8855	42.6473	44.6363	104	86	70	86.6667	7.98721	5.57903	5.8766	6.48094
Rv0983	+	1031	888	777	898.667	85.997	62.5657	70.8455	73.136	16	10	10	12	1.33458	0.704568	0.911782	0.983644
Rv0984	+	263	267	194	241.333	56.1108	48.1172	45.2438	49.824	4	0	2	2	0.853397	0	0.466431	0.439943
Rv0985c	-	39	24	35	32.6667	9.96645	5.18067	9.77711	8.30808	54	32	33	39.6667	13.7997	6.90756	9.21842	9.97523
Rv0986	+	27	28	17	24	4.20836	3.68642	2.89644	3.59707	2	0	0	0.666667	0.31173	0	0	0.10391
Rv0987	+	35	45	26	35.3333	1.58537	1.72176	1.28736	1.5315	24	11	20	18.3333	1.08711	0.420875	0.99028	0.832754
Rv0988	+	17	10	11	12.6667	1.70403	0.846697	1.20528	1.252	10	7	8	8.33333	1.00237	0.592688	0.876568	0.823876
Rv0989c	-	12	6	10	9.33333	1.42815	0.603174	1.30095	1.11076	15	5	6	8.66667	1.78519	0.502645	0.780568	1.0228
Rv0990c	-	18	12	12	14	3.19048	1.79665	2.32504	2.43739	7	4	4	5	1.24074	0.598883	0.775015	0.871547
Rv0991c	-	158	113	112	127.667	55.3358	33.4292	42.8779	43.881	4	2	1	2.33333	1.40091	0.591668	0.382839	0.791804
Rv0992c	-	24	25	13	20.6667	4.70591	4.14068	2.78639	3.87766	4	4	3	3.66667	0.784319	0.662508	0.643014	0.696614
Rv0993	+	94	82	55	77	11.8803	8.75411	7.59851	9.41097	9	5	7	7	1.13748	0.533787	0.967084	0.879449
Rv0994	+	85	44	50	59.6667	7.72141	3.3762	4.96494	5.35418	15	9	17	13.6667	1.3626	0.690587	1.68808	1.24709
Rv0995	+	37	32	40	36.3333	7.04122	5.14393	8.32094	6.83536	2	1	1	1.33333	0.380607	0.160748	0.208024	0.249793
Rv0996	+	223	231	195	216.333	24.0979	21.0856	23.0344	22.7393	8	4	4	5.33333	0.8645	0.365118	0.4725	0.567373
Rv0997	+	99	113	80	97.3333	26.7082	25.7506	23.5921	25.3503	2	1	3	2	0.539561	0.227881	0.884704	0.550715
Rv0998	+	25	30	23	26	2.90398	2.94356	2.92044	2.92266	69	71	55	65	8.01498	6.96643	6.98365	7.32169
Rv0999	+	28	15	21	21.3333	4.29513	1.9436	3.52131	3.25335	7	7	5	6.33333	1.07378	0.907016	0.838406	0.939735
Rv1000c	-	22	28	12	20.6667	4.14596	4.45717	2.47201	3.69171	4	4	5	4.33333	0.753811	0.636738	1.03	0.806851
Rv1001	+	82	73	43	66	7.89286	5.93529	4.52434	6.1175	7	3	3	4.33333	0.673781	0.243916	0.315652	0.411116
Rv1002c	-	22	12	11	15	1.69296	0.780014	0.925299	1.13276	11	17	6	11.3333	0.846478	1.10502	0.504708	0.818736
Rv1003	+	16	9	8	11	2.17083	1.03145	1.18649	1.46292	6	4	2	4	0.814063	0.458422	0.296622	0.523035
Rv1004c	-	28	25	18	23.6667	2.58595	1.95029	1.81719	2.11781	12	4	7	7.66667	1.10826	0.312047	0.706685	0.708999
Rv1005c	-	48	46	28	40.6667	4.05612	3.28341	2.58639	3.30864	146	159	95	133.333	12.3373	11.3492	8.77524	10.8206
Rv1006	+	119	111	106	112	8.12493	6.40168	7.91125	7.47929	97	107	63	89	6.62284	6.17099	4.70197	5.83194
Rv1007c	-	26	26	15	22.3333	1.93916	1.638	1.22292	1.60003	8	9	13	10	0.596666	0.566999	1.05987	0.741177
Rv1008	+	21	11	7	13	3.07529	1.36069	1.12055	1.85218	1	9	7	5.66667	0.146442	1.11329	1.12055	0.793427
Rv1009	+	49	42	41	44	5.23666	3.79146	4.78971	4.60594	1	2	4	2.33333	0.106871	0.180546	0.467288	0.251568
Rv1010	+	21	20	11	17.3333	2.5622	2.06121	1.46708	2.03017	4	2	3	3	0.488039	0.206121	0.400113	0.364758
Rv1011	+	14	18	13	15	1.76941	1.92163	1.79601	1.82902	4	4	3	3.66667	0.505545	0.42703	0.414464	0.449013
Rv1012	+	19	17	14	16.6667	7.54004	5.69859	6.07315	6.43726	2	2	4	2.66667	0.793688	0.670422	1.73519	1.06643
Rv1013	+	467	538	406	470.333	33.2317	32.3382	31.5811	32.3837	49	34	38	40.3333	3.48684	2.04368	2.95587	2.8288
Rv1014c	-	7	2	2	3.66667	1.41553	0.341624	0.442095	0.733081	49	42	42	44.3333	9.90868	7.1741	9.284	8.78893
Rv1015c	-	24	19	22	21.6667	4.31315	2.88427	4.32188	3.83976	5	3	5	4.33333	0.898573	0.45541	0.982244	0.778742
Rv1016c	-	3	8	10	7	0.512979	1.15549	1.86915	1.17921	18	22	7	15.6667	3.07788	3.1776	1.30841	2.5213
Rv1017c	-	260	261	209	243.333	30.8485	26.1577	27.1065	28.0376	6	5	10	7	0.71189	0.501106	1.29696	0.836653
Rv1018c	-	109	105	92	102	8.52321	6.93528	7.86377	7.77409	67	48	45	53.3333	5.23903	3.17042	3.84641	4.08529
Rv1019	+	105	86	71	87.3333	20.5884	14.2439	15.218	16.6834	1	1	2	1.33333	0.19608	0.165627	0.428676	0.263461
Rv1020	+	85	69	64	72.6667	2.6683	1.82963	2.19615	2.23136	26	34	19	26.3333	0.816187	0.901558	0.651983	0.78991
Rv1021	+	38	22	25	28.3333	4.52248	2.21164	3.25236	3.32883	3	2	1	2	0.357038	0.201058	0.130095	0.229397
Rv1022	+	21	21	16	19.3333	3.34033	2.82155	2.782	2.98129	4	3	3	3.33333	0.636253	0.403079	0.521624	0.520319
Rv1023	+	41	33	26	33.3333	3.69844	2.51447	2.56374	2.92555	3	6	6	5	0.270617	0.457177	0.591633	0.439809
Rv1024	+	15	9	10	11.3333	2.54246	1.28856	1.8528	1.89461	2	5	1	2.66667	0.338995	0.715866	0.18528	0.413381
Rv1025	+	7	6	2	5	1.74288	1.26189	0.544336	1.18304	5	5	1	3.66667	1.24492	1.05157	0.272168	0.856219
Rv1026	+	9	7	4	6.66667	1.09122	0.716911	0.530146	0.779425	4	5	3	4	0.484986	0.512079	0.397609	0.464891
Rv1027c	-	28	28	19	25	4.78781	4.04422	3.55139	4.12781	2	2	0	1.33333	0.341986	0.288873	0	0.210286
Rv1028A	+	2	4	2	2.66667	2.52772	4.2703	2.7631	3.18704	1	1	0	0.666667	1.26386	1.06757	0	0.777145
Rv1028c	-	80	79	51	70	3.60264	3.00508	2.51054	3.03942	366	304	274	314.667	16.4821	11.5639	13.488	13.8447
Rv1029	+	13	9	8	10	0.881387	0.515424	0.592898	0.663236	83	97	76	85.3333	5.62732	5.55512	5.63253	5.60499
Rv1030	+	41	37	26	34.6667	2.23921	1.70692	1.55221	1.83278	12	9	9	10	0.65538	0.415196	0.537305	0.53596
Rv1031	+	42	39	28	36.3333	8.58271	6.73191	6.2546	7.18974	2	3	4	3	0.408701	0.517839	0.893514	0.606685
Rv1032c	-	31	42	30	34.3333	2.35745	2.69791	2.49383	2.5164	48	37	25	36.6667	3.65024	2.37673	2.0782	2.70172
Rv1033c	-	130	137	90	119	19.5547	17.4071	14.7985	17.2534	6	3	2	3.66667	0.902525	0.381178	0.328855	0.537519
Rv1034c	-	0	1	0	0.333333	0	0.252485	0	0.0841618	2	0	1	1	0.597816	0	0.326741	0.308186
Rv1035c	-	1	0	4	1.66667	0.169498	0	0.741122	0.30354	0	0	2	0.666667	0	0	0.370561	0.12352
Rv1036c	-	461	418	345	408	158.588	121.463	129.735	136.596	12	10	15	12.3333	4.12812	2.90582	5.64064	4.22486
Rv1037c	-	68	90	72	76.6667	27.8406	31.125	32.2231	30.3963	4	8	6	6	1.63768	2.76667	2.68526	2.3632
Rv1038c	-	47	54	35	45.3333	18.4626	17.9179	15.029	17.1365	0	3	1	1.33333	0	0.995441	0.4294	0.474947
Rv1039c	-	6	3	3	4	0.593746	0.250766	0.324517	0.389676	9	12	4	8.33333	0.890619	1.00307	0.432689	0.775458
Rv1040c	-	14	7	2	7.66667	1.96838	0.83134	0.307382	1.0357	5	2	3	3.33333	0.702995	0.237526	0.461073	0.467198
Rv1041c	-	183	155	146	161.333	24.6563	17.6403	21.5028	21.2665	6	3	2	3.66667	0.808403	0.341426	0.294559	0.481463
Rv1042c	-	184	148	140	157.333	52.5667	35.7152	43.7207	44.0009	0	2	0	0.666667	0	0.482638	0	0.160879
Rv1043c	-	27	20	19	22	3.06286	1.91643	2.35604	2.44511	13	9	3	8.33333	1.47471	0.862392	0.372007	0.903037
Rv1044	+	25	23	15	21	4.66594	3.62598	3.06025	3.78406	4	2	1	2.33333	0.746551	0.315303	0.204017	0.421957
Rv1045	+	12	22	9	14.3333	1.58377	2.45263	1.29844	1.77828	10	15	9	11.3333	1.31981	1.67225	1.29844	1.43017
Rv1046c	-	277	239	205	240.333	61.4661	44.7974	49.7252	51.9962	9	7	6	7.33333	1.99709	1.31206	1.45537	1.58817
Rv1047	+	19	13	12	14.6667	1.77164	1.02391	1.22312	1.33956	61	70	56	62.3333	5.68789	5.51337	5.70789	5.63638
Rv1048c	-	58	40	33	43.6667	6.0484	3.52347	3.76178	4.44455	43	28	34	35	4.48416	2.46643	3.87577	3.60879
Rv1049	+	23	27	14	21.3333	5.99626	5.94586	3.98976	5.31063	1	0	0	0.333333	0.260707	0	0	0.0869023
Rv1050	+	3	3	3	3	0.385443	0.325581	0.421334	0.377453	1	0	1	0.666667	0.128481	0	0.140445	0.0896419
Rv1051c	-	0	1	0	0.333333	0	0.130089	0	0.0433628	3	3	2	2.66667	0.462021	0.390266	0.336695	0.396327
Rv1052	+	70	68	65	67.6667	20.9236	17.169	21.2382	19.7769	0	0	0	0	0	0	0	0
Rv1053c	-	0	0	1	0.333333	0	0	0.462191	0.154064	103	70	75	82.6667	43.5504	25.0006	34.6643	34.4051
Rv1054	+	9	16	10	11.6667	3.33273	5.00468	4.04785	4.12842	0	0	0	0	0	0	0	0
Rv1055	+	7	14	9	10	6.07408	10.2615	8.53673	8.29076	0	0	0	0	0	0	0	0
Rv1056	+	50	45	52	49	7.60964	5.78502	8.65095	7.34854	29	21	22	24	4.41359	2.69968	3.66002	3.5911
Rv1057	+	257	141	163	187	25.3029	11.7261	17.5425	18.1905	0	2	1	1	0	0.166328	0.107623	0.091317
Rv1058	+	55	34	31	40	3.92099	2.04744	2.4158	2.79475	2	3	1	2	0.142582	0.180656	0.0779291	0.133722
Rv1059	+	118	84	73	91.6667	12.8952	7.75396	8.72037	9.78984	2	1	1	1.33333	0.218563	0.092309	0.119457	0.143443
Rv1060	+	15	8	15	12.6667	3.68738	1.66117	4.03073	3.12643	104	122	102	109.333	25.5658	25.3329	27.409	26.1026
Rv1061	+	40	33	32	35	5.38935	3.75568	4.71295	4.61933	3	1	2	2	0.404201	0.113809	0.294559	0.270857
Rv1062	+	7	8	4	6.33333	0.94974	0.916843	0.593243	0.819942	5	2	3	3.33333	0.678386	0.229211	0.444933	0.450843
Rv1063c	-	45	40	47	44	4.83585	3.63094	5.52108	4.66262	4	3	0	2.33333	0.429853	0.27232	0	0.234058
Rv1064c	-	2	4	3	3	0.555013	0.937631	0.910041	0.800895	1	0	1	0.666667	0.277507	0	0.303347	0.193618
Rv1065	+	321	278	261	286.667	65.9441	48.2408	58.6108	57.5986	2	1	0	1	0.410867	0.173528	0	0.194798
Rv1066	+	73	73	47	64.3333	21.4889	18.1515	15.1236	18.2546	0	1	0	0.333333	0	0.24865	0	0.0828834
Rv1067c	-	2	2	3	2.33333	0.116101	0.0980697	0.190368	0.134846	12	9	6	9	0.696607	0.441314	0.380736	0.506219
Rv1068c	-	0	0	1	0.333333	0	0	0.0913749	0.0304583	3	2	3	2.66667	0.250773	0.141218	0.274125	0.222039
Rv1069c	-	35	18	15	22.6667	2.30836	1.00278	1.08142	1.46419	9	4	3	5.33333	0.593578	0.22284	0.216283	0.344234
Rv1070c	-	58	36	24	39.3333	8.72441	4.57413	3.94626	5.74827	6	11	2	6.33333	0.902525	1.39765	0.328855	0.876344
Rv1071c	-	25	23	20	22.6667	2.80317	2.17839	2.45135	2.47763	19	33	16	22.6667	2.13041	3.12551	1.96108	2.40567
Rv1072	+	12460	9354	8607	10140.3	1733	1098.95	1308.58	1380.18	4	9	11	8	0.556341	1.05736	1.6724	1.09537
Rv1073	+	368	298	264	310	50.2812	34.3932	39.4301	41.3682	35	45	30	36.6667	4.78218	5.1936	4.4807	4.81883
Rv1074c	-	211	170	134	171.667	20.1595	13.7197	13.9948	15.958	14	6	4	8	1.3376	0.484224	0.417757	0.746526
Rv1075c	-	31	31	31	31	3.81836	3.22534	4.17391	3.73921	4	4	5	4.33333	0.492692	0.416173	0.673212	0.527359
Rv1076	+	157	215	137	169.667	20.4426	23.6468	19.4995	21.1963	3	6	2	3.66667	0.390623	0.659911	0.284664	0.445066
Rv1077	+	86	103	58	82.3333	7.17337	7.25705	5.28834	6.57292	12	11	8	10.3333	1.00094	0.775025	0.729426	0.835129
Rv1078	+	134	108	96	112.667	21.5802	14.6917	16.9	17.724	3	8	1	4	0.483138	1.08828	0.176042	0.582485
Rv1079	+	38	34	24	32	3.78942	2.86396	2.61617	3.08985	41	32	30	34.3333	4.08858	2.69549	3.27022	3.35143
Rv1080c	-	432	441	368	413.667	101.682	87.6794	94.6836	94.6817	5	5	5	5	1.17688	0.994097	1.28646	1.15248
Rv1081c	-	45	44	34	41	12.0562	9.95747	9.95733	10.657	3	1	1	1.66667	0.803746	0.226306	0.292863	0.440972
Rv1082	+	219	198	150	189	29.4045	22.456	22.0154	24.6253	3	1	2	2	0.402801	0.113414	0.293539	0.269918
Rv1083	+	22	17	13	17.3333	9.61675	6.27702	6.21177	7.36851	0	0	1	0.333333	0	0	0.477829	0.159276
Rv1084	+	35	40	26	33.6667	2.01367	1.94393	1.63516	1.86425	5	1	2	2.66667	0.287668	0.0485981	0.125782	0.154016
Rv1085c	-	24	36	26	28.6667	3.83325	4.85688	4.53937	4.40983	2	3	0	1.66667	0.319438	0.40474	0	0.241392
Rv1086	+	149	101	97	115.667	21.9861	12.5887	15.6459	16.7402	1	0	1	0.666667	0.147557	0	0.161297	0.102952
Rv1087	+	175	146	137	152.667	8.83551	6.22651	7.56102	7.54101	29	18	15	20.6667	1.46417	0.767652	0.827849	1.01989
Rv1087A	+	1	1	1	1	0.36336	0.306928	0.397195	0.355828	14	14	8	12	5.08704	4.29699	3.17756	4.1872
Rv1088	+	3	0	0	1	0.803746	0	0	0.267915	1	0	0	0.333333	0.267915	0	0	0.0893051
Rv1089	+	1	0	1	0.666667	0.321202	0	0.351112	0.224105	0	1	0	0.333333	0	0.271317	0	0.0904391
Rv1089A	+	0	0	2	0.666667	0	0	2.44428	0.814759	0	0	0	0	0	0	0	0
Rv1090	+	8	3	5	5.33333	2.0444	0.647583	1.39673	1.3629	3	1	2	2	0.76665	0.215861	0.558692	0.513734
Rv1091	+	42	30	22	31.3333	1.9069	1.15053	1.09186	1.3831	4	4	2	3.33333	0.181609	0.153404	0.09926	0.144758
Rv1092c	-	10	22	18	16.6667	1.23961	2.30359	2.43907	1.99409	12	9	8	9.66667	1.48753	0.942379	1.08403	1.17131
Rv1093	+	150	138	122	136.667	13.626	10.589	12.1144	12.1098	1	1	2	1.33333	0.0908401	0.0767319	0.198598	0.122056
Rv1094	+	540	500	473	504.333	75.9234	59.3814	72.6958	69.3335	1	1	2	1.33333	0.140599	0.118763	0.307382	0.188915
Rv1095	+	325	280	254	286.333	29.0465	21.1381	24.8148	24.9998	3	2	3	2.66667	0.268121	0.150987	0.293088	0.237399
Rv1096	+	137	152	132	140.333	18.2054	17.0617	19.1743	18.1471	7	8	7	7.33333	0.930202	0.897982	1.01682	0.948335
Rv1097c	-	18	26	20	21.3333	2.37566	2.89857	2.88541	2.71988	37	35	16	29.3333	4.8833	3.90192	2.30833	3.69785
Rv1098c	-	31	21	22	24.6667	2.53127	1.44842	1.96366	1.98112	10	9	9	9.33333	0.81654	0.620752	0.803316	0.746869
Rv1099c	-	33	29	23	28.3333	3.52673	2.61791	2.68691	2.94385	4	1	1	2	0.427483	0.0902728	0.116822	0.211526
Rv1100	+	43	43	35	40.3333	7.13244	6.02471	6.34606	6.50107	27	27	10	21.3333	4.47851	3.78296	1.81316	3.35821
Rv1101c	-	116	108	92	105.333	11.6577	9.16804	10.1067	10.3108	13	13	7	11	1.30646	1.10356	0.768986	1.05967
Rv1102c	-	41	36	33	36.6667	15.3289	11.3692	13.4868	13.3949	5	13	7	8.33333	1.86938	4.10553	2.86083	2.94524
Rv1103c	-	314	291	248	284.333	114.095	89.3159	98.5044	100.638	3	1	3	2.33333	1.09008	0.306928	1.19159	0.862865
Rv1104	+	20	23	16	19.6667	3.37519	3.27865	2.95158	3.20181	2	2	3	2.33333	0.337519	0.2851	0.553421	0.392013
Rv1105	+	2	2	3	2.33333	0.451555	0.381425	0.740402	0.524461	119	97	69	95	26.8675	18.4991	17.0293	20.7986
Rv1106c	-	68	56	54	59.3333	7.11036	4.94617	6.17224	6.07626	32	35	20	29	3.34605	3.09136	2.28601	2.90781
Rv1107c	-	13	23	15	17	5.88163	8.78983	7.41843	7.3633	8	6	4	6	3.61946	2.293	1.97825	2.63024
Rv1108c	-	45	39	34	39.3333	4.19598	3.07174	3.4655	3.57774	6	3	5	4.66667	0.559464	0.236287	0.509633	0.435128
Rv1109c	-	215	214	156	195	39.1837	32.9442	31.0783	34.4021	4	1	1	2	0.728999	0.153945	0.19922	0.360721
Rv1110	+	337	333	280	316.667	38.9124	32.4789	35.3413	35.5775	7	10	10	9	0.808269	0.975341	1.26219	1.01527
Rv1111c	-	81	72	50	67.6667	9.58118	7.19391	6.46503	7.7467	11	12	8	10.3333	1.30115	1.19898	1.0344	1.17818
Rv1112	+	26	27	24	25.6667	2.81748	2.47144	2.84292	2.71062	7	4	2	4.33333	0.758553	0.366139	0.23691	0.453867
Rv1113	+	19	22	21	20.6667	11.2144	10.9684	13.549	11.9106	0	0	1	0.333333	0	0	0.64519	0.215063
Rv1114	+	8	9	7	8	2.48717	2.36351	2.37892	2.40987	2	2	4	2.66667	0.621793	0.525224	1.35938	0.835467
Rv1115	+	4	3	1	2.66667	0.666334	0.422135	0.182095	0.423522	3	1	2	2	0.499751	0.140712	0.36419	0.334884
Rv1116	+	0	1	2	1	0	0.530902	1.37408	0.634994	1	1	0	0.666667	0.628515	0.530902	0	0.386472
Rv1116A	-	17	9	12	12.6667	7.18793	3.21437	5.54629	5.31619	1	0	1	0.666667	0.422819	0	0.462191	0.295003
Rv1117	+	215	236	162	204.333	77.3969	71.7621	63.748	70.969	0	1	0	0.333333	0	0.304077	0	0.101359
Rv1118c	-	16	12	20	16	2.16326	1.37047	2.95587	2.1632	29	18	12	19.6667	3.92091	2.0557	1.77352	2.58338
Rv1119c	-	1	0	0	0.333333	0.780371	0	0	0.260124	7	7	4	6	5.4626	4.61421	3.41215	4.49632
Rv1120c	-	3	3	3	3	0.706125	0.596458	0.771877	0.691487	3	5	5	4.33333	0.706125	0.994097	1.28646	0.995561
Rv1121	+	78	66	49	64.3333	6.4782	4.63022	4.44858	5.18567	6	3	1	3.33333	0.498323	0.210465	0.0907874	0.266525
Rv1122	+	34	29	22	28.3333	3.86826	2.78697	2.73606	3.13043	10	7	4	7	1.13772	0.672718	0.497465	0.769302
Rv1123c	-	17	11	11	13	2.17696	1.18985	1.53979	1.63553	5	1	3	3	0.640282	0.108168	0.419942	0.389464
Rv1124	+	19	15	11	15	2.32551	1.55079	1.47171	1.78267	1	1	0	0.666667	0.122395	0.103386	0	0.0752604
Rv1125	+	16	9	6	10.3333	1.4955	0.710572	0.613034	0.939703	3	4	3	3.33333	0.280407	0.31581	0.306517	0.300911
Rv1126c	-	55	39	25	39.6667	10.5705	6.33133	5.25217	7.38466	34	44	21	33	6.53448	7.14304	4.41182	6.02978
Rv1127c	-	130	115	90	111.667	10.2689	7.67319	7.77121	8.57109	4	5	3	4	0.315965	0.333617	0.25904	0.302874
Rv1128c	-	67	89	67	74.3333	5.74941	6.45114	6.28477	6.16177	26	34	37	32.3333	2.23111	2.46448	3.47069	2.7221
Rv1129c	-	155	100	96	117	12.3443	6.72718	8.35742	9.14296	6	15	20	13.6667	0.477844	1.00908	1.74113	1.07602
Rv1130	+	1471	912	966	1116.33	108.254	56.6922	77.7095	80.8852	9	7	5	7	0.662328	0.435138	0.402223	0.499896
Rv1131	+	606	398	434	479.333	59.6637	33.0993	46.7083	46.4904	5	6	4	5	0.492275	0.498985	0.430491	0.473917
Rv1132	+	103	51	52	68.6667	6.92275	2.89541	3.82042	4.54619	21	15	18	18	1.41143	0.851591	1.32245	1.19516
Rv1133c	-	153	139	124	138.667	7.80611	5.99041	6.91562	6.90405	6	7	4	5.66667	0.306122	0.301675	0.223085	0.276961
Rv1134	+	4	4	4	4	1.97077	1.66469	2.15428	1.92991	1	1	1	1	0.492692	0.416173	0.53857	0.482478
Rv1135A	+	0	3	0	1	0	1.21756	0	0.405855	5	3	2	3.33333	2.40238	1.21756	1.05043	1.55679
Rv1135c	-	26	15	25	22	1.62886	0.793778	1.71205	1.37823	9	5	9	7.66667	0.563835	0.264593	0.616337	0.481588
Rv1136	+	2	0	0	0.666667	0.681967	0	0	0.227322	2	0	3	1.66667	0.681967	0	1.1182	0.600057
Rv1137c	-	5	5	5	5	1.57983	1.33447	1.72694	1.54708	0	0	0	0	0	0	0	0
Rv1138c	-	21	21	18	20	2.40333	2.03007	2.25181	2.2284	13	7	13	11	1.48777	0.676691	1.62631	1.26359
Rv1139c	-	34	29	26	29.6667	7.90672	5.69658	6.60933	6.73754	27	25	13	21.6667	6.27887	4.91084	3.30466	4.83146
Rv1140	+	23	24	22	23	3.15369	2.77972	3.29747	3.07696	8	8	9	8.33333	1.09694	0.926574	1.34896	1.12416
Rv1141c	-	30	20	29	26.3333	4.32786	2.43714	4.57316	3.77939	20	25	26	23.6667	2.88524	3.04643	4.10008	3.34392
Rv1142c	-	141	125	117	127.667	20.341	15.2321	18.4504	18.0078	7	6	5	6	1.00984	0.731143	0.788477	0.843151
Rv1143	+	13	9	15	12.3333	1.39702	0.816961	1.76205	1.32534	16	14	14	14.6667	1.71941	1.27083	1.64458	1.54494
Rv1144	+	1	3	6	3.33333	0.154621	0.391822	1.01412	0.520186	168	161	136	155	25.9764	21.0278	22.9866	23.3303
Rv1145	+	28	27	18	24.3333	3.57377	2.91093	2.51135	2.99868	4	5	3	4	0.510539	0.539061	0.418559	0.489386
Rv1146	+	23	13	15	17	1.894	0.904263	1.35024	1.38283	43	33	34	36.6667	3.54096	2.29544	3.06054	2.96565
Rv1147	+	2	3	3	2.66667	0.35777	0.453308	0.586627	0.465902	53	42	19	38	9.48091	6.34632	3.7153	6.51418
Rv1148c	-	207	138	152	165.667	16.6222	9.36044	13.3422	13.1083	123	98	105	108.667	9.87698	6.64727	9.21668	8.58031
Rv1149	+	198	154	125	159	56.5664	37.1631	39.0364	44.2553	0	2	5	2.33333	0	0.482638	1.56145	0.681364
Rv1150	+	40	27	14	27	8.44104	4.8128	3.22946	5.49443	10	2	1	4.33333	2.11026	0.356504	0.230676	0.899146
Rv1151c	-	57	35	25	39	9.2955	4.8213	4.45661	6.19114	5	4	7	5.33333	0.815395	0.551006	1.24785	0.871417
Rv1152	+	73	61	57	63.6667	23.2551	16.4143	19.8489	19.8394	8	4	4	5.33333	2.5485	1.07635	1.3929	1.67258
Rv1153c	-	53	42	43	46	7.26721	4.86451	6.44505	6.19226	31	23	25	26.3333	4.25063	2.6639	3.74712	3.55388
Rv1154c	-	45	38	45	42.6667	8.16285	5.82253	8.92295	7.63611	37	29	36	34	6.71168	4.44351	7.13836	6.09785
Rv1155	+	135	130	113	126	35.4338	28.8221	32.4212	32.2257	2	2	1	1.66667	0.524945	0.443417	0.286913	0.418425
Rv1156	+	119	110	86	105	23.572	18.4052	18.6215	20.1996	2	1	6	3	0.396168	0.16732	1.29917	0.620887
Rv1157c	-	251	276	230	252.333	26.175	24.312	26.2184	25.5685	14	14	14	14	1.45996	1.23322	1.5959	1.42969
Rv1158c	-	191	211	202	201.333	32.5162	30.3422	37.5911	33.4832	3	4	2	3	0.510726	0.575208	0.372189	0.486041
Rv1159	+	130	136	101	122.333	11.6724	10.3147	9.91301	10.6334	47	58	42	49	4.22003	4.3989	4.12224	4.24706
Rv1159A	-	69	82	67	72.6667	28.25	28.3584	29.9854	28.8646	4	2	5	3.66667	1.63768	0.691668	2.23772	1.52236
Rv1160	+	16	19	16	17	4.37742	4.39087	4.78503	4.51777	5	1	5	3.66667	1.36794	0.231098	1.49532	1.03146
Rv1161	+	2873	2745	2154	2590.67	90.335	72.9057	74.0342	79.0916	71	62	62	65	2.23244	1.64669	2.13098	2.00337
Rv1162	+	748	750	587	695	51.8937	43.9514	44.5162	46.7871	488	392	339	406.333	33.8558	22.972	25.7087	27.5121
Rv1163	+	281	283	229	264.333	54.0056	45.9427	48.1098	49.3527	4	3	0	2.33333	0.768762	0.487026	0	0.418596
Rv1164	+	297	278	229	268	46.6672	36.8977	39.333	40.966	4	0	1	1.66667	0.628515	0	0.17176	0.266758
Rv1165	+	43	67	36	48.6667	2.65103	3.48914	2.42613	2.85544	12	8	9	9.66667	0.739822	0.416614	0.606533	0.587656
Rv1166	+	102	99	75	92	6.21923	5.09883	4.99878	5.43895	30	19	14	21	1.82919	0.978563	0.933106	1.24695
Rv1167c	-	91	86	71	82.6667	17.4893	13.9614	14.9162	15.4556	6	11	3	6.66667	1.15314	1.78576	0.63026	1.18972
Rv1168c	-	294	247	221	254	32.8701	23.3265	27.0093	27.7353	20	16	13	16.3333	2.23606	1.51103	1.58878	1.77862
Rv1169c	-	67	44	50	53.6667	25.7962	14.3097	21.0434	20.3831	10	12	8	10	3.85018	3.90266	3.36695	3.70659
Rv1170	+	57	49	30	45.3333	7.27518	5.28279	4.18559	5.58119	7	4	4	5	0.893444	0.431248	0.558079	0.62759
Rv1171	+	60	44	36	46.6667	15.8557	9.82168	10.3993	12.0256	37	23	17	25.6667	9.7777	5.13406	4.91078	6.60751
Rv1172c	-	157	143	129	143	19.7141	15.1674	17.7065	17.5293	14	9	14	12.3333	1.75794	0.954591	1.92163	1.54472
Rv1173	+	90	108	57	85	4.0719	4.1274	2.819	3.67277	114	119	84	105.667	5.15774	4.54778	4.15432	4.61995
Rv1174c	-	706	652	599	652.333	247.26	192.884	229.32	223.155	4	5	2	3.66667	1.40091	1.47917	0.765677	1.21525
Rv1175c	-	71	70	60	67	4.07883	3.39683	3.76786	3.74784	236	191	142	189.667	13.5578	9.26848	8.91726	10.5812
Rv1176c	-	14	13	9	12	2.8609	2.24397	2.01041	2.37176	7	3	4	4.66667	1.43045	0.517839	0.893514	0.947268
Rv1177	+	81	62	49	64	28.8905	18.6793	19.1044	22.2247	14	9	3	8.66667	4.99342	2.71151	1.16965	2.95819
Rv1178	+	48	39	26	37.6667	5.12979	3.52064	3.03737	3.89594	4	9	0	4.33333	0.427483	0.812455	0	0.413313
Rv1179c	-	163	153	107	141	6.72326	5.33068	4.82439	5.62611	51	34	26	37	2.1036	1.18459	1.17228	1.48682
Rv1180	+	1092	1124	843	1019.67	86.6116	75.304	73.0882	78.3346	10	6	2	6	0.793147	0.401979	0.1734	0.456175
Rv1181	+	2165	2181	1591	1979	53.0194	45.116	42.5906	46.9087	14	10	10	11.3333	0.34285	0.206859	0.267697	0.272469
Rv1182	+	1008	1040	896	981.333	82.6555	72.0349	80.313	78.3345	109	113	83	101.667	8.93795	7.82687	7.4397	8.06817
Rv1183	+	391	436	340	389	15.1142	14.2362	14.3666	14.5724	36	51	33	40	1.39159	1.66525	1.39441	1.48375
Rv1184c	-	1042	1145	864	1017	112.288	104.225	101.776	106.096	49	65	58	57.3333	5.28034	5.91668	6.8322	6.00974
Rv1185c	-	816	740	614	723.333	54.6547	41.8666	44.9544	47.1586	180	141	128	149.667	12.0562	7.97729	9.37161	9.8017
Rv1186c	-	51	35	35	40.3333	3.66958	2.12722	2.75284	2.84988	28	29	25	27.3333	2.01467	1.76255	1.96631	1.91451
Rv1187	+	521	517	392	476.667	37.1425	31.1331	30.5482	32.9413	4	2	0	2	0.285163	0.120438	0	0.1352
Rv1188	+	42	20	31	31	4.93788	1.98618	3.984	3.63602	10	9	5	8	1.17569	0.893783	0.64258	0.904016
Rv1189	+	33	18	20	23.6667	4.40033	2.02741	2.91519	3.11431	5	6	2	4.33333	0.666716	0.675804	0.291519	0.54468
Rv1190	+	7	11	11	9.66667	0.927024	1.23051	1.5924	1.24998	5	8	7	6.66667	0.66216	0.894914	1.01335	0.856806
Rv1191	+	12	9	3	8	1.52659	0.967124	0.417185	0.9703	17	13	13	14.3333	2.16267	1.39696	1.8078	1.78914
Rv1192	+	178	133	105	138.667	25.0266	15.7955	16.1375	18.9865	3	1	3	2.33333	0.421797	0.118763	0.461073	0.333877
Rv1193	+	34	26	22	27.3333	2.7821	1.79707	1.96781	2.18232	16	6	0	7.33333	1.30922	0.414709	0	0.574644
Rv1194c	-	405	324	317	348.667	37.2265	25.1559	31.851	31.4111	21	14	16	17	1.93026	1.08698	1.60762	1.54162
Rv1195	+	76	144	69	96.3333	29.5549	47.3017	29.3313	35.396	1	1	1	1	0.388881	0.328484	0.425092	0.380819
Rv1196	+	199	287	149	211.667	19.6926	23.99	16.1177	19.9334	17	13	14	14.6667	1.68228	1.08665	1.51441	1.42778
Rv1197	+	119	196	113	142.667	46.7458	65.0355	48.5222	53.4345	3	0	4	2.33333	1.17847	0	1.7176	0.965355
Rv1198	+	232	329	221	260.667	94.9855	113.779	98.9072	102.557	4	4	4	4	1.63768	1.38334	1.79017	1.60373
Rv1199c	-	16	20	12	16	1.4919	1.57525	1.22312	1.43009	63	93	60	72	5.87437	7.32491	6.11559	6.43829
Rv1200	+	68	56	54	59.3333	6.19164	4.30708	5.37473	5.29115	85	71	54	70	7.73955	5.46076	5.37473	6.19168
Rv1201c	-	58	52	25	45	7.07657	5.35916	3.33427	5.25666	9	2	6	5.66667	1.09809	0.206121	0.800225	0.701478
Rv1202	+	94	109	88	97	10.2724	10.0617	10.5122	10.2821	2	1	3	2	0.218563	0.092309	0.358371	0.223081
Rv1203c	-	3	4	2	3	0.597305	0.672718	0.435282	0.568435	5	3	9	5.66667	0.995508	0.504538	1.95877	1.15294
Rv1204c	-	23	23	11	19	1.58432	1.33826	0.828274	1.25029	1	3	5	3	0.0688835	0.174556	0.376488	0.206643
Rv1205	+	62	46	38	48.6667	12.8047	8.02482	8.57885	9.8028	36	26	28	30	7.43501	4.53577	6.32126	6.09735
Rv1206	+	91	89	76	85.3333	5.90131	4.87524	5.3875	5.38802	9	3	0	4	0.583646	0.164334	0	0.249327
Rv1207	+	41	32	28	33.6667	4.9867	3.28759	3.72266	3.99899	5	4	1	3.33333	0.608134	0.410949	0.132952	0.384012
Rv1208	+	41	33	23	32.3333	4.89455	3.32767	3.00139	3.7412	3	4	3	3.33333	0.358137	0.403355	0.391486	0.384326
Rv1209	+	42	39	48	43	13.2706	10.4088	16.5786	13.4193	0	3	0	1	0	0.800681	0	0.266894
Rv1210	+	29	29	19	25.6667	5.49183	4.63891	3.93314	4.68796	14	6	10	10	2.65123	0.959774	2.07007	1.89369
Rv1211	+	67	69	48	61.3333	34.3191	29.8545	26.8763	30.35	1	2	3	2	0.512226	0.865346	1.67977	1.01911
Rv1212c	-	20	20	19	19.6667	1.99958	1.68903	2.07648	1.92169	41	43	23	35.6667	4.09913	3.6314	2.51363	3.41472
Rv1213	+	82	89	70	80.3333	7.85385	7.20041	7.3288	7.46102	55	72	61	62.6667	5.26783	5.82505	6.38653	5.82647
Rv1214c	-	6	3	6	5	2.10136	0.887501	2.29703	1.76196	1	2	2	1.66667	0.350227	0.591668	0.765677	0.569191
Rv1215c	-	66	79	53	66	4.5544	4.60482	3.99788	4.3857	415	390	325	376.667	28.6375	22.7327	24.5153	25.2952
Rv1216c	-	82	93	54	76.3333	14.1463	13.5522	10.1833	12.6272	71	71	63	68.3333	12.2486	10.3463	11.8805	11.4918
Rv1217c	-	65	81	61	69	4.59167	4.83327	4.71036	4.71177	6	8	6	6.66667	0.423847	0.47736	0.463314	0.45484
Rv1218c	-	84	108	77	89.6667	10.4461	11.3448	10.4673	10.7527	6	7	4	5.66667	0.746152	0.735313	0.543754	0.675073
Rv1219c	-	399	401	374	391.333	72.7176	61.7319	74.5083	69.6526	5	9	10	8	0.911248	1.3855	1.9922	1.42965
Rv1220c	-	28	32	15	25	5.03201	4.85771	2.94673	4.27882	5	2	2	3	0.898573	0.303607	0.392898	0.531692
Rv1221	+	2707	2552	2240	2499.67	407.189	324.255	368.317	366.587	9	6	2	5.66667	1.35379	0.762356	0.328855	0.814999
Rv1222	+	342	339	285	322	85.7029	71.7576	78.0694	78.5099	2	1	1	1.33333	0.501187	0.211674	0.273928	0.328929
Rv1223	+	431	417	319	389	31.5981	25.8237	25.5647	27.6622	40	46	34	40	2.93254	2.84866	2.72477	2.83532
Rv1224	+	46	52	34	44	13.5409	12.9298	10.9405	12.4704	1	3	2	2	0.294368	0.745951	0.643557	0.561292
Rv1225c	-	13	12	11	12	1.82118	1.42	1.68449	1.64189	12	25	11	16	1.68109	2.95834	1.68449	2.10797
Rv1226c	-	12	4	8	8	0.953728	0.268535	0.695023	0.639096	13	15	10	12.6667	1.0332	1.00701	0.868779	0.969664
Rv1227c	-	12	7	5	8	2.61783	1.2899	1.19233	1.70002	6	5	6	5.66667	1.30892	0.921359	1.4308	1.22036
Rv1228	+	14	23	15	17.3333	2.92254	4.05563	3.42287	3.46701	122	118	84	108	25.4678	20.8072	19.168	21.8143
Rv1229c	-	122	88	81	97	12.1037	7.37464	8.78438	9.42092	61	50	49	53.3333	6.05187	4.19014	5.31401	5.18534
Rv1230c	-	105	87	91	94.3333	9.88575	6.91892	9.36544	8.72337	10	8	7	8.33333	0.9415	0.636222	0.720419	0.766047
Rv1231c	-	8	12	6	8.66667	1.71624	2.17454	1.40704	1.76594	23	22	19	21.3333	4.93419	3.98666	4.45562	4.45882
Rv1232c	-	66	48	33	49	5.87159	3.60704	3.20917	4.22927	11	19	13	14.3333	0.978599	1.42779	1.26422	1.22353
Rv1233c	-	57	48	42	49	11.1203	7.91008	8.95688	9.32908	14	18	13	15	2.7313	2.96628	2.77237	2.82332
Rv1234	+	102	112	74	96	22.5049	20.8734	17.8474	20.4086	2	3	2	2.33333	0.441272	0.559109	0.482362	0.494248
Rv1235	+	48	30	28	35.3333	3.96957	2.09566	2.5312	2.86548	6	4	2	4	0.496196	0.279422	0.1808	0.318806
Rv1236	+	19	15	24	19.3333	2.39353	1.59616	3.30494	2.43154	8	8	2	6	1.0078	0.851283	0.275412	0.711499
Rv1237	+	27	15	18	20	3.80999	1.78793	2.77651	2.79148	121	123	87	110.333	17.0744	14.661	13.4198	15.0517
Rv1238	+	174	192	123	163	17.1312	15.9675	13.2376	15.4454	12	11	15	12.6667	1.18146	0.914805	1.61434	1.23687
Rv1239c	-	115	93	107	105	12.1561	8.30379	12.3636	10.9411	9	10	7	8.66667	0.951343	0.89288	0.808834	0.884352
Rv1240	+	17	24	9	16.6667	1.99867	2.38342	1.15664	1.84624	2	1	1	1.33333	0.235137	0.0993092	0.128516	0.154321
Rv1241	+	9	9	2	6.66667	4.02491	3.39981	0.977711	2.80081	1	0	3	1.33333	0.447213	0	1.46657	0.637926
Rv1242	+	1	4	3	2.66667	0.26978	0.911525	0.884704	0.68867	5	1	7	4.33333	1.3489	0.227881	2.06431	1.2137
Rv1243c	-	5	3	2	3.33333	0.344417	0.174556	0.150595	0.22319	20	10	9	13	1.37767	0.581853	0.677679	0.879067
Rv1244	+	12	9	12	11	1.62245	1.02785	1.77352	1.47461	13	10	6	9.66667	1.75765	1.14206	0.886761	1.26216
Rv1245c	-	48	42	36	42	6.72435	4.97001	5.51288	5.73575	138	94	92	108	19.3325	11.1234	14.0885	14.8481
Rv1246c	-	10	10	5	8.33333	3.96844	3.35211	2.16898	3.16318	12	17	13	14	4.76213	5.69859	5.63936	5.36669
Rv1247c	-	49	47	39	45	21.1803	17.1606	18.4275	18.9228	1	4	2	2.33333	0.43225	1.46047	0.944999	0.945908
Rv1248c	-	544	500	414	486	17.1187	13.2905	14.241	14.8834	78	91	55	74.6667	2.45453	2.41887	1.89192	2.2551
Rv1249c	-	103	97	78	92.6667	15.1984	12.0901	12.5812	13.2899	6	13	9	9.33333	0.885345	1.62033	1.45168	1.31912
Rv1250	+	33	32	20	28.3333	2.20649	1.80733	1.46179	1.8252	120	94	96	103.333	8.0236	5.30902	7.01658	6.78306
Rv1251c	-	61	65	55	60.3333	2.07452	1.86724	2.04464	1.99547	16	7	16	13	0.544137	0.201087	0.594805	0.446677
Rv1252c	-	34	38	32	34.6667	6.50224	6.13855	6.6896	6.44346	4	6	2	4	0.764969	0.969245	0.4181	0.717438
Rv1253	+	238	226	203	222.333	16.3652	13.1266	15.2583	14.9167	51	52	56	53	3.50682	3.02027	4.20919	3.57876
Rv1254	+	58	53	38	49.6667	5.85922	4.52258	4.19626	4.85935	10	12	5	9	1.01021	1.02398	0.552139	0.86211
Rv1255c	-	7	7	6	6.66667	1.3387	1.13079	1.2543	1.24126	8	2	6	5.33333	1.52994	0.323082	1.2543	1.03577
Rv1256c	-	18	14	7	13	1.71977	1.12986	0.731074	1.19357	11	5	7	7.66667	1.05097	0.40352	0.731074	0.728521
Rv1257c	-	57	29	43	43	4.84835	2.0836	3.9981	3.64335	6	4	4	4.66667	0.510352	0.287394	0.371916	0.389888
Rv1258c	-	37	34	22	31	3.41715	2.6524	2.22101	2.76352	4	4	4	4	0.369421	0.312047	0.40382	0.361763
Rv1259	+	12	14	12	12.6667	1.55206	1.52952	1.69658	1.59272	24	18	11	17.6667	3.10412	1.96652	1.5552	2.20862
Rv1260	+	92	96	57	81.6667	9.56827	8.43365	6.48018	8.1607	27	14	18	19.6667	2.80808	1.22991	2.04637	2.02812
Rv1261c	-	160	156	142	152.667	41.4344	34.1243	40.1972	38.5853	4	2	0	2	1.03586	0.437491	0	0.491117
Rv1262c	-	97	92	72	87	25.9878	20.8202	21.0861	22.6314	0	0	1	0.333333	0	0	0.292863	0.0976209
Rv1263	+	7	7	3	5.66667	0.586403	0.49533	0.274717	0.45215	19	18	18	18.3333	1.59166	1.27371	1.6483	1.50456
Rv1264	+	47	38	43	42.6667	4.58084	3.12845	4.58123	4.09684	265	196	183	214.667	25.8281	16.1362	19.4969	20.4871
Rv1265	+	385	275	257	305.667	65.8323	39.72	48.0372	51.1965	6	16	9	10.3333	1.02596	2.31098	1.68224	1.67306
Rv1266c	-	83	114	77	91.3333	5.13343	5.9557	5.20579	5.43164	56	46	31	44.3333	3.46352	2.40318	2.09584	2.65418
Rv1267c	-	24	18	22	21.3333	2.39332	1.51621	2.39816	2.10256	7	11	4	7.33333	0.698051	0.926574	0.436029	0.686884
Rv1268c	-	6	4	4	4.66667	0.999501	0.562847	0.728381	0.763576	4	3	3	3.33333	0.666334	0.422135	0.546285	0.544918
Rv1269c	-	45	52	36	44.3333	13.9903	13.6558	12.2345	13.2935	9	5	4	6	2.79807	1.31306	1.35938	1.8235
Rv1270c	-	63	51	53	55.6667	9.98003	6.82433	9.17769	8.66069	36	25	30	30.3333	5.70288	3.34526	5.19492	4.74769
Rv1271c	-	9	5	3	5.66667	3.06885	1.44013	1.1182	1.87573	30	33	25	29.3333	10.2295	9.50485	9.31836	9.68424
Rv1272c	-	36	39	45	40	2.20892	2.02135	3.01826	2.41618	54	50	32	45.3333	3.31339	2.59147	2.14632	2.68373
Rv1273c	-	91	100	82	91	6.05323	5.61881	5.96247	5.87817	15	16	17	16	0.997786	0.89901	1.23612	1.04431
Rv1274	+	77	64	61	67.3333	16.074	11.2852	13.9197	13.7596	0	1	1	0.666667	0	0.176332	0.228191	0.134841
Rv1275	+	41	55	33	43	8.79573	9.96665	7.73871	8.8337	3	2	1	2	0.64359	0.362424	0.234506	0.413507
Rv1276c	-	4	2	0	2	0.977103	0.412676	0	0.46326	1	0	1	0.666667	0.244276	0	0.267022	0.170433
Rv1277	+	48	49	45	47.3333	4.45428	3.84088	4.56473	4.28663	0	0	1	0.333333	0	0	0.101438	0.0338128
Rv1278	+	60	53	61	58	2.6557	1.98153	2.95137	2.52953	4	1	1	2	0.177047	0.0373874	0.0483831	0.0876057
Rv1279	+	144	127	149	140	10.5572	7.86478	11.9409	10.1209	44	28	29	33.6667	3.2258	1.73397	2.32407	2.42794
Rv1280c	-	99	85	62	82	6.48521	4.70334	4.43963	5.2094	21	26	19	22	1.37565	1.43867	1.36053	1.39162
Rv1281c	-	60	53	53	55.3333	3.79571	2.83215	3.66509	3.43098	76	80	55	70.3333	4.8079	4.27494	3.80339	4.29541
Rv1282c	-	50	64	47	53.6667	6.6443	7.18386	6.82722	6.88513	20	18	21	19.6667	2.65772	2.02046	3.05046	2.57621
Rv1283c	-	36	32	26	31.3333	4.28445	3.21693	3.38246	3.62795	41	27	25	31	4.87952	2.71428	3.25236	3.61539
Rv1284	+	319	339	275	311	75.5434	67.8116	71.1877	71.5142	1	2	1	1.33333	0.236813	0.400069	0.258864	0.298582
Rv1285	+	214	179	190	194.333	24.9328	17.616	24.1979	22.2489	12	11	6	9.66667	1.3981	1.08255	0.764143	1.0816
Rv1286	+	244	178	173	198.333	15.3857	9.4808	11.9245	12.2636	57	40	27	41.3333	3.59419	2.13052	1.86104	2.52858
Rv1287	+	16	19	16	17	3.83589	3.84767	4.19307	3.95887	1	0	2	1	0.239743	0	0.524134	0.254626
Rv1288	+	20	14	33	22.3333	1.69745	1.00368	3.06159	1.92091	17	6	6	9.66667	1.44283	0.430147	0.556653	0.809877
Rv1289	+	34	27	31	30.6667	6.25532	4.19597	6.23445	5.56191	0	2	1	1	0	0.310813	0.201111	0.170641
Rv1290A	+	1	3	3	2.33333	0.370303	0.938377	1.21435	0.841012	15	6	7	9.33333	5.55455	1.87675	2.83349	3.4216
Rv1290c	-	42	30	44	38.6667	3.12049	1.88275	3.57349	2.85891	5	8	5	6	0.371487	0.502067	0.406078	0.426544
Rv1291c	-	4	3	3	3.33333	1.38836	0.879554	1.13823	1.13538	3	1	1	1.66667	1.04127	0.293185	0.37941	0.571289
Rv1292	+	136	96	88	106.667	9.5723	5.70752	6.77059	7.35013	9	6	5	6.66667	0.633461	0.35672	0.384693	0.458291
Rv1293	+	117	121	69	102.333	10.1297	8.84902	6.53021	8.50298	6	3	5	4.66667	0.519473	0.219397	0.473203	0.404024
Rv1294	+	103	80	74	85.6667	9.03876	5.93007	7.09855	7.35579	3	4	3	3.33333	0.263265	0.296504	0.287779	0.282516
Rv1295	+	53	52	35	46.6667	5.69556	4.72022	4.11145	4.84241	8	8	5	7	0.859706	0.726187	0.587349	0.724414
Rv1296	+	18	21	19	19.3333	2.20311	2.17111	2.54205	2.30542	3	5	0	2.66667	0.367185	0.516931	0	0.294705
Rv1297	+	865	757	640	754	55.6295	41.1229	44.992	47.2481	24	9	19	17.3333	1.54348	0.488911	1.3357	1.1227
Rv1298	+	280	348	209	279	134.533	141.237	109.77	128.514	32	22	17	23.6667	15.3752	8.9288	8.92868	11.0776
Rv1299	+	135	115	124	124.667	14.6292	10.5265	14.6884	13.2814	5	1	4	3.33333	0.541823	0.0915348	0.473821	0.36906
Rv1300	+	241	221	181	214.333	28.682	22.2169	23.5471	24.8154	2	5	2	3	0.238025	0.502645	0.260189	0.33362
Rv1301	+	86	73	56	71.6667	15.3134	10.9798	10.9001	12.3978	8	2	1	3.66667	1.42451	0.300817	0.194644	0.639989
Rv1302	+	298	277	207	260.667	28.542	22.4103	21.6723	24.2082	9	6	5	6.66667	0.862008	0.485421	0.523486	0.623638
Rv1303	+	59	43	34	45.3333	14.1448	8.70788	8.91027	10.5877	1	9	3	4.33333	0.239743	1.82258	0.786201	0.949508
Rv1304	+	79	71	54	68	12.2151	9.27313	9.12704	10.2051	0	1	2	1	0	0.130607	0.338038	0.156215
Rv1305	+	18	24	23	21.6667	8.54267	9.62124	11.9321	10.032	0	0	0	0	0	0	0	0
Rv1306	+	50	51	45	48.6667	11.2889	9.72633	11.106	10.7071	1	1	0	0.666667	0.225777	0.190712	0	0.13883
Rv1307	+	45	50	38	44.3333	3.90477	3.66481	3.6044	3.72466	4	3	0	2.33333	0.34709	0.219888	0	0.188993
Rv1308	+	103	64	66	77.6667	7.2628	3.81193	5.08718	5.3873	31	27	36	31.3333	2.18589	1.60816	2.77483	2.18963
Rv1309	+	63	56	40	53	7.98838	5.99797	5.54427	6.51021	9	5	11	8.33333	1.1412	0.535533	1.52467	1.06714
Rv1310	+	68	86	53	69	5.41556	5.78537	4.61399	5.27164	69	55	62	62	5.4952	3.69995	5.3975	4.86422
Rv1311	+	24	15	12	17	7.6455	4.03631	4.17871	5.28684	0	1	1	0.666667	0	0.269087	0.348226	0.205771
Rv1312	+	32	20	21	24.3333	8.39912	4.43417	6.02517	6.28615	9	4	6	6.33333	2.36225	0.886834	1.72148	1.65685
Rv1313c	-	65	60	56	60.3333	5.66559	4.41755	5.33563	5.13959	178	154	112	148	15.515	11.3384	10.6713	12.5082
Rv1314c	-	103	87	83	91	20.6133	14.7072	18.1575	17.826	25	11	12	16	5.00324	1.85953	2.62518	3.16265
Rv1315	+	195	170	135	166.667	18.0523	13.2937	13.6615	15.0025	4	1	3	2.66667	0.370303	0.0781981	0.303589	0.250697
Rv1316c	-	22	21	26	23	5.147	4.15001	6.64922	5.31541	309	234	227	256.667	72.2919	46.2429	58.0528	58.8625
Rv1317c	-	42	45	30	39	3.27756	2.96628	2.55911	2.93432	223	181	157	187	17.4023	11.931	13.3927	14.242
Rv1318c	-	11	23	14	16	0.787094	1.39015	1.09504	1.09076	186	127	138	150.333	13.309	7.67602	10.7939	10.593
Rv1319c	-	44	35	27	35.3333	3.18364	2.13913	2.13551	2.4861	65	53	47	55	4.70311	3.23926	3.71737	3.88658
Rv1320c	-	100	90	76	88.6667	6.82767	5.19055	5.67222	5.89681	189	164	130	161	12.9043	9.45834	9.70247	10.6884
Rv1321	+	193	155	125	157.667	33.0017	22.3877	23.3644	26.2512	34	30	23	29	5.81376	4.3331	4.29905	4.8153
Rv1322	+	66	60	63	63	25.9262	19.9088	27.0522	24.2958	15	13	9	12.3333	5.89233	4.31358	3.8646	4.69017
Rv1322A	-	360	299	254	304.333	91.3954	64.1197	70.4891	75.3348	34	28	22	28	8.63179	6.00452	6.10536	6.91389
Rv1323	+	278	245	204	242.333	27.6514	20.5844	22.1804	23.4721	5	3	7	5	0.497328	0.252053	0.761092	0.503491
Rv1324	+	107	77	64	82.6667	13.6121	8.27428	8.89995	10.2621	2	1	0	1	0.254432	0.107458	0	0.12063
Rv1325c	-	6	12	9	9	0.38523	0.650802	0.631652	0.555895	30	18	12	20	1.92615	0.976203	0.842203	1.24819
Rv1326c	-	123	106	95	108	6.51565	4.74304	5.50102	5.58657	74	72	47	64.3333	3.91999	3.22169	2.72156	3.28774
Rv1327c	-	128	103	118	116.333	7.07042	4.80586	7.12498	6.33375	18	13	12	14.3333	0.994278	0.606565	0.724574	0.775139
Rv1328	+	89	65	56	70	3.99402	2.46395	2.7471	3.06836	20	29	25	24.6667	0.897532	1.0993	1.22638	1.07441
Rv1329c	-	54	66	51	57	3.14888	3.25091	3.25086	3.21688	15	8	12	11.6667	0.874689	0.394049	0.764909	0.677882
Rv1330c	-	21	18	21	20	1.8141	1.31345	1.98302	1.70353	3	1	5	3	0.259157	0.0729694	0.472149	0.268092
Rv1331	+	648	620	502	590	247.037	199.654	209.198	218.63	11	6	4	7	4.19354	1.93213	1.66692	2.59753
Rv1332	+	166	209	148	174.333	29.4233	31.2916	28.6755	29.7968	11	5	5	7	1.94974	0.748604	0.968768	1.22237
Rv1333	+	56	41	45	47.3333	6.29731	3.89448	5.53154	5.24111	1	1	2	1.33333	0.112452	0.0949873	0.245846	0.151095
Rv1334	+	37	47	32	38.6667	9.7777	10.4913	9.24381	9.83762	10	10	9	9.66667	2.64262	2.2322	2.59982	2.49155
Rv1335	+	13	20	16	16.3333	5.37928	6.99052	7.23715	6.53565	5	2	3	3.33333	2.06896	0.699052	1.35697	1.37499
Rv1336	+	65	44	51	53.3333	7.78362	4.45061	6.67582	6.30335	5	0	1	2	0.59874	0	0.130898	0.243213
Rv1337	+	142	134	123	133	22.8685	18.2286	21.6532	20.9168	1	1	4	2	0.161046	0.136034	0.704169	0.33375
Rv1338	+	24	27	21	24	3.42406	3.25381	3.27503	3.31763	7	0	3	3.33333	0.998684	0	0.467862	0.488848
Rv1339	+	97	87	85	89.6667	13.7378	10.4079	13.1592	12.4349	2	2	1	1.66667	0.283253	0.239261	0.154814	0.225776
Rv1340	+	39	28	32	33	5.82123	3.53026	5.22115	4.85755	3	1	4	2.66667	0.447787	0.126081	0.652644	0.408837
Rv1341	+	11	8	7	8.66667	2.08311	1.2797	1.44905	1.60395	6	8	3	5.66667	1.13624	1.2797	0.621022	1.01232
Rv1342c	-	37	32	17	28.6667	11.8845	8.68215	5.9689	8.84518	4	1	3	2.66667	1.28481	0.271317	1.05333	0.869821
Rv1343c	-	49	32	19	33.3333	14.9934	8.27089	6.35512	9.87313	4	1	0	1.66667	1.22395	0.258465	0	0.494139
Rv1344	+	8	7	11	8.66667	2.90688	2.14849	4.36915	3.14151	6	5	4	5	2.18016	1.53464	1.58878	1.76786
Rv1345	+	31	20	18	23	2.30322	1.25517	1.46188	1.67342	30	17	20	22.3333	2.22892	1.06689	1.62431	1.64004
Rv1346	+	23	18	18	19.6667	2.30546	1.52405	1.97228	1.93393	12	2	5	6.33333	1.20285	0.169339	0.547855	0.640014
Rv1347c	-	42	43	28	37.6667	7.72716	6.68247	5.63112	6.68025	24	26	35	28.3333	4.41552	4.04057	7.0389	5.16499
Rv1348	+	64	52	36	50.6667	2.88547	1.98033	1.77421	2.21334	26	30	23	26.3333	1.17222	1.1425	1.13352	1.14941
Rv1349	+	14	9	10	11	0.936086	0.50831	0.730894	0.725097	12	8	3	7.66667	0.80236	0.451831	0.219268	0.491153
Rv1350	+	34	35	33	34	5.32081	4.62663	5.64519	5.19755	10	13	10	11	1.56494	1.71846	1.71067	1.66469
Rv1351	+	46	33	48	42.3333	16.2573	9.85154	18.5438	14.8842	8	10	4	7.33333	2.82736	2.98531	1.54532	2.45266
Rv1352	+	187	209	184	193.333	58.6078	55.3297	63.0373	58.9916	2	2	0	1.33333	0.626821	0.529471	0	0.385431
Rv1353c	-	2	2	7	3.66667	0.296243	0.250234	1.1334	0.559958	19	19	7	15	2.81431	2.37722	1.1334	2.10831
Rv1354c	-	23	15	14	17.3333	1.42936	0.787414	0.95106	1.05594	45	38	16	33	2.79657	1.99478	1.08693	1.95943
Rv1355c	-	25	24	23	24	1.35393	1.09791	1.3616	1.27114	292	306	274	290.667	15.8139	13.9983	16.2208	15.3443
Rv1356c	-	5	6	5	5.33333	0.734989	0.745008	0.803429	0.761142	51	45	52	49.3333	7.49689	5.58756	8.35566	7.1467
Rv1357c	-	3	1	4	2.66667	0.377926	0.10641	0.550823	0.345053	30	28	27	28.3333	3.77926	2.97949	3.71806	3.49227
Rv1358	+	27	26	15	22.6667	0.902395	0.734015	0.548013	0.728141	87	75	62	74.6667	2.90772	2.11735	2.26512	2.43006
Rv1359	+	32	26	23	27	4.94789	3.39579	3.88744	4.07704	208	196	219	207.667	32.1613	25.5991	37.0152	31.5918
Rv1360	+	168	162	127	152.333	19.1137	15.5686	15.7945	16.8256	16	21	9	15.3333	1.82036	2.01815	1.1193	1.6526
Rv1361c	-	160	200	122	160.667	15.6337	16.507	13.0307	15.0571	23	11	17	17	2.24734	0.907887	1.81575	1.65699
Rv1362c	-	63	58	44	55	11.0655	8.6051	8.44789	9.37282	7	6	1	4.66667	1.2295	0.890183	0.191998	0.770559
Rv1363c	-	82	85	59	75.3333	12.146	10.6349	9.55292	10.7779	2	0	5	2.33333	0.296243	0	0.80957	0.368604
Rv1364c	-	68	82	51	67	4.03198	4.10698	3.30557	3.81484	21	18	16	18.3333	1.24517	0.901531	1.03704	1.06125
Rv1365c	-	59	45	37	47	17.7726	11.4501	12.1834	13.8021	0	6	1	2.33333	0	1.52669	0.329281	0.618656
Rv1366	+	24	14	20	19.3333	3.39903	1.67483	3.09628	2.72338	10	15	6	10.3333	1.41626	1.79446	0.928885	1.37987
Rv1367c	-	47	26	34	35.6667	4.82342	2.25387	3.81419	3.6305	17	19	16	17.3333	1.74464	1.64706	1.79491	1.72887
Rv1368	+	198	222	173	197.667	29.328	27.776	28.0111	28.3717	3	0	1	1.33333	0.444364	0	0.161914	0.202093
Rv1369c	-	12	11	7	10	1.41512	1.09573	0.90235	1.13773	20	18	16	18	2.35853	1.793	2.06251	2.07135
Rv1370c	-	1	4	2	2.33333	0.356673	1.20511	0.779769	0.780519	1	0	0	0.333333	0.356673	0	0	0.118891
Rv1371	+	18	25	15	19.3333	1.42475	1.67149	1.29785	1.4647	12	3	3	6	0.949832	0.200579	0.259569	0.469993
Rv1372	+	174	166	160	166.667	17.1312	13.8052	17.2196	16.052	8	4	6	6	0.78764	0.332656	0.645736	0.588677
Rv1373	+	44	56	55	51.6667	5.22052	5.61239	7.1333	5.98874	9	8	5	7.33333	1.06783	0.80177	0.648482	0.839362
Rv1374c	-	7	1	10	6	1.77713	0.214447	2.77516	1.58891	103	60	46	69.6667	26.1492	12.8668	12.7657	17.2606
Rv1375	+	111	89	84	94.6667	9.78511	6.62722	8.09447	8.16893	58	33	40	43.6667	5.11294	2.45728	3.85451	3.80824
Rv1376	+	23	17	23	21	1.79125	1.11834	1.95804	1.62254	20	17	14	17	1.55761	1.11834	1.19185	1.28927
Rv1377c	-	51	38	27	38.6667	9.29473	5.8499	5.37894	6.84119	3	2	3	2.66667	0.546749	0.30789	0.59766	0.4841
Rv1378c	-	49	31	31	37	3.99263	2.13365	2.76116	2.96248	7	4	3	4.66667	0.570376	0.27531	0.267209	0.370965
Rv1379	+	11	4	10	8.33333	2.20143	0.676192	2.18765	1.68842	4	6	5	5	0.800518	1.01429	1.09382	0.969543
Rv1380	+	2	1	2	1.66667	0.242493	0.102416	0.265073	0.203327	3	0	2	1.66667	0.363739	0	0.265073	0.209604
Rv1381	+	3	6	6	5	0.269989	0.456115	0.590259	0.438788	5	2	3	3.33333	0.449982	0.152038	0.295129	0.29905
Rv1382	+	12	15	13	13.3333	2.80745	2.96429	3.32461	3.03212	1	1	0	0.666667	0.233954	0.197619	0	0.143858
Rv1383	+	9	5	7	7	0.926086	0.434588	0.78736	0.716011	1	1	3	1.66667	0.102898	0.0869175	0.33744	0.175752
Rv1384	+	16	13	13	14	0.555842	0.381482	0.493675	0.477	41	21	16	26	1.42435	0.616239	0.6076	0.882729
Rv1385	+	1	4	2	2.33333	0.141111	0.476781	0.308501	0.308798	2	1	3	2	0.282222	0.119195	0.462752	0.288056
Rv1386	+	37	29	36	34	13.9681	9.24769	14.8561	12.6907	3	2	0	1.66667	1.13255	0.637772	0	0.590108
Rv1387	+	103	90	94	95.6667	7.39738	5.45986	7.37963	6.74562	7	3	7	5.66667	0.502734	0.181995	0.549547	0.411426
Rv1388	+	77	66	63	68.6667	15.6524	11.3327	13.999	13.6614	1	2	4	2.33333	0.203278	0.343415	0.888828	0.478507
Rv1389	+	70	51	44	55	13.002	8.00169	8.93372	9.97915	3	3	2	2.66667	0.55723	0.470688	0.406078	0.477999
Rv1390	+	268	274	246	262.667	93.8608	81.0585	94.1783	89.6992	1	2	1	1.33333	0.350227	0.591668	0.382839	0.441578
Rv1391	+	153	145	126	141.333	14.1641	11.3387	12.7507	12.7512	3	7	6	5.33333	0.277728	0.547387	0.607177	0.477431
Rv1392	+	283	314	254	283.667	27.1725	25.4666	26.659	26.4327	4	4	7	5	0.384064	0.324416	0.734696	0.481058
Rv1393c	-	114	97	80	97	8.96846	6.44589	6.8797	7.43135	29	21	21	23.6667	2.28145	1.3955	1.80592	1.82762
Rv1394c	-	214	166	143	174.333	17.966	11.7718	13.1232	14.287	3	6	8	5.66667	0.25186	0.425488	0.734166	0.470504
Rv1395	+	35	31	26	30.6667	3.93582	2.9446	3.196	3.35881	38	44	26	36	4.27317	4.17944	3.196	3.88287
Rv1396c	-	47	53	35	45	3.15892	3.00895	2.57144	2.91311	12	8	10	10	0.806534	0.454182	0.734696	0.665137
Rv1397c	-	868	1014	834	905.333	251.688	248.359	264.348	254.798	2	1	1	1.33333	0.579927	0.24493	0.316964	0.380607
Rv1398c	-	9702	10607	9328	9879	4389.51	4053.64	4613.27	4352.14	2	2	0	1.33333	0.904866	0.764333	0	0.5564
Rv1399c	-	31	28	22	27	3.75864	2.86764	2.9158	3.18069	8	6	10	8	0.969971	0.614495	1.32536	0.969944
Rv1400c	-	20	22	11	17.6667	2.41737	2.24612	1.45335	2.03895	54	54	39	49	6.52689	5.51321	5.1528	5.73097
Rv1401	+	105	105	94	101.333	20.2806	17.1308	19.8466	19.086	4	1	1	2	0.772593	0.163151	0.211134	0.382293
Rv1402	+	43	64	46	51	2.54186	3.19567	2.9724	2.90331	14	27	19	20	0.827582	1.34817	1.22773	1.13449
Rv1403c	-	167	200	134	167	23.5655	23.839	20.6696	22.6914	74	74	57	68.3333	10.4422	8.82044	8.79228	9.35164
Rv1404	+	517	573	455	515	124.719	116.76	119.983	120.487	9	11	1	7	2.17112	2.24146	0.263698	1.55876
Rv1405c	-	370	419	298	362.333	52.211	49.9428	45.9667	49.3735	69	68	72	69.6667	9.73665	8.10527	11.106	9.64932
Rv1406	+	17	15	13	15	2.10733	1.57063	1.76155	1.81317	8	6	5	6.33333	0.991687	0.628253	0.677518	0.765819
Rv1407	+	7	10	6	7.66667	0.592809	0.715345	0.555437	0.621197	9	1	5	5	0.762183	0.0715345	0.462864	0.432194
Rv1408	+	37	18	17	24	6.16359	2.53281	3.09562	3.93067	22	17	4	14.3333	3.66484	2.3921	0.728381	2.26177
Rv1409	+	29	24	25	26	3.30911	2.31325	3.11831	2.91356	23	26	26	25	2.62447	2.50602	3.24304	2.79118
Rv1410c	-	285	251	252	262.667	21.2972	15.8435	20.5847	19.2418	21	12	12	15	1.56927	0.757456	0.980224	1.10232
Rv1411c	-	220	187	168	191.667	36.029	25.8684	30.0749	30.6574	5	6	2	4.33333	0.81884	0.830001	0.358035	0.668959
Rv1412	+	47	42	22	37	9.03296	6.81836	4.62191	6.82441	7	10	14	10.3333	1.34533	1.62342	2.94121	1.96999
Rv1413	+	10	19	9	12.6667	2.25777	3.62353	2.22121	2.70084	11	4	3	6	2.48355	0.762849	0.740402	1.32893
Rv1414	+	8	3	1	4	2.31971	0.734789	0.316964	1.12382	1	1	3	1.66667	0.289963	0.24493	0.950891	0.495261
Rv1415	+	420	428	314	387.333	38.2425	32.9184	31.2531	34.138	2	6	6	4.66667	0.182107	0.461473	0.597192	0.413591
Rv1416	+	24	19	26	23	5.78964	3.87162	6.85615	5.5058	0	0	0	0	0	0	0	0
Rv1417	+	16	22	18	18.6667	4.00949	4.65683	4.9307	4.53234	0	0	1	0.333333	0	0	0.273928	0.0913092
Rv1418	+	51	55	42	49.3333	8.64437	7.87453	7.78178	8.10023	1	2	1	1.33333	0.169498	0.286346	0.18528	0.213708
Rv1419	+	138	162	97	132.333	33.9239	33.6387	26.0654	31.2093	2	4	5	3.66667	0.49165	0.830586	1.34358	0.888605
Rv1420	+	80	63	45	62.6667	4.79486	3.18952	2.94825	3.64421	7	12	9	9.33333	0.41955	0.607527	0.58965	0.538909
Rv1421	+	57	53	53	54.3333	7.32342	5.75192	7.44357	6.83964	9	10	11	10	1.15633	1.08527	1.54489	1.26216
Rv1422	+	28	14	8	16.6667	3.16703	1.33758	0.989124	1.83125	12	9	13	11.3333	1.3573	0.859875	1.60733	1.27483
Rv1423	+	33	27	21	27	3.92742	2.71428	2.73199	3.12456	8	14	4	8.66667	0.952101	1.40741	0.520378	0.959962
Rv1424c	-	26	20	24	23.3333	3.97261	2.58126	4.00849	3.52079	9	7	5	7	1.37513	0.90344	0.835101	1.03789
Rv1425	+	400	424	321	381.667	33.7274	30.1986	29.5866	31.1709	15	21	10	15.3333	1.26478	1.49569	0.9217	1.22739
Rv1426c	-	24	25	17	22	2.21126	1.94566	1.71216	1.95636	17	19	13	16.3333	1.56631	1.4787	1.3093	1.45143
Rv1427c	-	14	18	18	16.6667	1.01298	1.10013	1.42367	1.17893	24	26	18	22.6667	1.73653	1.58907	1.42367	1.58309
Rv1428c	-	56	55	38	49.6667	7.87354	6.53195	5.84026	6.74858	13	7	8	9.33333	1.82779	0.83134	1.22953	1.29622
Rv1429	+	25	23	18	22	2.29249	1.78154	1.80429	1.95944	9	12	11	10.6667	0.825298	0.929497	1.10262	0.952473
Rv1430	+	21	20	22	21	1.53958	1.23855	1.76309	1.51374	48	39	23	36.6667	3.51905	2.41517	1.84323	2.59248
Rv1431	+	58	47	54	53	3.8123	2.60949	3.87989	3.4339	29	28	18	25	1.90615	1.55459	1.2933	1.58468
Rv1432	+	20	10	6	12	1.63653	0.691181	0.536675	0.954794	9	6	5	6.66667	0.736437	0.414709	0.447229	0.532792
Rv1433	+	211	287	218	238.667	30.1032	34.5868	33.9979	32.896	36	56	37	43	5.13609	6.74864	5.77029	5.88501
Rv1434	+	3	4	3	3.33333	2.54617	2.86764	2.78326	2.73236	52	84	52	62.6667	44.1337	60.2205	48.2433	50.8658
Rv1435c	-	421	575	390	462	80.513	92.886	81.5295	84.9762	15	9	3	9	2.86863	1.45387	0.62715	1.64988
Rv1436	+	107	77	71	85	12.2095	7.42168	8.85601	9.49572	12	4	10	8.66667	1.36929	0.385542	1.24732	1.00072
Rv1437	+	25	28	21	24.6667	2.34805	2.22138	2.15602	2.24182	6	3	4	4.33333	0.563531	0.238005	0.41067	0.404069
Rv1438	+	10	18	17	15	1.48121	2.25211	2.75254	2.16195	5	0	5	3.33333	0.740607	0	0.80957	0.516726
Rv1439c	-	107	101	85	97.6667	29.274	23.3409	25.4205	26.0118	8	6	7	7	2.18871	1.38659	2.09345	1.88958
Rv1440	+	172	151	146	156.333	85.8341	63.6512	79.6436	76.3763	2	3	2	2.33333	0.998071	1.26459	1.09101	1.11789
Rv1441c	-	25	21	26	24	1.97077	1.39834	2.24045	1.86985	5	5	8	6	0.394154	0.332938	0.689369	0.472154
Rv1442	+	355	307	245	302.333	17.9468	13.1098	13.5392	14.8653	16	25	13	18	0.808872	1.06757	0.718405	0.86495
Rv1443c	-	73	59	53	61.6667	17.5012	11.948	13.8895	14.4463	6	4	6	5.33333	1.43846	0.810036	1.5724	1.27363
Rv1444c	-	54	57	45	52	15.3143	13.6545	13.9503	14.3064	11	6	8	8.33333	3.11958	1.43732	2.48005	2.34565
Rv1445c	-	11	17	16	14.6667	1.72144	2.24722	2.73706	2.23524	4	8	8	6.66667	0.625977	1.05752	1.36853	1.01734
Rv1446c	-	21	19	18	19.3333	2.68033	2.04843	2.51135	2.41337	7	4	4	5	0.893444	0.431248	0.558079	0.62759
Rv1447c	-	38	45	35	39.3333	2.8617	2.86254	2.88121	2.86848	3	4	2	3	0.225924	0.254448	0.16464	0.215004
Rv1448c	-	82	64	47	64.3333	8.50542	5.60738	5.329	6.4806	7	5	8	6.66667	0.726072	0.438077	0.907065	0.690405
Rv1449c	-	143	137	113	131	7.91026	6.40138	6.83281	7.04815	41	34	20	31.6667	2.26798	1.58866	1.20935	1.68866
Rv1450c	-	6	3	2	3.66667	0.174894	0.0738657	0.0637265	0.104162	13	7	7	9	0.378937	0.172353	0.223043	0.258111
Rv1451	+	196	132	143	157	24.6112	14.0007	19.6281	19.4133	17	13	7	12.3333	2.13464	1.37885	0.960817	1.49144
Rv1452c	-	2	4	1	2.33333	0.104517	0.17657	0.0571247	0.112737	26	10	12	16	1.35872	0.441424	0.685496	0.828548
Rv1453	+	27	25	16	22.6667	2.48177	1.94104	1.60762	2.01014	34	20	13	22.3333	3.12519	1.55284	1.30619	1.99474
Rv1454c	-	38	45	30	37.6667	4.4812	4.48251	3.86721	4.27697	76	70	55	67	8.9624	6.9728	7.08989	7.67503
Rv1455	+	12	7	10	9.66667	1.61681	0.79666	1.4728	1.29542	1	0	1	0.666667	0.134734	0	0.14728	0.0940045
Rv1456c	-	7	4	1	4	0.873312	0.421531	0.136376	0.477073	11	6	9	8.66667	1.37235	0.632297	1.22738	1.07734
Rv1457c	-	6	3	7	5.33333	0.888728	0.375351	1.1334	0.799159	3	3	2	2.66667	0.444364	0.375351	0.323828	0.381181
Rv1458c	-	22	20	19	20.3333	2.71844	2.0875	2.56636	2.45743	3	3	4	3.33333	0.370697	0.313125	0.540287	0.408036
Rv1459c	-	106	99	48	84.3333	6.94376	5.47801	3.43714	5.2863	30	30	24	28	1.96522	1.66	1.71857	1.78126
Rv1460	+	328	352	241	307	47.318	42.8937	38.0046	42.7388	4	4	2	3.33333	0.577049	0.487428	0.315391	0.459956
Rv1461	+	609	749	509	622.333	27.8786	28.9624	25.4705	27.4372	6	3	3	4	0.274666	0.116004	0.150121	0.180264
Rv1462	+	133	130	105	122.667	12.9628	10.7026	11.1867	11.6174	2	1	0	1	0.194929	0.0823276	0	0.0924189
Rv1463	+	127	134	92	117.667	18.4587	16.4513	14.6168	16.5089	3	4	1	2.66667	0.436032	0.491084	0.158878	0.361998
Rv1464	+	125	136	81	114	11.5997	10.6604	8.21652	10.1589	3	5	1	3	0.278393	0.391927	0.101438	0.257253
Rv1465	+	67	81	62	70	15.964	16.3024	16.1483	16.1382	2	1	0	1	0.476538	0.201264	0	0.225934
Rv1466	+	53	46	51	50	17.7596	13.0201	18.6808	16.4868	3	0	1	1.33333	1.00526	0	0.366289	0.457184
Rv1467c	-	137	106	112	118.333	8.70952	5.69217	7.7832	7.39496	12	15	11	12.6667	0.762878	0.805496	0.764421	0.777598
Rv1468c	-	76	66	51	64.3333	7.94687	5.82942	5.82934	6.53521	2	0	1	1	0.209128	0	0.114301	0.10781
Rv1469	+	236	195	151	194	13.9082	9.70719	9.72755	11.1143	3	6	2	3.66667	0.1768	0.298683	0.128842	0.201441
Rv1470	+	33	44	33	36.6667	10.2596	11.5549	11.2149	11.0098	12	5	5	7.33333	3.73076	1.31306	1.69923	2.24768
Rv1471	+	19	12	16	15.6667	5.9548	3.17682	5.48151	4.87104	23	13	12	16	7.20844	3.44156	4.11113	4.92038
Rv1472	+	66	34	31	43.6667	8.95469	3.89658	4.59764	5.8163	66	67	58	63.6667	8.95469	7.67856	8.60203	8.41176
Rv1473	+	54	49	41	48	3.8568	2.95616	3.20098	3.33798	6	7	10	7.66667	0.428533	0.422308	0.780727	0.543856
Rv1473A	+	14	17	7	12.6667	8.5228	8.74181	4.6582	7.3076	5	1	3	3	3.04386	0.514224	1.99637	1.85148
Rv1474c	-	13	17	7	12.3333	2.68486	2.96569	1.58031	2.41029	10	3	2	5	2.06528	0.523358	0.451518	1.01339
Rv1475c	-	135	145	118	132.667	5.54474	5.03053	5.2978	5.29103	10	11	10	10.3333	0.410722	0.381627	0.448967	0.413772
Rv1476	+	45	28	32	35	9.34355	4.91084	7.263	7.17246	1	0	1	0.666667	0.207634	0	0.226969	0.144868
Rv1477	+	215	283	183	227	17.6299	19.6018	16.4032	17.8783	11	6	11	9.33333	0.901995	0.415586	0.985985	0.767855
Rv1478	+	89	131	96	105.333	14.2738	17.7468	16.8301	16.2836	0	3	2	1.66667	0	0.406414	0.350627	0.252347
Rv1479	+	302	275	217	264.667	30.9931	23.839	24.3435	26.3919	5	0	1	2	0.51313	0	0.112182	0.208437
Rv1480	+	28	33	22	27.6667	3.41627	3.401	2.93416	3.25048	5	6	7	6	0.610049	0.618364	0.933596	0.72067
Rv1481	+	52	63	40	51.6667	6.00429	6.14465	5.04876	5.73256	2	4	3	3	0.230934	0.390136	0.378657	0.333242
Rv1482c	-	3	4	5	4	0.414283	0.466588	0.754765	0.545212	8	4	4	5.33333	1.10475	0.466588	0.603812	0.725051
Rv1483	+	36	49	30	38.3333	5.6338	6.47729	5.132	5.74769	5	2	1	2.66667	0.782472	0.264379	0.171067	0.405972
Rv1484	+	34	36	19	29.6667	4.88672	4.37059	2.9851	4.0808	17	10	12	13	2.44336	1.21405	1.88533	1.84758
Rv1485	+	7	7	3	5.66667	0.787164	0.664911	0.368769	0.606948	29	16	10	18.3333	3.26111	1.5198	1.22923	2.00338
Rv1486c	-	174	142	116	144	23.3625	16.1048	17.0253	18.8309	6	2	1	3	0.805603	0.226829	0.14677	0.393067
Rv1487	+	375	413	311	366.333	100.468	93.4644	91.0803	95.0043	2	0	0	0.666667	0.535831	0	0	0.17861
Rv1488	+	359	426	313	366	36.4566	36.5418	34.745	35.9145	20	23	23	22	2.03101	1.97291	2.55315	2.18569
Rv1489	+	164	143	135	147.333	53.565	39.4523	48.199	47.0721	17	13	11	13.6667	5.55247	3.58657	3.92732	4.35545
Rv1489A	+	33	43	25	33.6667	16.683	18.3623	13.8155	16.2869	0	0	2	0.666667	0	0	1.10524	0.368413
Rv1490	+	20	17	12	16.3333	1.77927	1.2775	1.16697	1.40791	16	15	9	13.3333	1.42342	1.1272	0.875227	1.14195
Rv1491c	-	84	90	64	79.3333	12.8854	11.6616	10.7316	11.7595	14	16	6	12	2.14756	2.07318	1.00609	1.74228
Rv1492	+	72	44	51	55.6667	4.53266	2.33976	3.5096	3.46067	4	5	4	4.33333	0.251814	0.265882	0.275262	0.26432
Rv1493	+	68	62	54	61.3333	3.51098	2.70402	3.04775	3.08758	4	4	4	4	0.206528	0.174453	0.225759	0.202247
Rv1494	+	8	3	3	4.66667	3.08014	0.975664	1.26261	1.7728	1	0	0	0.333333	0.385018	0	0	0.128339
Rv1495	+	4	2	1	2.33333	1.4672	0.619665	0.400954	0.829272	2	0	0	0.666667	0.733598	0	0	0.244533
Rv1496	+	27	9	10	15.3333	3.12693	0.88043	1.26596	1.75777	1	3	1	1.66667	0.115812	0.293477	0.126596	0.178628
Rv1497	+	148	172	123	147.667	13.3505	13.1057	12.1285	12.8616	5	5	6	5.33333	0.451029	0.380981	0.591633	0.474547
Rv1498A	-	36	38	40	38	19.7449	17.6049	23.9816	20.4438	1	1	2	1.33333	0.548468	0.463287	1.19908	0.736945
Rv1498c	-	28	22	21	23.6667	5.27667	3.50206	4.32601	4.36825	5	6	3	4.66667	0.942263	0.955107	0.618002	0.838457
Rv1499	+	3	6	2	3.66667	0.876447	1.48066	0.638706	0.998603	11	6	12	9.66667	3.21364	1.48066	3.83223	2.84218
Rv1500	+	48	54	53	51.6667	5.4292	5.15925	6.55295	5.7138	53	64	53	56.6667	5.99474	6.11467	6.55295	6.22078
Rv1501	+	93	89	61	81	13.1713	10.6471	9.44366	11.0874	58	53	44	51.6667	8.21433	6.34043	6.81182	7.12219
Rv1502	+	28	22	18	22.6667	3.62148	2.40353	2.54488	2.85663	3	1	3	2.33333	0.388015	0.109251	0.424146	0.307138
Rv1503c	-	253	240	186	226.333	53.6818	43.0147	43.1406	46.6124	2	4	2	2.66667	0.424362	0.716911	0.463877	0.53505
Rv1504c	-	4	2	0	2	0.776463	0.327936	0	0.368133	59	53	48	53.3333	11.4528	8.6903	10.1852	10.1094
Rv1505c	-	5	10	4	6.33333	0.87425	1.47694	0.764526	1.03857	3	5	1	3	0.52455	0.738472	0.191131	0.484718
Rv1506c	-	22	18	16	18.6667	5.11611	3.53581	4.06728	4.23973	1	2	0	1	0.232551	0.392867	0	0.208473
Rv1507A	+	3	2	3	2.66667	0.693491	0.390524	0.758066	0.614027	32	53	43	42.6667	7.39724	10.3489	10.8656	9.53725
Rv1507c	-	21	23	11	18.3333	3.51335	3.25034	2.01169	2.92513	26	23	20	23	4.34987	3.25034	3.65762	3.75261
Rv1508A	+	18	13	16	15.6667	5.78164	3.52712	5.61779	4.97552	3	4	2	3	0.963607	1.08527	0.702223	0.917033
Rv1508c	-	95	82	79	85.3333	6.14016	4.47681	5.58148	5.39949	88	69	61	72.6667	5.68773	3.76707	4.30975	4.58819
Rv1509	+	20	23	13	18.6667	2.63962	2.56412	1.87552	2.35975	1	2	3	2	0.131981	0.222967	0.432812	0.262587
Rv1510	+	8	6	10	8	0.716643	0.454007	0.979217	0.716622	19	19	15	17.6667	1.70203	1.43769	1.46883	1.53618
Rv1511	+	87	94	69	83.3333	9.89819	9.03364	8.58128	9.17104	8	3	5	5.33333	0.910178	0.288308	0.621832	0.606773
Rv1512	+	59	45	48	50.6667	7.08703	4.56586	6.3026	5.98516	1	2	0	1	0.120119	0.202927	0	0.107682
Rv1513	+	52	35	28	38.3333	8.27129	4.70258	4.86849	5.94746	2	0	3	1.66667	0.318127	0	0.521624	0.279917
Rv1514c	-	3	2	1	2	0.442672	0.249281	0.161297	0.284417	9	6	9	8	1.32802	0.747844	1.45168	1.17585
Rv1515c	-	10	13	16	13	1.29772	1.42502	2.26969	1.66414	33	26	15	24.6667	4.28246	2.85004	2.12783	3.08678
Rv1516c	-	11	11	11	11	1.26636	1.06969	1.38428	1.24011	6	6	2	4.66667	0.690744	0.583466	0.251688	0.508633
Rv1517	+	35	33	27	31.6667	5.32675	4.24235	4.49184	4.68698	13	16	18	15.6667	1.97851	2.0569	2.99456	2.34332
Rv1518	+	3	3	3	3	0.363739	0.307248	0.397609	0.356199	11	2	2	5	1.33371	0.204832	0.265073	0.601205
Rv1519	+	36	34	29	33	15.561	12.414	13.7025	13.8925	3	5	3	3.66667	1.29675	1.82559	1.4175	1.51328
Rv1520	+	61	60	63	61.3333	6.81999	5.66636	7.69947	6.72861	19	22	13	18	2.12426	2.07766	1.58878	1.93023
Rv1521	+	231	209	161	200.333	15.3396	11.7232	11.6867	12.9165	17	20	25	20.6667	1.12889	1.12184	1.81471	1.35515
Rv1522c	-	139	155	115	136.333	4.69833	4.42547	4.24906	4.45762	23	26	11	20	0.777422	0.742336	0.406432	0.642064
Rv1523	+	46	55	30	43.6667	5.12815	5.17922	3.65587	4.65441	20	16	10	15.3333	2.22963	1.50668	1.21862	1.65165
Rv1524	+	6	11	12	9.66667	0.560813	0.868477	1.22607	0.885119	11	11	14	12	1.02816	0.868477	1.43041	1.10902
Rv1525	+	14	9	12	11.6667	2.0737	1.12605	1.94297	1.71424	1	4	1	2	0.148121	0.500468	0.161914	0.270168
Rv1526c	-	8	13	12	11	0.726721	0.997515	1.19159	0.97194	43	46	33	40.6667	3.90612	3.52967	3.27686	3.57088
Rv1527c	-	140	110	112	120.667	2.57328	1.70785	2.25031	2.17715	125	113	93	110.333	2.29757	1.75443	1.86856	1.97352
Rv1528c	-	9	5	2	5.33333	2.10559	0.988097	0.511479	1.20172	13	14	15	14	3.04141	2.76667	3.83609	3.21472
Rv1529	+	107	98	82	95.6667	7.09319	5.4876	5.94207	6.17429	11	13	4	9.33333	0.729207	0.727947	0.289857	0.582337
Rv1530	+	55	64	38	52.3333	5.79795	5.69889	4.37887	5.2919	3	8	5	5.33333	0.316252	0.712361	0.576167	0.534927
Rv1531	+	128	131	101	120	26.2955	22.7322	22.6808	23.9028	18	18	14	16.6667	3.6978	3.1235	3.14388	3.32173
Rv1532c	-	90	94	78	87.3333	24.1124	21.2728	22.8433	22.7428	12	10	8	10	3.21499	2.26306	2.3429	2.60698
Rv1533	+	559	394	370	441	57.6734	34.3367	41.7284	44.5795	3	1	4	2.66667	0.309517	0.0871489	0.451118	0.282595
Rv1534	+	77	88	59	74.6667	13.2248	12.7667	11.0769	12.3561	103	80	80	87.6667	17.6903	11.6061	15.0195	14.772
Rv1535	+	2237	1404	1467	1702.67	1102.15	584.307	790.082	825.513	0	1	2	1	0	0.416173	1.07714	0.497771
Rv1536	+	2577	1899	1922	2132.67	95.8853	59.6844	78.1731	77.9142	23	27	22	24	0.855786	0.848593	0.894801	0.866394
Rv1537	+	33	21	31	28.3333	2.75851	1.48278	2.83262	2.35797	5	3	5	4.33333	0.417956	0.211826	0.456874	0.362219
Rv1538c	-	18	17	13	16	2.13567	1.70376	1.68605	1.84183	29	26	28	27.6667	3.4408	2.60575	3.6315	3.22602
Rv1539	+	76	63	40	59.6667	14.5344	10.1771	8.362	11.0245	4	2	1	2.33333	0.764969	0.323082	0.20905	0.432367
Rv1540	+	42	52	39	44.3333	5.27383	5.51542	5.35313	5.38079	9	8	7	8	1.13011	0.848525	0.960817	0.979816
Rv1541c	-	24	20	21	21.6667	4.70591	3.31254	4.5011	4.17318	21	15	14	16.6667	4.11767	2.48441	3.00073	3.20094
Rv1542c	-	16	20	13	16.3333	4.53757	4.79106	4.03008	4.4529	10	6	6	7.33333	2.83598	1.43732	1.86004	2.04445
Rv1543	+	175	165	152	164	19.8519	15.8105	18.8484	18.1703	29	26	37	30.6667	3.28974	2.49135	4.58809	3.45639
Rv1544	+	114	79	87	93.3333	16.5073	9.66268	13.7707	13.3136	13	15	16	14.6667	1.88241	1.83469	2.53255	2.08322
Rv1545	+	22	21	27	23.3333	11.269	9.08614	15.1179	11.8243	0	2	2	1.33333	0	0.865346	1.11985	0.661731
Rv1546	+	17	12	13	14	4.58626	2.73458	3.83372	3.71819	2	0	1	1	0.539561	0	0.294901	0.278154
Rv1547	+	536	530	484	516.667	17.5362	14.6469	17.3094	16.4975	44	22	31	32.3333	1.43954	0.607983	1.10866	1.05206
Rv1548c	-	42	28	35	35	2.39861	1.35072	2.18496	1.9781	29	28	23	26.6667	1.65618	1.35072	1.43583	1.48091
Rv1549	+	16	17	19	17.3333	3.53018	3.16828	4.58244	3.7603	10	6	10	8.66667	2.20636	1.11822	2.41181	1.91213
Rv1550	+	24	26	26	25.3333	1.62718	1.489	1.92692	1.68103	16	5	9	10	1.08478	0.286346	0.66701	0.67938
Rv1551	+	21	18	10	16.3333	1.30927	0.947937	0.681514	0.979573	30	18	16	21.3333	1.87038	0.947937	1.09042	1.30291
Rv1552	+	75	76	47	66	4.98038	4.26298	3.41166	4.21834	5	2	4	3.66667	0.332025	0.112184	0.290354	0.244854
Rv1553	+	22	32	21	25	3.44288	4.23007	3.5924	3.75511	3	2	1	2	0.469483	0.264379	0.171067	0.301643
Rv1554	+	23	17	28	22.6667	7.03772	4.39391	9.36544	6.93236	0	0	0	0	0	0	0	0
Rv1555	+	30	33	22	28.3333	9.25268	8.59723	7.41712	8.42234	0	0	1	0.333333	0	0	0.337142	0.112381
Rv1556	+	41	28	30	33	7.84093	4.52314	6.2715	6.21186	15	7	9	10.3333	2.86863	1.13079	1.88145	1.96029
Rv1557	+	108	88	63	86.3333	10.5262	7.24483	6.71203	8.16101	10	10	11	10.3333	0.974646	0.823276	1.17194	0.989955
Rv1558	+	86	95	66	82.3333	22.4208	20.9206	18.8089	20.7168	1	0	2	1	0.260707	0	0.569966	0.276891
Rv1559	+	110	70	62	80.6667	9.92264	5.33373	6.11354	7.1233	16	14	19	16.3333	1.44329	1.06675	1.8735	1.46118
Rv1560	+	27	19	16	20.6667	14.4011	8.56018	9.32862	10.7633	0	1	1	0.666667	0	0.450536	0.583039	0.344525
Rv1561	+	11	10	13	11.3333	3.16591	2.43111	4.08993	3.22898	1	0	5	2	0.28781	0	1.57305	0.620287
Rv1562c	-	27	20	22	23	1.8022	1.12763	1.6052	1.51168	85	82	64	77	5.67359	4.62329	4.66966	4.98885
Rv1563c	-	48	39	29	38.6667	2.42978	1.66759	1.60469	1.90069	7	7	5	6.33333	0.354344	0.299311	0.27667	0.310108
Rv1564c	-	94	78	78	83.3333	5.04844	3.53853	4.57921	4.38873	19	19	14	17.3333	1.02043	0.861949	0.821909	0.901429
Rv1565c	-	122	152	106	126.667	6.4804	6.81999	6.1548	6.48506	24	27	25	25.3333	1.27483	1.21145	1.4516	1.31263
Rv1566c	-	126	194	133	151	21.1715	27.5348	24.4286	24.3783	2	1	3	2	0.336056	0.141932	0.551022	0.343003
Rv1567c	-	72	64	54	63.3333	29.4782	22.1334	24.1674	25.2597	6	5	1	4	2.45652	1.72917	0.447544	1.54441
Rv1568	+	26	16	19	20.3333	2.30248	1.19685	1.83926	1.77953	6	5	3	4.66667	0.531342	0.374017	0.290409	0.398589
Rv1569	+	13	7	6	8.66667	1.30309	0.592688	0.657426	0.851066	7	4	2	4.33333	0.701661	0.338679	0.219142	0.419827
Rv1570	+	6	1	3	3.33333	1.02596	0.144437	0.560746	0.577047	2	4	1	2.33333	0.341986	0.577746	0.186915	0.368883
Rv1571	+	0	0	0	0	0	0	0	0	2	5	2	3	0.456877	0.964802	0.49942	0.640366
Rv1572c	-	2	1	3	2	2.23606	0.944393	3.66642	2.28229	1	0	0	0.333333	1.11803	0	0	0.372677
Rv1573	+	1	0	0	0.333333	0.283598	0	0	0.0945328	7	8	4	6.33333	1.98519	1.91643	1.24002	1.71388
Rv1574	+	11	24	11	15.3333	4.11263	7.57943	4.49558	5.39588	7	11	2	6.66667	2.61713	3.47391	0.817379	2.3028
Rv1575	+	16	11	8	11.6667	3.72081	2.16077	2.03364	2.63841	137	163	127	142.333	31.8594	32.0187	32.284	32.054
Rv1576c	-	218	283	205	235.333	17.8382	19.5604	18.3364	18.5783	2	1	6	3	0.163653	0.0691181	0.536675	0.256482
Rv1577c	-	262	258	230	250	59.5002	49.4921	57.0968	55.363	1	2	1	1.33333	0.2271	0.383659	0.248247	0.286336
Rv1578c	-	55	83	41	59.6667	13.6067	17.3447	11.0877	14.013	4	1	9	4.66667	0.989577	0.208972	2.43388	1.21081
Rv1579c	-	4	3	0	2.33333	1.48121	0.938377	0	0.80653	1	2	2	1.66667	0.370303	0.625585	0.80957	0.601819
Rv1580c	-	7	12	11	10	2.99238	4.3331	5.14017	4.15522	6	1	0	2.33333	2.5649	0.361091	0	0.975329
Rv1581c	-	9	7	8	8	2.64931	1.74055	2.57423	2.32136	2	0	0	0.666667	0.588736	0	0	0.196245
Rv1582c	-	52	41	31	41.3333	4.27301	2.84586	2.78458	3.30115	20	23	16	19.6667	1.64347	1.59646	1.4372	1.55904
Rv1583c	-	4	14	7	8.33333	1.1686	3.45486	2.23547	2.28631	35	36	23	31.3333	10.2252	8.88393	7.34511	8.81809
Rv1584c	-	177	152	134	154.333	93.1255	67.5518	77.0666	79.248	48	25	29	34	25.2544	11.1105	16.6786	17.6812
Rv1585c	-	17	18	6	13.6667	3.83821	3.43282	1.4808	2.91728	12	6	5	7.66667	2.70933	1.14427	1.234	1.69587
Rv1586c	-	117	168	97	127.333	9.65522	11.7107	8.75013	10.0387	7	14	7	9.33333	0.577663	0.975895	0.631453	0.728337
Rv1587c	-	70	92	45	69	8.13114	9.02692	5.71389	7.62399	59	58	54	57	6.85339	5.69088	6.85667	6.46698
Rv1588c	-	27	22	17	22	4.69975	3.23469	3.23464	3.72303	5	3	6	4.66667	0.870324	0.441094	1.14164	0.817685
Rv1589	+	29	27	26	27.3333	3.21447	2.52798	3.1503	2.96425	3	1	3	2.33333	0.332532	0.093629	0.363496	0.263219
Rv1590	+	4	0	5	3	1.94603	0	2.65905	1.53503	1	0	0	0.333333	0.486508	0	0	0.162169
Rv1591	+	12	11	10	11	2.0982	1.62464	1.91131	1.87805	2	0	0	0.666667	0.3497	0	0	0.116567
Rv1592c	-	25	21	23	23	2.16932	1.53922	2.18161	1.96338	19	14	12	15	1.64868	1.02615	1.13823	1.27102
Rv1593c	-	96	141	88	108.333	15.7217	19.505	15.7535	16.9934	14	17	15	15.3333	2.29275	2.35167	2.68526	2.44323
Rv1594	+	47	60	49	52	5.20967	5.61774	5.9371	5.58817	3	9	3	5	0.332532	0.842661	0.363496	0.512896
Rv1595	+	35	33	21	29.6667	2.57084	2.04748	1.68613	2.10148	10	3	2	5	0.734525	0.186134	0.160584	0.360414
Rv1596	+	38	50	34	40.6667	5.15573	5.73027	5.04257	5.30952	0	2	1	1	0	0.229211	0.148311	0.125841
Rv1597	+	16	8	16	13.3333	2.45436	1.03659	2.6829	2.05795	33	35	24	30.6667	5.06212	4.53508	4.02435	4.54052
Rv1598c	-	236	223	169	209.333	66.9292	53.4204	52.391	57.5802	17	13	10	13.3333	4.82117	3.11419	3.10006	3.67847
Rv1599	+	138	110	115	121	12.193	8.20961	11.107	10.5032	4	4	4	4	0.35342	0.298531	0.38633	0.346094
Rv1600	+	157	118	111	128.667	15.9853	10.1485	12.3541	12.8293	6	7	3	5.33333	0.610903	0.60203	0.333894	0.515609
Rv1601	+	84	73	60	72.3333	15.4543	11.3447	12.0667	12.9552	7	11	5	7.66667	1.28786	1.70947	1.00556	1.3343
Rv1602	+	47	50	31	42.6667	8.81442	7.92071	6.35512	7.69675	51	37	23	37	9.56458	5.86133	4.71509	6.71367
Rv1603	+	34	38	26	32.6667	5.36412	5.0641	4.48394	4.97072	3	0	1	1.33333	0.473305	0	0.172459	0.215255
Rv1604	+	27	28	13	22.6667	3.8663	3.38679	2.03489	3.09599	12	10	12	11.3333	1.71835	1.20957	1.87836	1.60209
Rv1605	+	20	24	21	21.6667	2.89602	2.9355	3.32397	3.05183	1	0	0	0.333333	0.144801	0	0	0.048267
Rv1606	+	90	82	70	80.6667	30.1579	23.2097	25.6403	26.336	1	0	0	0.333333	0.335087	0	0	0.111696
Rv1607	+	9	7	8	8	0.96717	0.635414	0.939759	0.847448	21	12	10	14.3333	2.25673	1.08928	1.1747	1.5069
Rv1608c	-	47	60	55	54	11.7779	12.7005	15.066	13.1815	1	8	1	3.33333	0.250593	1.69339	0.273928	0.739305
Rv1609	+	53	47	49	49.6667	3.97587	2.97819	4.01808	3.65738	11	7	13	10.3333	0.82518	0.44356	1.06602	0.778253
Rv1610	+	8	8	8	8	1.3157	1.11136	1.43822	1.28843	0	2	1	1	0	0.277841	0.179777	0.152539
Rv1611	+	40	22	25	29	5.68583	2.64153	3.88455	4.07064	0	1	0	0.333333	0	0.120069	0	0.0400232
Rv1612	+	43	35	19	32.3333	4.05831	2.79025	1.96018	2.93625	4	5	7	5.33333	0.377517	0.398607	0.722173	0.499432
Rv1613	+	7	6	1	4.66667	1.00237	0.72574	0.15653	0.628214	2	3	4	3	0.286392	0.36287	0.62612	0.425128
Rv1614	+	36	28	22	28.6667	2.97718	1.95595	1.9888	2.30731	13	8	8	9.66667	1.07509	0.558844	0.7232	0.785712
Rv1615	+	115	113	71	99.6667	30.3901	25.2239	20.5097	25.3746	18	31	15	21.3333	4.75672	6.91982	4.33304	5.33653
Rv1616	+	61	39	46	48.6667	17.8211	9.62426	14.6902	14.0452	2	1	3	2	0.584298	0.246776	0.958058	0.596377
Rv1617	+	118	84	77	93	9.67594	5.8182	6.90189	7.46535	5	0	2	2.33333	0.409998	0	0.17927	0.196423
Rv1618	+	43	43	35	40.3333	5.54306	4.68218	4.93191	5.05238	3	3	10	5.33333	0.386725	0.326663	1.40912	0.707502
Rv1619	+	89	74	56	73	7.11726	4.99866	4.89528	5.6704	10	8	5	7.66667	0.799693	0.540395	0.437078	0.592389
Rv1620c	-	8	9	17	11.3333	0.537689	0.510955	1.24898	0.765876	31	24	17	24	2.08355	1.36255	1.24898	1.56502
Rv1621c	-	23	16	10	16.3333	1.68941	0.992716	0.802921	1.16168	4	3	1	2.66667	0.29381	0.186134	0.0802921	0.186745
Rv1622c	-	41	31	22	31.3333	4.58393	2.92762	2.6887	3.40008	41	39	24	34.6667	4.58393	3.68313	2.93313	3.7334
Rv1623c	-	129	84	81	98	10.2948	5.66247	7.06609	7.67445	16	9	15	13.3333	1.27687	0.606693	1.30854	1.06403
Rv1624c	-	75	85	63	74.3333	14.8563	14.2222	13.6413	14.2399	6	16	7	9.66667	1.1885	2.67712	1.5157	1.79378
Rv1625c	-	215	192	167	191.333	18.7823	14.168	15.9475	16.2993	9	6	6	7	0.786234	0.442751	0.572964	0.600649
Rv1626	+	67	49	43	53	12.6263	7.80004	8.85803	9.76147	43	37	31	37	8.10346	5.88983	6.38602	6.7931
Rv1627c	-	194	145	120	153	18.6734	11.7893	12.6261	14.3629	8	3	4	5	0.770035	0.243916	0.420869	0.478273
Rv1628c	-	160	122	118	133.333	37.8901	24.4042	30.546	30.9468	2	1	0	1	0.473626	0.200034	0	0.224554
Rv1629	+	19	12	7	12.6667	0.814013	0.434267	0.327825	0.525368	44	45	42	43.6667	1.88508	1.6285	1.96695	1.82684
Rv1630	+	369	348	358	358.333	29.6924	23.6536	31.4897	28.2786	5	6	5	5.33333	0.402337	0.407821	0.439801	0.416653
Rv1631	+	25	28	11	21.3333	2.37685	2.24863	1.14319	1.92289	6	9	6	7	0.570443	0.722773	0.623561	0.638926
Rv1632c	-	47	20	27	31.3333	12.3362	4.43417	7.74665	8.17234	2	2	0	1.33333	0.524945	0.443417	0	0.322787
Rv1633	+	176	142	127	148.333	9.76357	6.654	7.70134	8.03964	107	94	84	95	5.93581	4.40476	5.0938	5.14479
Rv1634	+	47	44	45	45.3333	3.86215	3.05409	4.04213	3.65279	14	8	11	11	1.15043	0.555289	0.988075	0.897931
Rv1635c	-	42	47	27	38.6667	2.92429	2.76419	2.05495	2.58114	16	12	19	15.6667	1.11401	0.70575	1.44608	1.08861
Rv1636	+	124	111	88	107.667	32.7685	24.7774	25.4205	27.6555	19	7	13	13	5.02098	1.56254	3.7553	3.44627
Rv1637c	-	60	43	36	46.3333	8.78655	5.31905	5.76283	6.62281	28	28	24	26.6667	4.10039	3.46357	3.84189	3.80195
Rv1638	+	215	177	158	183.333	8.56723	5.95763	6.88217	7.13568	44	39	28	37	1.75329	1.3127	1.21963	1.42854
Rv1638A	-	134	144	115	131	60.626	55.032	56.8746	57.5109	1	1	1	1	0.452433	0.382167	0.494562	0.443054
Rv1639c	-	1021	1039	770	943.333	80.8149	69.4672	66.6228	72.3016	7	10	5	7.33333	0.554069	0.668596	0.432615	0.55176
Rv1640c	-	145	124	114	127.667	4.79247	3.46188	4.11873	4.12436	328	266	220	271.333	10.8409	7.42629	7.94842	8.73854
Rv1641	+	577	631	466	558	110.894	102.438	97.9004	103.744	2	1	4	2.33333	0.384381	0.162342	0.840347	0.462357
Rv1642	+	66	71	61	66	39.5576	35.9453	39.9652	38.4894	6	5	2	4.33333	3.59614	2.53136	1.31033	2.47928
Rv1643	+	150	150	138	146	44.8362	37.8728	45.0903	42.5998	0	0	0	0	0	0	0	0
Rv1644	+	27	30	22	26.3333	4.01462	3.76791	3.57577	3.7861	1	2	0	1	0.14869	0.251194	0	0.133295
Rv1645c	-	49	75	52	58.6667	5.40046	6.98224	6.26476	6.21582	13	9	14	12	1.43278	0.837869	1.68667	1.3191
Rv1646	+	1621	1294	1140	1351.67	202.234	136.365	155.469	164.689	0	0	2	0.666667	0	0	0.272752	0.0909173
Rv1647	+	143	80	90	104.333	17.5025	8.27089	12.0413	12.6049	9	18	9	12	1.10156	1.86095	1.20413	1.38888
Rv1648	+	53	53	34	46.6667	7.64589	6.45843	5.36164	6.48865	23	17	14	18	3.31803	2.07157	2.20773	2.53244
Rv1649	+	15	21	21	19	1.70159	2.01225	2.60405	2.10596	34	36	22	30.6667	3.85694	3.44957	2.72805	3.34485
Rv1650	+	31	20	14	21.6667	1.4447	0.787309	0.7132	0.981737	42	28	19	29.6667	1.95734	1.10223	0.967914	1.3425
Rv1651c	-	156	138	107	133.667	5.97659	4.46587	4.48104	4.9745	79	57	52	62.6667	3.02661	1.8446	2.1777	2.34964
Rv1652	+	18	18	6	14	1.97822	1.67099	0.720808	1.45667	1	3	1	1.66667	0.109901	0.278498	0.120135	0.169511
Rv1653	+	8	6	6	6.66667	0.766229	0.485421	0.628183	0.626611	5	2	1	2.66667	0.478893	0.161807	0.104697	0.248466
Rv1654	+	10	7	7	8	1.31533	0.777735	1.00647	1.03318	2	2	0	1.33333	0.263066	0.22221	0	0.161759
Rv1655	+	8	6	6	6.66667	0.773879	0.490267	0.634455	0.632867	2	0	0	0.666667	0.19347	0	0	0.0644899
Rv1656	+	22	18	13	17.6667	2.77146	1.91539	1.79017	2.15901	1	2	1	1.33333	0.125975	0.212821	0.137706	0.158834
Rv1657	+	4	2	0	2	0.908401	0.383659	0	0.430687	0	0	0	0	0	0	0	0
Rv1658	+	27	19	8	18	2.62494	1.5603	0.850183	1.67848	4	0	6	3.33333	0.388881	0	0.637638	0.342173
Rv1659	+	6	4	4	4.66667	0.494088	0.278235	0.360064	0.377462	6	11	6	7.66667	0.494088	0.765145	0.540095	0.599776
Rv1660	+	78	76	56	70	8.54804	7.03532	6.70852	7.43063	3	4	6	4.33333	0.328771	0.37028	0.71877	0.472607
Rv1661	+	98	98	74	90	1.78605	1.50866	1.47423	1.58965	13	8	12	11	0.236925	0.123156	0.239064	0.199715
Rv1662	+	59	69	65	64.3333	1.42684	1.40952	1.71831	1.51822	10	5	6	7	0.241837	0.102139	0.158614	0.16753
Rv1663	+	82	56	66	68	6.32266	3.64731	5.56284	5.1776	18	21	16	18.3333	1.3879	1.36774	1.34857	1.36807
Rv1664	+	79	88	67	78	3.00876	2.83101	2.78934	2.87637	35	21	15	23.6667	1.333	0.675582	0.62448	0.877686
Rv1665	+	140	137	109	128.667	15.3426	12.6821	13.0576	13.6941	9	10	9	9.33333	0.986313	0.925701	1.07815	0.996722
Rv1666c	-	10	11	6	9	0.899964	0.836211	0.590259	0.775478	55	40	24	39.6667	4.9498	3.04077	2.36104	3.45053
Rv1667c	-	2	0	2	1.33333	0.356126	0	0.389288	0.248471	5	5	4	4.66667	0.890316	0.752043	0.778575	0.806978
Rv1668c	-	11	4	9	8	1.14403	0.351402	1.02319	0.83954	5	5	1	3.66667	0.520015	0.439252	0.113687	0.357651
Rv1669	+	26	26	19	23.6667	8.35126	7.05425	6.67112	7.35888	9	9	6	8	2.89082	2.44185	2.10667	2.47978
Rv1670	+	33	31	27	30.3333	11.0579	8.77441	9.88981	9.90737	0	0	1	0.333333	0	0	0.366289	0.122096
Rv1671	+	23	24	13	20	6.82228	6.01327	4.21513	5.68356	8	12	14	11.3333	2.37297	3.00664	4.53937	3.30632
Rv1672c	-	195	239	146	193.333	17.0351	17.6362	13.9421	16.2045	91	108	91	96.6667	7.9497	7.96951	8.68995	8.20305
Rv1673c	-	4	6	3	4.33333	0.499036	0.632297	0.409128	0.513487	0	3	3	2	0	0.316149	0.409128	0.241759
Rv1674c	-	2	2	7	3.66667	0.354498	0.299442	1.35628	0.670072	6	6	2	4.66667	1.06349	0.898325	0.387507	0.783109
Rv1675c	-	4	4	4	4	0.633653	0.535242	0.692656	0.620517	0	1	0	0.333333	0	0.13381	0	0.0446035
Rv1676	+	81	87	58	75.3333	13.3783	12.1376	10.4715	11.9958	5	8	10	7.66667	0.825819	1.1161	1.80543	1.24912
Rv1677	+	53	75	38	55.3333	11.2456	13.4421	8.81367	11.1671	4	5	5	4.66667	0.848725	0.896139	1.15969	0.968186
Rv1678	+	47	50	34	43.6667	6.05869	5.44439	4.791	5.43136	2	1	0	1	0.257817	0.108888	0	0.122235
Rv1679	+	27	34	15	25.3333	2.80056	2.97892	1.70075	2.49341	4	2	2	2.66667	0.414898	0.175231	0.226766	0.272298
Rv1680	+	25	22	22	23	3.52777	2.62229	3.39351	3.18119	6	3	6	5	0.846665	0.357586	0.925503	0.709918
Rv1681	+	18	20	24	20.6667	2.10983	1.98018	3.07506	2.38836	83	80	71	78	9.72868	7.92071	9.09705	8.91548
Rv1682	+	52	48	58	52.6667	6.59358	5.14112	8.03919	6.5913	33	25	27	28.3333	4.18439	2.67767	3.74238	3.53481
Rv1683	+	168	139	116	141	6.51359	4.55223	4.91627	5.32736	26	30	20	25.3333	1.00806	0.982496	0.847632	0.946061
Rv1684	+	7	8	2	5.66667	3.6336	3.50774	1.13484	2.75873	3	2	1	2	1.55726	0.876936	0.567422	1.00054
Rv1685c	-	3	0	6	3	0.559913	0	1.2241	0.594671	4	7	6	5.66667	0.746551	1.10356	1.2241	1.02474
Rv1686c	-	6	6	5	5.66667	1.02596	0.866619	0.934577	0.942385	1	2	3	2	0.170993	0.288873	0.560746	0.340204
Rv1687c	-	7	10	10	9	1.06118	1.28053	1.65714	1.33295	1	2	2	1.66667	0.151598	0.256106	0.331427	0.246377
Rv1688	+	2	1	3	2	0.380607	0.160748	0.624071	0.388475	0	1	0	0.333333	0	0.160748	0	0.0535826
Rv1689	+	36	23	21	26.6667	3.28564	1.77315	2.09509	2.38463	4	4	3	3.66667	0.365072	0.308373	0.299299	0.324248
Rv1690	+	199	167	157	174.333	60.4146	42.8256	52.102	51.7807	3	2	3	2.66667	0.910773	0.512882	0.99558	0.806411
Rv1691	+	27	22	25	24.6667	4.17478	2.87336	4.22548	3.75787	0	0	0	0	0	0	0	0
Rv1692	+	57	72	56	61.6667	6.24665	6.66504	6.70852	6.54007	1	1	2	1.33333	0.10959	0.0925701	0.23959	0.14725
Rv1693	+	73	79	73	75	48.2278	44.086	52.7186	48.3441	0	0	0	0	0	0	0	0
Rv1694	+	17	6	6	9.66667	2.45246	0.731143	0.946172	1.37659	1	0	0	0.333333	0.144262	0	0	0.0480874
Rv1695	+	20	24	23	22.3333	2.51951	2.55385	3.16723	2.74686	2	0	0	0.666667	0.251951	0	0	0.0839836
Rv1696	+	19	16	15	16.6667	1.25311	0.891361	1.08142	1.0753	21	31	20	24	1.38501	1.72701	1.44189	1.51797
Rv1697	+	664	847	659	723.333	65.3741	70.44	70.9234	68.9125	11	7	7	8.33333	1.083	0.582149	0.753359	0.806171
Rv1698	+	188	245	152	195	23.1565	25.4906	20.4656	23.0376	9	4	12	8.33333	1.10856	0.416173	1.61571	1.04681
Rv1699	+	177	166	148	163.667	11.6936	9.26363	10.6882	10.5485	25	19	10	18	1.65164	1.0603	0.722173	1.1447
Rv1700	+	27	21	25	24.3333	5.03922	3.31068	5.10042	4.48344	1	0	2	1	0.186638	0	0.408033	0.198224
Rv1701	+	19	17	19	18.3333	2.36281	1.78576	2.58283	2.2438	4	6	2	4	0.497434	0.630268	0.271877	0.466527
Rv1702c	-	16	21	15	17.3333	1.36393	1.51214	1.39775	1.42461	14	17	15	15.3333	1.19344	1.22411	1.39775	1.27177
Rv1703c	-	106	91	75	90.6667	20.8901	15.1487	16.1571	17.3986	5	3	6	4.66667	0.985384	0.499408	1.29257	0.925786
Rv1704c	-	68	65	52	61.6667	4.73456	3.82281	3.95768	4.17168	10	9	5	8	0.696259	0.529312	0.380546	0.535373
Rv1705c	-	10	9	16	11.6667	1.00497	0.764003	1.75768	1.17555	19	12	16	15.6667	1.90945	1.01867	1.75768	1.56193
Rv1706A	-	0	0	0	0	0	0	0	0	3	4	3	3.33333	2.08878	2.3525	2.28328	2.24152
Rv1706c	-	12	13	14	13	1.17847	1.07839	1.5029	1.25325	9	5	3	5.66667	0.883849	0.414767	0.32205	0.540222
Rv1707	+	296	261	241	266	23.5736	17.5579	20.9806	20.7041	5	6	3	4.66667	0.398203	0.403631	0.261169	0.354334
Rv1708	+	60	62	41	54.3333	7.29761	6.36971	5.45105	6.37279	1	0	0	0.333333	0.121627	0	0	0.0405423
Rv1709	+	69	64	56	63	9.59688	7.51899	8.51404	8.5433	15	7	6	9.33333	2.08628	0.82239	0.912218	1.27363
Rv1710	+	28	30	32	30	4.68447	4.23958	5.8522	4.92542	4	6	8	6	0.66921	0.847915	1.46305	0.993392
Rv1711	+	18	20	27	21.6667	2.73947	2.57112	4.49184	3.26748	22	28	16	22	3.34824	3.59957	2.66183	3.20321
Rv1712	+	29	31	12	24	4.87281	4.39989	2.20409	3.82559	0	0	1	0.333333	0	0	0.183674	0.0612247
Rv1713	+	25	23	18	22	2.08978	1.624	1.64475	1.78618	1	1	1	1	0.0835912	0.0706088	0.0913749	0.0818583
Rv1714	+	15	15	17	15.6667	2.14794	1.81435	2.66101	2.20777	0	1	1	0.666667	0	0.120957	0.15653	0.0924956
Rv1715	+	6	7	0	4.33333	0.763295	0.752208	0	0.505168	9	3	3	5	1.14494	0.322375	0.417185	0.628168
Rv1716	+	6	9	8	7.66667	0.840544	1.065	1.22508	1.04354	4	2	2	2.66667	0.560363	0.236667	0.306271	0.367767
Rv1717	+	3	1	1	1.66667	0.996645	0.280619	0.36315	0.546805	0	0	0	0	0	0	0	0
Rv1718	+	14	6	9	9.66667	1.99004	0.720417	1.39844	1.36963	2	1	1	1.33333	0.284292	0.120069	0.155382	0.186581
Rv1719	+	2	4	8	4.66667	0.298525	0.504323	1.30529	0.702712	2	1	3	2	0.298525	0.126081	0.489483	0.304696
Rv1720c	-	6	7	1	4.66667	1.79345	1.7674	0.326741	1.29586	5	3	1	3	1.49454	0.757456	0.326741	0.85958
Rv1721c	-	7	8	9	8	3.58558	3.46139	5.0393	4.02876	1	0	0	0.333333	0.512226	0	0	0.170742
Rv1722	+	21	19	20	20	1.64541	1.25749	1.71297	1.53862	1	2	3	2	0.0783526	0.132368	0.256946	0.155889
Rv1723	+	4	2	2	2.66667	0.372976	0.157525	0.203853	0.244785	3	5	0	2.66667	0.279732	0.393812	0	0.224515
Rv1724c	-	21	17	13	17	5.82764	3.98493	3.94351	4.58536	1	4	2	2.33333	0.277507	0.937631	0.606694	0.607277
Rv1725c	-	29	29	27	28.3333	4.74927	4.01167	4.83347	4.53147	1	0	1	0.666667	0.163768	0	0.179017	0.114262
Rv1726	+	8	7	4	6.33333	0.671626	0.496403	0.367083	0.511704	14	14	11	13	1.17535	0.992805	1.00948	1.05921
Rv1727	+	6	2	5	4.33333	1.2261	0.345226	1.11689	0.896074	1	3	2	2	0.20435	0.517839	0.446757	0.389649
Rv1728c	-	47	56	28	43.6667	7.09732	7.14304	4.62191	6.28742	8	3	6	5.66667	1.20806	0.382663	0.990408	0.860375
Rv1729c	-	20	17	27	21.3333	2.47922	1.78005	3.6586	2.63929	85	90	72	82.3333	10.5367	9.42379	9.75626	9.90558
Rv1730c	-	23	21	12	18.6667	1.72204	1.32811	0.982118	1.34409	58	73	43	58	4.34254	4.61676	3.51926	4.15952
Rv1731	+	102	113	89	101.333	7.62216	7.13271	7.27	7.34162	28	28	12	22.6667	2.09236	1.7674	0.980224	1.61333
Rv1732c	-	118	79	73	90	25.0374	14.159	16.9315	18.7093	8	11	3	7.33333	1.69745	1.97151	0.695816	1.45492
Rv1733c	-	741	872	683	765.333	136.329	135.514	137.359	136.401	1	1	2	1.33333	0.18398	0.155406	0.402223	0.247203
Rv1734c	-	0	0	0	0	0	0	0	0	435	466	390	430.333	209.007	189.128	204.834	200.99
Rv1735c	-	3	0	2	1.66667	0.701863	0	0.511479	0.404447	51	55	35	47	11.9317	10.8691	8.95087	10.5839
Rv1736c	-	305	522	374	400.333	18.1123	26.1845	24.278	22.8583	106	99	87	97.3333	6.29478	4.96602	5.64755	5.63612
Rv1737c	-	332	393	282	335.667	32.5218	32.5183	30.1962	31.7454	4	4	4	4	0.391829	0.330975	0.428315	0.383706
Rv1738	+	758	1120	762	880	310.34	387.334	341.028	346.234	8	8	5	7	3.27536	2.76667	2.23772	2.75992
Rv1739c	-	81	75	59	71.6667	5.59946	4.37947	4.45841	4.81245	312	541	394	415.667	21.5683	31.5905	29.7731	27.644
Rv1740	+	127	136	107	123.333	69.6555	63.007	64.1507	65.6044	0	1	0	0.333333	0	0.463287	0	0.154429
Rv1741	+	19	20	16	18.3333	8.90819	7.92071	8.20016	8.34302	3	4	1	2.66667	1.40656	1.58414	0.51251	1.16774
Rv1742	+	10	19	10	13	1.57768	2.53205	1.72459	1.94477	2	1	5	2.66667	0.315537	0.133266	0.862296	0.437033
Rv1743	+	86	79	67	77.3333	5.88216	4.56419	5.00933	5.1519	3	4	4	3.66667	0.205192	0.231098	0.299065	0.245118
Rv1744c	-	12	9	5	8.66667	3.47956	2.20437	1.58482	2.42292	2	9	6	5.66667	0.579927	2.20437	1.90178	1.56203
Rv1745c	-	0	1	5	2	0	0.160748	1.04012	0.400289	10	16	8	11.3333	1.90303	2.57196	1.66419	2.04639
Rv1746	+	26	21	19	22	2.1141	1.44234	1.68877	1.7484	6	3	1	3.33333	0.487868	0.206049	0.0888828	0.260933
Rv1747	+	111	118	88	105.667	4.9698	4.46268	4.3069	4.57979	45	24	22	30.3333	2.01478	0.907664	1.07672	1.33306
Rv1748	+	31	26	18	25	4.93096	3.49335	3.12974	3.85135	15	8	9	10.6667	2.38595	1.07488	1.56487	1.67523
Rv1749c	-	98	93	65	85.3333	20.4578	16.3989	14.8324	17.2297	10	11	8	9.66667	2.08753	1.93965	1.82553	1.9509
Rv1750c	-	50	61	52	54.3333	3.63815	3.7492	4.136	3.84112	16	13	11	13.3333	1.16421	0.79901	0.874923	0.946047
Rv1751	+	50	53	40	47.6667	4.20678	3.76664	3.6788	3.88407	11	5	7	7.66667	0.925491	0.355343	0.643789	0.641541
Rv1752	+	2	4	0	2	0.51793	0.874983	0	0.464304	20	23	15	19.3333	5.1793	5.03115	4.24618	4.81888
Rv1753c	-	34	28	27	29.6667	1.25067	0.87	1.08566	1.06878	41	46	28	38.3333	1.50816	1.42929	1.12587	1.35444
Rv1754c	-	60	48	45	51	4.12568	2.78794	3.38238	3.432	42	49	27	39.3333	2.88797	2.84602	2.02943	2.58781
Rv1755c	-	3	0	0	1	0.414283	0	0	0.138094	1	3	0	1.33333	0.138094	0.349941	0	0.162678
Rv1756c	-	6	9	13	9.33333	0.707558	0.896502	1.67579	1.09328	25	19	9	17.6667	2.94816	1.89262	1.16016	2.00031
Rv1757c	-	5	6	4	5	1.78336	1.80767	1.55954	1.71686	4	1	0	1.66667	1.42669	0.301279	0	0.57599
Rv1758	+	1	0	0	0.333333	0.221899	0	0	0.0739665	1	3	4	2.66667	0.221899	0.56231	0.970247	0.584819
Rv1759c	-	11	8	4	7.66667	0.466118	0.286346	0.18528	0.312582	3	5	5	4.33333	0.127123	0.178967	0.231601	0.17923
Rv1760	+	121	93	85	99.6667	9.32978	6.05714	7.16426	7.51706	113	89	84	95.3333	8.71294	5.79662	7.07998	7.19651
Rv1761c	-	3	6	3	4	0.910773	1.53864	0.99558	1.14833	3	5	6	4.66667	0.910773	1.2822	1.99116	1.39471
Rv1762c	-	34	25	26	28.3333	5.01695	3.11602	4.19373	4.1089	6	6	7	6.33333	0.885345	0.747844	1.12908	0.920757
Rv1763	+	3	1	4	2.66667	1.07002	0.301279	1.55954	0.976945	0	1	3	1.33333	0	0.301279	1.16965	0.490311
Rv1764	+	10	13	8	10.3333	1.17926	1.29495	1.03126	1.16849	16	22	11	16.3333	1.88682	2.19145	1.41798	1.83208
Rv1765A	-	5	4	3	4	2.70408	1.82729	1.77352	2.10163	32	37	30	33	17.3061	16.9024	17.7352	17.3146
Rv1765c	-	82	85	61	76	8.6915	7.61024	7.06768	7.78981	15	26	16	19	1.58991	2.32784	1.85382	1.92385
Rv1766	+	20	28	25	24.3333	8.645	10.2233	11.8125	10.2269	41	34	27	34	17.7223	12.414	12.7575	14.2979
Rv1767	+	74	66	55	65	23.9676	18.0566	19.4725	20.4989	27	25	26	26	8.74494	6.83961	9.20519	8.26325
Rv1768	+	84	78	62	74.6667	5.26246	4.12765	4.24588	4.54533	6	9	6	7	0.37589	0.476267	0.410891	0.421016
Rv1769	+	51	54	32	45.6667	4.76691	4.26343	3.26952	4.09995	0	0	0	0	0	0	0	0
Rv1770	+	44	45	31	40	3.97832	3.43683	3.0639	3.49301	5	3	1	3	0.452081	0.229122	0.0988355	0.260013
Rv1771	+	66	54	62	60.6667	5.96747	4.12419	6.1278	5.40649	3	5	6	4.66667	0.271249	0.381869	0.593013	0.415377
Rv1772	+	616	466	408	496.667	230.307	147.167	166.745	181.407	0	1	1	0.666667	0	0.31581	0.408689	0.2415
Rv1773c	-	27	14	26	22.3333	4.20836	1.84321	4.42984	3.4938	69	60	46	58.3333	10.7547	7.89948	7.83741	8.83053
Rv1774	+	83	60	53	65.3333	7.20213	4.39777	5.02719	5.54236	5	6	7	6	0.433863	0.439777	0.663968	0.512536
Rv1775	+	28	34	26	29.3333	3.98008	4.08236	4.03993	4.03413	4	4	2	3.33333	0.568583	0.480278	0.310764	0.453208
Rv1776c	-	13	13	16	14	2.69925	2.28003	3.6315	2.87026	16	16	7	13	3.32215	2.80619	1.58878	2.57238
Rv1777	+	26	22	9	19	2.31837	1.65703	0.877241	1.61755	10	8	3	7	0.891682	0.602557	0.292414	0.595551
Rv1778c	-	90	69	55	71.3333	23.3069	15.0935	15.5693	17.9899	7	19	3	9.66667	1.81276	4.15617	0.849237	2.27272
Rv1779c	-	60	44	49	51	3.89097	2.41023	3.47352	3.25824	33	28	20	27	2.14004	1.53378	1.41776	1.69719
Rv1780	+	284	374	283	313.667	58.654	65.2453	63.8898	62.5964	56	38	31	41.6667	11.5656	6.6292	6.99853	8.39777
Rv1781c	-	21	16	16	17.6667	1.12317	0.722847	0.935436	0.927153	42	37	41	40	2.24635	1.67158	2.39706	2.105
Rv1782	+	249	222	189	220	19.0477	14.3448	15.8042	16.3989	10	6	8	8	0.764969	0.387698	0.66896	0.607209
Rv1783	+	207	173	144	174.667	18.4154	13.0004	14.0036	15.1398	8	10	7	8.33333	0.711708	0.751468	0.680732	0.714636
Rv1784	+	378	322	311	337	15.7084	11.303	14.1275	13.713	54	31	37	40.6667	2.24406	1.08818	1.68077	1.671
Rv1785c	-	39	39	33	37	3.83974	3.2434	3.55155	3.5449	54	53	40	49	5.31657	4.4077	4.30491	4.67639
Rv1786	+	9	6	2	5.66667	5.15506	2.90296	1.25224	3.10342	4	2	2	2.66667	2.29114	0.967653	1.25224	1.50368
Rv1787	+	38	30	21	29.6667	4.02777	2.68597	2.43314	3.04896	21	10	8	13	2.22587	0.895322	0.926909	1.34937
Rv1788	+	43	28	25	32	16.7219	9.19756	10.6273	12.1822	237	207	181	208.333	92.1647	67.9963	76.9416	79.0342
Rv1789	+	152	142	121	138.333	14.9652	11.8093	13.0223	13.2656	3	3	0	2	0.295365	0.249492	0	0.181619
Rv1790	+	37	31	38	35.3333	4.08953	2.89422	4.59115	3.8583	2	2	0	1.33333	0.221056	0.186724	0	0.135927
Rv1791	+	358	372	309	346.333	139.219	122.196	131.353	130.923	0	0	0	0	0	0	0	0
Rv1792	+	290	331	297	306	113.918	109.83	127.532	117.093	4	2	1	2.33333	1.57129	0.663627	0.4294	0.888105
Rv1793	+	1016	1016	829	953.667	415.971	351.367	371.014	379.451	6	8	13	9	2.45652	2.76667	5.81807	3.68042
Rv1794	+	357	309	260	308.667	46.0203	33.6463	36.6371	38.7679	88	97	79	88	11.3439	10.5621	11.132	11.0127
Rv1795	+	588	523	469	526.667	45.2481	33.9956	39.4514	39.565	22	31	12	21.6667	1.69296	2.01504	1.00942	1.57247
Rv1796	+	406	393	346	381.667	26.8684	21.9688	25.0298	24.6224	44	22	34	33.3333	2.91185	1.22981	2.45958	2.20041
Rv1797	+	188	175	150	171	17.9178	14.0885	15.6273	15.8779	6	9	4	6.33333	0.571846	0.72455	0.416729	0.571042
Rv1798	+	136	140	107	127.667	8.63179	7.50565	7.42356	7.85367	11	4	4	6.33333	0.69816	0.214447	0.277516	0.396708
Rv1799	+	15	19	17	17	9.13157	9.77026	11.3128	10.0715	0	1	0	0.333333	0	0.514224	0	0.171408
Rv1800	+	112	89	91	97.3333	6.62066	4.44397	5.88018	5.64827	71	69	57	65.6667	4.19702	3.44533	3.68319	3.77518
Rv1801	+	16	4	13	11	1.46373	0.309101	1.30002	1.02429	5	2	5	4	0.457417	0.15455	0.50001	0.370659
Rv1802	+	32	17	18	22.3333	2.67492	1.20035	1.64475	1.84	30	26	29	28.3333	2.50773	1.83583	2.64987	2.33114
Rv1803c	-	35	29	24	29.3333	2.12071	1.48426	1.58961	1.73152	45	44	28	39	2.72662	2.25198	1.85454	2.27771
Rv1804c	-	34	40	34	36	12.1269	12.0511	13.2561	12.478	3	12	9	8	1.07002	3.61534	3.50896	2.73144
Rv1805c	-	2	1	1	1.33333	0.670175	0.283046	0.366289	0.439837	843	792	740	791.667	282.479	224.172	271.054	259.235
Rv1806	+	508	532	477	505.667	197.551	174.754	202.769	191.691	1	3	4	2.66667	0.388881	0.985453	1.70037	1.0249
Rv1807	+	1236	911	933	1026.67	119.863	74.6251	98.9045	97.7977	15	10	22	15.6667	1.45465	0.819156	2.33215	1.53532
Rv1808	+	630	463	469	520.667	59.6041	37.0011	48.5037	48.3696	14	7	9	10	1.32454	0.559412	0.930774	0.938241
Rv1809	+	515	317	405	412.333	42.5902	22.1442	36.612	33.7821	3	8	6	5.66667	0.248098	0.558844	0.5424	0.449781
Rv1810	+	473	395	357	408.333	154.489	108.977	127.459	130.308	4	2	2	2.66667	1.30646	0.55178	0.714059	0.857434
Rv1811	+	49	47	28	41.3333	8.09302	6.55709	5.05521	6.56844	3	4	6	4.33333	0.495491	0.55805	1.08326	0.712267
Rv1812c	-	15	8	17	13.3333	1.45102	0.653689	1.79762	1.30078	34	38	30	34	3.28899	3.10502	3.17227	3.18876
Rv1813c	-	97	132	103	110.667	26.1687	30.0803	30.3748	28.8746	161	169	122	150.667	43.4346	38.5119	35.9779	39.3082
Rv1814	+	94	76	65	78.3333	12.1174	8.27548	9.15927	9.85071	8	9	8	8.33333	1.03127	0.97999	1.12729	1.04618
Rv1815	+	88	96	71	85	15.3868	14.1787	13.5703	14.3786	23	18	17	19.3333	4.02155	2.6585	3.24923	3.30976
Rv1816	+	65	52	39	52	10.7356	7.25465	7.04119	8.34383	183	168	144	165	30.225	23.4381	25.9982	26.5538
Rv1817	+	26	22	16	21.3333	2.06641	1.47694	1.39005	1.64447	29	30	26	28.3333	2.30484	2.01402	2.25883	2.19256
Rv1818c	-	44	34	24	34	3.41986	2.2322	2.03908	2.56371	4	5	5	4.66667	0.310897	0.328265	0.424808	0.354656
Rv1819c	-	32	19	36	29	1.93893	0.972444	2.38441	1.76526	13	9	13	11.6667	0.787691	0.460631	0.861038	0.70312
Rv1820	+	79	83	54	72	5.59084	4.96165	4.17744	4.90998	7	4	3	4.66667	0.495391	0.239116	0.23208	0.322196
Rv1821	+	572	475	431	492.667	27.4153	19.2304	22.5808	23.0755	36	35	24	31.6667	1.72544	1.41698	1.2574	1.46661
Rv1822	+	35	33	22	30	6.47001	5.15287	4.44555	5.35614	28	26	17	23.6667	5.17601	4.05984	3.4352	4.22368
Rv1823	+	37	31	25	31	4.66109	3.29872	3.44264	3.80082	15	13	12	13.3333	1.88963	1.38334	1.65247	1.64181
Rv1824	+	15	7	10	10.6667	4.77844	1.88361	3.48226	3.38144	5	8	8	7	1.59281	2.1527	2.78581	2.17711
Rv1825	+	27	24	22	24.3333	3.57566	2.68474	3.1848	3.1484	9	8	4	7	1.19189	0.894914	0.579054	0.888619
Rv1826	+	314	281	236	277	90.3724	68.3142	74.2479	77.6448	1	1	2	1.33333	0.28781	0.243111	0.62922	0.386714
Rv1827	+	334	308	264	302	79.5819	61.9893	68.7603	70.1105	7	1	5	4.33333	1.66788	0.201264	1.30228	1.05714
Rv1828	+	175	159	119	151	27.3865	21.0181	20.3569	22.9205	10	4	1	5	1.56494	0.528758	0.171067	0.754923
Rv1829	+	175	205	163	181	41.1906	40.758	41.9387	41.2958	4	9	4	5.66667	0.9415	1.78938	1.02917	1.25335
Rv1830	+	503	564	433	500	86.3907	81.8232	81.293	83.1689	12	7	6	8.33333	2.06101	1.01554	1.12646	1.401
Rv1831	+	197	189	137	174.333	89.1293	72.2295	67.755	76.3713	3	5	2	3.33333	1.3573	1.91083	0.989124	1.41909
Rv1832	+	321	322	242	295	13.2122	11.195	10.8881	11.7651	178	140	112	143.333	7.32637	4.86738	5.0391	5.74429
Rv1833c	-	31	34	37	34	4.19132	3.88299	5.46836	4.51422	27	31	19	25.6667	3.6505	3.54037	2.80808	3.33298
Rv1834	+	21	20	17	19.3333	2.81961	2.26829	2.49508	2.52766	9	3	5	5.66667	1.2084	0.340243	0.733848	0.760831
Rv1835c	-	48	33	32	37.6667	2.95929	1.71853	2.15656	2.27813	128	119	95	114	7.89143	6.19714	6.4023	6.83029
Rv1836c	-	100	92	65	85.6667	5.71939	4.44464	4.06378	4.7426	75	42	35	50.6667	4.28955	2.02907	2.18819	2.8356
Rv1837c	-	192	170	146	169.333	10.0336	7.50421	8.3402	8.62602	16	16	13	15	0.836137	0.706278	0.742621	0.761679
Rv1838c	-	20	24	19	21	5.88736	5.9676	6.11379	5.98958	43	37	37	39	12.6578	9.20006	11.9058	11.2546
Rv1839c	-	28	33	20	27	12.3791	12.3238	9.66558	11.4562	4	5	5	4.66667	1.76845	1.86724	2.4164	2.01736
Rv1840c	-	5	2	5	4	0.375809	0.126977	0.410803	0.30453	8	9	9	8.66667	0.601294	0.571397	0.739445	0.637379
Rv1841c	-	20	17	14	17	2.24253	1.61011	1.71594	1.8562	63	26	41	43.3333	7.06398	2.46252	5.02526	4.85059
Rv1842c	-	37	36	30	34.3333	3.14717	2.58654	2.78937	2.84103	19	20	18	19	1.61612	1.43697	1.67362	1.57557
Rv1843c	-	142	147	116	135	11.474	10.0333	10.2459	10.5844	13	16	9	12.6667	1.05044	1.09206	0.794942	0.979145
Rv1844c	-	226	214	179	206.333	18.0358	14.4258	15.6152	16.0256	10	4	0	4.66667	0.798046	0.269641	0	0.355896
Rv1845c	-	110	105	91	102	13.4635	10.8555	12.1751	12.1647	1	0	0	0.333333	0.122395	0	0	0.0407984
Rv1846c	-	556	387	414	452.333	155.406	91.37	126.491	124.423	0	1	1	0.666667	0	0.236098	0.305535	0.180544
Rv1847	+	26	25	15	22	7.16388	5.81853	4.51786	5.83342	135	139	139	137.667	37.1971	32.351	41.8655	37.1379
Rv1848	+	9	10	4	7.66667	3.46516	3.25221	1.68348	2.80028	0	1	0	0.333333	0	0.325221	0	0.108407
Rv1849	+	4	11	5	6.66667	1.48121	3.44072	2.02392	2.31528	0	0	0	0	0	0	0	0
Rv1850	+	20	26	18	21.3333	1.3419	1.47354	1.32016	1.37853	25	13	12	16.6667	1.67737	0.736768	0.880109	1.09808
Rv1851	+	15	9	13	12.3333	2.74666	1.39205	2.6021	2.24694	3	5	3	3.66667	0.549332	0.773361	0.600484	0.641059
Rv1852	+	14	15	8	12.3333	2.41521	2.18583	1.50863	2.03656	5	1	9	5	0.862576	0.145722	1.69721	0.901837
Rv1853	+	17	22	8	15.6667	3.15764	3.45171	1.62431	2.74455	18	23	17	19.3333	3.34338	3.60861	3.45166	3.46788
Rv1854c	-	254	229	203	228.667	21.2322	16.1694	18.5491	18.6502	6	6	5	5.66667	0.501547	0.423653	0.456874	0.460691
Rv1855c	-	158	167	143	156	19.9041	17.7705	19.6919	19.1222	5	2	1	2.66667	0.629877	0.212821	0.137706	0.326801
Rv1856c	-	222	254	164	213.333	38.1287	36.8494	30.79	35.256	1	1	1	1	0.171751	0.145077	0.187744	0.16819
Rv1857	+	38	32	27	32.3333	5.62861	4.00374	4.37168	4.66801	8	7	13	9.33333	1.18497	0.875819	2.10488	1.38856
Rv1858	+	5	3	0	2.66667	0.732212	0.371096	0	0.36777	12	11	7	10	1.75731	1.36069	1.12055	1.41285
Rv1859	+	100	69	76	81.6667	10.4847	6.11088	8.71035	8.43531	10	12	6	9.33333	1.04847	1.06276	0.68766	0.932963
Rv1860	+	84	75	55	71.3333	9.99706	7.53967	7.1552	8.23064	1	1	2	1.33333	0.119013	0.100529	0.260189	0.15991
Rv1861	+	70	73	59	67.3333	26.6861	23.5076	24.587	24.9269	1	1	1	1	0.38123	0.322022	0.416729	0.373327
Rv1862	+	68	68	45	60.3333	7.60262	6.42187	5.49962	6.50804	6	5	3	4.66667	0.670819	0.472196	0.366642	0.503219
Rv1863c	-	119	105	76	100	17.9698	13.3932	12.5452	14.6361	15	18	13	15.3333	2.2651	2.29598	2.14588	2.23566
Rv1864c	-	63	43	44	50	9.70244	5.59381	7.40729	7.56785	1	1	1	1	0.154007	0.130089	0.168348	0.150814
Rv1865c	-	9	8	9	8.66667	1.21683	0.913645	1.33014	1.15354	9	11	2	7.33333	1.21683	1.25626	0.295587	0.922894
Rv1866	+	19	14	14	15.6667	0.945732	0.588628	0.761744	0.765368	7	14	12	11	0.348428	0.588628	0.652923	0.529993
Rv1867	+	15	7	6	9.33333	1.17529	0.463287	0.513891	0.717489	51	50	43	48	3.99598	3.30919	3.68289	3.66269
Rv1868	+	76	92	59	75.6667	4.21006	4.30488	3.57267	4.02921	21	27	14	20.6667	1.16331	1.26339	0.847753	1.09148
Rv1869c	-	72	58	59	63	6.7788	4.61261	6.0721	5.82117	12	8	7	9	1.1298	0.636222	0.720419	0.828814
Rv1870c	-	129	125	85	113	23.6213	19.334	17.0137	19.9897	0	0	4	1.33333	0	0	0.800645	0.266882
Rv1871c	-	871	1026	751	882.667	260.349	259.05	245.383	254.927	1	0	0	0.333333	0.298908	0	0	0.0996361
Rv1872c	-	7826	7313	5917	7018.67	731.488	577.379	604.554	637.807	3	1	2	2	0.280407	0.0789524	0.204345	0.187901
Rv1873	+	5	12	6	7.66667	1.33038	2.69703	1.74511	1.92417	9	5	2	5.33333	2.39469	1.12376	0.581704	1.36672
Rv1874	+	48	33	33	38	8.13588	4.72472	6.11426	6.32495	21	20	14	18.3333	3.55945	2.86346	2.59393	3.00561
Rv1875	+	21	22	11	18	5.51192	4.87758	3.15604	4.51518	34	36	18	29.3333	8.92406	7.9815	5.16443	7.35667
Rv1876	+	101	109	93	101	24.5173	22.35	24.6775	23.8483	6	5	4	5	1.45648	1.02523	1.0614	1.18103
Rv1877	+	146	130	116	130.667	8.22889	6.18914	7.14682	7.18828	23	15	20	19.3333	1.29633	0.714131	1.23221	1.08089
Rv1878	+	15	24	15	18	1.29004	1.74349	1.41016	1.48123	32	24	23	26.3333	2.75208	1.74349	2.16225	2.21927
Rv1879	+	11	11	13	11.6667	1.12591	0.951043	1.45452	1.17716	37	28	19	28	3.78714	2.42084	2.12583	2.77794
Rv1880c	-	254	237	200	230.333	22.4422	17.688	19.3165	19.8156	6	8	4	6	0.530131	0.597063	0.38633	0.504508
Rv1881c	-	10	14	15	13	2.75534	3.25838	4.51786	3.51053	13	12	7	10.6667	3.58194	2.7929	2.10833	2.82772
Rv1882c	-	52	59	54	55	7.25848	6.95653	8.23953	7.48485	2	2	2	2	0.279172	0.235815	0.305168	0.273385
Rv1883c	-	302	338	256	298.667	76.1717	72.0115	70.5818	72.9217	6	2	1	3	1.51334	0.426103	0.27571	0.738386
Rv1884c	-	497	617	467	527	109.036	114.339	111.994	111.79	22	16	15	17.6667	4.82652	2.96504	3.59724	3.79627
Rv1885c	-	10	10	5	8.33333	1.94116	1.63968	1.06096	1.54726	4	10	6	6.66667	0.776463	1.63968	1.27315	1.22976
Rv1886c	-	66	76	67	69.6667	7.85483	7.6402	8.71634	8.07046	5	2	2	3	0.595063	0.201058	0.260189	0.352103
Rv1887	+	224	185	158	189	22.8071	15.9108	17.5851	18.7676	40	27	20	29	4.07269	2.32211	2.22596	2.87359
Rv1888A	-	88	92	66	82	59.1458	52.2309	48.4899	53.2889	4	1	1	2	2.68845	0.567727	0.734696	1.33029
Rv1888c	-	113	81	70	88	23.4627	14.2064	15.8878	17.8523	9	8	5	7.33333	1.86871	1.4031	1.13484	1.46888
Rv1889c	-	8	2	0	3.33333	2.61293	0.55178	0	1.0549	5	3	0	2.66667	1.63308	0.82767	0	0.82025
Rv1890c	-	9	6	4	6.33333	1.71273	0.964486	0.832094	1.16977	12	15	4	10.3333	2.28364	2.41122	0.832094	1.84232
Rv1891	+	216	191	179	195.333	61.7088	46.0919	55.9001	54.5669	2	0	2	1.33333	0.571377	0	0.624582	0.398653
Rv1892	+	75	73	45	64.3333	28.0407	23.0541	18.391	23.1619	2	3	5	3.33333	0.747751	0.947429	2.04345	1.24621
Rv1893	+	48	51	45	48	25.6019	22.9773	26.2367	24.9387	16	8	11	11.6667	8.53397	3.60429	6.41342	6.18389
Rv1894c	-	172	175	151	166	17.6985	15.2106	16.9845	16.6312	24	20	18	20.6667	2.46956	1.73835	2.02464	2.07752
Rv1895	+	55	52	52	53	5.54172	4.42571	5.72732	5.23158	32	22	25	26.3333	3.22427	1.87242	2.75352	2.61674
Rv1896c	-	16	12	10	12.6667	2.04216	1.29375	1.3952	1.57703	46	45	47	46	5.8712	4.85154	6.55742	5.76006
Rv1897c	-	2	5	0	2.33333	0.539561	1.13941	0	0.559656	20	24	17	20.3333	5.39561	5.46915	5.01332	5.29269
Rv1898	+	18	8	10	12	6.79531	2.55109	4.1267	4.49103	7	7	13	9	2.64262	2.2322	5.36471	3.41318
Rv1899c	-	116	122	107	115	13.0824	11.6222	13.191	12.6319	147	139	139	141.667	16.5785	13.2416	17.136	15.6521
Rv1900c	-	68	67	57	64	5.69648	4.74101	5.21962	5.21904	62	40	28	43.3333	5.19385	2.83046	2.56403	3.52945
Rv1901	+	42	54	43	46.3333	3.77985	4.10504	4.23019	4.03836	32	40	20	30.6667	2.87988	3.04077	1.96753	2.62939
Rv1902c	-	121	79	69	89.6667	11.0957	6.11919	6.91646	8.04377	72	78	62	70.6667	6.60238	6.04173	6.21479	6.2863
Rv1903	+	31	22	23	25.3333	8.92211	5.34844	7.23603	7.16886	11	11	8	10	3.16591	2.67422	2.51688	2.78567
Rv1904	+	605	555	428	529.333	163.217	126.474	126.218	138.636	5	1	1	2.33333	1.3489	0.227881	0.294901	0.623895
Rv1905c	-	40	40	25	35	4.83473	4.08386	3.30308	4.07389	93	81	69	81	11.2408	8.26982	9.11649	9.54235
Rv1906c	-	343	298	250	297	84.8562	62.2736	67.6077	71.5792	4	5	2	3.66667	0.989577	1.04486	0.540861	0.858433
Rv1907c	-	31	27	18	25.3333	5.57115	4.09869	3.53608	4.40197	9	12	10	10.3333	1.61743	1.82164	1.96449	1.80119
Rv1908c	-	301	254	228	261	15.7511	11.2273	13.042	13.3401	19	17	19	18.3333	0.994253	0.751434	1.08683	0.944174
Rv1909c	-	314	287	238	279.667	80.7753	62.3633	66.9256	70.0214	7	2	4	4.33333	1.80072	0.434588	1.1248	1.12004
Rv1910c	-	72	94	69	78.3333	14.1177	15.5689	14.7893	14.8253	4	6	12	7.33333	0.784319	0.993762	2.57206	1.45005
Rv1911c	-	135	174	113	140.667	25.9457	28.2475	23.7398	25.9777	1	0	4	1.66667	0.192191	0	0.840347	0.344179
Rv1912c	-	82	51	43	58.6667	9.49659	4.9891	5.44363	6.64311	4	2	2	2.66667	0.463248	0.195651	0.253192	0.30403
Rv1913	+	8	11	9	9.33333	1.23697	1.43668	1.52117	1.39828	5	5	4	4.66667	0.773107	0.653037	0.676077	0.70074
Rv1914c	-	13	14	17	14.6667	3.71395	3.37847	5.30895	4.13379	4	2	0	2	1.14275	0.482638	0	0.541798
Rv1915	+	319	290	245	284.667	33.6281	25.8231	28.2322	29.2278	5	4	3	4	0.527087	0.356181	0.3457	0.409656
Rv1916	+	101	82	81	88	9.81923	6.73393	8.60811	8.38709	8	9	6	7.66667	0.777761	0.73909	0.637638	0.718163
Rv1917c	-	43	35	28	35.3333	1.14178	0.785017	0.812712	0.913168	34	31	25	30	0.9028	0.695301	0.725636	0.774579
Rv1918c	-	141	130	111	127.333	5.53318	4.30921	4.76151	4.86797	20	14	12	15.3333	0.784848	0.464069	0.514758	0.587892
Rv1919c	-	29	21	17	22.3333	7.26721	4.44516	4.65677	5.45638	3	0	0	1	0.75178	0	0	0.250593
Rv1920	+	101	82	71	84.6667	13.6081	9.33231	10.4569	11.1324	5	7	7	6.33333	0.673669	0.79666	1.03096	0.833763
Rv1921c	-	30	27	16	24.3333	2.7445	2.08643	1.60003	2.14365	22	34	21	25.6667	2.01263	2.62736	2.10004	2.24668
Rv1922	+	54	57	59	56.6667	5.63127	5.02095	6.7256	5.79261	16	10	10	12	1.66852	0.880868	1.13993	1.22977
Rv1923	+	95	63	74	77.3333	8.2434	4.61766	7.01909	6.62671	25	17	19	20.3333	2.16932	1.24603	1.8022	1.73918
Rv1924c	-	46	42	27	38.3333	14.0754	10.8555	9.03096	11.3206	13	23	5	13.6667	3.97784	5.9447	1.6724	3.86498
Rv1925	+	1916	1805	1632	1784.33	119.647	95.2102	111.402	108.753	25	33	30	29.3333	1.56116	1.74068	2.04784	1.78323
Rv1926c	-	112	111	91	104.667	27.1875	22.7601	24.1468	24.6981	136	127	94	119	33.0134	26.0408	24.9429	27.999
Rv1927	+	55	48	48	50.3333	8.27315	6.09885	7.89252	7.4215	16	10	6	10.6667	2.40673	1.27059	0.986565	1.55463
Rv1928c	-	39	28	26	31	5.9123	3.58549	4.30856	4.60212	14	14	7	11.6667	2.12237	1.79275	1.16	1.6917
Rv1929c	-	93	79	55	75.6667	16.7913	12.0483	10.855	13.2316	2	0	3	1.66667	0.361103	0	0.592092	0.317732
Rv1930c	-	4	7	4	5	0.887598	1.31206	0.970247	1.05663	3	0	1	1.33333	0.665698	0	0.242562	0.302753
Rv1931c	-	24	25	22	23.6667	3.58229	3.15202	3.58954	3.44128	2	1	1	1.33333	0.298525	0.126081	0.163161	0.195922
Rv1932	+	27	34	16	25.6667	6.31677	6.71906	4.09183	5.70922	24	17	17	19.3333	5.6149	3.35953	4.34757	4.44067
Rv1933c	-	1	2	1	1.33333	0.106577	0.180049	0.116501	0.134376	17	16	13	15.3333	1.81181	1.44039	1.51451	1.5889
Rv1934c	-	4	3	4	3.66667	0.378439	0.239748	0.413678	0.343955	2	4	5	3.66667	0.189219	0.319664	0.517097	0.341993
Rv1935c	-	4	3	5	4	0.486508	0.308212	0.664762	0.486494	1	0	4	1.66667	0.121627	0	0.531809	0.217812
Rv1936	+	22	27	20	23	2.30663	2.39121	2.2922	2.33001	3	1	8	4	0.314541	0.0885634	0.916879	0.439995
Rv1937	+	48	37	42	42.3333	2.21565	1.44264	2.11921	1.92584	151	148	109	136	6.97006	5.77058	5.49987	6.08017
Rv1938	+	16	14	18	16	1.7387	1.28508	2.13817	1.72065	3	0	1	1.33333	0.326006	0	0.118787	0.148264
Rv1939	+	13	4	3	6.66667	2.9351	0.762849	0.740402	1.47945	4	4	5	4.33333	0.903109	0.762849	1.234	0.966654
Rv1940	+	23	19	15	19	2.52058	1.75883	1.79692	2.02544	2	2	2	2	0.219181	0.18514	0.23959	0.214637
Rv1941	+	10	7	8	8.33333	1.51007	0.89288	1.32054	1.24116	3	4	4	3.66667	0.453021	0.510217	0.660272	0.54117
Rv1942c	-	13	11	12	12	4.59446	3.28385	4.63595	4.17142	1	1	1	1	0.35342	0.298531	0.38633	0.346094
Rv1943c	-	50	54	35	46.3333	15.4211	14.0682	11.8	13.7631	1	1	0	0.666667	0.308423	0.260522	0	0.189648
Rv1944c	-	20	18	15	17.6667	3.94154	2.99645	3.23142	3.3898	2	0	2	1.33333	0.394154	0	0.430856	0.275003
Rv1945	+	80	67	59	68.6667	6.81967	4.82443	5.49783	5.71398	31	12	21	21.3333	2.64262	0.864078	1.95686	1.82118
Rv1946c	-	15	14	5	11.3333	3.85869	3.04211	1.406	2.76894	10	10	11	10.3333	2.57246	2.17294	3.0932	2.61287
Rv1947	+	2	1	1	1.33333	0.579927	0.24493	0.316964	0.380607	2	2	2	2	0.579927	0.489859	0.633927	0.567904
Rv1948c	-	4	5	4	4.33333	1.32886	1.4031	1.4526	1.39485	23	23	13	19.6667	7.64095	6.45425	4.72095	6.27205
Rv1949c	-	6	7	7	6.66667	0.727478	0.716911	0.927755	0.790715	6	3	4	4.33333	0.727478	0.307248	0.530146	0.521624
Rv1950c	-	15	8	7	10	9.13157	4.11379	4.6582	5.96786	0	1	0	0.333333	0	0.514224	0	0.171408
Rv1951c	-	20	18	10	16	7.85644	5.97264	4.294	6.04103	0	1	1	0.666667	0	0.331814	0.4294	0.253738
Rv1952	+	71	64	65	66.6667	38.3979	29.2366	38.4263	35.3536	1	3	1	1.66667	0.540815	1.37047	0.591174	0.834152
Rv1953	+	163	246	182	197	60.9417	77.6892	74.3815	71.0041	12	7	9	9.33333	4.48651	2.21067	3.6782	3.45846
Rv1954A	+	375	650	409	478	144.382	211.394	172.135	175.97	16	9	8	11	6.16028	2.92699	3.36695	4.15141
Rv1954c	-	18	11	8	12.3333	4.01719	2.07368	1.95167	2.68084	426	721	473	540	95.0735	135.92	115.392	115.462
Rv1955	+	131	189	144	154.667	40.4034	49.2387	48.5484	46.0635	6	3	4	4.33333	1.85054	0.781566	1.34857	1.32689
Rv1956	+	132	152	131	138.333	34.1834	33.2493	37.0833	34.8387	2	5	2	3	0.51793	1.09373	0.566158	0.725939
[truncated: 2,021 more rows]

## Sheet: 6B
Primary transcription start sites mapped to M. tuberculosis H37Rv CDS during growth arrest and gene categorisation
UTR category was defined for genes with a primary TSS mapped more than 5 bp from the annotated translation start site; SD stands for Shine-Dalgarno and U for UTR
Leaderless category was defined for genes with a primary TSS mapped less than 5pb from the annotated translation start site; L stands for leaderless. L-Alt designates genes with an alternative TSS that will generate a leaderless transcript
Operon categorisation was performed for genes with no mapped transcription start site but expressed at the whole transcriptome level (Starvation RPKM).
For primary TSSs (strongest TSS), genome position, level of promoter expression (peak height) and 5’ UTR length are indicated
For alternative TSSs, genome position, level of promoter expression and 5’UTR length are indicated
							Primary TSS			Alternative TSS			Alternative TSS			Alternative TSS			Alternative TSS			Alternative TSS
RvNumber	Synonym	Strand	UTR Category	Leaderless	Operon Category	Starvation RPKM	Genome position	Promoter Expression	5'UTR length (bp)	Genome position	Promoter Expression	5'UTR length (bp)	Genome position	Promoter Expression	5'UTR length (bp)	Genome position	Promoter Expression	5'UTR length (bp)	Genome position	Promoter Expression	5'UTR length (bp)	Genome position	Promoter Expression	5'UTR length (bp)
Rv0001	dnaA	+	SD			13.2494	4411177	1.04	355	4411270	0.88	262
Rv0002	dnaN	+				6.22709
Rv0003	recF	+				3.56121
Rv0004	Rv0004	+				2.33676
Rv0005	gyrB	+	U			28.1409	5181	6.75	59
Rv0006	gyrA	+			U	17.1351
Rv0007	Rv0007	+			U	8.03388
Rv0008c	Rv0008c	-				4.70386
Rv0009	ppiA	+				12.9955
Rv0010c	Rv0010c	-	U			3.51465	13688	0.46	130
Rv0011c	Rv0011c	-	U			48.5742	14085	2.55	90
Rv0012	Rv0012	+	U			10.1855	14066	0.84	23
Rv0013	trpG	+		L		14.6166	14914	2.44	0
Rv0014c	pknB	-				3.56894
Rv0015c	pknA	-	U			3.15829	19032	3.17	270	19140	1.26	378
Rv0016c	pbpA	-				8.77967
Rv0017c	rodA	-				3.13887
Rv0018c	pstP	-	U			3.86259	23371	1.22	190
Rv0019c	fhaB	-	SD			6.71363	24125	0.84	388
Rv0020c	fhaA	-	U			17.5121	25519	3.22	75
Rv0021c	Rv0021c	-				0.986052
Rv0022c	whiB5	-				0.451005
Rv0023	Rv0023	+				0.744069
Rv0024	Rv0024	+				0.716772
Rv0025	Rv0025	+		L		7.06427	29245	0.63	0
Rv0026	Rv0026	+	U			1.76452	29632	0.93	90	29245	0.63	477	29685	0.41	37
Rv0027	Rv0027	+	SD			10.7265	31078	0.69	111
Rv0028	Rv0028	+			SD	6.56125
Rv0029	Rv0029	+		L		7.0121	32057	1.48	0
Rv0030	Rv0030	+		L		8.05677	33227	0.72	-3
Rv0031	Rv0031	+				1.13098
Rv0032	bioF2	+				0.774911
Rv0033	acpA	+				0.704799
Rv0034	Rv0034	+				0.527779
Rv0035	fadD34	+				0.564751
Rv0036c	Rv0036c	-	SD			5.20946	39867	0.83	38
Rv0037c	Rv0037c	-	U			2.99395	41231	0.74	29
Rv0038	Rv0038	+		L		16.4195	41307	3.74	-3
Rv0039c	Rv0039c	-				4.20688
Rv0040c	mtc28	-	SD			69.2476	43410	1.84	45	43622	0.41	257
Rv0041	leuS	+				3.7839
Rv0042c	Rv0042c	-				11.3766
Rv0043c	Rv0043c	-				3.58469
Rv0044c	Rv0044c	-		L		5.92394	49027	0.86	0
Rv0045c	Rv0045c	-				3.14507
Rv0046c	ino1	-			SD	20.5183
Rv0047c	Rv0047c	-	SD			51.0307	51783	1.02	56
Rv0048c	Rv0048c	-		L		6.04677	52697	0.56	0
Rv0049	Rv0049	+	U			29.3078	52810	5.01	21	52716	0.36	115
Rv0050	ponA1	+			U	8.2633
Rv0051	Rv0051	+				4.56327
Rv0052	Rv0052	+				3.20602
Rv0053	rpsF	+	SD			11.3451	58117	3.81	75
Rv0054	ssb	+			SD	11.1203
Rv0055	rpsR1	+			SD	15.3185
Rv0056	rplI	+			SD	14.1873
Rv0057	Rv0057	+			SD	23.3253
Rv0058	dnaB	+	SD			6.44906	60083	1.14	313	60136	0.63	260
Rv0059	Rv0059	+				2.97782
Rv0060	Rv0060	+	SD			14.1355	63872	0.6	37
Rv0061c	Rv0061c	-	U			37.2383	65538	0.8	188
Rv0062	celA1	+				1.07549
Rv0063	Rv0063	+				9.3707
Rv0064	Rv0064	+	SD			17.4678	68420	1.04	200	68533	0.98	87
Rv0064A	vapB1	+			SD	14.7228
Rv0065	vapC1	+				4.92686
Rv0066c	icd2	-				5.31574
Rv0067c	Rv0067c	-				3.70485
Rv0068	Rv0068	+				2.57035
Rv0069c	sdaA	-				1.73969
Rv0070c	glyA2	-	U			2.6141	79314	22.15	418
Rv0071	Rv0071	+	U			0.453882	79125	0.31	361
Rv0072	Rv0072	+		L		16.0653	80624	2.24	0	80240	0.64	384
Rv0073	Rv0073	+			L	11.8057
Rv0074	Rv0074	+				4.07154
Rv0075	Rv0075	+				4.88196
Rv0076c	Rv0076c	-				6.78499
Rv0077c	Rv0077c	-				8.14477
Rv0078	Rv0078	+				1.25338
Rv0078A	Rv0078A	-	U			8.60415	88004	10.08	203
Rv0079	Rv0079	+	U			167.375	88166	56.94	38	88014	4.18	190
Rv0080	Rv0080	+	U			27.2523	88712	0.95	310
Rv0081	Rv0081	+	SD			7.02943	89278	0.87	297
Rv0082	Rv0082	+				1.44689
Rv0083	Rv0083	+				0.612091
Rv0084	hycD	+				8.15897
Rv0085	hycP	+	U			0.347644	92827	4.49	462
Rv0086	hycQ	+				0.69411
Rv0087	hycE	+				1.53576
Rv0088	Rv0088	+	U			30.1982	96654	0.63	273
Rv0089	Rv0089	+			U	5.96505
Rv0090	Rv0090	+				1.74325
Rv0091	mtn	+				0.598525
Rv0092	ctpA	+				2.70681
Rv0093c	Rv0093c	-				3.81079
Rv0094c	Rv0094c	-				1.09579
Rv0095c	Rv0095c	-				2.52884
Rv0096	PPE1	+				0.729627
Rv0097	Rv0097	+				2.96687
Rv0098	fcoT	+				2.09929
Rv0099	fadD10	+				1.11357
Rv0100	Rv0100	+				1.41685
Rv0101	nrp	+				0.950303
Rv0102	Rv0102	+		L		10.8855	117714	1.71	0
Rv0103c	ctpB	-	U			2.63204	122199	1.49	26
Rv0104	Rv0104	+				2.28931
Rv0105c	rpmB1	-				0.285655
Rv0106	Rv0106	+				1.73402
Rv0107c	ctpI	-				2.35372
Rv0108c	Rv0108c	-	U			156.616	131130	11.96	26
Rv0109	PE_PGRS1	+	U			1.37087	131340	0.51	42
Rv0110	Rv0110	+	U			1.60283	132915	0.32	105
Rv0111	Rv0111	+	U			1.27316	133845	4.41	105
Rv0112	gca	+	SD			9.75809	136141	3.35	148
Rv0113	gmhA	+			SD	11.7819
Rv0114	gmhB	+				2.11607
Rv0115	hddA	+				2.58349
Rv0116c	ldtA	-	U			28.6207	141054	1.26	32
Rv0117	oxyS	+	SD			4.581	140959	0.87	241	141057	0.45	143
Rv0118c	oxcA	-		L		1.86124	143876	0.59	0
Rv0119	fadD7	+				0.53229
Rv0120c	fusA2	-	SD			16.9968	147828	1.72	57
Rv0121c	Rv0121c	-		L		5.97331	148342	0.48	0
Rv0122	Rv0122	+				10.4868
Rv0123	Rv0123	+	SD			7.98066	148635	0.33	221
Rv0124	PE_PGRS2	+				0.262448
Rv0125	pepA	+				17.7328
Rv0126	treS	+		L		11.1716	152323	1.68	1
Rv0127	mak	+				4.14806
Rv0128	Rv0128	+				10.4191
Rv0129c	fbpC	-	U			112.965	157655	22.05	55
Rv0130	htdZ	+				2.48876
Rv0131c	fadE1	-				2.89073
Rv0132c	fgd2	-				3.7965
Rv0133	Rv0133	+		L		9.0622	160869	0.42	0
Rv0134	ephF	+		L		9.25875	161768	1.92	3	161395	0.59	376
Rv0135c	Rv0135c	-				5.94701
Rv0136	cyp138	+	U			3.0203	163308	0.38	58
Rv0137c	msrA	-	SD			11.874	165271	0.66	11
Rv0138	Rv0138	+	U			4.73035	165294	0.38	29
Rv0139	Rv0139	+				3.36057
Rv0140	Rv0140	+				10.7676
Rv0141c	Rv0141c	-		L		24.6349	167684	2.58	3
Rv0142	Rv0142	+	U			0.947064	167572	3	139
Rv0143c	Rv0143c	-				5.57131
Rv0144	Rv0144	+				117.985
Rv0145	Rv0145	+		L		34.1121	171212	1.98	3
Rv0146	Rv0146	+				4.23447
Rv0147	Rv0147	+	U			20.8723	173231	4.15	7
Rv0148	Rv0148	+			U	24.2918
Rv0149	Rv0149	+	U			9.26884	175681	0.58	19	175373	0.57	327
Rv0150c	Rv0150c	-	U			0.261695	177341	1.38	389
Rv0151c	PE1	-				2.55288
Rv0152c	PE2	-				1.21983
Rv0153c	ptbB	-			U	6.79728
Rv0154c	fadE2	-	U			9.15748	183210	1.6	12	183576	0.74	378
Rv0155	pntAa	+				1.51091
Rv0156	pntAb	+				1.06877
Rv0157	pntB	+				1.22997
Rv0157A	Rv0157A	-		L		153.079	186620	5.15	-3	186651	5.15	28
Rv0158	Rv0158	+				4.62359
Rv0159c	PE3	-				2.35301
Rv0160c	PE4	-	SD			1.21785	190775	0.46	336
Rv0161	Rv0161	+				0.997538
Rv0162c	adhE1	-				1.45023
Rv0163	Rv0163	+				1.79675
Rv0164	TB18.5	+				21.8036
Rv0165c	mce1R	-	U			16.5249	194931	3.92	116
Rv0166	fadD5	+	SD			32.2391	194917	8.53	76
Rv0167	yrbE1A	+	SD			17.0114	196735	2.49	126
Rv0168	yrbE1B	+			SD	19.8212
Rv0169	mce1A	+			SD	18.764
Rv0170	mce1B	+			SD	16.7612
Rv0171	mce1C	+	U			10.3224	200582	0.75	350
Rv0172	mce1D	+			U	11.6568
Rv0173	lprK	+			U	10.0716
Rv0174	mce1F	+	SD			34.8211	205224	1.05	7
Rv0175	Rv0175	+	U			15.7826	206608	4.98	206
Rv0176	Rv0176	+	U			6.49748	207171	1.44	281
Rv0177	Rv0177	+	U			14.6436	208324	1.48	93
Rv0178	Rv0178	+	SD			5.12123	208618	1.25	320	208759	0.77	179
Rv0179c	lprO	-		L		29.7063	210817	7.43	5
Rv0180c	Rv0180c	-			U	5.1475
Rv0181c	Rv0181c	-				4.40987
Rv0182c	sigG	-	U			6.47437	214579	0.54	439
Rv0183	Rv0183	+				4.17533
Rv0184	Rv0184	+				2.19517
Rv0185	Rv0185	+				2.5681
Rv0186	bglS	+				2.37946
Rv0186A	mymT	-	U			82.0876	218610	1.92	59
Rv0187	Rv0187	+	U			4.37351	218392	0.34	313
Rv0188	Rv0188	+	SD			281.1	219429	2.73	57	219158	0.4	328
Rv0189c	ilvD	-		L		11.6186	221723	2.89	0
Rv0190	Rv0190	+	SD			23.5882	221819	3.75	52
Rv0191	Rv0191	+	U			2.7262	222224	0.36	65
Rv0192	Rv0192	+				10.2607
Rv0192A	Rv0192A	+	SD			22.1032	223580	1.14	27
Rv0193c	Rv0193c	-	U			1.71691	226996	0.53	425
Rv0194	Rv0194	+				0.406634
Rv0195	Rv0195	+	U			4.43056	230613	1.4	286
Rv0196	Rv0196	+				0.58287
Rv0197	Rv0197	+				1.25057
Rv0198c	zmp1	-	SD	L_Alt		10.379	236681	7.11	174	236507	0.71	0
Rv0199	Rv0199	+		L		2.18409	236550	0.24	0
Rv0200	Rv0200	+				1.35039
Rv0201c	Rv0201c	-	SD			10.7333	238559	0.5	164
Rv0202c	mmpL11	-	U			14.2709	241335	14.49	43
Rv0203	Rv0203	+				0.502591
Rv0204c	Rv0204c	-		L		9.60488	243216	1.9	2
Rv0205	Rv0205	+		L		4.43591	243384	1.58	0
Rv0206c	mmpL3	-	SD			30.386	247525	4.62	207
Rv0207c	Rv0207c	-		L_Alt		60.8179	248471	1.47	359	248115	1.04	3
Rv0208c	Rv0208c	-				81.8885
Rv0209	Rv0209	+	U			1.90365	249020	0.28	18
Rv0210	Rv0210	+				0.763884
Rv0211	pckA	+	SD			44.2244	251673	1.51	109
Rv0212c	nadR	-	U			4.21959	254666	0.87	26
Rv0213c	Rv0213c	-				2.37577
Rv0214	fadD4	+				2.02896
Rv0215c	fadE3	-				2.99262
Rv0216	Rv0216	+	U			4.98902	258903	3.99	10
Rv0217c	lipW	-				1.36352
Rv0218	Rv0218	+				1.31549
Rv0219	Rv0219	+				0.68309
Rv0220	lipC	+		L		28.0461	262812	3.4	0
Rv0221	Rv0221	+			L	6.31245
Rv0222	echA1	+			L	5.62322
Rv0223c	Rv0223c	-				4.70352
Rv0224c	Rv0224c	-				2.34806
Rv0225	Rv0225	+		L		2.27045	268662	0.59	1
Rv0226c	Rv0226c	-				0.37529
Rv0227c	Rv0227c	-				2.37876
Rv0228	Rv0228	+				0.433823
Rv0229c	Rv0229c	-				11.8315
Rv0230c	php	-				7.22729
Rv0231	fadE4	+				4.02595
Rv0232	Rv0232	+	SD			32.285	277876	1.26	23
Rv0233	nrdB	+			SD	31.2431
Rv0234c	gabD1	-				6.69354
Rv0235c	Rv0235c	-				2.25117
Rv0236A	Rv0236A	-	U			36.6049	287111	1.7	40
Rv0236c	aftD	-	U			0.855273	286897	0.78	46
Rv0237	lpqI	+	U			0.946397	287118	0.52	68
Rv0238	Rv0238	+	SD			20.1585	288394	3.86	34
Rv0239	vapB24	+	U			103.766	289087	3.51	17
Rv0240	vapC24	+				4.33036
Rv0241c	htdX	-			SD	11.7397
Rv0242c	fabG4	-	SD			5.98276	292086	2.01	57
Rv0243	fadA2	+	SD			12.0849	292134	1.23	37
Rv0244c	fadE5	-	SD			36.2646	295712	6.15	79
Rv0245	Rv0245	+	U			20.7989	295685	1.76	320	295966	0.53	39
Rv0246	Rv0246	+			U	5.9486
Rv0247c	Rv0247c	-			SD	5.41995
Rv0248c	Rv0248c	-	SD			5.28797	301301	6.47	498
Rv0249c	Rv0249c	-			SD	34.0499
Rv0250c	Rv0250c	-	SD			131.917	302068	12.86	40
Rv0251c	hsp	-	SD			28.383	302710	0.48	58
Rv0252	nirB	+	U			4.15509	302853	0.41	13
Rv0253	nirD	+				2.84547
Rv0254c	cobU	-				1.56016
Rv0255c	cobQ1	-				0.592582
Rv0256c	PPE2	-	U			1.4709	309839	0.64	292
Rv0257	Rv0257	+				11.3619
Rv0258c	Rv0258c	-		L		10.9693	310749	1.01	0
Rv0259c	Rv0259c	-				3.55619
Rv0260c	Rv0260c	-				1.60396
Rv0261c	narK3	-				0.953522
Rv0262c	aac	-	U			40.6166	314871	1.36	17	314908	1.29	54
Rv0263c	Rv0263c	-			U	64.4444
Rv0264c	Rv0264c	-	U			46.6212	316436	1.29	21
Rv0265c	Rv0265c	-	U			1.93554	317949	0.7	446	318001	0.42	498
Rv0266c	oplA	-				2.07801
Rv0267	narU	+				1.97863
Rv0268c	Rv0268c	-	U			64.7705	323301	5.31	28
Rv0269c	Rv0269c	-				1.23372
Rv0270	fadD2	+		L		41.1657	324567	6.18	0
Rv0271c	fadE6	-	U			3.96716	328499	0.42	38
Rv0272c	Rv0272c	-				6.62779
Rv0273c	Rv0273c	-				13.7612
Rv0274	Rv0274	+	SD			103.92	330374	12.2	48
Rv0275c	Rv0275c	-	U			119.334	331693	3.17	35
Rv0276	Rv0276	+	SD			64.5009	331705	5.64	43
Rv0277A	vapB25	-		L		168.274	333420	15.48	3
Rv0277c	vapC25	-			L	11.3362
Rv0278c	PE_PGRS3	-				0.390383
Rv0279c	PE_PGRS4	-				0.635304
Rv0280	PPE3	+	U			9.80933	339322	2.08	42
Rv0281	Rv0281	+		L		12.5829	340998	1.37	0
Rv0282	eccA3	+	SD			14.7799	341980	1.25	150	341808	0.89	322
Rv0283	eccB3	+			SD	7.92263
Rv0284	eccC3	+	SD			5.67825	345432	0.69	203
Rv0285	PE5	+				3.80321
Rv0286	PPE4	+				3.51174
Rv0287	esxG	+				8.92755
Rv0288	esxH	+				19.558
Rv0289	espG3	+				28.8267
Rv0290	eccD3	+				2.44176
Rv0291	mycP3	+				1.42578
Rv0292	eccE3	+				1.66189
Rv0293c	Rv0293c	-	U			33.0539	358113	1.87	49	358074	1.85	10
Rv0294	tam	+	SD			6.05993	358136	1.12	35
Rv0295c	Rv0295c	-		L		4.74564	359748	0.56	0	360090	0.4	342
Rv0296c	Rv0296c	-	SD			9.77961	361198	0.58	43
Rv0297	PE_PGRS5	+	SD			10.1877	361262	1.78	72	360889	0.76	445	361211	0.85	123
Rv0298	Rv0298	+	SD			69.0499	363243	6.9	9	362892	0.56	360
Rv0299	Rv0299	+			SD	11.2545
Rv0300	vapB2	+		L		66.5263	363826	5.71	0
Rv0301	vapC2	+			L	13.1942
Rv0302	Rv0302	+	SD			3.15272	364523	0.97	82
Rv0303	Rv0303	+				2.42135
Rv0304c	PPE5	-				1.1346
Rv0305c	PPE6	-	U			3.01916	375746	1.31	35
Rv0306	Rv0306	+	U			1.43362	375758	0.35	156
Rv0307c	Rv0307c	-		L		20.1114	377055	2.44	0
Rv0308	Rv0308	+		L		7.50265	377113	0.55	0
Rv0309	Rv0309	+		L		147.21	377928	6.53	3
Rv0310c	Rv0310c	-				1.21885
Rv0311	Rv0311	+		L		8.98064	379172	1.04	0
Rv0312	Rv0312	+	U			18.7841	380521	3.63	35
Rv0313	Rv0313	+	SD			68.2163	382470	6.14	20
Rv0314c	Rv0314c	-	U			29.4923	383588	1.27	47
Rv0315	Rv0315	+				8.56962
Rv0316	Rv0316	+				1.10053
Rv0317c	glpQ2	-	U			16.5134	385967	5.11	24	386274	2.4	331
Rv0318c	Rv0318c	-				1.27551
Rv0319	pcp	+				0.857685
Rv0320	Rv0320	+				0.966198
Rv0321	dcd	+				3.19091
Rv0322	udgA	+				1.67986
Rv0323c	Rv0323c	-	U			3.29486	391320	0.59	69
Rv0324	Rv0324	+	SD			16.0842	391312	1.17	40
Rv0325	Rv0325	+			SD	5.99673
Rv0326	Rv0326	+				1.82902
Rv0327c	cyp135A1	-				0.974157
Rv0328	Rv0328	+				4.39712
Rv0329c	Rv0329c	-				0.446846
Rv0330c	Rv0330c	-	U			1.1002	396284	0.6	197
Rv0331	Rv0331	+	SD			15.75	396168	2.73	33
Rv0332	Rv0332	+				3.75109
Rv0333	Rv0333	+		L		12.4445	398254	1.47	0
Rv0334	rmlA	+				4.18135
Rv0335c	PE6	-				0.832505
Rv0336	Rv0336	+	U			4.99828	400168	1.5	24
Rv0337c	aspC	-			U	5.5958
Rv0338c	Rv0338c	-	U			5.92406	405887	0.51	46
Rv0339c	Rv0339c	-	U			0.861731	408465	0.42	17
Rv0340	Rv0340	+	SD			44.6208	408595	4.26	39
Rv0341	iniB	+	SD			59.6127	409309	6.02	53
Rv0342	iniA	+			SD	16.127
Rv0343	iniC	+	U			3.75269	412695	1.04	62
Rv0344c	lpqJ	-	SD			7.74332	414969	1.28	28
Rv0345	Rv0345	+	SD			10.5176	415044	4.5	6
Rv0346c	ansP2	-	U			16.7416	417027	2.99	62
Rv0347	Rv0347	+				2.99374
Rv0348	Rv0348	+				4.38658
Rv0349	Rv0349	+	U			3.07176	418842	0.51	107
Rv0350	dnaK	+	SD			27.0483	419713	0.77	122
Rv0351	grpE	+			SD	11.5152
Rv0352	dnaJ1	+	U			9.83078	422404	0.79	48
Rv0353	hspR	+			U	11.1439
Rv0354c	PPE7	-				1.33334
Rv0355c	PPE8	-	U			1.72233	434762	3.6	83
Rv0356c	Rv0356c	-				0.6321
Rv0357c	purA	-				2.12132
Rv0358	Rv0358	+				0.462484
Rv0359	Rv0359	+				1.02164
Rv0360c	Rv0360c	-				3.40657
Rv0361	Rv0361	+	U			14.5928	438790	1.92	32
Rv0362	mgtE	+				0.491737
Rv0363c	fba	-	SD			11.2086	442325	0.62	26
Rv0364	Rv0364	+		L		12.9314	442394	1.35	1
Rv0365c	Rv0365c	-				2.02298
Rv0366c	Rv0366c	-				1.76752
Rv0367c	Rv0367c	-	SD			7.83824	445259	1.24	26
Rv0368c	Rv0368c	-				0.309111
Rv0369c	Rv0369c	-				1.45372
Rv0370c	Rv0370c	-				1.18699
Rv0371c	Rv0371c	-				0.208252
Rv0372c	Rv0372c	-				0.229567
Rv0373c	Rv0373c	-				3.00837
Rv0374c	Rv0374c	-				0.698072
Rv0375c	Rv0375c	-				0.352135
Rv0376c	Rv0376c	-				1.42898
Rv0377	Rv0377	+		L		6.78608	454421	0.89	0
Rv0378	Rv0378	+				0.175378
Rv0379	secE2	+		L		21.1416	455975	2.82	2
Rv0380c	Rv0380c	-				1.97215
Rv0381c	Rv0381c	-				0.964773
Rv0382c	pyrE	-			L	38.7954
Rv0383c	Rv0383c	-		L		69.1235	459317	24.34	2
Rv0384c	clpB	-				8.02624
Rv0385	Rv0385	+		L		8.08703	462133	1.32	2
Rv0386	Rv0386	+				1.03513
Rv0387c	Rv0387c	-				1.14363
Rv0388c	PPE9	-	SD			0.907394	468245	4.09	244
Rv0389	purT	+	SD			5.61135	468295	1.15	40
Rv0390	Rv0390	+		L		9.83399	469591	0.76	0
Rv0391	metZ	+				4.10761
Rv0392c	ndhA	-	U			3.1005	472669	0.33	30
Rv0393	Rv0393	+				0.0566841
Rv0394c	Rv0394c	-				4.59796
Rv0395	Rv0395	+				0.258011
Rv0396	Rv0396	+				0.404701
Rv0397	Rv0397	+	U			1.24421	475744	0.27	72
Rv0398c	Rv0398c	-				2.70587
Rv0399c	lpqK	-				2.96691
Rv0400c	fadE7	-		L		8.94977	479753	2.68	0
Rv0401	Rv0401	+				1.70067
Rv0402c	mmpL1	-				3.69247
Rv0403c	mmpS1	-	SD			0.83805	484088	0.32	432
Rv0404	fadD30	+	U			2.16341	483828	0.4	149	483754	0.37	223
Rv0405	pks6	+				1.56772
Rv0406c	Rv0406c	-	U			2.02147	490793	0.7	88
Rv0407	fgd1	+		L		4.33075	490783	0.32	0
Rv0408	pta	+				1.367
Rv0409	ackA	+				2.85318
Rv0410c	pknG	-				4.54649
Rv0411c	glnH	-			U	5.56436
Rv0412c	Rv0412c	-	U			15.5293	499663	2.22	44
Rv0413	mutT3	+				2.00731
Rv0414c	thiE	-				0.476773
Rv0415	thiO	+	SD			7.01815	501049	4.25	99
Rv0416	thiS	+			SD	13.7309
Rv0417	thiG	+				3.38324
Rv0418	lpqL	+				1.69761
Rv0419	lpqM	+	U			16.2512	505051	6.38	35
Rv0420c	Rv0420c	-				2.18947
Rv0421c	Rv0421c	-				1.95492
Rv0422c	thiD	-				3.66925
Rv0423c	thiC	-	SD			27.6625	510322	2.84	97	510430	0.33	205	510568	0.9	343
Rv0424c	Rv0424c	-			U	14.337
Rv0425c	ctpH	-			U	5.16774
Rv0426c	Rv0426c	-	U			43.7307	515932	1.12	116
Rv0427c	xthA	-				1.64741
Rv0428c	Rv0428c	-				0.43215
Rv0429c	def	-		L		1.9506	518396	0.44	0	518644	0.3	248
Rv0430	Rv0430	+	U			27.9879	518703	5.45	30	518659	5.45	74
Rv0431	Rv0431	+			U	13.3547
Rv0432	sodC	+		L		12.0045	519600	1.23	0
Rv0433	Rv0433	+				4.59582
Rv0434	Rv0434	+				1.42115
Rv0435c	Rv0435c	-	U			1.13879	524844	0.6	311
Rv0436c	pssA	-				4.42383
Rv0437c	psd	-				2.97016
Rv0438c	moeA2	-				1.48276
Rv0439c	Rv0439c	-				1.82029
Rv0440	groEL2	+	U			22.062	528425	0.64	183
Rv0441c	Rv0441c	-		L		25.2282	530724	1.23	0
Rv0442c	PPE10	-	U			2.01552	532308	14.81	94
Rv0443	Rv0443	+		L		18.5483	532396	1.35	0
Rv0444c	rskA	-				3.34262
Rv0445c	sigK	-		L		5.13185	534397	0.47	1
Rv0446c	Rv0446c	-	U			1.53847	535636	0.67	421	535480	0.41	265
Rv0447c	ufaA1	-				3.56909
Rv0448c	Rv0448c	-				0.490145
Rv0449c	Rv0449c	-				1.44949
Rv0450c	mmpL4	-			U	6.66082
Rv0451c	mmpS4	-	U			14.9092	542067	3.87	157	542015	0.81	105	542096	3.87	186
Rv0452	Rv0452	+				5.86062
Rv0453	PPE11	+				0.88371
Rv0454	Rv0454	+				1.20777
Rv0455c	Rv0455c	-		L		62.3668	545821	4.56	0
Rv0456A	mazF1	-	U			0.66823	547481	1.69	124
Rv0456B	mazE1	-			U	13.0578
Rv0456c	echA2	-	U			2.21583	546831	0.51	28
Rv0457c	Rv0457c	-				2.14143
Rv0458	Rv0458	+	SD			28.953	549641	3.85	34
Rv0459	Rv0459	+			SD	25.2286
Rv0460	Rv0460	+			SD	7.1212
Rv0461	Rv0461	+			SD	29.6052
Rv0462	lpdC	+		L_Alt		4.72514	552321	6.53	293	552614	0.43	0
Rv0463	Rv0463	+				2.69569
Rv0464c	Rv0464c	-	U			10.3005	555117	1.75	232
Rv0465c	Rv0465c	-		L		7.22578	556306	0.44	0
Rv0466	Rv0466	+				2.70654
Rv0467	icl1	+	SD			111.197	557436	8.08	91
Rv0468	fadB2	+			SD	48.407
Rv0469	umaA	+	U			30.1343	559862	1.16	26
Rv0470A	Rv0470A	-			L	5.09087
Rv0470c	pcaA	-	U			18.7652	561787	4.41	76
Rv0471c	Rv0471c	-		L		16.4737	562713	1.63	0
Rv0472c	Rv0472c	-	U			17.3609	563452	1.11	25
Rv0473	Rv0473	+		L		7.25229	563567	1.09	-3
Rv0474	Rv0474	+	SD			32.555	564987	3.78	34
Rv0475	hbhA	+			SD	15.987
Rv0476	Rv0476	+	U			100.17	566484	13.68	24
Rv0477	Rv0477	+			U	33.0128
Rv0478	deoC	+	U			3.42772	566840	0.84	382
Rv0479c	Rv0479c	-		L		30.1801	568967	0.69	0
Rv0480c	Rv0480c	-				2.7078
Rv0481c	Rv0481c	-				4.75488
Rv0482	murB	+				0.747154
Rv0483	lprQ	+				15.4325
Rv0484c	Rv0484c	-				2.82691
Rv0485	Rv0485	+	U			23.3795	573837	6.73	147
Rv0486	mshA	+			U	5.09706
Rv0487	Rv0487	+			U	8.31412
Rv0488	Rv0488	+				0.762775
Rv0489	gpm1	+		L		3.89571	578426	1.27	0
Rv0490	senX3	+		L_Alt		9.28	579290	2.21	59	579349	0.42	0
Rv0491	regX3	+			L_Alt	6.26143
Rv0492A	Rv0492A	-				3.60875
Rv0492c	Rv0492c	-				1.19001
Rv0493c	Rv0493c	-				4.42806
Rv0494	Rv0494	+				1.11304
Rv0495c	Rv0495c	-				4.29014
Rv0496	Rv0496	+				4.17003
Rv0497	Rv0497	+				3.37435
Rv0498	Rv0498	+				0.912024
Rv0499	Rv0499	+				1.58909
Rv0500	proC	+	U			1.91905	589897	0.34	186
Rv0500A	Rv0500A	+		L_Alt		49.4137	591041	14.67	70	591108	0.45	3
Rv0500B	Rv0500B	+	U			197.053	591447	5.56	28
Rv0501	galE2	+		L		48.366	591654	2.7	0
Rv0502	Rv0502	+	U			67.6083	592713	19.94	78
Rv0503c	cmaA2	-		L		32.4741	594780	4.86	1
Rv0504c	Rv0504c	-				4.41691
Rv0505c	serB1	-	U			6.54736	596642	0.92	57	596679	0.92	94
Rv0506	mmpS2	+	U			10.3666	596626	6.93	133	596655	6	104
Rv0507	mmpL2	+				2.81651
Rv0508	Rv0508	+				4.38244
Rv0509	hemA	+	SD			15.1994	600397	1.49	44
Rv0510	hemC	+			SD	35.1605
Rv0511	hemD	+				3.72543
Rv0512	hemB	+		L		5.31383	604598	0.76	4
Rv0513	Rv0513	+	SD			4.45044	605488	0.53	116
Rv0514	Rv0514	+				1.6529
Rv0515	Rv0515	+	U			5.53264	606527	1.65	24
Rv0516c	Rv0516c	-	SD			615.712	608588	17.5	53
Rv0517	Rv0517	+	SD			7.30919	608716	0.78	30
Rv0518	Rv0518	+	SD			6.61504	609827	2.58	361	610117	1.24	71
Rv0519c	Rv0519c	-				6.65179
Rv0520	Rv0520	+				1.64384
Rv0521	Rv0521	+				0.881635
Rv0522	gabP	+	U			5.12989	612908	3.5	130
Rv0523c	Rv0523c	-				3.20443
Rv0524	hemL	+				1.73697
Rv0525	Rv0525	+				1.09793
Rv0526	Rv0526	+				0.872175
Rv0527	ccdA	+				0.534918
Rv0528	Rv0528	+				0.681434
Rv0529	ccsA	+				1.29831
Rv0530	Rv0530	+				12.1435
Rv0531	Rv0531	+				6.96522
Rv0532	PE_PGRS6	+				0.757815
Rv0533c	fabH	-				6.09307
Rv0534c	menA	-				1.07342
Rv0535	pnp	+	U			3.00214	626441	1.04	16
Rv0536	galE3	+				2.61146
Rv0537c	Rv0537c	-				3.15839
Rv0538	Rv0538	+	SD			2.11216	629935	1.39	105
Rv0539	Rv0539	+				0.837606
Rv0540	Rv0540	+				0.618554
Rv0541c	Rv0541c	-				0.829612
Rv0542c	menE	-				1.43088
Rv0543c	Rv0543c	-			U	20.4014
Rv0544c	Rv0544c	-			U	8.89395
Rv0545c	pitA	-	U			9.1554	637540	3.42	77
Rv0546c	Rv0546c	-	U			1.82728	638388	0.42	419
Rv0547c	Rv0547c	-				1.88526
Rv0548c	menB	-	U			7.95174	639979	3.67	23
Rv0549c	vapC3	-	U			4.4264	640856	0.99	215
Rv0550c	vapB3	-				15.8529
Rv0551c	fadD8	-		L		1.33671	642811	0.55	0
Rv0552	Rv0552	+	U			3.56097	642870	0.72	19
Rv0553	menC	+	U			1.01353	644400	0.43	90
Rv0554	bpoC	+				1.13584
Rv0555	menD	+				3.33638
Rv0556	Rv0556	+				8.2638
Rv0557	mgtA	+				10.7494
Rv0558	menH	+		L		21.2899	649689	2.55	0
Rv0559c	Rv0559c	-		L		82.1009	650745	7.22	0	650910	0.52	165
Rv0560c	Rv0560c	-	U			1.61439	651712	0.5	208
Rv0561c	Rv0561c	-				1.37722
Rv0562	grcC1	+				5.13781
Rv0563	htpX	+	U			109.785	653837	7.24	42
Rv0564c	gpdA1	-		L		3.69079	655949	0.39	0
Rv0565c	Rv0565c	-				2.19526
Rv0566c	Rv0566c	-				1.03842
Rv0567	Rv0567	+				3.02509
Rv0568	cyp135B1	+		L		12.6195	659449	2.45	1
Rv0569	Rv0569	+	SD			914.591	660982	323.63	21
Rv0570	nrdZ	+			SD	16.6034
Rv0571c	Rv0571c	-		L		11.8379	664818	1.9	0	664912	0.69	94
Rv0572c	Rv0572c	-	U			13.0799	665817	6.19	434
Rv0573c	pncB2	-	U			0.986627	667697	0.38	455
Rv0574c	Rv0574c	-	U			4.57934	668453	9.53	59
Rv0575c	Rv0575c	-				9.3841
Rv0576	Rv0576	+	U			6.94865	669837	1.23	11
Rv0577	TB27.3	+			U	5.86615
Rv0578c	PE_PGRS7	-	U			3.86856	676032	1.81	116
Rv0579	Rv0579	+		L		14.2557	676238	1.38	0	676055	0.91	183
Rv0580c	Rv0580c	-		L		48.5135	677616	15.76	0
Rv0581	vapB26	+		L		6.87364	677710	0.52	0
Rv0582	vapC26	+				2.19021
Rv0583c	lpqN	-	SD			5.46589	679145	0.96	70
Rv0584	Rv0584	+	U			2.58412	678894	1.26	335
Rv0585c	Rv0585c	-				2.24371
Rv0586	mce2R	+		L		55.4369	684410	11.85	0
Rv0587	yrbE2A	+			L	8.81367
Rv0588	yrbE2B	+			L	11.6432
Rv0589	mce2A	+				4.24351
Rv0590	mce2B	+				3.21186
Rv0590A	Rv0590A	+				1.94574
Rv0591	mce2C	+				0.729352
Rv0592	mce2D	+				0.808797
Rv0593	lprL	+				0.476278
Rv0594	mce2F	+				5.24915
Rv0595c	vapC4	-				3.69014
Rv0596c	vapB4	-		L		18.0931	695485	2.14	0
Rv0597c	Rv0597c	-				0.931145
Rv0598c	vapC27	-			L	7.94292
Rv0599c	vapB27	-		L		45.5529	697800	4.59	0
Rv0600c	Rv0600c	-				0.51476
Rv0601c	Rv0601c	-				0.242266
Rv0602c	tcrA	-				0.294508
Rv0603	Rv0603	+				0
Rv0604	lpqO	+				1.13345
Rv0605	Rv0605	+				6.95938
Rv0606	Rv0606	+				3.10745
Rv0607	Rv0607	+				1.24606
Rv0608	vapB28	+				42.8213
Rv0609	vapC28	+				16.1865
Rv0609A	Rv0609A	+				11.3821
Rv0610c	Rv0610c	-	U			4.13963	706244	2.63	335
Rv0611c	Rv0611c	-				28.4181
Rv0612	Rv0612	+	U			2.22903	706075	7.48	249
Rv0613c	Rv0613c	-				0.671172
Rv0614	Rv0614	+				1.56814
Rv0615	Rv0615	+				14.6378
Rv0616A	vapB29	+		L		13.4533	710782	0.8	0
Rv0616c	Rv0616c	-				0
Rv0617	vapC29	+				4.03958
Rv0618	galTa	+				0.601313
Rv0619	galTb	+				0.477924
Rv0620	galK	+				0.134376
Rv0621	Rv0621	+	U			4.64851	714190	1.7	12
Rv0622	Rv0622	+				1.90601
Rv0623	vapB30	+				13.0108
Rv0624	vapC30	+				8.63579
Rv0625c	Rv0625c	-		L		1.09011	717896	0.32	3
Rv0626	vapB5	+		L		16.0613	718025	0.5	0	717814	0.34	211
Rv0627	vapC5	+				4.55375
Rv0628c	Rv0628c	-		L_Alt		7.23216	720014	2.73	102	719912	0.71	0
Rv0629c	recD	-				1.63088
Rv0630c	recB	-				0.171899
Rv0631c	recC	-				0.362668
Rv0632c	echA3	-		L		24.7283	729278	2.89	0
Rv0633c	Rv0633c	-				2.65721
Rv0634A	Rv0634A	+				62.9417
Rv0634B	rpmG2	+	U			28.1206	731454	30.7	258	731225	1.14	487	731494	24.03	218
Rv0634c	Rv0634c	-		L_Alt		7.43898	731178	1.12	145	731033	0.43	0	731518	0.29	485
Rv0635	hadA	+				10.5956
Rv0636	hadB	+				5.63296
Rv0637	hadC	+				7.97969
Rv0638	secE1	+	SD			48.2621	733362	23.62	375
Rv0639	nusG	+	U			21.8687	734104	0.68	150
Rv0640	rplK	+			U	37.587
Rv0641	rplA	+			U	19.7099
Rv0642c	mmaA4	-	U			19.0442	737681	3.84	478	737259	2.35	56
Rv0643c	mmaA3	-	SD			23.4997	738190	1.35	41
Rv0644c	mmaA2	-	U			4.5984	739242	0.9	82
Rv0645c	mmaA1	-				3.6073
Rv0646c	lipG	-				2.44293
Rv0647c	Rv0647c	-				4.52476
Rv0648	Rv0648	+				0.35347
Rv0649	fabD2	+				0
Rv0650	Rv0650	+				0.0360561
Rv0651	rplJ	+	SD			1.55038	748059	0.4	217
Rv0652	rplL	+				0.679817
Rv0653c	Rv0653c	-				1.63869
Rv0654	Rv0654	+	SD			10.1415	749967	0.88	33
Rv0655	mkl	+			SD	77.1694
Rv0656c	vapC6	-				0.895021
Rv0657c	vapB6	-	SD			50.7582	753643	4.77	26
Rv0658c	Rv0658c	-		L		1.86936	754409	0.46	0
Rv0659c	mazF2	-			U	41.439
Rv0660c	mazE2	-	U			133.862	755231	3.3	6
Rv0661c	vapC7	-				0.512862
Rv0662c	vapB7	-				3.51997
Rv0663	atsD	+	SD			4.62449	756115	0.4	22
Rv0664	vapB8	+				3.93221
Rv0665	vapC8	+				1.71288
Rv0666	Rv0666	+				0.224037
Rv0667	rpoB	+	SD			40.788	759591	70.4	216	759479	8.16	328
Rv0668	rpoC	+			SD	14.5659
Rv0669c	Rv0669c	-	SD			1.44815	769673	0.49	76
Rv0670	end	+		L		18.6254	769792	2.34	0	769434	0.32	358
Rv0671	lpqP	+		L		17.9941	770582	3.07	0
Rv0672	fadE8	+		L		11.638	771484	2.87	0
Rv0673	echA4	+			L	5.06943
Rv0674	Rv0674	+				3.17448
Rv0675	echA5	+				2.16413
Rv0676c	mmpL5	-	U			58.3393	778600	0.6	120
Rv0677c	mmpS5	-	U			189.232	778967	58.38	62
Rv0678	Rv0678	+		L		354.6	778988	78.13	2
Rv0679c	Rv0679c	-			SD	10.703
Rv0680c	Rv0680c	-	SD			13.2311	780472	1.01	56
Rv0681	Rv0681	+				6.11455
Rv0682	rpsL	+	U			55.8428	781375	3.34	185
Rv0683	rpsG	+			U	23.382
Rv0684	fusA1	+			U	15.9214
Rv0685	tuf	+	SD			19.0581	784748	0.68	73
Rv0686	Rv0686	+	SD			15.8528	786120	1.25	29
Rv0687	Rv0687	+			SD	8.59524
Rv0688	Rv0688	+			SD	5.74357
Rv0689c	Rv0689c	-				0
Rv0690c	Rv0690c	-	U			4.67025	791272	1.71	199
Rv0691A	Rv0691A	+
Rv0691c	Rv0691c	-	U			14.5056	791696	0.63	30
Rv0692	Rv0692	+	U			73.4955	791713	45.96	118
Rv0693	pqqE	+			U	23.7156
Rv0694	lldD1	+			U	24.6161
Rv0695	Rv0695	+			U	6.7146
Rv0696	Rv0696	+				3.62629
Rv0697	Rv0697	+				1.12887
Rv0698	Rv0698	+	U			4.16528	798673	1.54	160
Rv0699	Rv0699	+				0.526133
Rv0700	rpsJ	+	SD			70.1059	800203	2.33	284
Rv0701	rplC	+			SD	44.7517
Rv0702	rplD	+			SD	22.3552
Rv0703	rplW	+			SD	37.4669
Rv0704	rplB	+			SD	19.5248
Rv0705	rpsS	+			SD	19.2814
Rv0706	rplV	+			SD	11.9541
Rv0707	rpsC	+			SD	9.74223
Rv0708	rplP	+			SD	20.3324
Rv0709	rpmC	+			SD	25.2508
Rv0710	rpsQ	+			SD	6.96121
Rv0711	atsA	+	U			43.6255	806299	18.34	36	806032	0.45	303
Rv0712	Rv0712	+		L		5.86424	808746	0.5	0
Rv0713	Rv0713	+	U			12.433	809893	1.92	53
Rv0714	rplN	+	SD			19.6751	811272	1.42	101	811228	1.42	145
Rv0715	rplX	+			SD	26.6313
Rv0716	rplE	+			SD	19.213
Rv0717	rpsN1	+			SD	31.7554
Rv0718	rpsH	+			SD	6.45855
Rv0719	rplF	+			SD	29.6749
Rv0720	rplR	+	U			3.37744	813619	9.37	321
Rv0721	rpsE	+				3.43677
Rv0722	rpmD	+				11.274
Rv0723	rplO	+				4.28115
Rv0724	sppA	+				54.3565
Rv0724A	Rv0724A	-				0.115697
Rv0725c	Rv0725c	-	U			1.67314	818510	3.87	66
Rv0726c	Rv0726c	-				6.65903
Rv0727c	fucA	-				0.77576
Rv0728c	serA2	-				0.916001
Rv0729	xylB	+				0.556216
Rv0730	Rv0730	+				33.1721
Rv0731c	Rv0731c	-				0.669062
Rv0732	secY	+				5.02497
Rv0733	adk	+				5.51467
Rv0734	mapA	+				2.6345
Rv0735	sigL	+	SD			1.52071	827421	1.73	122
Rv0736	rslA	+				1.47383
Rv0737	Rv0737	+				1.44535
Rv0738	Rv0738	+	SD			10.2794	830024	0.63	38
Rv0739	Rv0739	+				3.47713
Rv0740	Rv0740	+	U			7.72803	831539	0.53	237
Rv0741	Rv0741	+	U			5.02694	832425	0.7	109
Rv0742	PE_PGRS8	+				0.135669
Rv0743c	Rv0743c	-				3.43418
Rv0744c	Rv0744c	-		L		24.2237	834946	4.36	0
Rv0745	Rv0745	+				1.15843
Rv0746	PE_PGRS9	+				0.493234
Rv0747	PE_PGRS10	+	SD			6.68818	838375	11.89	76
Rv0748	vapB31	+		L		12.7503	840947	0.36	0
Rv0749	vapC31	+				4.94395
Rv0749A	Rv0749A	-	SD			58.9244	841919	5.01	45
Rv0750	Rv0750	+		L		40.9004	842029	5.33	4
Rv0751c	mmsB	-			U	8.29458
Rv0752c	fadE9	-			U	6.61105
Rv0753c	mmsA	-	U			9.81133	845993	0.5	40
Rv0754	PE_PGRS11	+				0.984054
Rv0755A	Rv0755A	-	U			367.326	850849	15.21	322	850713	1.55	186
Rv0755c	PPE12	-	SD			9.27151	850507	35.2	467	850073	1.52	33
Rv0756c	Rv0756c	-	U			35.8807	851739	48.53	273
Rv0757	phoP	+		L		37.3335	851607	1.64	1	851548	0.65	60
Rv0758	phoR	+	SD			10.5543	852061	0.42	335
Rv0759c	Rv0759c	-				7.20303
Rv0760c	Rv0760c	-				5.3311
Rv0761c	adhB	-				3.92193
Rv0762c	Rv0762c	-				1.45586
Rv0763c	Rv0763c	-				1.53552
Rv0764c	cyp51	-				2.05891
Rv0765c	Rv0765c	-				1.05024
Rv0766c	cyp123	-				4.99531
Rv0767c	Rv0767c	-		L		11.5201	860710	1.16	0
Rv0768	aldA	+	SD			2.50775	860869	0.43	43
Rv0769	Rv0769	+				2.30727
Rv0770	Rv0770	+				0.819341
Rv0771	Rv0771	+				1.12488
Rv0772	purD	+				1.44931
Rv0773c	ggtA	-				1.41543
Rv0774c	Rv0774c	-				2.55977
Rv0775	Rv0775	+	U			10.1651	868280	1.25	127
Rv0776c	Rv0776c	-				3.70088
Rv0777	purB	+	U			9.17744	869992	3.65	16
Rv0778	cyp126	+				3.4747
Rv0779c	Rv0779c	-				3.21218
Rv0780	purC	+		L_Alt		8.25541	873085	1.4	258	873343	1.13	0
Rv0781	ptrBa	+	U			15.7294	874214	1.16	19	874184	1.02	49
Rv0782	ptrBb	+	U			2.90282	874552	1.24	180
Rv0783c	emrB	-				3.2868
Rv0784	Rv0784	+				1.9283
Rv0785	Rv0785	+				2.3178
Rv0786c	Rv0786c	-	U			6.93476	881713	1.39	249
Rv0787	Rv0787	+				0.827367
Rv0787A	Rv0787A	+				22.1119
Rv0788	purQ	+				17.0718
Rv0789c	Rv0789c	-				57.4777
Rv0790c	Rv0790c	-				1.07998
Rv0791c	Rv0791c	-				0.750118
Rv0792c	Rv0792c	-	U			2.58106	886879	0.58	233
Rv0793	Rv0793	+				0.127077
Rv0794c	Rv0794c	-	SD			3.47702	888662	0.46	26
Rv0795	Rv0795	+	SD			0.568596	888645	0.88	427
Rv0796	Rv0796	+				0.879668
Rv0797	Rv0797	+	U			0.344373	890314	0.42	74
Rv0798c	cfp29	-				2.07624
Rv0799c	Rv0799c	-				1.8228
Rv0800	pepC	+				0.689072
Rv0801	Rv0801	+		L		13.4857	894631	1.74	0
Rv0802c	Rv0802c	-				5.5434
Rv0803	purL	+	U			1.91446	895781	0.39	39
Rv0804	Rv0804	+				0.377358
Rv0805	Rv0805	+	U			113.596	898791	11.73	40
Rv0806c	cpsY	-	SD			4.72871	901432	0.49	102
Rv0807	Rv0807	+		L		8.55239	901635	1.03	0
Rv0808	purF	+			L	52.3727
Rv0809	purM	+		L_Alt		6.07038	903433	1.61	292	903724	0.42	1
Rv0810c	Rv0810c	-	SD			133.529	905163	2.91	76
Rv0811c	Rv0811c	-				7.41387
Rv0812	Rv0812	+	U			14.8352	906403	2.96	20
Rv0813c	Rv0813c	-	U			5.32828	908113	0.35	95
Rv0814c	sseC2	-			SD	14.3729
Rv0815c	cysA2	-	SD			13.7843	909581	1.39	263
Rv0816c	thiX	-				0.786649
Rv0817c	Rv0817c	-				2.1387
Rv0818	Rv0818	+	U			66.963	910938	2.27	34	910906	2.14	66
Rv0819	mshD	+				2.15411
Rv0820	phoT	+				2.38869
Rv0821c	phoY2	-		L		137.992	914199	16.77	0
Rv0822c	Rv0822c	-	SD			13.0976	916423	10.06	112
Rv0823c	Rv0823c	-	U			15.5222	917925	5.6	279	917866	1.27	220
Rv0824c	desA1	-	SD			112.555	918780	6.32	30
Rv0825c	Rv0825c	-	SD			10.3176	919635	2.54	82
Rv0826	Rv0826	+	U			1.83274	919575	0.46	59
Rv0827c	kmtR	-		L		8.28616	921133	0.9	0
Rv0828c	Rv0828c	-	U			2.42556	921963	1.24	350
Rv0829	Rv0829	+				2.07692
Rv0830	Rv0830	+	SD			4.95505	921933	0.72	37
Rv0831c	Rv0831c	-		L		30.3192	923711	5.82	2	923879	0.49	170
Rv0832	PE_PGRS12	+	SD			4.36463	924874	0.35	77
Rv0833	PE_PGRS13	+				0.610867
Rv0834c	PE_PGRS14	-				5.56753
Rv0835	lpqQ	+	U			8.1519	930544	0.61	409	930792	0.42	161
Rv0836c	Rv0836c	-				0.96254
Rv0837c	Rv0837c	-		L		4.46005	934031	0.89	0
Rv0838	lpqR	+		L		2.32851	934720	0.28	0
Rv0839	Rv0839	+	U			5.43983	935551	0.37	26
Rv0840c	pip	-	SD			5.72963	937343	0.4	26
Rv0841	Rv0841	+				0.630675
Rv0842	Rv0842	+				2.59045
Rv0843	Rv0843	+				0.349824
Rv0844c	narL	-	U			4.2513	941120	0.47	14
Rv0845	Rv0845	+				2.0774
Rv0846c	Rv0846c	-				4.55176
Rv0847	lpqS	+	SD			30.1434	944328	4.36	15
Rv0848	cysK2	+				1.97278
Rv0849	Rv0849	+				2.28397
Rv0850	Rv0850	+				2.19267
Rv0851c	Rv0851c	-		L		2.6748	948468	1.2	0
Rv0852	fadD16	+				2.32293
Rv0853c	pdc	-		L		5.79726	951118	2.18	0
Rv0854	Rv0854	+		L		8.12666	951183	1.51	0
Rv0855	far	+				2.46018
Rv0856	Rv0856	+	U			6.51814	952769	0.8	56
Rv0857	Rv0857	+			U	18.7082
Rv0858c	dapC	-				0.504663
Rv0859	fadA	+	SD			25.7109	955011	1.33	66
Rv0860	fadB	+			SD	20.2242
Rv0861c	ercc3	-	U			2.98087	960333	3.53	182
Rv0862c	Rv0862c	-		L		1.36665	962613	0.48	1
Rv0863	Rv0863	+				30.1451
Rv0864	moaC2	+	SD			13.456	962680	3.23	210
Rv0865	mog	+				2.00275
Rv0866	moaE2	+				0.66667
Rv0867c	rpfA	-				2.70275
Rv0868c	moaD2	-			SD	33.5229
Rv0869c	moaA2	-			SD	17.9194
Rv0870c	Rv0870c	-	SD			65.8881	967748	11.69	15
Rv0871	cspB	+	SD			27.4603	967818	0.48	80
Rv0872c	PE_PGRS15	-	SD			20.0445	970284	3.14	40
Rv0873	fadE10	+	SD			21.6377	970455	1.85	50
Rv0874c	Rv0874c	-				3.33264
Rv0875c	Rv0875c	-				2.61892
Rv0876c	Rv0876c	-	U			12.4607	975970	0.53	33
Rv0877	Rv0877	+	SD			18.9957	976054	0.79	21
Rv0878c	PPE13	-				0.63158
Rv0879c	Rv0879c	-				7.47134
Rv0880	Rv0880	+	U			8.44066	978917	0.82	17
Rv0881	Rv0881	+				1.30205
Rv0882	Rv0882	+				1.1172
Rv0883c	Rv0883c	-	SD			38.8611	981311	8.87	44
Rv0884c	serC	-		L		11.8343	982554	2.99	0
Rv0885	Rv0885	+	SD			184.991	982723	32.43	39	982639	0.45	123
Rv0886	fprB	+	U			21.5983	983337	1.1	466
Rv0887c	Rv0887c	-	SD			1.59206	986023	0.4	52
Rv0888	Rv0888	+	SD			74.5462	987051	46.62	182
Rv0889c	citA	-		L		3.33672	989861	0.51	0
Rv0890c	Rv0890c	-	U			1.53683	992905	4.76	309
Rv0891c	Rv0891c	-	U			24.2389	993739	2.07	284
Rv0892	Rv0892	+	U			1.75536	993801	0.99	52
Rv0893c	Rv0893c	-				1.23741
Rv0894	Rv0894	+	U			0.28313	996447	0.97	77
Rv0895	Rv0895	+				0.327375
Rv0896	gltA2	+	SD			25.7125	999424	2.11	48
Rv0897c	Rv0897c	-				3.64689
Rv0898c	Rv0898c	-		L		71.2622	1002704	8.54	0	1002867	0.87	163
Rv0899	ompA	+				6.01086
Rv0900	Rv0900	+				8.40015
Rv0901	Rv0901	+				3.16328
Rv0902c	prrB	-				7.49873
Rv0903c	prrA	-				34.1789
Rv0904c	accD3	-				0.56208
Rv0905	echA6	+				7.36151
Rv0906	Rv0906	+				8.87017
Rv0907	Rv0907	+				3.26115
Rv0908	ctpE	+				0.939681
Rv0909	Rv0909	+	U			25.3613	1014656	1.26	25
Rv0910	Rv0910	+			U	7.05382
Rv0911	Rv0911	+				2.24722
Rv0912	Rv0912	+		L		5.64133	1016236	0.49	0
Rv0913c	Rv0913c	-				9.35142
Rv0914c	Rv0914c	-		L		8.24605	1019965	1.56	0
Rv0915c	PPE14	-				1.22466
Rv0916c	PE7	-	SD			3.80901	1021685	0.81	42
Rv0917	betP	+				2.99486
Rv0918	Rv0918	+				12.7536
Rv0919	Rv0919	+	U			3.48191	1024400	1.37	284
Rv0920c	Rv0920c	-	U			9.04771	1027278	6.39	462
Rv0921	Rv0921	+	U			17.9387	1027095	1.78	9
Rv0922	Rv0922	+	U			7.24563	1027586	6.68	99
Rv0923c	Rv0923c	-				1.19211
Rv0924c	mntH	-				1.54191
Rv0925c	Rv0925c	-				7.11671
Rv0926c	Rv0926c	-				6.82793
Rv0927c	Rv0927c	-				4.57295
Rv0928	pstS3	+				3.93155
Rv0929	pstC2	+				1.53237
Rv0930	pstA1	+				2.4268
Rv0931c	pknD	-				13.884
Rv0932c	pstS2	-	SD			49.3565	1041164	1.95	116
Rv0933	pstB	+		L		8.49689	1041264	0.48	0
Rv0934	pstS1	+			L	7.44914
Rv0935	pstC1	+				2.31774
Rv0936	pstA2	+				1.01479
Rv0937c	mku	-	U			11.1782	1046032	2.21	12
Rv0938	ligD	+		L		11.4253	1046136	3.64	0
Rv0939	Rv0939	+			L	11.7041
Rv0940c	Rv0940c	-				2.79451
Rv0941c	Rv0941c	-	U			4.8641	1052607	0.72	290
Rv0942	Rv0942	+				1.14563
Rv0943c	Rv0943c	-				0.787232
Rv0944	Rv0944	+				4.43075
Rv0945	Rv0945	+	U			1.9581	1053924	1.5	323
Rv0946c	pgi	-		L		4.20355	1056685	0.84	0
Rv0947c	Rv0947c	-				1.68509
Rv0948c	Rv0948c	-	U			6.41615	1058093	1.63	130
Rv0949	uvrD1	+		L		3.07427	1058256	1.35	4
Rv0950c	Rv0950c	-	U			2.13159	1061729	0.56	75
Rv0951	sucC	+				2.39881
Rv0952	sucD	+				2.31348
Rv0953c	Rv0953c	-		L		4.72829	1064962	0.31	0
Rv0954	Rv0954	+	SD			22.1014	1065075	1.91	52
Rv0955	Rv0955	+				3.09885
Rv0956	purN	+				5.36599
Rv0957	purH	+				3.19476
Rv0958	Rv0958	+		L		7.0817	1069880	0.73	3
Rv0959	Rv0959	+				3.30174
Rv0959A	vapB9	+		L		34.0452	1073327	2.41	0
Rv0960	vapC9	+			L	6.38657
Rv0961	Rv0961	+			L	12.1863
Rv0962c	lprP	-				0.959705
Rv0963c	Rv0963c	-				0.870839
Rv0964c	Rv0964c	-				0.580344
Rv0965c	Rv0965c	-				5.45809
Rv0966c	Rv0966c	-				10.2138
Rv0967	csoR	+	U			47.2146	1077954	2.13	21
Rv0968	Rv0968	+			U	40.6208
Rv0969	ctpV	+	U			5.09479	1078545	3.39	198
Rv0970	Rv0970	+				3.49437
Rv0971c	echA7	-				0.71564
Rv0972c	fadE12	-				0.880126
Rv0973c	accA2	-	U			0.736613	1086189	0.27	439
Rv0974c	accD2	-				1.01534
Rv0975c	fadE13	-				0.514801
Rv0976c	Rv0976c	-				0.650347
Rv0977	PE_PGRS16	+	SD			1.97752	1090328	0.7	45
Rv0978c	PE_PGRS17	-				0.143713
Rv0979A	rpmF	+	SD			14.1377	1094817	1.95	69
Rv0979c	Rv0979c	-				1.37365
Rv0980c	PE_PGRS18	-				0.261242
Rv0981	mprA	+		L		117.263	1096821	3.9	1
Rv0982	mprB	+	U			44.6363	1097361	6.29	147	1097282	0.43	226
Rv0983	pepD	+	U			73.136	1099027	3.67	39	1098995	3.56	71
Rv0984	moaB2	+	SD			49.824	1100405	0.73	55
Rv0985c	mscL	-				8.30808
Rv0986	Rv0986	+				3.59707
Rv0987	Rv0987	+				1.5315
Rv0988	Rv0988	+				1.252
Rv0989c	grcC2	-				1.11076
Rv0990c	Rv0990c	-				2.43739
Rv0991c	Rv0991c	-	SD			43.881	1108530	2.12	26
Rv0992c	Rv0992c	-				3.87766
Rv0993	galU	+				9.41097
Rv0994	moeA1	+	SD			5.35418	1110203	0.56	66
Rv0995	rimJ	+			SD	6.83536
Rv0996	Rv0996	+	SD			22.7393	1112146	0.67	238	1112311	0.48	73
Rv0997	Rv0997	+	U			25.3503	1113861	23.26	432
Rv0998	Rv0998	+				2.92266
Rv0999	Rv0999	+				3.25335
Rv1000c	Rv1000c	-				3.69171
Rv1001	arcA	+		L		6.1175	1117185	0.35	0
Rv1002c	Rv1002c	-				1.13276
Rv1003	Rv1003	+				1.46292
Rv1004c	Rv1004c	-	U			2.11781	1122156	0.33	8
Rv1005c	pabB	-				3.30864
Rv1006	Rv1006	+	U			7.47929	1123589	3.96	125
Rv1007c	metS	-				1.60003
Rv1008	tatD	+				1.85218
Rv1009	rpfB	+	U			4.60594	1127955	1.34	136	1127876	1.1	215
Rv1010	ksgA	+				2.03017
Rv1011	ispE	+				1.82902
Rv1012	Rv1012	+				6.43726
Rv1013	pks16	+	SD			32.3837	1131585	10.8	40	1131281	0.68	344
Rv1014c	pth	-				0.733081
Rv1015c	rplY	-	SD			3.83976	1134697	0.66	129
Rv1016c	lpqT	-				1.17921
Rv1017c	prsA	-	U			28.0376	1136515	8.87	34
Rv1018c	glmU	-	SD			7.77409	1138124	1.41	64	1138155	1.41	95
Rv1019	Rv1019	+	U			16.6834	1138247	3.47	68
Rv1020	mfd	+		L		2.23136	1138964	0.69	3
Rv1021	Rv1021	+				3.32883
Rv1022	lpqU	+				2.98129
Rv1023	eno	+				2.92555
Rv1024	Rv1024	+				1.89461
Rv1025	Rv1025	+				1.18304
Rv1026	Rv1026	+				0.779425
Rv1027c	kdpE	-				4.12781
Rv1028A	kdpF	+				3.18704
Rv1028c	kdpD	-				3.03942
Rv1029	kdpA	+				0.663236
Rv1030	kdpB	+				1.83278
Rv1031	kdpC	+	U			7.18974	1155822	3.11	31
Rv1032c	trcS	-				2.5164
Rv1033c	trcR	-		L		17.2534	1158738	7.05	2
Rv1034c	Rv1034c	-				0.0841618
Rv1035c	Rv1035c	-	U			0.30354	1160391	7.25	330	1160434	7.25	373
Rv1036c	Rv1036c	-		L		136.596	1160434	7.25	1	1160726	0.32	293
Rv1037c	esxI	-				30.3963
Rv1038c	esxJ	-				17.1365
Rv1039c	PPE15	-				0.389676
Rv1040c	PE8	-				1.0357
Rv1041c	Rv1041c	-			L	21.2665
Rv1042c	Rv1042c	-		L		44.0009	1165499	0.7	0
Rv1043c	Rv1043c	-	U			2.44511	1166911	4.01	105
Rv1044	Rv1044	+				3.78406
Rv1045	Rv1045	+				1.77828
Rv1046c	Rv1046c	-	U			51.9962	1169280	14.84	52	1169429	1.15	201
Rv1047	Rv1047	+				1.33956
Rv1048c	Rv1048c	-				4.44455
Rv1049	Rv1049	+		L		5.31063	1172386	0.62	0
Rv1050	Rv1050	+				0.377453
Rv1051c	Rv1051c	-				0.0433628
Rv1052	Rv1052	+	SD			19.7769	1175658	8.42	65
Rv1053c	Rv1053c	-				0.154064
Rv1054	Rv1054	+	U			4.12842	1176566	0.47	362
Rv1055	Rv1055	+	U			8.29076	1177206	0.32	33
Rv1056	Rv1056	+			U	7.34854
Rv1057	Rv1057	+	SD			18.1905	1179215	5.64	181
Rv1058	fadD14	+				2.79475
Rv1059	Rv1059	+				9.78984
Rv1060	Rv1060	+				3.12643
Rv1061	Rv1061	+				4.61933
Rv1062	Rv1062	+				0.819942
Rv1063c	Rv1063c	-				4.66262
Rv1064c	lpqV	-				0.800895
Rv1065	Rv1065	+	SD			57.5986	1187351	32.76	84
Rv1066	Rv1066	+			SD	18.2546
Rv1067c	PE_PGRS19	-				0.134846
Rv1068c	PE_PGRS20	-				0.0304583
Rv1069c	Rv1069c	-	U			1.46419	1194546	0.97	273
Rv1070c	echA8	-				5.74827
Rv1071c	echA9	-				2.47763
Rv1072	Rv1072	+	SD			1380.18	1196235	49.74	44	1196175	10.72	104
Rv1073	Rv1073	+	U			41.3682	1197118	18.68	113	1196929	2.14	302	1196977	2.43	254	1197082	18.39	149
Rv1074c	fadA3	-			U	15.958
Rv1075c	Rv1075c	-	U			3.73921	1200382	0.96	12
Rv1076	lipU	+	U			21.1963	1200676	0.97	91
Rv1077	cbs	+		L		6.57292	1201717	1.64	0
Rv1078	pra	+			L	17.724
Rv1079	metB	+				3.08985
Rv1080c	greA	-	SD			94.6817	1206016	0.85	218	1205962	0.75	164
Rv1081c	Rv1081c	-	U			10.657	1206458	1.59	40
Rv1082	mca	+	U			24.6253	1206478	1.55	42
Rv1083	Rv1083	+			U	7.36851
Rv1084	Rv1084	+				1.86425
Rv1085c	Rv1085c	-				4.40983
Rv1086	Rv1086	+		L		16.7402	1210593	2.16	2
Rv1087	PE_PGRS21	+	SD			7.54101	1211517	1.6	43
Rv1087A	Rv1087A	+				0.355828
Rv1088	PE9	+				0.267915
Rv1089	PE10	+				0.224105
Rv1089A	celA2a	+				0.814759
Rv1090	celA2b	+				1.3629
Rv1091	PE_PGRS22	+				1.3831
Rv1092c	coaA	-	U			1.99409	1220487	0.95	301
Rv1093	glyA1	+	U			12.1098	1220538	1.54	36
Rv1094	desA2	+		L		69.3335	1221959	8.44	0
Rv1095	phoH2	+	SD			24.9998	1222844	3.45	153
Rv1096	Rv1096	+		L		18.1471	1224385	1.17	0	1223986	1.07	399
Rv1097c	Rv1097c	-				2.71988
Rv1098c	fum	-				1.98112
Rv1099c	glpX	-				2.94385
Rv1100	Rv1100	+				6.50107
Rv1101c	Rv1101c	-			U	10.3108
Rv1102c	mazF3	-	U			13.3949	1231208	10.36	237
Rv1103c	mazE3	-				100.638
Rv1104	Rv1104	+		L		3.20181	1231301	0.9	0
Rv1105	Rv1105	+				0.524461
Rv1106c	Rv1106c	-				6.07626
Rv1107c	xseB	-				7.3633
Rv1108c	xseA	-				3.57774
Rv1109c	Rv1109c	-		L		34.4021	1236095	8.78	0	1236161	0.48	66
Rv1110	lytB2	+		L		35.5775	1236184	9.4	1
Rv1111c	Rv1111c	-		L		7.7467	1238192	1.85	0
Rv1112	Rv1112	+		L		2.71062	1238253	0.62	2
Rv1113	vapB32	+	SD			11.9106	1239382	0.78	34
Rv1114	vapC32	+				2.40987
Rv1115	Rv1115	+				0.423522
Rv1116	Rv1116	+				0.634994
Rv1116A	Rv1116A	-	U			5.31619	1241403	0.7	13	1241590	0.6	200
Rv1117	Rv1117	+		L		70.969	1241632	3.13	1	1241603	3.13	30
Rv1118c	Rv1118c	-				2.1632
Rv1119c	Rv1119c	-				0.260124
Rv1120c	Rv1120c	-				0.691487
Rv1121	zwf1	+	SD			5.18567	1243671	3.26	36
Rv1122	gnd2	+				3.13043
Rv1123c	bpoB	-				1.63553
Rv1124	ephC	+				1.78267
Rv1125	Rv1125	+				0.939703
Rv1126c	Rv1126c	-			SD	7.38466
Rv1127c	ppdK	-	SD			8.57109	1251410	1.47	6
Rv1128c	Rv1128c	-		L		6.16177	1252972	0.31	0
Rv1129c	Rv1129c	-				9.14296
Rv1130	prpD	+				80.8852
Rv1131	prpC	+	U			46.4904	1255974	0.96	158	1255877	0.8	255
Rv1132	Rv1132	+				4.54619
Rv1133c	metE	-	SD			6.90405	1261711	0.85	365
Rv1134	Rv1134	+				1.92991
Rv1135A	Rv1135A	+				0.405855
Rv1135c	PPE16	-				1.37823
Rv1136	Rv1136	+				0.227322
Rv1137c	Rv1137c	-				1.54708
Rv1138c	Rv1138c	-				2.2284
Rv1139c	Rv1139c	-	SD			6.73754	1267030	0.72	45	1267112	0.62	127
Rv1140	Rv1140	+	U			3.07696	1266930	0.81	417	1267053	0.6	294	1267276	0.48	71
Rv1141c	echA11	-		L		3.77939	1269009	0.43	0
Rv1142c	echA10	-		L		18.0078	1269958	1.35	0
Rv1143	mcr	+				1.32534
Rv1144	Rv1144	+				0.520186
Rv1145	mmpL13a	+	SD			2.99868	1272360	0.68	63
Rv1146	mmpL13b	+				1.38283
Rv1147	Rv1147	+				0.465902
Rv1148c	Rv1148c	-				13.1083
Rv1149	Rv1149	+		L		44.2553	1277893	0.74	0	1277722	0.46	171
Rv1150	Rv1150	+	U			5.49443	1278009	2.79	260	1277893	0.74	376
Rv1151c	Rv1151c	-		L		6.19114	1279617	1.91	0
Rv1152	Rv1152	+		L		19.8394	1279655	1.69	0
Rv1153c	omt	-				6.19226
Rv1154c	Rv1154c	-				7.63611
Rv1155	Rv1155	+		L		32.2257	1281429	2.36	0
Rv1156	Rv1156	+		L_Alt		20.1996	1282030	3.05	276	1282306	1.03	0
Rv1157c	Rv1157c	-			U	25.5685
Rv1158c	Rv1158c	-	U			33.4832	1284890	2.6	28
Rv1159	pimE	+				10.6334
Rv1159A	Rv1159A	-		L		28.8646	1286568	2.25	0
Rv1160	mutT2	+		L		4.51777	1286594	0.5	1
Rv1161	narG	+	SD			79.0916	1287124	26.76	204
Rv1162	narH	+			SD	46.7871
Rv1163	narJ	+			SD	49.3527
Rv1164	narI	+			SD	40.966
Rv1165	typA	+	U			2.85544	1293805	0.51	363
Rv1166	lpqW	+				5.43895
Rv1167c	Rv1167c	-		L_Alt		15.4556	1298965	27.09	273	1298692	0.51	0
Rv1168c	PPE17	-			SD	27.7353
Rv1169c	lipX	-	SD			20.3831	1300219	6.66	95
Rv1170	mshB	+				5.58119
Rv1171	Rv1171	+	U			12.0256	1301226	2.04	81
Rv1172c	PE12	-	SD			17.5293	1302747	3.24	66	1302892	2	211
Rv1173	fbiC	+	SD			3.67277	1302855	4.32	76
Rv1174c	TB8.4	-	SD			223.155	1306073	34.53	72	1306011	0.78	10	1306192	0.43	191
Rv1175c	fadH	-				3.74784
Rv1176c	Rv1176c	-		L_Alt		2.37176	1309006	0.43	214	1308792	0.26	0
Rv1177	fdxC	+	SD			22.2247	1308908	1.81	97
Rv1178	Rv1178	+				3.89594
Rv1179c	Rv1179c	-		L_Alt		5.62611	1313451	10.36	152	1313301	1.06	2	1313546	0.47	247	1313627	0.44	328
Rv1180	pks3	+	SD			78.3346	1313617	63.72	108	1313565	1.06	160
Rv1181	pks4	+			U	46.9087
Rv1182	papA3	+			U	78.3345
Rv1183	mmpL10	+	U			14.5724	1321295	2.01	225
Rv1184c	Rv1184c	-	U			106.096	1325688	126.57	77
Rv1185c	fadD21	-		L		47.1586	1327513	5.58	1
Rv1186c	Rv1186c	-				2.84988
Rv1187	rocA	+		L		32.9413	1329390	0.38	0
Rv1188	Rv1188	+				3.63602
Rv1189	sigI	+				3.11431
Rv1190	Rv1190	+				1.24998
Rv1191	Rv1191	+				0.9703
Rv1192	Rv1192	+				18.9865
Rv1193	fadD36	+				2.18232
Rv1194c	Rv1194c	-		L		31.4111	1338513	2.99	0	1338556	2.99	43	1338950	1.5	437
Rv1195	PE13	+	SD			35.396	1338890	2.16	113	1338563	1.04	440	1338701	0.76	302
Rv1196	PPE18	+			SD	19.9334
Rv1197	esxK	+			SD	53.4345
Rv1198	esxL	+	U			102.557	1340983	1.91	23
Rv1199c	Rv1199c	-	SD			1.43009	1342979	6.84	374	1342844	1.41	239
Rv1200	Rv1200	+	U			5.29115	1342597	1.2	345	1342874	0.55	68
Rv1201c	dapD	-				5.25666
Rv1202	dapE	+		L		10.2821	1345260	0.44	0
Rv1203c	Rv1203c	-				0.568435
Rv1204c	Rv1204c	-	U			1.25029	1348979	1.81	355	1348673	0.59	49	1348727	0.99	103
Rv1205	Rv1205	+				9.8028
Rv1206	fadD6	+				5.38802
Rv1207	folP2	+				3.99899
Rv1208	gpgS	+	SD			3.7412	1351746	0.42	398
Rv1209	Rv1209	+		L		13.4193	1353157	2.25	0
Rv1210	tagA	+	U			4.68796	1353422	0.29	100
Rv1211	Rv1211	+	U			30.35	1354193	1.61	50
Rv1212c	glgA	-				1.92169
Rv1213	glgC	+		L		7.46102	1355836	1.24	0
Rv1214c	PE14	-				1.76196
Rv1215c	Rv1215c	-				4.3857
Rv1216c	Rv1216c	-			L	12.6272
Rv1217c	Rv1217c	-				4.71177
Rv1218c	Rv1218c	-			L	10.7527
Rv1219c	Rv1219c	-		L		69.6526	1363361	19.92	0
Rv1220c	Rv1220c	-	U			4.27882	1364177	0.4	27
Rv1221	sigE	+		L		366.587	1364412	50.23	1	1364356	0.54	57
Rv1222	rseA	+	SD			78.5099	1365309	8.85	35	1364923	1.19	421
Rv1223	htrA	+	U			27.6622	1365506	0.62	369
Rv1224	tatB	+			U	12.4704
Rv1225c	Rv1225c	-				1.64189
Rv1226c	Rv1226c	-				0.639096
Rv1227c	Rv1227c	-	U			1.70002	1371225	2.54	400
Rv1228	lpqX	+				3.46701
Rv1229c	mrp	-			SD	9.42092
Rv1230c	Rv1230c	-	SD			8.72337	1374271	36.69	74
Rv1231c	Rv1231c	-				1.76594
Rv1232c	Rv1232c	-		L		4.22927	1376168	1.08	0	1376220	0.69	52
Rv1233c	Rv1233c	-				9.32908
Rv1234	Rv1234	+		L		20.4086	1376975	1.71	1
Rv1235	lpqY	+				2.86548
Rv1236	sugA	+				2.43154
Rv1237	sugB	+				2.79148
Rv1238	sugC	+				15.4454
Rv1239c	corA	-	SD			10.9411	1383079	4.32	37
Rv1240	mdh	+				1.84624
Rv1241	vapB33	+				2.80081
Rv1242	vapC33	+				0.68867
Rv1243c	PE_PGRS23	-				0.22319
Rv1244	lpqZ	+				1.47461
Rv1245c	Rv1245c	-	SD			5.73575	1388652	0.48	24
Rv1246c	relE	-				3.16318
Rv1247c	relB	-		L		18.9228	1389244	2.39	0
Rv1248c	Rv1248c	-	U			14.8834	1393417	1.26	365
Rv1249c	Rv1249c	-	SD			13.2899	1394003	1.05	21
Rv1250	Rv1250	+				1.8252
Rv1251c	Rv1251c	-				1.99547
Rv1252c	lprE	-	U			6.44346	1400389	0.75	485
Rv1253	deaD	+		L		14.9167	1399967	1.47	3
Rv1254	Rv1254	+	U			4.85935	1401523	0.48	135
Rv1255c	Rv1255c	-				1.24126
Rv1256c	cyp130	-				1.19357
Rv1257c	Rv1257c	-				3.64335
Rv1258c	Rv1258c	-				2.76352
Rv1259	udgB	+				1.59272
Rv1260	Rv1260	+	U			8.1607	1408185	0.74	55
Rv1261c	Rv1261c	-		L		38.5853	1409933	2.31	0	1410372	1.77	439
Rv1262c	Rv1262c	-		L		22.6314	1410372	1.77	0
Rv1263	amiB2	+				0.45215
Rv1264	Rv1264	+				4.09684
Rv1265	Rv1265	+				51.1965
Rv1266c	pknH	-	SD			5.43164	1415865	0.62	25	1415937	0.47	97
Rv1267c	embR	-				2.10256
Rv1268c	Rv1268c	-				0.763576
Rv1269c	Rv1269c	-			SD	13.2935
Rv1270c	lprA	-	SD			8.66069	1419776	0.95	28
Rv1271c	Rv1271c	-				1.87573
Rv1272c	Rv1272c	-	U			2.41618	1422397	4.07	92
Rv1273c	Rv1273c	-		L		5.87817	1424050	0.39	0
Rv1274	lprB	+	SD			13.7596	1424172	0.9	25	1424026	0.66	171
Rv1275	lprC	+			SD	8.8337
Rv1276c	Rv1276c	-				0.46326
Rv1277	Rv1277	+				4.28663
Rv1278	Rv1278	+				2.52953
Rv1279	Rv1279	+				10.1209
Rv1280c	oppA	-	U			5.2094	1433533	2.08	93
Rv1281c	oppD	-	U			3.43098	1435355	0.66	84
Rv1282c	oppC	-			SD	6.88513
Rv1283c	oppB	-	SD			3.62795	1437137	0.29	20
Rv1284	canA	+	SD			71.5142	1437271	2.16	53
Rv1285	cysD	+	U			22.2489	1437612	0.62	297
Rv1286	cysN	+			U	12.2636
Rv1287	Rv1287	+		L		3.95887	1440805	0.57	0
Rv1288	Rv1288	+				1.92091
Rv1289	Rv1289	+				5.56191
Rv1290A	Rv1290A	+				0.841012
Rv1290c	Rv1290c	-	U			2.85891	1445417	0.33	370
Rv1291c	Rv1291c	-	SD			1.13538	1446292	0.66	458
Rv1292	argS	+		L		7.35013	1446377	0.63	2
Rv1293	lysA	+			L	8.50298
Rv1294	thrA	+	SD			7.35579	1448880	1.14	495	1449177	0.65	198
Rv1295	thrC	+				4.84241
Rv1296	thrB	+				2.30542
Rv1297	rho	+	SD			47.2481	1453006	7.62	198
Rv1298	rpmE	+	U			128.514	1455094	7.27	69
Rv1299	prfA	+			U	13.2814
Rv1300	hemK	+			U	24.8154
Rv1301	Rv1301	+	SD			12.3978	1457124	6.69	434
Rv1302	rfe	+			SD	24.2082
Rv1303	Rv1303	+	SD			10.5877	1459572	0.8	194
Rv1304	atpB	+			SD	10.2051
Rv1305	atpE	+			SD	10.032
Rv1306	atpF	+			SD	10.7071
Rv1307	atpH	+	U			3.72466	1461657	0.39	186
Rv1308	atpA	+			U	5.3873
Rv1309	atpG	+			U	6.51021
Rv1310	atpD	+			U	5.27164
Rv1311	atpC	+			U	5.28684
Rv1312	Rv1312	+			U	6.28615
Rv1313c	Rv1313c	-	SD			5.13959	1469899	2.66	394
Rv1314c	Rv1314c	-		L		17.826	1470252	1.01	0
Rv1315	murA	+		L		15.0025	1470321	9.93	0
Rv1316c	ogt	-				5.31541
Rv1317c	alkA	-		L		2.93432	1479118	0.43	0
Rv1318c	Rv1318c	-		L		1.09076	1480827	0.39	3
Rv1319c	Rv1319c	-		L		2.4861	1482504	0.78	3
Rv1320c	Rv1320c	-		L_Alt		5.89681	1484387	2.56	170	1484220	2.05	3
Rv1321	Rv1321	+	U			26.2512	1484244	9.27	35	1484014	1.02	265
Rv1322	Rv1322	+			U	24.2958
Rv1322A	Rv1322A	-		L		75.3348	1485768	10.27	-3
Rv1323	fadA4	+	U			23.4721	1485789	2.25	73	1485657	0.67	205
Rv1324	Rv1324	+		L		10.2621	1487161	0.73	0
Rv1325c	PE_PGRS24	-	SD			0.555895	1490410	0.82	445
Rv1326c	glgB	-			U	5.58657
Rv1327c	glgE	-	U			6.33375	1494480	0.84	55
Rv1328	glgP	+	SD			3.06836	1494554	1.69	10
Rv1329c	dinG	-				3.21688
Rv1330c	pncB1	-				1.70353
Rv1331	Rv1331	+		L		218.63	1500661	21.15	0
Rv1332	Rv1332	+	U			29.7968	1500833	0.85	93
Rv1333	Rv1333	+			U	5.24111
Rv1334	mec	+			U	9.83762
Rv1335	cysO	+			U	6.53565
Rv1336	cysM	+			U	6.30335
Rv1337	Rv1337	+	SD			20.9168	1504330	3.37	26
Rv1338	murI	+	U			3.31763	1504880	1.9	195
Rv1339	Rv1339	+			U	12.4349
Rv1340	rphA	+	U			4.85755	1506321	1.54	434	1506292	1.54	463
Rv1341	Rv1341	+	SD			1.60395	1507421	0.65	152
Rv1342c	Rv1342c	-			L	8.84518
Rv1343c	lprD	-		L		9.87313	1508923	0.4	0
Rv1344	mbtL	+				3.14151
Rv1345	mbtM	+				1.67342
Rv1346	mbtN	+	U			1.93393	1510751	0.36	95
Rv1347c	mbtK	-		L		6.68025	1512606	0.39	1
Rv1348	irtA	+				2.21334
Rv1349	irtB	+				0.725097
Rv1350	fabG2	+		L		5.19755	1517491	1.27	0
Rv1351	Rv1351	+			L	14.8842
Rv1352	Rv1352	+	SD			58.9916	1518726	7.75	37
Rv1353c	Rv1353c	-				0.559958
Rv1354c	Rv1354c	-				1.05594
Rv1355c	moeY	-				1.27114
Rv1356c	Rv1356c	-				0.761142
Rv1357c	Rv1357c	-				0.345053
Rv1358	Rv1358	+	U			0.728141	1526331	0.79	281
Rv1359	Rv1359	+				4.07704
Rv1360	Rv1360	+	U			16.8256	1531328	4.24	20	1530871	0.3	477	1531015	0.5	333
Rv1361c	PPE19	-				15.0571
Rv1362c	Rv1362c	-			U	9.37282
Rv1363c	Rv1363c	-	U			10.7779	1535554	0.55	162
Rv1364c	Rv1364c	-	U			3.81484	1537733	1.79	89
Rv1365c	rsfA	-	SD			13.8021	1538240	1.11	71
Rv1366	Rv1366	+				2.72338
Rv1367c	Rv1367c	-	U			3.6305	1540719	0.83	74
Rv1368	lprF	+	SD			28.3717	1540808	18.45	212	1541004	1.74	16
Rv1369c	Rv1369c	-				1.13773
Rv1370c	Rv1370c	-	SD			0.780519	1543549	0.34	294
Rv1371	Rv1371	+				1.4647
Rv1372	Rv1372	+				16.052
Rv1373	Rv1373	+	U			5.98874	1545892	1.6	120	1545730	1.49	282
Rv1374c	Rv1374c	-				1.58891
Rv1375	Rv1375	+				8.16893
Rv1376	Rv1376	+				1.62254
Rv1377c	Rv1377c	-		L		6.84119	1551217	0.5	0	1551320	0.38	103
Rv1378c	Rv1378c	-				2.96248
Rv1379	pyrR	+				1.68842
Rv1380	pyrB	+				0.203327
Rv1381	pyrC	+				0.438788
Rv1382	Rv1382	+				3.03212
Rv1383	carA	+	SD			0.716011	1555773	0.75	198
Rv1384	carB	+				0.477
Rv1385	pyrF	+				0.308798
Rv1386	PE15	+	SD			12.6907	1561403	0.52	61
Rv1387	PPE20	+			SD	6.74562
Rv1388	mihF	+				13.6614
Rv1389	gmk	+	SD			9.97915	1564119	0.79	282
Rv1390	rpoZ	+	SD			89.6992	1565001	0.76	92
Rv1391	dfp	+			SD	12.7512
Rv1392	metK	+	SD			26.4327	1566794	3.21	31	1566511	0.41	314
Rv1393c	Rv1393c	-	SD			7.43135	1569911	1	324
Rv1394c	cyp132	-		L		14.287	1570969	1.55	0
Rv1395	Rv1395	+				3.35881
Rv1396c	PE_PGRS25	-				2.91311
Rv1397c	vapC10	-	U			254.798	1574688	4.5	175
Rv1398c	vapB10	-		L		4352.14	1574769	895.31	2
Rv1399c	nlhH	-		L		3.18069	1575809	0.77	0
Rv1400c	lipI	-		L		2.03895	1576796	0.69	0
Rv1401	Rv1401	+	U			19.086	1576747	3.61	183
Rv1402	priA	+				2.90331
Rv1403c	Rv1403c	-	SD			22.6914	1580472	2.24	50
Rv1404	Rv1404	+	U			120.487	1580533	11.54	58	1580313	0.48	278
Rv1405c	Rv1405c	-	SD			49.3735	1582083	2.13	114
Rv1406	fmt	+				1.81317
Rv1407	fmu	+				0.621197
Rv1408	rpe	+				3.93067
Rv1409	ribG	+				2.91356
Rv1410c	Rv1410c	-			L	19.2418
Rv1411c	lprG	-		L		30.6574	1588482	3.6	0
Rv1412	ribC	+		L		6.82441	1588567	0.92	0
Rv1413	Rv1413	+				2.70084
Rv1414	Rv1414	+				1.12382
Rv1415	ribA2	+	U			34.138	1590348	6.82	49
Rv1416	ribH	+	U			5.5058	1591467	0.53	204
Rv1417	Rv1417	+				4.53234
Rv1418	lprH	+		L		8.10023	1592639	1.58	0
Rv1419	Rv1419	+		L		31.2093	1593502	1.15	3
Rv1420	uvrC	+				3.64421
Rv1421	Rv1421	+	U			6.83964	1595770	0.55	209
Rv1422	Rv1422	+	U			1.83125	1596483	0.58	398	1596710	0.39	171
Rv1423	whiA	+				3.12456
Rv1424c	Rv1424c	-				3.52079
Rv1425	Rv1425	+		L		31.1709	1599658	6.29	0
Rv1426c	lipO	-				1.95636
Rv1427c	fadD12	-				1.17893
Rv1428c	Rv1428c	-	SD			6.74858	1604803	3.03	44
Rv1429	Rv1429	+				1.95944
Rv1430	PE16	+	SD			1.51374	1606253	0.99	133
Rv1431	Rv1431	+	U			3.4339	1608050	0.41	33
Rv1432	Rv1432	+				0.954794
Rv1433	Rv1433	+	U			32.896	1611403	10.67	31
Rv1434	Rv1434	+	U			2.73236	1611935	0.85	321	1611996	0.35	260
Rv1435c	Rv1435c	-	SD			84.9762	1613045	5.99	95
Rv1436	gap	+	SD			9.49572	1613256	0.49	51
Rv1437	pgk	+	U			2.24182	1613878	0.88	451
Rv1438	tpi	+				2.16195
Rv1439c	Rv1439c	-				26.0118
Rv1440	secG	+		L		76.3763	1617837	7.37	0
Rv1441c	PE_PGRS26	-				1.86985
Rv1442	bisC	+				14.8653
Rv1443c	Rv1443c	-				14.4463
Rv1444c	Rv1444c	-				14.3064
Rv1445c	devB	-				2.23524
Rv1446c	opcA	-				2.41337
Rv1447c	zwf2	-				2.86848
Rv1448c	tal	-				6.4806
Rv1449c	tkt	-				7.04815
Rv1450c	PE_PGRS27	-				0.104162
Rv1451	ctaB	+	SD			19.4133	1634987	1.33	42	1634885	0.36	144
Rv1452c	PE_PGRS28	-				0.112737
Rv1453	Rv1453	+	U			2.01014	1638225	0.47	156
Rv1454c	qor	-		L		4.27697	1640660	0.71	0
Rv1455	Rv1455	+				1.29542
Rv1456c	Rv1456c	-				0.477073
Rv1457c	Rv1457c	-				0.799159
Rv1458c	Rv1458c	-	SD			2.45743	1644368	0.55	108
Rv1459c	Rv1459c	-				5.2863
Rv1460	Rv1460	+				42.7388
Rv1461	Rv1461	+				27.4372
Rv1462	Rv1462	+				11.6174
Rv1463	Rv1463	+				16.5089
Rv1464	csd	+				10.1589
Rv1465	Rv1465	+				16.1382
Rv1466	Rv1466	+				16.4868
Rv1467c	fadE15	-	SD			7.39496	1655536	0.74	34
Rv1468c	PE_PGRS29	-	SD			6.53521	1656751	0.76	30
Rv1469	ctpD	+	SD			11.1143	1656924	2.86	39
Rv1470	trxA	+	SD			11.0098	1658947	0.82	33
Rv1471	trxB1	+				4.87104
Rv1472	echA12	+			SD	5.8163
Rv1473	Rv1473	+	SD			3.33798	1660488	0.87	168
Rv1473A	Rv1473A	+	SD			7.3076	1662359	0.44	22
Rv1474c	Rv1474c	-				2.41029
Rv1475c	acn	-				5.29103
Rv1476	Rv1476	+	SD			7.17246	1666181	0.99	23
Rv1477	ripA	+	SD			17.8783	1666920	3.04	70
Rv1478	Rv1478	+			SD	16.2836
Rv1479	moxR1	+	SD			26.3919	1669138	2.03	145
Rv1480	Rv1480	+	U			3.25048	1669952	0.71	461
Rv1481	Rv1481	+			U	5.73256
Rv1482c	Rv1482c	-				0.545212
Rv1483	fabG1	+	SD			5.74769	1673396	1.5	44
Rv1484	inhA	+				4.0808
Rv1485	hemZ	+				0.606948
Rv1486c	Rv1486c	-		L		18.8309	1676886	2.58	3
Rv1487	Rv1487	+		L		95.0043	1676941	4.2	0
Rv1488	Rv1488	+	SD			35.9145	1677057	0.83	340
Rv1489	Rv1489	+		L		47.0721	1678552	1.66	0
Rv1489A	Rv1489A	+			L	16.2869
Rv1490	Rv1490	+				1.40791
Rv1491c	Rv1491c	-		L		11.7595	1681968	4.4	2
Rv1492	mutA	+	SD			3.46067	1682094	1.04	63	1681857	0.6	300
Rv1493	mutB	+				3.08758
Rv1494	mazE4	+				1.7728
Rv1495	mazF4	+				0.829272
Rv1496	Rv1496	+				1.75777
Rv1497	lipL	+		L		12.8616	1687941	0.54	0
Rv1498A	Rv1498A	-	SD			20.4438	1690390	1.11	44
Rv1498c	Rv1498c	-	U			4.36825	1690210	1.16	290	1690390	1.11	470
Rv1499	Rv1499	+				0.998603
Rv1500	Rv1500	+				5.7138
Rv1501	Rv1501	+				11.0874
Rv1502	Rv1502	+	U			2.85663	1692646	3.72	278
Rv1503c	Rv1503c	-				46.6124
Rv1504c	Rv1504c	-				0.368133
Rv1505c	Rv1505c	-	SD			1.03857	1696388	0.73	442
Rv1506c	Rv1506c	-	U			4.23973	1696628	1.27	185
Rv1507A	Rv1507A	+	U			0.614027	1696858	0.62	498
Rv1507c	Rv1507c	-	SD			2.92513	1697806	1.93	384
Rv1508A	Rv1508A	+	U			4.97552	1699808	2.42	58
Rv1508c	Rv1508c	-				5.39949
Rv1509	Rv1509	+				2.35975
Rv1510	Rv1510	+				0.716622
Rv1511	gmdA	+	SD			9.17104	1703021	0.94	53
Rv1512	epiA	+			U	5.98516
Rv1513	Rv1513	+			U	5.94746
Rv1514c	Rv1514c	-				0.284417
Rv1515c	Rv1515c	-				1.66414
Rv1516c	Rv1516c	-	SD			1.24011	1708781	0.54	242
Rv1517	Rv1517	+				4.68698
Rv1518	Rv1518	+	U			0.356199	1709539	1.33	105
Rv1519	Rv1519	+	U			13.8925	1710696	1.54	37
Rv1520	Rv1520	+			U	6.72861
Rv1521	fadD25	+			U	12.9165
Rv1522c	mmpL12	-		L		4.45762	1717612	0.63	0	1718088	0.44	476
Rv1523	Rv1523	+				4.65441
Rv1524	Rv1524	+	U			0.885119	1718431	0.98	295
Rv1525	wbbL2	+				1.71424
Rv1526c	Rv1526c	-				0.97194
Rv1527c	pks5	-	U			2.17715	1728877	0.45	468
Rv1528c	papA4	-				1.20172
Rv1529	fadD24	+	U			6.17429	1729492	2.66	10	1729179	1.67	323
Rv1530	adh	+		L		5.2919	1731373	0.67	0
Rv1531	Rv1531	+			L	23.9028
Rv1532c	Rv1532c	-		L		22.7428	1733555	3.41	5
Rv1533	Rv1533	+		L_Alt		44.5795	1733573	12.37	37	1733609	11.79	1
Rv1534	Rv1534	+			L_Alt	12.3561
Rv1535	Rv1535	+	SD			825.513	1735508	169.71	468	1735719	2.85	257	1735871	2	105
Rv1536	ileS	+	U			77.9142	1736273	8.67	246	1736027	3.49	492	1736116	2.07	403
Rv1537	dinX	+	U			2.35797	1739640	1.18	216
Rv1538c	ansA	-				1.84183
Rv1539	lspA	+		L		11.0245	1742244	0.53	0
Rv1540	Rv1540	+			L	5.38079
Rv1541c	lprI	-		L		4.17318	1744371	0.35	0
Rv1542c	glbN	-		L		4.4529	1744836	0.73	0
Rv1543	Rv1543	+	SD			18.1703	1745018	4.81	46
Rv1544	Rv1544	+			SD	13.3136
Rv1545	Rv1545	+			SD	11.8243
Rv1546	Rv1546	+		L		3.71819	1747195	0.4	0
Rv1547	dnaE1	+		L		16.4975	1747691	5.38	3	1747195	0.4	499
Rv1548c	PPE21	-				1.9781
Rv1549	fadD11.1	+				3.7603
Rv1550	fadD11	+				1.68103
Rv1551	plsB1	+				0.979573
Rv1552	frdA	+	U			4.21834	1757400	1.28	281
Rv1553	frdB	+				3.75511
Rv1554	frdC	+			U	6.93236
Rv1555	frdD	+			U	8.42234
Rv1556	Rv1556	+			U	6.21186
Rv1557	mmpL6	+	SD			8.16101	1761669	0.75	75
Rv1558	Rv1558	+		L_Alt		20.7168	1762474	3.74	473	1762947	2.29	0
Rv1559	ilvA	+		L_Alt		7.1233	1762947	2.29	481	1763428	0.62	0
Rv1560	vapB11	+			L_Alt	10.7633
Rv1561	vapC11	+	U			3.22898	1764770	1.29	209
Rv1562c	treZ	-				1.51168
Rv1563c	treY	-				1.90069
Rv1564c	treX	-		L		4.38873	1771601	1.29	0
Rv1565c	Rv1565c	-		L		6.48506	1773833	1.75	4	1773889	0.86	60
Rv1566c	Rv1566c	-	SD			24.3783	1775040	1.01	420	1774722	0.97	102
Rv1567c	Rv1567c	-	U			25.2597	1775163	0.95	19	1775309	0.75	165
Rv1568	bioA	+	U			1.77953	1775164	0.75	228
Rv1569	bioF1	+				0.851066
Rv1570	bioD	+				0.577047
Rv1571	Rv1571	+				0
Rv1572c	Rv1572c	-				2.28229
Rv1573	Rv1573	+				0.0945328
Rv1574	Rv1574	+				5.39588
Rv1575	Rv1575	+				2.63841
Rv1576c	Rv1576c	-			U	18.5783
Rv1577c	Rv1577c	-	U			55.363	1782729	8.37	145
Rv1578c	Rv1578c	-	SD			14.013	1783241	1.51	13
Rv1579c	Rv1579c	-				0.80653
Rv1580c	Rv1580c	-				4.15522
Rv1581c	Rv1581c	-				2.32136
Rv1582c	Rv1582c	-				3.30115
Rv1583c	Rv1583c	-				2.28631
Rv1584c	Rv1584c	-	SD			79.248	1786573	11.53	45
Rv1585c	Rv1585c	-				2.91728
Rv1586c	Rv1586c	-				10.0387
Rv1587c	Rv1587c	-			L	7.62399
Rv1588c	Rv1588c	-		L		3.72303	1789836	0.38	0
Rv1589	bioB	+				2.96425
Rv1590	Rv1590	+				1.53503
Rv1591	Rv1591	+				1.87805
Rv1592c	Rv1592c	-	SD			1.96338	1793892	0.75	152
Rv1593c	Rv1593c	-		L		16.9934	1794707	3.14	0
Rv1594	nadA	+	SD			5.58817	1794706	0.75	50
Rv1595	nadB	+				2.10148
Rv1596	nadC	+				5.30952
Rv1597	Rv1597	+	U			2.05795	1798128	0.26	166
Rv1598c	Rv1598c	-	SD			57.5802	1799510	1.14	27
Rv1599	hisD	+	U			10.5032	1799565	2.51	18
Rv1600	hisC1	+			U	12.8293
Rv1601	hisB	+			U	12.9552
Rv1602	hisH	+			U	7.69675
Rv1603	hisA	+				4.97072
Rv1604	impA	+				3.09599
Rv1605	hisF	+	SD			3.05183	1804836	0.51	17	1804657	0.45	196
Rv1606	hisI	+			SD	26.336
Rv1607	chaA	+	U			0.847448	1805922	4.8	259	1805842	0.4	339
Rv1608c	bcpB	-		L		13.1815	1807762	0.8	0
Rv1609	trpE	+		L		3.65738	1807903	0.43	0
Rv1610	Rv1610	+				1.28843
Rv1611	trpC	+	SD			4.07064	1810185	1.91	55
Rv1612	trpB	+				2.93625
Rv1613	trpA	+				0.628214
Rv1614	lgt	+				2.30731
Rv1615	Rv1615	+	U			25.3746	1814765	3.12	488
Rv1616	Rv1616	+	U			14.0452	1815310	6.01	373
Rv1617	pykA	+			U	7.46535
Rv1618	tesB1	+			U	5.05238
Rv1619	Rv1619	+	U			5.6704	1818137	1.59	438	1818562	0.36	13
Rv1620c	cydC	-				0.765876
Rv1621c	cydD	-				1.16168
Rv1622c	cydB	-				3.40008
Rv1623c	cydA	-	SD			7.67445	1825928	1.04	41
Rv1624c	Rv1624c	-			L	14.2399
Rv1625c	cya	-		L		16.2993	1827945	0.93	0
Rv1626	Rv1626	+	U			9.76147	1828115	0.99	65
Rv1627c	Rv1627c	-			L	14.3629
Rv1628c	Rv1628c	-		L		30.9468	1830561	4.83	0	1830902	0.4	341
Rv1629	polA	+				0.525368
Rv1630	rpsA	+	U			28.2786	1833493	15.48	49
Rv1631	coaE	+				1.92289
Rv1632c	Rv1632c	-	U			8.17234	1836897	35.63	67
Rv1633	uvrB	+				8.03964
Rv1634	Rv1634	+				3.65279
Rv1635c	Rv1635c	-	U			2.58114	1842308	0.29	66
Rv1636	TB15.3	+		L_Alt		27.6555	1842388	4.88	63	1842455	0.57	-4
Rv1637c	Rv1637c	-				6.62281
Rv1638	uvrA	+	SD			7.13568	1843698	0.36	43
Rv1638A	Rv1638A	-				57.5109
Rv1639c	Rv1639c	-				72.3016
Rv1640c	lysX	-				4.12436
Rv1641	infC	+	SD			103.744	1851990	5.75	283
Rv1642	rpmI	+			U	38.4894
Rv1643	rplT	+			U	42.5998
Rv1644	tsnR	+				3.7861
Rv1645c	Rv1645c	-	SD			6.21582	1855463	1.02	9
Rv1646	PE17	+	SD			164.689	1855680	33.42	84	1855706	29.06	58
Rv1647	Rv1647	+	U			12.6049	1856458	1.97	316	1856346	0.6	428
Rv1648	Rv1648	+		L		6.48865	1857728	0.77	3
Rv1649	pheS	+	U			2.10596	1858591	0.82	142
Rv1650	pheT	+				0.981737
Rv1651c	PE_PGRS30	-				4.9745
Rv1652	argC	+				1.45667
Rv1653	argJ	+				0.626611
Rv1654	argB	+				1.03318
Rv1655	argD	+				0.632867
Rv1656	argF	+				2.15901
Rv1657	argR	+				0.430687
Rv1658	argG	+				1.67848
Rv1659	argH	+				0.377462
Rv1660	pks10	+	SD			7.43063	1874103	3.36	57
Rv1661	pks7	+				1.58965
Rv1662	pks8	+				1.51822
Rv1663	pks17	+				5.1776
Rv1664	pks9	+	U			2.87637	1887556	4.46	470
Rv1665	pks11	+	U			13.6941	1891191	3.1	35
Rv1666c	cyp139	-				0.775478
Rv1667c	Rv1667c	-				0.248471
Rv1668c	Rv1668c	-				0.83954
Rv1669	Rv1669	+				7.35888
Rv1670	Rv1670	+	SD			9.90737	1896086	1	34
Rv1671	Rv1671	+			SD	5.68356
Rv1672c	Rv1672c	-	SD			16.2045	1898233	4.81	26
Rv1673c	Rv1673c	-				0.513487
Rv1674c	Rv1674c	-				0.670072
Rv1675c	cmr	-				0.620517
Rv1676	Rv1676	+				11.9958
Rv1677	dsbF	+				11.1671
Rv1678	Rv1678	+	U			5.43136	1902391	1.87	6
Rv1679	fadE16	+				2.49341
Rv1680	Rv1680	+				3.18119
Rv1681	moeX	+				2.38836
Rv1682	Rv1682	+	SD			6.5913	1906319	0.88	84
Rv1683	Rv1683	+			SD	5.32736
Rv1684	Rv1684	+	U			2.75873	1910288	0.79	298
Rv1685c	Rv1685c	-				0.594671
Rv1686c	Rv1686c	-				0.942385
Rv1687c	Rv1687c	-				1.33295
Rv1688	mpg	+				0.388475
Rv1689	tyrS	+				2.38463
Rv1690	lprJ	+	U			51.7807	1915484	8.37	43
Rv1691	Rv1691	+				3.75787
Rv1692	Rv1692	+	U			6.54007	1916576	0.39	122
Rv1693	Rv1693	+		L		48.3441	1917753	2.23	3
Rv1694	tlyA	+				1.37659
Rv1695	ppnK	+				2.74686
Rv1696	recN	+				1.0753
Rv1697	Rv1697	+		L		68.9125	1921542	16.55	0
Rv1698	mctB	+			L	23.0376
Rv1699	pyrG	+	SD			10.5485	1923744	13.59	85
Rv1700	Rv1700	+	U			4.48344	1925355	3.7	227
Rv1701	Rv1701	+				2.2438
Rv1702c	Rv1702c	-				1.42461
Rv1703c	Rv1703c	-	U			17.3986	1929881	1.26	160
Rv1704c	cycA	-	SD			4.17168	1931519	0.51	63
Rv1705c	PPE22	-				1.17555
Rv1706A	Rv1706A	-				0
Rv1706c	PPE23	-	SD			1.25325	1933973	0.45	95
Rv1707	Rv1707	+	SD			20.7041	1934799	4.9	83
Rv1708	Rv1708	+			SD	6.37279
Rv1709	scpA	+			SD	8.5433
Rv1710	scpB	+	SD			4.92542	1938067	3.89	79
Rv1711	Rv1711	+	U			3.26748	1938346	0.72	492
Rv1712	cmk	+				3.82559
Rv1713	engA	+	SD			1.78618	1939824	0.65	464
Rv1714	Rv1714	+				2.20777
Rv1715	fadB3	+				0.505168
Rv1716	Rv1716	+				1.04354
Rv1717	Rv1717	+				0.546805
Rv1718	Rv1718	+				1.36963
Rv1719	Rv1719	+				0.702712
Rv1720c	vapC12	-				1.29586
Rv1721c	vapB12	-		L		4.02876	1947643	0.58	0
Rv1722	Rv1722	+				1.53862
Rv1723	Rv1723	+				0.244785
Rv1724c	Rv1724c	-				4.58536
Rv1725c	Rv1725c	-		L		4.53147	1951751	0.66	0
Rv1726	Rv1726	+				0.511704
Rv1727	Rv1727	+				0.896074
Rv1728c	Rv1728c	-				6.28742
Rv1729c	Rv1729c	-				2.63929
Rv1730c	Rv1730c	-	U			1.34409	1957357	1.4	112
Rv1731	gabD2	+	SD			7.34162	1957423	2	254	1957391	2	286	1957644	0.66	33
Rv1732c	Rv1732c	-		L		18.7093	1959791	1.61	0
Rv1733c	Rv1733c	-				136.401
Rv1734c	Rv1734c	-				0
Rv1735c	Rv1735c	-	U			0.404447	1962024	0.3	236
Rv1736c	narX	-			U	22.8583
Rv1737c	narK2	-	U			31.7454	1965427	42.82	57	1965573	1.22	203
Rv1738	Rv1738	+	SD			346.234	1965576	61.33	81
Rv1739c	Rv1739c	-				4.81245
Rv1740	vapB34	+		L		65.6044	1967705	2.83	0	1967673	2.83	32
Rv1741	vapC34	+	U			8.34302	1967742	2.32	175
Rv1742	Rv1742	+				1.94477
Rv1743	pknE	+	SD			5.1519	1968960	1.57	44
Rv1744c	Rv1744c	-				2.42292
Rv1745c	idi	-				0.400289
Rv1746	pknF	+		L		1.7484	1972138	0.29	0
Rv1747	Rv1747	+		L		4.57979	1973634	0.59	-4
Rv1748	Rv1748	+				3.85135
Rv1749c	Rv1749c	-				17.2297
Rv1750c	fadD1	-				3.84112
Rv1751	Rv1751	+				3.88407
Rv1752	Rv1752	+				0.464304
Rv1753c	PPE24	-	SD			1.06878	1984870	0.37	95
Rv1754c	Rv1754c	-				3.432
Rv1755c	plcD	-	U			0.138094	1987764	0.41	68
Rv1756c	Rv1756c	-				1.09328
Rv1757c	Rv1757c	-				1.71686
Rv1758	cut1	+				0.0739665
Rv1759c	wag22	-				0.312582
Rv1760	Rv1760	+				7.51706
Rv1761c	Rv1761c	-				1.14833
Rv1762c	Rv1762c	-	SD			4.1089	1995864	0.65	22
Rv1763	Rv1763	+				0.976945
Rv1764	Rv1764	+				1.16849
Rv1765A	Rv1765A	-	U			2.10163	1999769	2.06	412	1999649	1.04	292
Rv1765c	Rv1765c	-		L		7.78981	1998515	2.34	0
Rv1766	Rv1766	+	U			10.2269	1999710	1.25	27
Rv1767	Rv1767	+		L		20.4989	2000074	1.78	0	1999710	1.25	364
Rv1768	PE_PGRS31	+	SD			4.54533	2000559	0.61	55	2000507	0.54	107
Rv1769	Rv1769	+	SD			4.09995	2002618	0.6	8
Rv1770	Rv1770	+				3.49301
Rv1771	Rv1771	+				5.40649
Rv1772	Rv1772	+	SD			181.407	2006560	36.58	76
Rv1773c	Rv1773c	-		L		3.4938	2007766	0.27	0
Rv1774	Rv1774	+				5.54236
Rv1775	Rv1775	+	SD			4.03413	2008792	0.36	380
Rv1776c	Rv1776c	-	U			2.87026	2010622	0.7	67
Rv1777	cyp144	+				1.61755
Rv1778c	Rv1778c	-			U	17.9899
Rv1779c	Rv1779c	-	U			3.25824	2014627	0.42	148
Rv1780	Rv1780	+		L		62.5964	2014697	2.98	2
Rv1781c	malQ	-				0.927153
Rv1782	eccB5	+	SD			16.3989	2017601	1.72	139	2017299	0.81	441	2017387	0.64	353
Rv1783	eccCa5	+			SD	15.1398
Rv1784	eccCb5	+			SD	13.713
Rv1785c	cyp143	-				3.5449
Rv1786	Rv1786	+	SD			3.10342	2024576	1.25	252
Rv1787	PPE25	+	SD			3.04896	2025143	0.25	158
Rv1788	PE18	+			SD	12.1822
Rv1789	PPE26	+	SD			13.2656	2026747	1.44	43
Rv1790	PPE27	+				3.8583
Rv1791	PE19	+	SD			130.923	2029771	12.44	133
Rv1792	esxM	+	SD			117.093	2029970	1.04	377
Rv1793	esxN	+	SD			379.451	2030676	19.22	18
Rv1794	Rv1794	+			SD	38.7679
Rv1795	eccD5	+	U			39.565	2032061	2.27	179
Rv1796	mycP5	+	U			24.6224	2033493	0.82	236
Rv1797	eccE5	+	U			15.8779	2035431	1	52	2035183	0.35	300	2035390	1	93
Rv1798	eccA5	+		L		7.85367	2036699	0.56	1
Rv1799	lppT	+				10.0715
Rv1800	PPE28	+				5.64827
Rv1801	PPE29	+				1.02429
Rv1802	PPE30	+				1.84
Rv1803c	PE_PGRS32	-				1.73152
Rv1804c	Rv1804c	-		L		12.478	2047349	1.15	0	2047407	0.54	58
Rv1805c	Rv1805c	-				0.439837
Rv1806	PE20	+	SD			191.691	2047593	79.5	479	2047812	1.02	260
Rv1807	PPE31	+				97.7977
Rv1808	PPE32	+	SD			48.3696	2049895	0.93	26
Rv1809	PPE33	+			SD	33.7821
Rv1810	Rv1810	+			SD	130.308
Rv1811	mgtC	+	SD			6.56844	2052967	1.94	476	2053381	0.89	62
Rv1812c	Rv1812c	-	SD			1.30078	2055472	0.35	113
Rv1813c	Rv1813c	-	SD			28.8746	2056342	52.89	230
Rv1814	erg3	+	U			9.85071	2056479	0.96	42
Rv1815	Rv1815	+	SD			14.3786	2057455	0.86	73
Rv1816	Rv1816	+			SD	8.34383
Rv1817	Rv1817	+				1.64447
Rv1818c	PE_PGRS33	-	SD			2.56371	2062749	0.76	75
Rv1819c	bacA	-				1.76526
Rv1820	ilvG	+		L		4.90998	2064799	1.3	0
Rv1821	secA2	+			L	23.0755
Rv1822	pgsA2	+		L		5.35614	2069080	0.41	0	2068963	0.36	117
Rv1823	Rv1823	+	U			3.80082	2069259	0.39	443
Rv1824	Rv1824	+	U			3.38144	2070425	0.54	229
Rv1825	Rv1825	+				3.1484
Rv1826	gcvH	+	U			77.6448	2071906	0.64	46
Rv1827	garA	+	SD			70.1105	2072192	13.63	404	2072489	4.95	107	2072526	4.95	70
Rv1828	Rv1828	+			SD	22.9205
Rv1829	Rv1829	+	U			41.2958	2073840	38.77	103
Rv1830	Rv1830	+	U			83.1689	2074749	11.96	92	2074806	4.38	35
Rv1831	Rv1831	+	U			76.3713	2075481	0.6	90
Rv1832	gcvB	+	SD			11.7651	2075609	7.37	268	2075481	0.6	396
Rv1833c	Rv1833c	-				4.51422
Rv1834	lipZ	+				2.52766
Rv1835c	Rv1835c	-				2.27813
Rv1836c	Rv1836c	-				4.7426
Rv1837c	glcB	-	SD			8.62602	2087004	1.44	23
Rv1838c	vapC13	-			L	5.98958
Rv1839c	vapB13	-		L		11.4562	2087912	0.77	0
Rv1840c	PE_PGRS34	-				0.30453
Rv1841c	Rv1841c	-				1.8562
Rv1842c	Rv1842c	-	U			2.84103	2092222	3.75	137
Rv1843c	guaB1	-	SD			10.5844	2094150	3.55	452	2093756	0.45	58
Rv1844c	gnd1	-			SD	16.0256
Rv1845c	blaR	-			SD	12.1647
Rv1846c	blaI	-	SD			124.423	2096622	16.43	23
Rv1847	Rv1847	+	U			5.83342	2096760	2.7	117
Rv1848	ureA	+	U			2.80028	2097060	0.37	288
Rv1849	ureB	+				2.31528
Rv1850	ureC	+				1.37853
Rv1851	ureF	+				2.24694
Rv1852	ureG	+	SD			2.03656	2100265	0.66	75
Rv1853	ureD	+				2.74455
Rv1854c	ndh	-	SD			18.6502	2103087	1.2	45
Rv1855c	Rv1855c	-		L		19.1222	2104107	1.73	0
Rv1856c	Rv1856c	-	SD			35.256	2104897	10.8	74
Rv1857	modA	+	U			4.66801	2104902	23.92	83
Rv1858	modB	+				0.36777
Rv1859	modC	+				8.43531
Rv1860	apa	+		L		8.23064	2107736	0.3	0
Rv1861	Rv1861	+	SD			24.9269	2109121	1.29	44
Rv1862	adhA	+			SD	6.50804
Rv1863c	Rv1863c	-		L		14.6361	2111364	1.52	3
Rv1864c	Rv1864c	-				7.56785
Rv1865c	Rv1865c	-				1.15354
Rv1866	Rv1866	+				0.765368
Rv1867	Rv1867	+				0.717489
Rv1868	Rv1868	+	SD			4.02921	2117322	0.66	25
Rv1869c	Rv1869c	-	SD			5.82117	2120997	0.76	302
Rv1870c	Rv1870c	-	U			19.9897	2121904	1.49	474	2121876	1.45	446
Rv1871c	Rv1871c	-	U			254.927	2122226	2.77	342	2121904	1.49	20	2121939	1.45	55	2122165	1.68	281	2122361	0.94	477
Rv1872c	lldD2	-	U			637.807	2123159	196.66	8
Rv1873	Rv1873	+				1.92417
Rv1874	Rv1874	+	SD			6.32495	2123666	1.37	18
Rv1875	Rv1875	+				4.51518
Rv1876	bfrA	+				23.8483
Rv1877	Rv1877	+				7.18828
Rv1878	glnA3	+				1.48123
Rv1879	Rv1879	+				1.17716
Rv1880c	cyp140	-				19.8156
Rv1881c	lppE	-				3.51053
Rv1882c	Rv1882c	-	U			7.48485	2133674	11.42	471	2133406	0.58	203
Rv1883c	Rv1883c	-	U			72.9217	2134153	12.56	461
Rv1884c	rpfC	-				111.79
Rv1885c	Rv1885c	-				1.54726
Rv1886c	fbpB	-	SD			8.07046	2135904	0.53	37
Rv1887	Rv1887	+	SD			18.7676	2136128	2.08	130	2135876	1.31	382
Rv1888A	Rv1888A	-	U			53.2889	2138648	3.86	31
Rv1888c	Rv1888c	-				17.8523
Rv1889c	Rv1889c	-				1.0549
Rv1890c	Rv1890c	-				1.16977
Rv1891	Rv1891	+	SD			54.5669	2139710	2.88	31
Rv1892	Rv1892	+			SD	23.1619
Rv1893	Rv1893	+			SD	24.9387
Rv1894c	Rv1894c	-	SD			16.6312	2141875	6.81	6	2141912	6.81	43
Rv1895	Rv1895	+	U			5.23158	2142383	0.43	138
Rv1896c	Rv1896c	-				1.57703
Rv1897c	Rv1897c	-				0.559656
Rv1898	Rv1898	+	U			4.49103	2144441	0.59	499
Rv1899c	lppD	-			L	12.6319
Rv1900c	lipJ	-		L		5.21904	2147633	0.68	0
Rv1901	cinA	+				4.03836
Rv1902c	nanT	-				8.04377
Rv1903	Rv1903	+		L		7.16886	2150364	0.55	0
Rv1904	Rv1904	+	U			138.636	2150832	18.73	122	2150773	0.3	181
Rv1905c	aao	-				4.07389
Rv1906c	Rv1906c	-		L		71.5792	2152896	6.33	1
Rv1907c	Rv1907c	-	U			4.40197	2154044	0.46	162
Rv1908c	katG	-	SD			13.3401	2156594	7.76	483
Rv1909c	furA	-			U	70.0214
Rv1910c	Rv1910c	-	U			14.8253	2157311	1.53	12
Rv1911c	lppC	-	U			25.9777	2158082	4.66	95	2157999	1.68	12	2158402	1.48	415
Rv1912c	fadB5	-				6.64311
Rv1913	Rv1913	+				1.39828
Rv1914c	Rv1914c	-				4.13379
Rv1915	aceAa	+	SD			29.2278	2160427	1.97	36	2160335	1.78	128
Rv1916	aceAb	+			U	8.38709
Rv1917c	PPE34	-	U			0.913168	2167795	1.89	484
Rv1918c	PPE35	-	SD			4.86797	2170683	1.23	71
Rv1919c	Rv1919c	-	SD			5.45638	2171569	1.09	44	2171748	0.38	223
Rv1920	Rv1920	+				11.1324
Rv1921c	lppF	-				2.14365
Rv1922	Rv1922	+		L		5.79261	2174065	0.89	2
Rv1923	lipD	+			L	6.62671
Rv1924c	Rv1924c	-		L		11.3206	2176934	0.31	4
Rv1925	fadD31	+		L		108.753	2177087	31.75	0
Rv1926c	mpt63	-	U			24.6981	2179491	2.33	55
Rv1927	Rv1927	+				7.4215
Rv1928c	Rv1928c	-				4.60212
Rv1929c	Rv1929c	-				13.2316
Rv1930c	Rv1930c	-				1.05663
Rv1931c	Rv1931c	-	U			3.44128	2183514	0.56	275
Rv1932	tpx	+		L		5.70922	2183372	0.9	0
Rv1933c	fadE18	-				0.134376
Rv1934c	fadE17	-				0.343955
Rv1935c	echA13	-				0.486494
Rv1936	Rv1936	+	U			2.33001	2187324	0.83	60
Rv1937	Rv1937	+				1.92584
Rv1938	ephB	+				1.72065
Rv1939	Rv1939	+				1.47945
Rv1940	ribA1	+				2.02544
Rv1941	Rv1941	+	U			1.24116	2193615	1.51	49
Rv1942c	mazF5	-	U			4.17142	2195206	1.17	233
Rv1943c	mazE5	-				13.7631
Rv1944c	Rv1944c	-				3.3898
Rv1945	Rv1945	+		L		5.71398	2195989	2.49	0
Rv1946c	lppG	-				2.76894
Rv1947	Rv1947	+				0.380607
Rv1948c	Rv1948c	-				1.39485
Rv1949c	Rv1949c	-				0.790715
Rv1950c	Rv1950c	-				5.96786
[truncated: 2,030 more rows]

## Sheet: 6C
Antisense transcription start sites mapped to M. tuberculosis H37Rv CDS during growth arrest
TSSs mapped in antisense orientation to annotated M. tuberculosis genes are indicated. The antisense with strongest peak height has been designated as "strongest AS". For all the antisense TSS mapped, genome position and level of TSS expression are indicated.
				Strongest AS TSS		AS TSS		AS TSS		AS TSS		AS TSS		AS TSS
RvNumber	Synonym	Strand	Exponential AS RPKM	Genome position	TSS Expression	Genome position	TSS Expression	Genome position	TSS Expression	Genome position	TSS Expression	Genome position	TSS Expression	Genome position	TSS Expression
Rv0001	dnaA	+	5.72441	1268	5.71
Rv0002	dnaN	+	6.68881	2305	1.62
Rv0005	gyrB	+	2.30529	5287	1.35
Rv0006	gyrA	+	12.0078	8207	3.39
Rv0017c	rodA	-	1.35059	20788	0.47
Rv0018c	pstP	-	0.842552	22892	0.42
Rv0020c	fhaA	-	3.57141	24670	0.61	23868	0.44
Rv0026	Rv0026	+	5.49706	30184	3.97
Rv0029	Rv0029	+	3.40006	33047	1.01
Rv0032	bioF2	+	1.65287	34667	1.34
Rv0035	fadD34	+	1.38363	38554	0.42
Rv0036c	Rv0036c	-	2.48235	39303	0.67
Rv0041	leuS	+	6.59826	45649	9.97	43622	0.41
Rv0046c	ino1	-	223.687	50563	26.18
Rv0048c	Rv0048c	-	19.0198	51981	1
Rv0056	rplI	+	3.89637	59572	0.53
Rv0059	Rv0059	+	5.08699	63565	0.74
Rv0064	Rv0064	+	0.966932	68780	0.61	68633	0.42
Rv0066c	icd2	-	4.11651	74189	1.55	72958	0.82	73399	0.36
Rv0070c	glyA2	-	0.757062	78734	0.46
Rv0080	Rv0080	+	1.09484	89158	0.34
Rv0098	fcoT	+	1.16957	107724	0.53
Rv0101	nrp	+	11.9119	110563	29.28	112895	6.94	116087	0.85
Rv0102	Rv0102	+	1.68293	118097	0.37
Rv0111	Rv0111	+	2.96342	134981	1.47	135809	0.64
Rv0113	gmhA	+	14.7865	137696	9.35
Rv0115	hddA	+	1.6959	138605	0.65
Rv0116c	ldtA	-	8.07163	140959	0.87
Rv0118c	oxcA	-	1.30074	142313	0.5
Rv0126	treS	+	1.56054	154064	0.38
Rv0132c	fgd2	-	1.74629	160277	0.51
Rv0136	cyp138	+	1.66912	164388	0.64
Rv0139	Rv0139	+	1.55697	166663	0.31
Rv0141c	Rv0141c	-	17.1277	167572	3
Rv0143c	Rv0143c	-	0.932789	169306	0.32
Rv0144	Rv0144	+	6.81535	170809	1.34
Rv0159c	PE3	-	2.64152	187511	0.42
Rv0161	Rv0161	+	0.520716	190775	0.46
Rv0166	fadD5	+	0.509526	196285	0.38
Rv0167	yrbE1A	+	3.61728	196925	0.71	197084	0.49
Rv0169	mce1A	+	0.925503	199505	0.4
Rv0170	mce1B	+	4.80717	200275	1.17
Rv0171	mce1C	+	6.80531	201027	3.6	201675	2.42
Rv0172	mce1D	+	3.62516	202828	1.17
Rv0178	Rv0178	+	4.90641	209447	0.98
Rv0180c	Rv0180c	-	13.9979	211325	10.41
Rv0183	Rv0183	+	2.56022	214579	0.54
Rv0186	bglS	+	13.5722	218095	0.48
Rv0186A	mymT	-	6.08699	218392	0.34
Rv0188	Rv0188	+	9.03378	219745	0.65
Rv0191	Rv0191	+	0.625784	222392	0.33
Rv0192	Rv0192	+	1.04083	223597	0.45
Rv0194	Rv0194	+	0.904483	229717	0.59	226996	0.53
Rv0198c	zmp1	-	1.44014	235589	0.63
Rv0199	Rv0199	+	26.0364	236681	7.11
Rv0206c	mmpL3	-	1.5543	247283	0.69
Rv0213c	Rv0213c	-	6.56202	254857	0.61
Rv0218	Rv0218	+	2.13647	261421	0.5
Rv0219	Rv0219	+	0.499464	262480	0.44
Rv0223c	Rv0223c	-	6.58691	266538	3.99	266659	0.43	267702	1.12
Rv0229c	Rv0229c	-	5.50917	274397	1.97
Rv0231	fadE4	+	1.14396	277453	0.35
Rv0236c	aftD	-	1.14344	285210	0.53
Rv0245	Rv0245	+	41.113	296394	9.67	296432	9.46
Rv0248c	Rv0248c	-	26.8091	298918	25.01	299960	1.46
Rv0256c	PPE2	-	4.25846	308767	0.85	307974	0.63
Rv0257	Rv0257	+	6.84023	309839	0.64
Rv0259c	Rv0259c	-	2.90561	311316	1.01	311473	0.78
Rv0268c	Rv0268c	-	7.84948	323020	1.06
Rv0272c	Rv0272c	-	11.1337	329102	7.34
Rv0280	PPE3	+	2.78469	340045	2.63
Rv0283	eccB3	+	0.996287	345149	0.49
Rv0284	eccC3	+	1.8015	349540	2.62	347509	0.46
Rv0296c	Rv0296c	-	0.697208	360889	0.76
Rv0304c	PPE5	-	0.99105	367714	0.35	369141	0.32
Rv0305c	PPE6	-	2.13859	372897	0.86	374344	0.45
Rv0314c	Rv0314c	-	9.86554	382887	0.57
Rv0318c	Rv0318c	-	1.78062	386307	0.76
Rv0321	dcd	+	1.62618	388838	0.29
Rv0331	Rv0331	+	1.81806	396284	0.6
Rv0335c	PE6	-	5.92989	399550	0.53
Rv0336	Rv0336	+	24.7292	401305	0.62
Rv0342	iniA	+	1.68799	412280	0.51
Rv0348	Rv0348	+	4.52595	418585	0.6	418889	0.5
Rv0350	dnaK	+	3.83923	420925	1.14	421430	0.45
Rv0355c	PPE8	-	1.0306	431506	1.09	424788	0.53	427997	0.98
Rv0356c	Rv0356c	-	22.4563	434969	6.65
Rv0357c	purA	-	2.10073	436185	0.68
Rv0383c	Rv0383c	-	3.90805	458917	2.59
Rv0402c	mmpL1	-	2.11082	480908	0.44	482285	0.29	482930	0.3
Rv0403c	mmpS1	-	1.89941	483277	0.29
Rv0404	fadD30	+	9.36693	485096	1.46	484088	0.32	484475	0.57	484950	1.11
Rv0407	fgd1	+	0.63329	490793	0.7
Rv0409	ackA	+	1.0218	495002	0.32
Rv0412c	Rv0412c	-	4.80857	498504	1.74
Rv0417	thiG	+	0.850172	502748	0.41
Rv0419	lpqM	+	2.07452	506551	0.86
Rv0425c	ctpH	-	0.424859	514816	0.39
Rv0441c	Rv0441c	-	6.62629	530487	0.74
Rv0448c	Rv0448c	-	1.93597	536607	0.71
Rv0450c	mmpL4	-	1.10621	541223	0.34
Rv0453	PPE11	+	3.05322	544726	1.55	544655	0.45
Rv0454	Rv0454	+	21.5046	545114	1.35
Rv0457c	Rv0457c	-	0.92111	549110	0.76
Rv0460	Rv0460	+	30.5173	551831	1.81
Rv0461	Rv0461	+	9.65172	552205	1.37
Rv0464c	Rv0464c	-	9.08542	554325	2.06
Rv0468	fadB2	+	3.65433	559750	1.18	559254	0.63
Rv0479c	Rv0479c	-	1.58431	568353	0.49
Rv0500	proC	+	6.27091	590803	0.84
Rv0501	galE2	+	4.45286	592279	1.33
Rv0502	Rv0502	+	3.86599	593126	0.76	593866	0.5
Rv0509	hemA	+	2.90725	601330	0.87
Rv0515	Rv0515	+	41.5871	607664	0.6
Rv0518	Rv0518	+	1.80357	610213	0.65
Rv0522	gabP	+	3.2013	614032	0.71	613321	0.7
Rv0525	Rv0525	+	1.35489	616264	0.33
Rv0538	Rv0538	+	3.19398	630390	0.39
Rv0539	Rv0539	+	22.7699	631939	1.27
Rv0552	Rv0552	+	1.66366	643579	0.47
Rv0565c	Rv0565c	-	1.69994	656457	0.76
Rv0567	Rv0567	+	0.951108	659048	0.48
Rv0570	nrdZ	+	0.697856	661540	0.52
Rv0583c	lpqN	-	15.36	678583	4.2	678894	1.26
Rv0584	Rv0584	+	5.92131	680493	13.17
Rv0590	mce2B	+	0.96234	688223	0.37
Rv0593	lprL	+	2.77278	692504	0.65
Rv0596c	vapB4	-	6.65142	695484	0.57
Rv0597c	Rv0597c	-	2.84061	696336	0.59
Rv0611c	Rv0611c	-	45.3037	706075	7.48
Rv0616c	Rv0616c	-	10.1378	710782	0.8
Rv0617	vapC29	+	3.03582	711385	0.46
Rv0622	Rv0622	+	2.16706	715932	0.81
Rv0625c	Rv0625c	-	2.21959	717814	0.34
Rv0630c	recB	-	0.267777	724228	0.42
Rv0633c	Rv0633c	-	1.48283	729340	0.4
Rv0634A	Rv0634A	+	8.46966	731178	1.12
Rv0636	hadB	+	8.30068	732632	0.89
Rv0642c	mmaA4	-	1.66755	736715	0.37
Rv0645c	mmaA1	-	2.86077	740177	0.45
Rv0655	mkl	+	0.980992	752533	0.35
Rv0663	atsD	+	0.557255	757167	0.65
Rv0664	vapB8	+	18.9672	758636	5.46
Rv0669c	Rv0669c	-	3.40168	769434	0.32
Rv0688	Rv0688	+	3.47105	788637	1.03	788936	0.53
Rv0694	lldD1	+	3.07849	794160	1.93
Rv0698	Rv0698	+	3.18819	799009	0.33	799217	0.33
Rv0711	atsA	+	0.894053	806736	0.4
Rv0712	Rv0712	+	0.727813	809437	0.27
Rv0724	sppA	+	2.38658	816467	0.42
Rv0727c	fucA	-	3.79848	820270	0.84
Rv0736	rslA	+	8.77385	828227	3.26
Rv0740	Rv0740	+	5.23165	831994	0.95
Rv0755A	Rv0755A	-	1.81392	850522	0.36
Rv0757	phoP	+	113.008	851739	48.53
Rv0761c	adhB	-	2.48484	855408	2.24
Rv0764c	cyp51	-	2.46645	856768	1
Rv0766c	cyp123	-	0.903729	860003	0.37
Rv0773c	ggtA	-	3.58292	866211	2.88	867058	0.39	867158	0.87
Rv0774c	Rv0774c	-	2.15442	868280	1.25
Rv0777	purB	+	0.984984	870913	0.32
Rv0778	cyp126	+	3.49173	872102	0.53
Rv0779c	Rv0779c	-	1.22306	873085	1.4
Rv0780	purC	+	11.8709	874164	8.61
Rv0783c	emrB	-	2.19566	877432	2.29	877470	2.29
Rv0787	Rv0787	+	11.1996	882387	3.63	881713	1.39
Rv0791c	Rv0791c	-	5.16725	884868	1.61
Rv0792c	Rv0792c	-	4.91309	885907	1.29	886080	0.66
Rv0793	Rv0793	+	6.93855	886879	0.58
Rv0796	Rv0796	+	1.66119	890009	0.53
Rv0797	Rv0797	+	1.18473	890999	0.32
Rv0798c	cfp29	-	6.41814	891914	1.72	891738	0.53
Rv0806c	cpsY	-	3.26476	900043	0.55
Rv0808	purF	+	1.59157	903374	0.63
Rv0809	purM	+	12.5916	904208	0.76
Rv0816c	thiX	-	4.29663	910032	1
Rv0817c	Rv0817c	-	2.16597	910032	1
Rv0821c	phoY2	-	5.77525	913643	1.76
Rv0826	Rv0826	+	1.47426	919635	2.54
Rv0830	Rv0830	+	1.83805	922337	0.28
Rv0831c	Rv0831c	-	4.29297	923583	0.49
Rv0842	Rv0842	+	201.87	938239	56.29
Rv0843	Rv0843	+	2.47443	939939	0.82
Rv0845	Rv0845	+	1.5194	942148	0.34
Rv0846c	Rv0846c	-	1.05387	942977	0.36
Rv0849	Rv0849	+	1.57307	946690	0.35
Rv0853c	pdc	-	1.704	950613	0.91
Rv0861c	ercc3	-	0.848324	958932	0.44
Rv0863	Rv0863	+	3.12093	962613	0.48
Rv0868c	moaD2	-	2.57097	965985	0.32
Rv0878c	PPE13	-	3.90503	977078	0.32
Rv0885	Rv0885	+	5.6583	983651	3.56
Rv0888	Rv0888	+	4.99024	988276	1.11	987760	0.41	987951	0.64
Rv0890c	Rv0890c	-	0.977554	990543	0.32
Rv0892	Rv0892	+	1.74646	994094	0.44
Rv0896	gltA2	+	1.28451	1000142	0.28
Rv0899	ompA	+	2.37167	1002867	0.87
Rv0902c	prrB	-	4.79753	1005434	2.3
Rv0904c	accD3	-	1.10555	1006734	1.16
Rv0907	Rv0907	+	0.647317	1010189	0.41
Rv0912	Rv0912	+	4.87305	1016504	0.5
Rv0921	Rv0921	+	17.5538	1027278	6.39
Rv0922	Rv0922	+	0.926928	1028620	1.03
Rv0931c	pknD	-	1.36011	1039605	0.69	1039285	0.55
Rv0932c	pstS2	-	41.6419	1040645	32.65
Rv0935	pstC1	+	1.70691	1043876	0.61
Rv0942	Rv0942	+	10.063	1052607	0.72
Rv0951	sucC	+	1.6344	1062261	0.53
Rv0956	purN	+	4.13594	1067880	0.7
Rv0957	purH	+	1.58229	1068745	0.53
Rv0961	Rv0961	+	9.26844	1074233	0.98
Rv0973c	accA2	-	0.574482	1083811	0.54
Rv0974c	accD2	-	1.39075	1086256	0.7
Rv0977	PE_PGRS16	+	1.8136	1092784	1.5
Rv0979c	Rv0979c	-	26.9718	1094817	1.95
Rv0982	mprB	+	6.48094	1097741	5.66	1097551	0.27	1097924	0.59
Rv0983	pepD	+	0.983644	1099126	0.68	1099255	0.29
Rv0989c	grcC2	-	1.0228	1106708	0.6
Rv0998	Rv0998	+	7.32169	1115209	8.77
Rv1005c	pabB	-	10.8206	1123589	3.96
Rv1006	Rv1006	+	5.83194	1124284	1.46
Rv1013	pks16	+	2.8288	1132446	1.8
Rv1014c	pth	-	8.78893	1133458	1.38
Rv1016c	lpqT	-	2.5213	1135072	0.56
Rv1018c	glmU	-	4.08529	1136873	1.62
Rv1020	mfd	+	0.78991	1142601	0.73
Rv1028c	kdpD	-	13.8447	1149691	3.01
Rv1029	kdpA	+	5.60499	1153409	4.06
Rv1032c	trcS	-	2.70172	1157048	1.44
Rv1036c	Rv1036c	-	4.22486	1160357	0.54
Rv1047	Rv1047	+	5.63638	1169429	1.15	1170661	0.49
Rv1048c	Rv1048c	-	3.60879	1171126	0.6
Rv1053c	Rv1053c	-	34.4051	1176107	1.82	1176266	0.83
Rv1056	Rv1056	+	3.5911	1178121	1.4
Rv1060	Rv1060	+	26.1026	1183869	8.92
Rv1071c	echA9	-	2.40567	1195161	0.6
Rv1087A	Rv1087A	+	4.1872	1214232	0.64
Rv1097c	Rv1097c	-	3.69785	1225918	0.33
Rv1105	Rv1105	+	20.7986	1232314	11.15	1232713	1.02
Rv1106c	Rv1106c	-	2.90781	1233025	0.78
Rv1107c	xseB	-	2.63024	1233968	0.4
Rv1126c	Rv1126c	-	6.02978	1249631	1.57
Rv1128c	Rv1128c	-	2.7221	1251847	0.98
Rv1139c	Rv1139c	-	4.83146	1266930	0.81
Rv1148c	Rv1148c	-	8.58031	1276787	6.78	1276510	0.99	1277722	0.46
Rv1154c	Rv1154c	-	6.09785	1281429	2.36
Rv1161	narG	+	2.00337	1289526	0.81
Rv1162	narH	+	27.5121	1292095	5.77
Rv1168c	PPE17	-	1.77862	1299766	1.41
Rv1173	fbiC	+	4.61995	1305089	2.89	1303740	0.3
Rv1175c	fadH	-	10.5812	1306782	18.65
Rv1177	fdxC	+	2.95819	1309006	0.43
Rv1179c	Rv1179c	-	1.48682	1311794	0.4
Rv1182	papA3	+	8.06817	1321256	5.55
Rv1183	mmpL10	+	1.48375	1321893	0.49
Rv1184c	Rv1184c	-	6.00974	1324538	0.45
Rv1185c	fadD21	-	9.8017	1326553	4.33	1326894	1.86
Rv1199c	Rv1199c	-	6.43829	1342597	1.2	1341367	0.47
Rv1200	Rv1200	+	6.19168	1342979	6.84
Rv1205	Rv1205	+	6.09735	1348979	1.81	1348727	0.99
Rv1213	glgC	+	5.82647	1356182	0.8
Rv1215c	Rv1215c	-	25.2952	1359158	26.81
Rv1223	htrA	+	2.83532	1367019	2.23
Rv1228	lpqX	+	21.8143	1371225	2.54
Rv1229c	mrp	-	5.18534	1372454	1.18
Rv1231c	Rv1231c	-	4.45882	1374605	0.41
Rv1237	sugB	+	15.0517	1380207	4.65	1380395	1.06
Rv1245c	Rv1245c	-	14.8481	1388423	3.78
Rv1248c	Rv1248c	-	2.2551	1392354	4.13
Rv1250	Rv1250	+	6.78306	1395003	1.33
Rv1253	deaD	+	3.57876	1400389	0.75
Rv1270c	lprA	-	4.74769	1419614	2.3
Rv1271c	Rv1271c	-	9.68424	1420286	1	1420033	0.72
Rv1273c	Rv1273c	-	1.04431	1424026	0.66
Rv1279	Rv1279	+	2.42794	1430900	1.4
Rv1280c	oppA	-	1.39162	1432740	0.57
Rv1281c	oppD	-	4.29541	1435067	0.76	1434967	0.54
Rv1283c	oppB	-	3.61539	1436550	0.56
Rv1286	cysN	+	2.52858	1440073	1.29
Rv1298	rpmE	+	11.0776	1455283	1.41
Rv1308	atpA	+	2.18963	1464871	2.82
Rv1310	atpD	+	4.86422	1466987	1.54	1467019	1.51
Rv1313c	Rv1313c	-	12.5082	1469500	1.98
Rv1316c	ogt	-	58.8625	1477393	0.31
Rv1318c	Rv1318c	-	10.593	1480355	0.56
Rv1320c	Rv1320c	-	10.6884	1482758	1.35	1483037	1.24	1483749	0.69	1484014	1.02
Rv1321	Rv1321	+	4.8153	1484387	2.56
Rv1322A	Rv1322A	-	6.91389	1485657	0.67
Rv1326c	glgB	-	3.28774	1491063	2	1492198	0.39
Rv1328	glgP	+	1.07441	1495257	0.88
Rv1332	Rv1332	+	1.22237	1501511	0.29
Rv1345	mbtM	+	1.64004	1509744	1.14	1509781	1.14
Rv1347c	mbtK	-	5.16499	1512293	0.72
Rv1348	irtA	+	1.14941	1515053	0.47
Rv1351	Rv1351	+	2.45266	1518243	1
Rv1354c	Rv1354c	-	1.95943	1521418	0.44	1521838	0.42
Rv1355c	moeY	-	15.3443	1522476	3.42	1523837	1.97
Rv1356c	Rv1356c	-	7.1467	1524614	1.29
Rv1357c	Rv1357c	-	3.49227	1526061	0.49
Rv1358	Rv1358	+	2.43006	1529157	0.67	1528335	0.31
Rv1359	Rv1359	+	31.5918	1530759	11.83
Rv1360	Rv1360	+	1.6526	1531919	0.64
Rv1366	Rv1366	+	1.37987	1539147	0.94
Rv1367c	Rv1367c	-	1.72887	1540184	0.51
Rv1369c	Rv1369c	-	2.07135	1542318	0.41
Rv1371	Rv1371	+	0.469993	1543549	0.34
Rv1372	Rv1372	+	0.588677	1545862	0.81
Rv1374c	Rv1374c	-	17.2606	1547129	3.28
Rv1375	Rv1375	+	3.80824	1548768	1.55
Rv1384	carB	+	0.882729	1557651	0.77
Rv1393c	Rv1393c	-	1.82762	1569022	0.72	1568170	0.33
Rv1400c	lipI	-	5.73097	1576747	3.61
Rv1403c	Rv1403c	-	9.35164	1580313	0.48	1579633	0.38
Rv1431	Rv1431	+	1.58468	1609133	0.92
Rv1439c	Rv1439c	-	1.88958	1617031	0.44
Rv1444c	Rv1444c	-	2.34565	1623494	0.51
Rv1452c	PE_PGRS28	-	0.828548	1638225	0.47
Rv1454c	qor	-	7.67503	1639986	1.24
Rv1459c	Rv1459c	-	1.78126	1645021	0.74
Rv1471	trxB1	+	4.92038	1659397	0.49
Rv1472	echA12	+	8.41176	1660086	1.68
Rv1477	ripA	+	0.767855	1667990	0.42
Rv1489	Rv1489	+	4.35545	1678641	0.51
Rv1491c	Rv1491c	-	1.74228	1681857	0.6
Rv1500	Rv1500	+	6.22078	1691874	2.32	1690855	1.45
Rv1501	Rv1501	+	7.12219	1692521	1.15	1692456	0.4
Rv1504c	Rv1504c	-	10.1094	1694804	2.62
Rv1507c	Rv1507c	-	3.75261	1696858	0.62
Rv1507A	Rv1507A	+	9.53725	1697806	1.93
Rv1508c	Rv1508c	-	4.58819	1699808	2.42	1698117	0.83
Rv1515c	Rv1515c	-	3.08678	1707418	3.23
Rv1520	Rv1520	+	1.93023	1712062	0.38	1711164	0.36
Rv1521	fadD25	+	1.35515	1713730	0.49
Rv1523	Rv1523	+	1.65165	1718088	0.44
Rv1526c	Rv1526c	-	3.57088	1721140	0.6	1721456	0.3
Rv1527c	pks5	-	1.97352	1722293	1.39	1725124	0.6	1725417	0.5	1727209	1.34
Rv1528c	papA4	-	3.21472	1729179	1.67
Rv1531	Rv1531	+	3.32173	1732567	0.37
Rv1534	Rv1534	+	14.772	1735289	3	1735084	0.67
Rv1540	Rv1540	+	0.979816	1743612	0.47
Rv1543	Rv1543	+	3.45639	1745786	0.96
Rv1544	Rv1544	+	2.08322	1746194	0.71
Rv1547	dnaE1	+	1.05206	1750009	1.19
Rv1559	ilvA	+	1.46118	1763627	0.54
Rv1562c	treZ	-	4.98885	1766472	6.53
Rv1565c	Rv1565c	-	1.31263	1772686	0.43
Rv1582c	Rv1582c	-	1.55904	1785782	1
Rv1583c	Rv1583c	-	8.81809	1786224	0.36
Rv1587c	Rv1587c	-	6.46698	1788506	2.34
Rv1593c	Rv1593c	-	2.44323	1794706	0.75
Rv1602	hisH	+	6.71367	1803277	1.85
Rv1615	Rv1615	+	5.33653	1815451	0.87
Rv1622c	cydB	-	3.7334	1824350	2.29
Rv1626	Rv1626	+	6.7931	1828602	2.03
Rv1629	polA	+	1.82684	1830902	0.4
Rv1633	uvrB	+	5.14479	1837406	3.42
Rv1635c	Rv1635c	-	1.08861	1841360	0.45
Rv1640c	lysX	-	8.73854	1851990	5.75	1849441	2.67	1849875	2.77
Rv1649	pheS	+	3.34485	1859359	0.71
Rv1650	pheT	+	1.3425	1859759	0.94
Rv1651c	PE_PGRS30	-	2.34964	1864018	1.4	1862434	0.43
Rv1659	argH	+	0.599776	1873481	0.31
Rv1663	pks17	+	1.36807	1888007	0.8
Rv1664	pks9	+	0.877686	1888166	1.51
Rv1666c	cyp139	-	3.45053	1892926	1.1
Rv1677	dsbF	+	0.968186	1901782	0.93
Rv1681	moeX	+	8.91548	1906240	0.51	1906163	0.42
Rv1682	Rv1682	+	3.53481	1906502	1.67	1906537	1.67	1907219	0.66
Rv1683	Rv1683	+	0.946061	1909233	0.49
Rv1698	mctB	+	1.04681	1923155	0.65
Rv1699	pyrG	+	1.1447	1925522	0.48	1925217	0.36
Rv1710	scpB	+	0.993392	1938217	0.35
Rv1711	Rv1711	+	3.20321	1939571	1.05
Rv1726	Rv1726	+	1.05921	1953128	0.7
Rv1729c	Rv1729c	-	9.90558	1955156	2.65	1955011	1.77
Rv1730c	Rv1730c	-	4.15952	1956768	3.52
Rv1747	Rv1747	+	1.33306	1975461	0.68
Rv1750c	fadD1	-	0.946047	1978309	0.55
Rv1752	Rv1752	+	4.81888	1981371	1.31
Rv1754c	Rv1754c	-	2.58781	1986556	0.58
Rv1756c	Rv1756c	-	2.00031	1988069	0.51
Rv1760	Rv1760	+	7.19651	1993441	1.44
Rv1764	Rv1764	+	1.83208	1997089	0.42
Rv1765A	Rv1765A	-	17.3146	1999224	0.31
Rv1766	Rv1766	+	14.2979	1999769	2.06
Rv1767	Rv1767	+	8.26325	2000147	1.45
Rv1780	Rv1780	+	8.39777	2015233	2.41
Rv1781c	malQ	-	2.105	2017299	0.81	2017128	0.41	2017387	0.64
Rv1784	eccCb5	+	1.671	2023143	0.43
Rv1785c	cyp143	-	4.67639	2024576	1.25	2024070	0.63
Rv1788	PE18	+	79.0342	2026704	4.07
Rv1794	Rv1794	+	11.0127	2031069	10.15
Rv1795	eccD5	+	1.57247	2033559	0.35
Rv1800	PPE28	+	3.77518	2039873	0.94	2041401	0.59
Rv1802	PPE30	+	2.33114	2044748	0.87
Rv1803c	PE_PGRS32	-	2.27771	2045320	1.89
Rv1805c	Rv1805c	-	259.235	2047812	1.02
Rv1812c	Rv1812c	-	3.18876	2055233	0.68
Rv1813c	Rv1813c	-	39.3082	2055958	7.32
Rv1815	Rv1815	+	3.30976	2057744	0.73
Rv1816	Rv1816	+	26.5538	2058599	1.48	2058714	0.69
Rv1817	Rv1817	+	2.19256	2059961	0.43
Rv1822	pgsA2	+	4.22368	2069524	0.94
Rv1832	gcvB	+	5.74429	2077935	8.05	2076133	0.33	2076224	0.9
Rv1835c	Rv1835c	-	6.83029	2081553	2.11	2080760	0.37
Rv1838c	vapC13	-	11.2546	2087331	1.53
Rv1842c	Rv1842c	-	1.57557	2091709	0.48
Rv1847	Rv1847	+	37.1379	2097122	13.53
Rv1863c	Rv1863c	-	2.23566	2111228	0.71
Rv1866	Rv1866	+	0.529993	2114405	0.75
Rv1867	Rv1867	+	3.66269	2116463	1.38
Rv1878	glnA3	+	2.21927	2128210	0.52
Rv1880c	cyp140	-	0.504508	2131271	0.31
Rv1881c	lppE	-	2.82772	2132258	0.35	2132108	0.3
Rv1884c	rpfC	-	3.79627	2134163	1.26	2134209	1.26
Rv1887	Rv1887	+	2.87359	2137085	1.25
Rv1896c	Rv1896c	-	5.76006	2143537	1.48	2143567	1.48	2144441	0.59
Rv1899c	lppD	-	15.6521	2145893	2.37
Rv1902c	nanT	-	6.2863	2149528	1.41	2149112	0.39
Rv1907c	Rv1907c	-	1.80119	2153419	0.68
Rv1908c	katG	-	0.944174	2154336	0.45
Rv1916	aceAb	+	0.718163	2162152	0.4
Rv1917c	PPE34	-	0.774579	2165899	0.42
Rv1920	Rv1920	+	0.833763	2171748	0.38
Rv1932	tpx	+	4.44067	2183514	0.56
Rv1937	Rv1937	+	6.08017	2190262	2.6
Rv1945	Rv1945	+	1.82118	2197143	1.05
Rv1948c	Rv1948c	-	6.27205	2198785	0.59
Rv1954c	Rv1954c	-	115.462	2201248	5.16	2201339	1.03
Rv1954A	Rv1954A	+	4.15141	2201313	0.49
Rv1961	Rv1961	+	15.1333	2204225	9.15
Rv1964	yrbE3A	+	1.65791	2207922	0.68
Rv1974	Rv1974	+	6.16318	2217786	0.75
Rv1977	Rv1977	+	1.53575	2220018	0.81
Rv1979c	Rv1979c	-	7.93307	2222358	1.84
Rv1983	PE_PGRS35	+	2.51315	2227076	0.37
Rv1986	Rv1986	+	0.663512	2230603	0.7
Rv1992c	ctpG	-	1.22028	2236971	0.37
Rv1995	Rv1995	+	1.29185	2238672	0.64
Rv1997	ctpF	+	1.16759	2242332	0.94
Rv2002	fabG3	+	3.58323	2248183	0.96	2247997	0.37
Rv2005c	Rv2005c	-	1.53638	2251236	0.9
Rv2006	otsB1	+	5.32282	2252442	1.41	2254132	0.61
Rv2017	Rv2017	+	2.41563	2264896	0.7
Rv2021c	Rv2021c	-	2.94402	2267109	0.74
Rv2023A	Rv2023A	-	2.82778	2268706	0.44
Rv2024c	Rv2024c	-	1.15899	2268706	0.44
Rv2028c	Rv2028c	-	2.61618	2274781	1.32
Rv2032	acg	+	1.51333	2279469	0.28
Rv2036	Rv2036	+	5.70316	2282459	0.72
Rv2038c	Rv2038c	-	2.95741	2284426	0.53
Rv2040c	Rv2040c	-	5.7172	2285875	1.01	2285923	1.01
Rv2042c	Rv2042c	-	3.37564	2288383	1.49
Rv2043c	pncA	-	5.79042	2288947	1.5
Rv2048c	pks12	-	0.509542	2300448	1.36
Rv2054	Rv2054	+	10.7933	2313258	3.67
Rv2062c	cobN	-	0.772363	2319456	0.64
Rv2072c	cobL	-	1.27122	2329918	0.92
Rv2080	lppJ	+	22.3117	2337743	1.31	2337691	1.18
Rv2082	Rv2082	+	2.41586	2340457	0.38
Rv2084	Rv2084	+	3.01229	2342349	1.25
Rv2088	pknJ	+	0.958696	2346158	0.36
Rv2097c	pafA	-	2.15523	2356314	1.15
Rv2100	Rv2100	+	3.07164	2359813	0.65
Rv2106	Rv2106	+	1.69438	2366402	0.41
Rv2108	PPE36	+	3.19338	2368421	0.43
Rv2109c	prcA	-	3.6361	2369321	1.64
Rv2114	Rv2114	+	63.0403	2374347	13.07
Rv2115c	mpa	-	1.74275	2376084	0.41
Rv2127	ansP1	+	3.09443	2389946	0.94
Rv2128	Rv2128	+	11.8812	2390131	1.09
Rv2130c	mshC	-	8.5033	2391995	3.39	2392096	0.89
Rv2137c	Rv2137c	-	12.9324	2397245	0.53
Rv2140c	TB18.6	-	3.09224	2399869	0.4
Rv2141c	Rv2141c	-	3.80749	2400661	1.22
Rv2147c	Rv2147c	-	2.01018	2406840	0.95
Rv2148c	Rv2148c	-	2.90799	2406840	0.95
Rv2163c	pbpB	-	4.73182	2425368	3.32	2425255	0.9	2425719	0.76	2425799	0.28
Rv2167c	Rv2167c	-	1.81598	2430483	0.47
Rv2173	idsA2	+	4.02095	2435435	0.6	2435618	0.42
Rv2178c	aroG	-	0.888513	2440497	0.64
Rv2183c	Rv2183c	-	2.634	2445489	0.7
Rv2185c	TB16.3	-	3.16832	2447431	0.81
Rv2188c	pimB	-	10.0803	2451044	1.87	2450042	0.56
Rv2193	ctaE	+	4.49664	2457398	0.86
Rv2195	qcrA	+	3.50525	2459298	2.99
Rv2196	qcrB	+	3.71342	2460318	1.67	2460953	0.45
Rv2199c	Rv2199c	-	2.13668	2463267	0.53
Rv2205c	Rv2205c	-	3.52078	2469404	2.56
Rv2209	Rv2209	+	4.20431	2474670	0.65
Rv2210c	ilvE	-	2.13369	2475736	0.74
Rv2213	pepB	+	4.78581	2478705	1.57
Rv2214c	ephD	-	0.745345	2480499	0.51
Rv2217	lipB	+	4.13796	2485093	0.53
Rv2220	glnA1	+	1.78335	2488773	0.68
Rv2224c	caeA	-	4.58496	2496019	2.59
Rv2225	panB	+	18.0832	2498368	3.23	2497745	0.41
Rv2231c	cobC	-	1.40169	2505647	0.57
Rv2232	ptkA	+	2.45463	2506697	0.46
Rv2241	aceE	+	1.40184	2513595	0.77
Rv2242	Rv2242	+	0.535645	2516408	0.39
Rv2246	kasB	+	2.80113	2519827	0.34
Rv2256c	Rv2256c	-	3.19227	2529759	0.37
Rv2269c	Rv2269c	-	14.8745	2544381	3.24
Rv2271	Rv2271	+	3.41125	2545586	0.66
Rv2274c	mazF8	-	2.34579	2546790	0.6
Rv2279	Rv2279	+	1.81939	2551002	0.45
Rv2285	Rv2285	+	3.04233	2557723	2.21
Rv2289	cdh	+	5.14768	2562178	2.01
Rv2291	sseB	+	10.2581	2563528	4.39
Rv2296	Rv2296	+	6.82905	2567842	5.48
Rv2303c	Rv2303c	-	7.23963	2574200	0.67
Rv2309c	Rv2309c	-	25.9851	2582183	5.42
Rv2312	Rv2312	+	8.59822	2584635	0.61
Rv2314c	Rv2314c	-	1.46717	2586622	0.97
Rv2318	uspC	+	3.48839	2591171	1.9
Rv2319c	Rv2319c	-	1.91651	2591929	0.49
Rv2320c	rocE	-	0.831951	2592903	0.89
Rv2323c	Rv2323c	-	2.2135	2595881	1.39
Rv2329c	narK1	-	1.82998	2602059	0.95
Rv2339	mmpL9	+	1.04944	2615119	0.6
Rv2345	Rv2345	+	4.01345	2624618	2.05	2624937	0.28
Rv2349c	plcC	-	0.606401	2627273	0.4
Rv2355	Rv2355	+	1.82794	2636565	0.44
Rv2357c	glyS	-	4.6758	2640286	2.13
Rv2360c	Rv2360c	-	4.56823	2642426	0.97
Rv2366c	Rv2366c	-	2.58653	2648096	2.24
Rv2368c	phoH1	-	66.1871	2649639	7.72	2649700	1.69
Rv2374c	hrcA	-	1.66293	2654197	0.63
Rv2381c	mbtD	-	0.25878	2667426	0.29
Rv2387	Rv2387	+	1.77213	2681463	0.99
Rv2390c	Rv2390c	-	2.2664	2683995	0.4
Rv2395	Rv2395	+	1.05846	2691846	0.31
Rv2399c	cysT	-	27.0703	2695857	2.3
Rv2401	Rv2401	+	10.5299	2697910	0.45
Rv2404c	lepA	-	3.36985	2703236	1.93	2701887	0.24
Rv2408	PE24	+	6.13646	2706031	0.81
Rv2409c	Rv2409c	-	2.912	2706739	0.51
Rv2413c	Rv2413c	-	10.4928	2710452	3
Rv2430c	PPE41	-	27.9828	2727917	3.82	2727405	1.26
Rv2432c	Rv2432c	-	10.1905	2728515	0.41
Rv2435c	Rv2435c	-	1.19651	2731967	1.14
Rv2438c	nadE	-	1.42289	2735494	1.8
Rv2438A	Rv2438A	+	49.5694	2736834	4.05
Rv2444c	rne	-	3.21372	2744416	1.24
Rv2454c	Rv2454c	-	1.74287	2754250	0.55
Rv2459	Rv2459	+	2.88228	2761105	0.7
Rv2463	lipP	+	3.08557	2766341	1.46
Rv2471	aglA	+	1.65751	2774982	1.26
Rv2472	Rv2472	+	1.67443	2775454	0.3
Rv2477c	Rv2477c	-	0.947547	2782660	0.35
Rv2479c	Rv2479c	-	1.85992	2784981	0.44
Rv2483c	plsC	-	1.38537	2789814	0.75
Rv2487c	PE_PGRS42	-	1.24501	2797197	1.18
Rv2500c	fadE19	-	3.27748	2814431	0.65
Rv2501c	accA1	-	0.873315	2816879	0.47
Rv2502c	accD1	-	14.8042	2816993	14	2817037	14
Rv2503c	scoB	-	1.82638	2819067	0.66
Rv2504c	scoA	-	5.48321	2819220	1.32
Rv2505c	fadD35	-	1.1849	2821286	0.3
Rv2510c	Rv2510c	-	1.12275	2826616	0.35
Rv2512c	Rv2512c	-	5.26652	2829795	1.24	2828565	0.48
Rv2518c	ldtB	-	3.59563	2834559	1.77
Rv2536	Rv2536	+	3.00598	2861071	0.49
Rv2543	lppA	+	12.446	2866760	2.93
Rv2555c	alaS	-	2.07947	2876381	2.1
Rv2565	Rv2565	+	2.47604	2885020	2.62
Rv2566	Rv2566	+	3.18084	2886563	7.75	2889782	1.04
Rv2567	Rv2567	+	0.97852	2891939	1.02
Rv2568c	Rv2568c	-	1.18205	2893101	0.45
Rv2572c	aspS	-	0.469628	2897022	0.3
Rv2577	Rv2577	+	0.939133	2901767	0.4
Rv2578c	Rv2578c	-	0.493	2902676	0.35
Rv2585c	Rv2585c	-	3.10963	2912104	2.86	2911259	0.36
Rv2586c	secF	-	19.7692	2913406	14.37
Rv2589	gabT	+	1.63443	2916611	0.58
Rv2591	PE_PGRS44	+	0.808681	2922963	0.34
Rv2606c	snzP	-	3.63129	2933722	1.5
Rv2610c	pimA	-	0.76457	2937923	0.41
Rv2611c	Rv2611c	-	2.48003	2939670	0.42
Rv2627c	Rv2627c	-	1.02693	2954433	1.04
Rv2629	Rv2629	+	1.80205	2956882	0.7
Rv2635	Rv2635	+	4.3401	2962501	1.15
Rv2644c	Rv2644c	-	4.02405	2968657	0.54
Rv2646	Rv2646	+	2.34989	2971485	1.62
Rv2649	Rv2649	+	1.72369	2973097	0.44
Rv2652c	Rv2652c	-	4.15815	2976154	0.68
Rv2655c	Rv2655c	-	9.0185	2978292	3.6	2978156	2.07	2978541	0.66
Rv2656c	Rv2656c	-	13.3636	2978969	0.42
Rv2658c	Rv2658c	-	6.53228	2979508	0.28
Rv2661c	Rv2661c	-	99.3205	2981212	1.27
Rv2663	Rv2663	+	24.1722	2982041	4.34
Rv2666	Rv2666	+	3.54797	2983077	1.15
Rv2673	aftC	+	1.24861	2990365	0.64
Rv2681	Rv2681	+	2.44004	2997566	0.92
Rv2686c	Rv2686c	-	1.44342	3003422	0.47
Rv2690c	Rv2690c	-	1.39814	3009085	0.67
Rv2691	ceoB	+	2.17608	3009758	0.31
Rv2703	sigA	+	8.00587	3018622	1.95	3018863	1.01
Rv2704	Rv2704	+	4.18577	3019756	0.49
Rv2706c	Rv2706c	-	127.756	3020299	8.89
Rv2710	sigB	+	3.5569	3022870	2
Rv2711	ideR	+	128.251	3024065	27.7
Rv2713	sthA	+	14.3431	3026335	3.41
Rv2714	Rv2714	+	5.69991	3027634	2.13
Rv2715	Rv2715	+	4.29015	3028236	0.88
Rv2721c	Rv2721c	-	3.03337	3033459	0.83	3033228	0.35
Rv2722	Rv2722	+	11.2687	3034711	0.8
Rv2723	Rv2723	+	5.11949	3035001	1.59
Rv2741	PE_PGRS47	+	1.81212	3055487	0.66
Rv2742c	Rv2742c	-	13.743	3056018	2.93
Rv2748c	ftsK	-	3.26498	3061424	4.3
Rv2752c	Rv2752c	-	1.26641	3064890	0.42
Rv2763c	dfrA	-	11.4907	3073324	3.43
Rv2769c	PE27	-	1.52327	3078614	0.47
Rv2770c	PPE44	-	2.15463	3079666	0.5
Rv2771c	Rv2771c	-	2.47069	3080830	0.53
Rv2774c	Rv2774c	-	7.1933	3082521	0.66
Rv2777c	Rv2777c	-	4.04965	3085498	3.53
Rv2787	Rv2787	+	2.7619	3096415	1.43	3095303	0.36	3096033	0.75
Rv2789c	fadE21	-	0.622144	3097983	0.27
Rv2795c	Rv2795c	-	2.81833	3104511	0.48
Rv2803	Rv2803	+	4.25894	3111996	1.2	3111826	0.29
Rv2807	Rv2807	+	1.17569	3114111	0.54
Rv2814c	Rv2814c	-	1.74957	3120890	0.42
Rv2816c	Rv2816c	-	45.0905	3123884	2.96
Rv2817c	Rv2817c	-	3.9365	3124384	0.8
Rv2820c	Rv2820c	-	2.367	3127703	0.63
Rv2821c	Rv2821c	-	1.58848	3128830	0.3
Rv2823c	Rv2823c	-	0.852318	3131313	0.39
Rv2838c	rbfA	-	6.096	3145008	1.27
Rv2847c	cysG	-	5.9308	3154656	1.23
Rv2848c	cobB	-	4.95574	3156161	2.65
Rv2853	PE_PGRS48	+	2.10375	3162524	1.12
Rv2856	nicT	+	0.946771	3167059	0.37
Rv2860c	glnA4	-	1.19909	3172462	0.36
Rv2871	vapB43	+	3.48826	3183325	0.4
Rv2874	dipZ	+	2.43879	3186686	0.43
Rv2877c	Rv2877c	-	2.45669	3188510	0.42
Rv2880c	Rv2880c	-	1.63475	3190382	1.06
Rv2881c	cdsA	-	1.98027	3191150	0.55
Rv2884	Rv2884	+	2.23357	3193977	0.32
Rv2886c	Rv2886c	-	1.86694	3196323	1.06	3196431	0.86
Rv2889c	tsf	-	1.04031	3198680	0.28
Rv2893	Rv2893	+	1.85463	3202434	0.49
Rv2900c	fdhF	-	14.6536	3211445	10.73	3210743	1.72	3211556	0.71
Rv2904c	rplS	-	1.64841	3214019	0.33
Rv2907c	rimM	-	4.83138	3216727	0.72
Rv2917	Rv2917	+	0.963948	3226428	0.29
Rv2922c	smc	-	0.614504	3234336	0.57
Rv2931	ppsA	+	0.772901	3251014	0.94
Rv2933	ppsC	+	0.434494	3255735	1.1
Rv2934	ppsD	+	0.580859	3267134	0.68
Rv2938	drrC	+	4.77137	3274195	0.72	3274270	0.59	3274481	0.34
Rv2939	papA5	+	6.81256	3276040	0.65
Rv2940c	mas	-	1.20722	3278308	1.02	3281516	0.57	3281639	0.82
Rv2941	fadD28	+	2.42346	3284393	2.36
Rv2942	mmpL7	+	5.04644	3287196	3.43	3286268	0.47	3286838	0.35	3287381	0.41
Rv2947c	pks15	-	5.1421	3297836	6.72
Rv2950c	fadD29	-	1.18409	3301839	0.35
Rv2957	Rv2957	+	5.88378	3310110	3.12
Rv2958c	Rv2958c	-	2.2858	3311443	0.68
Rv2960c	Rv2960c	-	5.19219	3313106	2.08
Rv2963	Rv2963	+	2.5101	3316372	0.43
Rv2967c	pca	-	0.543865	3320642	0.35
Rv2970c	lipN	-	7.54419	3325702	7.64
Rv2971	Rv2971	+	5.32928	3326145	2.08
Rv2985	mutT1	+	13.7094	3342826	0.34
Rv2990c	Rv2990c	-	1.99889	3347001	0.78
Rv2994	Rv2994	+	2.35419	3352294	1.32
Rv2998	Rv2998	+	27.074	3356933	7.34
Rv3008	Rv3008	+	3.64917	3367141	0.41
Rv3016	lpqA	+	1.7448	3376005	0.29
Rv3023c	Rv3023c	-	4.84394	3382616	1.26	3381384	0.44
Rv3025c	iscS	-	2.66372	3384599	1.83
Rv3035	Rv3035	+	1.99503	3396440	0.64
Rv3038c	Rv3038c	-	3.4121	3398806	1.13
Rv3048c	nrdF2	-	1.94265	3409370	2.38
Rv3049c	Rv3049c	-	2.77726	3410253	0.87	3410549	0.65
Rv3059	cyp136	+	2.37929	3420398	1.18	3420837	0.31
Rv3060c	Rv3060c	-	2.53944	3421743	0.4
Rv3062	ligB	+	4.59108	3425841	3.85	3426936	0.35
Rv3063	cstA	+	1.09322	3427857	0.41
Rv3067	Rv3067	+	39.5167	3431727	1.94	3431473	0.98
Rv3068c	pgmA	-	3.80581	3433432	2.25	3433545	0.28
Rv3080c	pknK	-	0.413764	3442830	0.4
Rv3081	Rv3081	+	4.6919	3446041	0.85	3447193	0.49
Rv3089	fadD13	+	0.819214	3456924	0.32
Rv3098c	Rv3098c	-	17.0593	3467391	3
Rv3105c	prfB	-	1.87456	3473903	2.23
Rv3107c	agpS	-	0.783476	3475745	0.5
Rv3108	Rv3108	+	12.1191	3477175	2.95
Rv3115	Rv3115	+	5.24875	3481459	1.34	3482689	0.47
Rv3116	moeB2	+	3.20217	3482848	1.66	3483213	0.61
Rv3127	Rv3127	+	13.4106	3492895	5.82
Rv3128c	Rv3128c	-	77.9017	3493172	6.28
Rv3132c	devS	-	28.8836	3499075	0.45
Rv3136	PPE51	+	2.99543	3502083	0.48
Rv3138	pflA	+	27.5257	3505147	14.05	3505279	1.02
Rv3147	nuoC	+	0.692686	3512802	0.33
Rv3163c	Rv3163c	-	0.80325	3532535	0.62
Rv3164c	moxR3	-	0.926629	3533211	0.59
Rv3169	Rv3169	+	6.5481	3537391	1.74	3537239	1.72
Rv3172c	Rv3172c	-	4.93396	3540926	0.82
Rv3175	Rv3175	+	2.83015	3544139	1.93
Rv3178	Rv3178	+	9.0532	3546536	1.63
Rv3185	Rv3185	+	1.7249	3552218	0.47
Rv3187	Rv3187	+	2.07012	3553701	0.43
Rv3190c	Rv3190c	-	1.11364	3555580	0.29
Rv3197	Rv3197	+	4.49625	3567029	0.93
Rv3205c	Rv3205c	-	10.3525	3581634	1.22	3581920	0.73
Rv3206c	moeB1	-	8.66545	3583543	6.12
Rv3215	entC	+	2.53864	3592501	0.89
Rv3223c	sigH	-	4.73681	3599338	0.74
Rv3226c	Rv3226c	-	2.32028	3602661	0.44
Rv3235	Rv3235	+	2.83279	3611485	0.45
Rv3238c	Rv3238c	-	2.91892	3614222	0.31
Rv3240c	secA1	-	0.644533	3618168	0.44
Rv3264c	manB	-	1.38214	3645942	0.36
Rv3265c	wbbL1	-	4.9609	3646302	1.2
Rv3273	Rv3273	+	2.56996	3656066	0.85
Rv3277	Rv3277	+	3.85196	3660426	0.47
Rv3282	Rv3282	+	2.42099	3664631	0.38
Rv3288c	usfY	-	3.72809	3669962	0.31
Rv3290c	lat	-	6.06874	3670800	5.49
Rv3291c	lrpA	-	657.386	3672039	1
Rv3296	lhr	+	1.30257	3680368	0.96
Rv3302c	glpD2	-	5.2444	3687690	1.74
Rv3303c	lpdA	-	1.29809	3690856	0.84
Rv3305c	amiA1	-	0.901551	3691873	0.45
Rv3309c	upp	-	1.20558	3696527	0.36
Rv3311	Rv3311	+	4.3852	3698455	1.5
Rv3313c	add	-	0.340141	3702161	0.3
Rv3326	Rv3326	+	1.73369	3711370	0.41
Rv3327	Rv3327	+	0.975716	3712360	0.28
Rv3329	Rv3329	+	1.09609	3715264	0.29
Rv3333c	Rv3333c	-	1.38484	3720528	0.37
Rv3340	metC	+	1.99078	3727387	0.75
Rv3343c	PPE54	-	1.14819	3730175	0.35
Rv3347c	PPE55	-	1.68836	3744752	3.65
Rv3350c	PPE56	-	0.854557	3763692	0.67	3760276	0.28	3762210	0.37	3762282	0.37	3765565	0.47
Rv3351c	Rv3351c	-	2.57828	3767457	0.37
Rv3369	Rv3369	+	1.00175	3780979	0.39
Rv3370c	dnaE2	-	0.44586	3783383	0.41
Rv3371	Rv3371	+	0.819919	3785846	0.55	3786111	0.51
Rv3372	otsB2	+	1.93608	3786457	1.48
Rv3375	amiD	+	1.10968	3789058	0.64
Rv3377c	Rv3377c	-	3.55094	3790896	1.66	3791207	0.28
Rv3380c	Rv3380c	-	2.12287	3795424	0.43
Rv3382c	lytB1	-	10.2192	3796908	3.32
Rv3383c	idsB	-	11.5489	3798229	6.27
Rv3386	Rv3386	+	3.14556	3800093	2.81
Rv3387	Rv3387	+	0.633294	3801450	0.43
Rv3391	acrA1	+	1.01398	3806150	0.94
Rv3402c	Rv3402c	-	1.03915	3821721	0.44
Rv3404c	Rv3404c	-	51.5759	3824404	8
Rv3420c	rimI	-	1.96934	3838657	0.27
Rv3425	PPE57	+	28.5659	3842267	11.87
Rv3426	PPE58	+	2.06723	3843037	0.97
Rv3429	PPE59	+	48.4826	3847193	11.9	3847631	1.41
Rv3432c	gadB	-	1.6804	3851606	0.89
Rv3438	Rv3438	+	2.60543	3857966	0.9
Rv3447c	eccC4	-	0.287642	3865617	0.44
Rv3449	mycP4	+	0.66196	3870820	0.57
Rv3451	cut3	+	4.65209	3872851	0.46
Rv3456c	rplQ	-	5.91917	3877431	6.16
Rv3458c	rpsD	-	3.94477	3878673	0.55
Rv3463	Rv3463	+	2.64607	3881085	1.06
Rv3475	Rv3475	+	1.85381	3891767	0.48
Rv3476c	kgtP	-	3.14804	3892396	1	3892461	0.41
Rv3480c	Rv3480c	-	3.23655	3899068	0.76	3899892	0.37
Rv3484	cpsA	+	1.67917	3904100	0.72
Rv3490	otsA	+	1.2958	3909382	0.78
Rv3495c	lprN	-	2.96302	3914065	1.31	3913589	0.77
Rv3496c	mce4D	-	1.45272	3914624	0.83
Rv3504	fadE26	+	5.93773	3923078	2.61
Rv3521	Rv3521	+	4.81592	3957646	6.31
Rv3522	ltp4	+	1.75321	3959384	0.47
Rv3531c	Rv3531c	-	10.2873	3968149	2.27	3968623	0.43
Rv3536c	hsaE	-	0.811736	3975071	0.42
Rv3537	kstD	+	0.863977	3975452	0.85
Rv3539	PPE63	+	2.16372	3979437	0.53
Rv3543c	fadE29	-	3.41553	3982598	0.67
Rv3547	ddn	+	9.55565	3987229	1.59
Rv3554	fdxB	+	1.73988	3993177	0.45	3992697	0.39
Rv3555c	Rv3555c	-	13.006	3995618	4.32
Rv3557c	Rv3557c	-	4.09039	3997312	1.47
Rv3559c	Rv3559c	-	1.86291	3999672	0.52
Rv3568c	hsaC	-	2.38381	4009852	0.82
Rv3570c	hsaA	-	1.18779	4012269	0.74
Rv3579c	Rv3579c	-	1.16883	4021982	0.7
Rv3583c	Rv3583c	-	5.25512	4025454	1.19
Rv3589	mutY	+	1.45649	4030494	0.76
Rv3593	lpqF	+	1.65905	4035697	0.46
Rv3597c	lsr2	-	9.02452	4041209	1.24
Rv3598c	lysS	-	1.77033	4041979	0.96	4042330	0.43
Rv3606c	folK	-	4.93793	4048580	0.55
Rv3610c	ftsH	-	1.14404	4051372	0.42
Rv3616c	espA	-	1.73804	4056275	0.81
Rv3630	Rv3630	+	3.07649	4070005	0.43
Rv3634c	galE1	-	10.3014	4073046	0.87
Rv3638	Rv3638	+	2.54799	4077295	0.91
Rv3639c	Rv3639c	-	2.22356	4077949	0.43
Rv3645	Rv3645	+	10.0533	4083022	5.4
Rv3646c	topA	-	2.73473	4085340	1.77
Rv3657c	Rv3657c	-	2.9683	4095603	0.48
Rv3666c	dppA	-	14.9737	4105639	3.31
Rv3667	acs	+	4.73591	4109708	0.76
Rv3678c	Rv3678c	-	4.81669	4118486	0.55
Rv3679	Rv3679	+	2.18212	4119638	0.57
Rv3680	Rv3680	+	3.71659	4120140	1.27	4120181	1.17
Rv3684	Rv3684	+	47.0666	4125797	3.66	4126112	0.35
Rv3689	Rv3689	+	3.32277	4130357	1.37	4130847	0.43
Rv3691	Rv3691	+	6.39821	4132803	0.57
Rv3692	moxR2	+	1.32177	4133794	0.7
Rv3694c	Rv3694c	-	1.49947	4136933	0.67
Rv3695	Rv3695	+	18.235	4137292	6.26
Rv3696c	glpK	-	10.2802	4139420	6.62
Rv3697c	vapC48	-	6.14054	4140130	0.94
Rv3703c	Rv3703c	-	3.59548	4146803	0.58	4146475	0.47
Rv3704c	gshA	-	1.86074	4147445	0.63
Rv3709c	ask	-	2.81149	4153060	0.58	4152823	0.37
Rv3719	Rv3719	+	15.2957	4163021	17.95	4163651	0.39
Rv3725	Rv3725	+	2.28421	4170722	0.75
Rv3726	Rv3726	+	1.14614	4172072	0.43
Rv3727	Rv3727	+	3.61267	4174200	1.38	4173372	0.41
Rv3728	Rv3728	+	0.581982	4177529	0.34
Rv3729	Rv3729	+	1.38756	4179554	0.93
Rv3734c	tgs2	-	2.15262	4185025	0.81
Rv3736	Rv3736	+	2.19084	4187614	1.07
Rv3738c	PPE66	-	5.672	4189859	0.98
Rv3740c	Rv3740c	-	7.5143	4191199	0.93	4192070	0.71
Rv3741c	Rv3741c	-	5.29677	4192780	0.88
Rv3742c	Rv3742c	-	10.43	4192860	2.58
Rv3755c	Rv3755c	-	2.80477	4201533	0.49
Rv3761c	fadE36	-	1.6559	4206303	0.39
Rv3762c	Rv3762c	-	0.664948	4207673	0.44
Rv3766	Rv3766	+	6.67475	4212676	0.41
Rv3784	Rv3784	+	3.23462	4230969	0.76	4230545	0.4
Rv3786c	Rv3786c	-	1.63118	4233242	0.34
Rv3787c	Rv3787c	-	2.88043	4234528	0.96
Rv3790	dprE1	+	1.94355	4236627	1.17
Rv3796	Rv3796	+	8.99797	4250026	0.68
Rv3798	Rv3798	+	11.3499	4252998	1.92
Rv3802c	Rv3802c	-	2.91997	4263372	0.38
Rv3803c	fbpD	-	16.9384	4264694	1.68
Rv3808c	glfT2	-	1.33792	4271236	0.9
Rv3809c	glf	-	2.7408	4272504	0.64
Rv3810	pirG	+	2.8569	4273945	0.71	4274337	0.36
Rv3811	Rv3811	+	3.09305	4275610	1.04	4275534	0.55
Rv3812	PE_PGRS62	+	5.83983	4277981	1.5
Rv3820c	papA2	-	6.6163	4285207	0.41	4284764	0.29
Rv3823c	mmpL8	-	1.20033	4288822	0.39
Rv3825c	pks2	-	2.63233	4295772	9.96
Rv3826	fadD23	+	1.5491	4300310	0.6
Rv3830c	Rv3830c	-	1.81792	4305602	0.48
Rv3831	Rv3831	+	5.35845	4306184	1.03
Rv3843c	Rv3843c	-	2.87189	4316595	0.44
Rv3847	Rv3847	+	3.76859	4321803	0.48
Rv3854c	ethA	-	4.60876	4326173	1.48
Rv3859c	gltB	-	0.749609	4335076	0.33
Rv3862c	whiB6	-	2.05652	4338466	0.54
Rv3864	espE	+	1.90113	4340725	0.82
Rv3865	espF	+	4.28048	4341680	1.01
Rv3873	PPE68	+	2.77209	4351480	1.13
Rv3876	espI	+	5.13837	4354474	2.58	4354787	0.49
Rv3877	eccD1	+	5.4855	4355210	1.82	4356363	0.47
Rv3879c	espK	-	0.976779	4358433	0.52
Rv3882c	eccE1	-	2.74723	4362983	0.53
Rv3884c	eccA2	-	1.63861	4365293	1.18
Rv3886c	mycP2	-	2.53188	4369980	1.52
Rv3889c	espG2	-	6.66156	4372921	1.75	4372836	0.83
Rv3897c	Rv3897c	-	1.69424	4383104	0.65
Rv3898c	Rv3898c	-	6.30174	4383927	0.91
Rv3902c	Rv3902c	-	3.49285	4387474	0.55
Rv3910	Rv3910	+	1.52153	4399391	0.34
Rv3916c	Rv3916c	-	30.5343	4404571	7.89
Rv0008c	Rv0008c	-	0.825747
Rv0010c	Rv0010c	-	2.13767
Rv0011c	Rv0011c	-	0.508878
Rv0014c	pknB	-	2.0713
Rv0015c	pknA	-	0.788552
Rv0016c	pbpA	-	0.883766
Rv0019c	fhaB	-	0.95467
Rv0021c	Rv0021c	-	2.16732
Rv0022c	whiB5	-	0.271754
Rv0037c	Rv0037c	-	0.397703
Rv0039c	Rv0039c	-	0.561933
Rv0040c	mtc28	-	0.310728
Rv0042c	Rv0042c	-	1.34247
Rv0043c	Rv0043c	-	0.952094
Rv0044c	Rv0044c	-	0.282268
Rv0045c	Rv0045c	-	0.548892
Rv0047c	Rv0047c	-	6.30251
Rv0061c	Rv0061c	-	3.56178
Rv0067c	Rv0067c	-	2.01638
Rv0069c	sdaA	-	0.801096
Rv0076c	Rv0076c	-	3.74027
Rv0077c	Rv0077c	-	0.35761
Rv0078A	Rv0078A	-	2.05085
Rv0093c	Rv0093c	-	1.14971
Rv0094c	Rv0094c	-	3.20298
Rv0095c	Rv0095c	-	0.0945328
Rv0103c	ctpB	-	0.497235
Rv0105c	rpmB1	-	0.652684
Rv0107c	ctpI	-	0.450642
Rv0108c	Rv0108c	-	0.544808
Rv0120c	fusA2	-	0.196605
Rv0121c	Rv0121c	-	0.150871
Rv0129c	fbpC	-	1.17822
Rv0131c	fadE1	-	0.67021
Rv0135c	Rv0135c	-	0.906817
Rv0137c	msrA	-	1.87444
Rv0150c	Rv0150c	-	2.70507
Rv0151c	PE1	-	1.22709
Rv0152c	PE2	-	0.574579
Rv0153c	ptbB	-	1.26078
Rv0154c	fadE2	-	0.279096
Rv0157A	Rv0157A	-	1.14534
Rv0160c	PE4	-	0.469163
Rv0162c	adhE1	-	0.847049
Rv0165c	mce1R	-	1.65389
Rv0179c	lprO	-	1.51167
Rv0181c	Rv0181c	-	0.593948
Rv0182c	sigG	-	1.05883
Rv0189c	ilvD	-	13.6775
Rv0193c	Rv0193c	-	2.852
Rv0201c	Rv0201c	-	0.510655
Rv0202c	mmpL11	-	0.296598
Rv0204c	Rv0204c	-	0.619326
Rv0207c	Rv0207c	-	7.83296
Rv0208c	Rv0208c	-	0.366117
Rv0212c	nadR	-	1.72304
Rv0215c	fadE3	-	0.653539
Rv0217c	lipW	-	1.66257
Rv0224c	Rv0224c	-	1.55056
Rv0226c	Rv0226c	-	0.19954
Rv0227c	Rv0227c	-	0.184782
Rv0230c	php	-	1.08279
Rv0234c	gabD1	-	1.04557
Rv0235c	Rv0235c	-	1.23739
Rv0236A	Rv0236A	-	1.63084
Rv0241c	htdX	-	0.405694
Rv0242c	fabG4	-	0.309034
Rv0244c	fadE5	-	0.836982
Rv0247c	Rv0247c	-	0.380133
Rv0249c	Rv0249c	-	1.2186
Rv0250c	Rv0250c	-	0.777234
Rv0251c	hsp	-	0.698072
Rv0254c	cobU	-	0.52694
Rv0255c	cobQ1	-	0.1494
Rv0258c	Rv0258c	-	2.37185
Rv0260c	Rv0260c	-	1.51503
Rv0261c	narK3	-	0.567398
Rv0262c	aac	-	0.219971
Rv0263c	Rv0263c	-	0.0859389
Rv0264c	Rv0264c	-	0.122653
Rv0265c	Rv0265c	-	0.271067
Rv0266c	oplA	-	0.262686
Rv0269c	Rv0269c	-	7.52538
Rv0271c	fadE6	-	4.13244
Rv0273c	Rv0273c	-	0.656568
Rv0275c	Rv0275c	-	7.02134
Rv0277A	vapB25	-	1.03692
Rv0277c	vapC25	-	3.91127
Rv0278c	PE_PGRS3	-	0.71054
Rv0279c	PE_PGRS4	-	0.668545
Rv0293c	Rv0293c	-	0.81231
Rv0295c	Rv0295c	-	0.279104
Rv0307c	Rv0307c	-	0.635778
Rv0310c	Rv0310c	-	4.56161
Rv0317c	glpQ2	-	1.22866
Rv0323c	Rv0323c	-	1.36151
Rv0327c	cyp135A1	-	1.00039
Rv0329c	Rv0329c	-	0.706425
Rv0330c	Rv0330c	-	0.250489
Rv0337c	aspC	-	0.554484
Rv0338c	Rv0338c	-	0.28691
Rv0339c	Rv0339c	-	0.689133
Rv0344c	lpqJ	-	0.683506
Rv0346c	ansP2	-	1.13602
Rv0354c	PPE7	-	5.66705
Rv0360c	Rv0360c	-	0.340994
Rv0363c	fba	-	0.714737
Rv0365c	Rv0365c	-	0.7795
Rv0366c	Rv0366c	-	0.13072
Rv0367c	Rv0367c	-	0.108914
Rv0368c	Rv0368c	-	0.225027
Rv0369c	Rv0369c	-	0.13883
Rv0370c	Rv0370c	-	0.46373
Rv0371c	Rv0371c	-	0
Rv0372c	Rv0372c	-	0.158787
Rv0373c	Rv0373c	-	0.174703
Rv0374c	Rv0374c	-	0.230179
Rv0375c	Rv0375c	-	0.280479
Rv0376c	Rv0376c	-	1.91445
Rv0380c	Rv0380c	-	1.29277
Rv0381c	Rv0381c	-	1.88236
Rv0382c	pyrE	-	0.28316
Rv0384c	clpB	-	0.577618
Rv0387c	Rv0387c	-	0.212851
Rv0388c	PPE9	-	0.288252
Rv0392c	ndhA	-	0.664735
Rv0394c	Rv0394c	-	0.40278
Rv0398c	Rv0398c	-	14.5451
Rv0399c	lpqK	-	0.614065
Rv0400c	fadE7	-	0.312321
Rv0406c	Rv0406c	-	0.281345
Rv0410c	pknG	-	0.45826
Rv0411c	glnH	-	0.345229
Rv0414c	thiE	-	0.52038
Rv0420c	Rv0420c	-	12.4481
Rv0421c	Rv0421c	-	0.527768
Rv0422c	thiD	-	0.551527
Rv0423c	thiC	-	0.241023
Rv0424c	Rv0424c	-	1.974
Rv0426c	Rv0426c	-	0.344522
Rv0427c	xthA	-	0.301803
Rv0428c	Rv0428c	-	0.200169
Rv0429c	def	-	0.267526
Rv0435c	Rv0435c	-	0.280377
Rv0436c	pssA	-	0.623936
Rv0437c	psd	-	0.26324
Rv0438c	moeA2	-	1.89539
Rv0439c	Rv0439c	-	0.448247
Rv0442c	PPE10	-	0.811371
Rv0444c	rskA	-	1.51853
Rv0445c	sigK	-	2.87722
Rv0446c	Rv0446c	-	0.777213
Rv0447c	ufaA1	-	0.805311
Rv0449c	Rv0449c	-	0.480367
Rv0451c	mmpS4	-	0.663436
Rv0455c	Rv0455c	-	1.34992
Rv0456A	mazF1	-	0.452322
Rv0456B	mazE1	-	0.882215
Rv0456c	echA2	-	1.32665
Rv0465c	Rv0465c	-	0.883131
Rv0470A	Rv0470A	-	0.31951
Rv0470c	pcaA	-	3.30858
Rv0471c	Rv0471c	-	0.446929
Rv0472c	Rv0472c	-	0.51292
Rv0480c	Rv0480c	-	1.03011
Rv0481c	Rv0481c	-	0.959251
Rv0484c	Rv0484c	-	2.32536
Rv0492A	Rv0492A	-	1.42097
Rv0492c	Rv0492c	-	0.353383
Rv0493c	Rv0493c	-	0.637002
Rv0495c	Rv0495c	-	0.45333
Rv0503c	cmaA2	-	5.53385
Rv0504c	Rv0504c	-	1.69619
Rv0505c	serB1	-	0.322119
Rv0516c	Rv0516c	-	2.29301
Rv0519c	Rv0519c	-	0.472649
Rv0523c	Rv0523c	-	0.806907
Rv0533c	fabH	-	1.4097
Rv0534c	menA	-	0.318594
Rv0537c	Rv0537c	-	0.319518
Rv0541c	Rv0541c	-	0.0556756
Rv0542c	menE	-	0.211526
Rv0543c	Rv0543c	-	0.268629
Rv0544c	Rv0544c	-	0.998416
Rv0545c	pitA	-	1.33698
Rv0546c	Rv0546c	-	1.49053
Rv0547c	Rv0547c	-	0.346657
Rv0548c	menB	-	0.233593
Rv0549c	vapC3	-	0
Rv0550c	vapB3	-	0
Rv0551c	fadD8	-	0.454232
Rv0559c	Rv0559c	-	9.38916
Rv0560c	Rv0560c	-	0.471165
Rv0561c	Rv0561c	-	0.251921
Rv0564c	gpdA1	-	2.08578
Rv0566c	Rv0566c	-	1.43849
Rv0571c	Rv0571c	-	0.446916
Rv0572c	Rv0572c	-	0.237906
Rv0573c	pncB2	-	0.878813
Rv0574c	Rv0574c	-	0.478296
Rv0575c	Rv0575c	-	0.404037
Rv0578c	PE_PGRS7	-	0.340214
Rv0580c	Rv0580c	-	1.43114
Rv0585c	Rv0585c	-	1.37671
Rv0595c	vapC4	-	0.479012
Rv0598c	vapC27	-	0.811939
Rv0599c	vapB27	-	1.19549
Rv0600c	Rv0600c	-	1.63991
Rv0601c	Rv0601c	-	0.172608
Rv0602c	tcrA	-	0.466271
Rv0610c	Rv0610c	-	0.250301
Rv0613c	Rv0613c	-	0.297842
Rv0628c	Rv0628c	-	0.569507
Rv0629c	recD	-	0.577358
Rv0631c	recC	-	0.172157
Rv0632c	echA3	-	2.23652
Rv0634c	Rv0634c	-	0.674587
Rv0643c	mmaA3	-	0.398664
Rv0644c	mmaA2	-	0.301818
Rv0646c	lipG	-	1.1188
Rv0647c	Rv0647c	-	0.830407
Rv0653c	Rv0653c	-	0.327669
Rv0656c	vapC6	-	0.600888
Rv0657c	vapB6	-	0.273339
Rv0658c	Rv0658c	-	0.631076
Rv0659c	mazF2	-	0.959799
Rv0660c	mazE2	-	0.489324
Rv0661c	vapC7	-	0
Rv0662c	vapB7	-	0
Rv0676c	mmpL5	-	1.04311
Rv0677c	mmpS5	-	1.16878
Rv0679c	Rv0679c	-	14.1565
Rv0680c	Rv0680c	-	2.88298
Rv0689c	Rv0689c	-	1.44534
Rv0690c	Rv0690c	-	1.09143
Rv0691c	Rv0691c	-	2.17262
Rv0724A	Rv0724A	-	4.77796
Rv0725c	Rv0725c	-	2.09661
Rv0726c	Rv0726c	-	0.542569
Rv0728c	serA2	-	0.75658
Rv0731c	Rv0731c	-	2.25547
Rv0743c	Rv0743c	-	0.702737
Rv0744c	Rv0744c	-	0.378225
Rv0749A	Rv0749A	-	0.521879
Rv0751c	mmsB	-	0.58794
Rv0752c	fadE9	-	0.122009
Rv0753c	mmsA	-	0.386707
Rv0755c	PPE12	-	0.759722
Rv0756c	Rv0756c	-	4.14519
Rv0759c	Rv0759c	-	3.08743
Rv0760c	Rv0760c	-	0.563627
Rv0762c	Rv0762c	-	0.642247
Rv0763c	Rv0763c	-	0.393815
Rv0765c	Rv0765c	-	0.228502
Rv0767c	Rv0767c	-	0.415738
Rv0776c	Rv0776c	-	1.2778
Rv0786c	Rv0786c	-	0.361399
Rv0789c	Rv0789c	-	2.71594
Rv0790c	Rv0790c	-	0.73211
Rv0794c	Rv0794c	-	0.635948
Rv0799c	Rv0799c	-	0.287585
Rv0802c	Rv0802c	-	1.084
Rv0810c	Rv0810c	-	1.21819
Rv0811c	Rv0811c	-	0.279255
Rv0813c	Rv0813c	-	1.31657
Rv0814c	sseC2	-	0
Rv0815c	cysA2	-	0.226856
Rv0822c	Rv0822c	-	0.715392
Rv0823c	Rv0823c	-	0.439452
Rv0824c	desA1	-	0.738057
Rv0825c	Rv0825c	-	0.8694
Rv0827c	kmtR	-	0
Rv0828c	Rv0828c	-	0.183689
Rv0834c	PE_PGRS14	-	0.295093
Rv0836c	Rv0836c	-	2.06666
Rv0837c	Rv0837c	-	0.986101
Rv0840c	pip	-	1.26076
Rv0844c	narL	-	0.165916
Rv0851c	Rv0851c	-	1.25982
Rv0858c	dapC	-	0.884624
Rv0862c	Rv0862c	-	0.183569
Rv0867c	rpfA	-	0.167309
Rv0869c	moaA2	-	0.171314
Rv0870c	Rv0870c	-	1.51369
Rv0872c	PE_PGRS15	-	0.698775
Rv0874c	Rv0874c	-	1.67805
Rv0875c	Rv0875c	-	2.11233
Rv0876c	Rv0876c	-	0.3355
Rv0879c	Rv0879c	-	0.28188
Rv0883c	Rv0883c	-	0.393202
Rv0884c	serC	-	0.550057
Rv0887c	Rv0887c	-	5.83743
Rv0889c	citA	-	8.88039
Rv0891c	Rv0891c	-	1.27752
Rv0893c	Rv0893c	-	0.612293
Rv0897c	Rv0897c	-	0.895512
Rv0898c	Rv0898c	-	0.271853
Rv0903c	prrA	-	0.198006
Rv0913c	Rv0913c	-	0.0755072
Rv0914c	Rv0914c	-	0.0841973
Rv0915c	PPE14	-	0.446991
Rv0916c	PE7	-	0.510446
Rv0920c	Rv0920c	-	0.90086
Rv0923c	Rv0923c	-	0.825587
Rv0924c	mntH	-	0.504861
Rv0925c	Rv0925c	-	0.52425
Rv0926c	Rv0926c	-	0.338945
Rv0927c	Rv0927c	-	0.542023
Rv0937c	mku	-	0.404343
Rv0940c	Rv0940c	-	0.790301
Rv0941c	Rv0941c	-	0.349414
Rv0943c	Rv0943c	-	0.193279
Rv0946c	pgi	-	0.419282
Rv0947c	Rv0947c	-	0.310858
Rv0948c	Rv0948c	-	0.836876
Rv0950c	Rv0950c	-	0.344694
Rv0953c	Rv0953c	-	0.184236
Rv0962c	lprP	-	1.05114
Rv0963c	Rv0963c	-	1.05981
Rv0964c	Rv0964c	-	0.560368
Rv0965c	Rv0965c	-	0.714146
Rv0966c	Rv0966c	-	0.356299
Rv0971c	echA7	-	0.682612
Rv0972c	fadE12	-	0.451935
Rv0975c	fadE13	-	0.577282
Rv0976c	Rv0976c	-	0.0850147
Rv0978c	PE_PGRS17	-	0.673318
Rv0980c	PE_PGRS18	-	3.38617
Rv0985c	mscL	-	9.97523
Rv0990c	Rv0990c	-	0.871547
Rv0991c	Rv0991c	-	0.791804
Rv0992c	Rv0992c	-	0.696614
Rv1000c	Rv1000c	-	0.806851
Rv1002c	Rv1002c	-	0.818736
Rv1004c	Rv1004c	-	0.708999
Rv1007c	metS	-	0.741177
Rv1015c	rplY	-	0.778742
Rv1017c	prsA	-	0.836653
Rv1027c	kdpE	-	0.210286
Rv1033c	trcR	-	0.537519
Rv1034c	Rv1034c	-	0.308186
Rv1035c	Rv1035c	-	0.12352
Rv1037c	esxI	-	2.3632
Rv1038c	esxJ	-	0.474947
Rv1039c	PPE15	-	0.775458
Rv1040c	PE8	-	0.467198
Rv1041c	Rv1041c	-	0.481463
Rv1042c	Rv1042c	-	0.160879
Rv1043c	Rv1043c	-	0.903037
Rv1046c	Rv1046c	-	1.58817
Rv1051c	Rv1051c	-	0.396327
Rv1063c	Rv1063c	-	0.234058
Rv1064c	lpqV	-	0.193618
Rv1067c	PE_PGRS19	-	0.506219
Rv1068c	PE_PGRS20	-	0.222039
Rv1069c	Rv1069c	-	0.344234
Rv1070c	echA8	-	0.876344
Rv1074c	fadA3	-	0.746526
Rv1075c	Rv1075c	-	0.527359
Rv1080c	greA	-	1.15248
Rv1081c	Rv1081c	-	0.440972
Rv1085c	Rv1085c	-	0.241392
Rv1092c	coaA	-	1.17131
Rv1098c	fum	-	0.746869
Rv1099c	glpX	-	0.211526
Rv1101c	Rv1101c	-	1.05967
Rv1102c	mazF3	-	2.94524
Rv1103c	mazE3	-	0.862865
Rv1108c	xseA	-	0.435128
Rv1109c	Rv1109c	-	0.360721
Rv1111c	Rv1111c	-	1.17818
Rv1116A	Rv1116A	-	0.295003
Rv1118c	Rv1118c	-	2.58338
Rv1119c	Rv1119c	-	4.49632
Rv1120c	Rv1120c	-	0.995561
Rv1123c	bpoB	-	0.389464
Rv1127c	ppdK	-	0.302874
Rv1129c	Rv1129c	-	1.07602
Rv1133c	metE	-	0.276961
Rv1135c	PPE16	-	0.481588
Rv1137c	Rv1137c	-	0
Rv1138c	Rv1138c	-	1.26359
Rv1141c	echA11	-	3.34392
Rv1142c	echA10	-	0.843151
Rv1151c	Rv1151c	-	0.871417
Rv1153c	omt	-	3.55388
Rv1157c	Rv1157c	-	1.42969
Rv1158c	Rv1158c	-	0.486041
Rv1159A	Rv1159A	-	1.52236
Rv1167c	Rv1167c	-	1.18972
Rv1169c	lipX	-	3.70659
Rv1172c	PE12	-	1.54472
Rv1174c	TB8.4	-	1.21525
Rv1176c	Rv1176c	-	0.947268
Rv1186c	Rv1186c	-	1.91451
Rv1194c	Rv1194c	-	1.54162
Rv1201c	dapD	-	0.701478
Rv1203c	Rv1203c	-	1.15294
Rv1204c	Rv1204c	-	0.206643
Rv1212c	glgA	-	3.41472
Rv1214c	PE14	-	0.569191
Rv1216c	Rv1216c	-	11.4918
Rv1217c	Rv1217c	-	0.45484
Rv1218c	Rv1218c	-	0.675073
Rv1219c	Rv1219c	-	1.42965
Rv1220c	Rv1220c	-	0.531692
Rv1225c	Rv1225c	-	2.10797
Rv1226c	Rv1226c	-	0.969664
Rv1227c	Rv1227c	-	1.22036
Rv1230c	Rv1230c	-	0.766047
Rv1232c	Rv1232c	-	1.22353
Rv1233c	Rv1233c	-	2.82332
Rv1239c	corA	-	0.884352
Rv1243c	PE_PGRS23	-	0.879067
Rv1246c	relE	-	5.36669
Rv1247c	relB	-	0.945908
Rv1249c	Rv1249c	-	1.31912
Rv1251c	Rv1251c	-	0.446677
Rv1252c	lprE	-	0.717438
Rv1255c	Rv1255c	-	1.03577
Rv1256c	cyp130	-	0.728521
Rv1257c	Rv1257c	-	0.389888
Rv1258c	Rv1258c	-	0.361763
Rv1261c	Rv1261c	-	0.491117
Rv1262c	Rv1262c	-	0.0976209
Rv1266c	pknH	-	2.65418
Rv1267c	embR	-	0.686884
Rv1268c	Rv1268c	-	0.544918
Rv1269c	Rv1269c	-	1.8235
Rv1272c	Rv1272c	-	2.68373
Rv1276c	Rv1276c	-	0.170433
Rv1282c	oppC	-	2.57621
Rv1290c	Rv1290c	-	0.426544
Rv1291c	Rv1291c	-	0.571289
Rv1314c	Rv1314c	-	3.16265
Rv1317c	alkA	-	14.242
Rv1319c	Rv1319c	-	3.88658
Rv1325c	PE_PGRS24	-	1.24819
Rv1327c	glgE	-	0.775139
Rv1329c	dinG	-	0.677882
Rv1330c	pncB1	-	0.268092
Rv1342c	Rv1342c	-	0.869821
Rv1343c	lprD	-	0.494139
Rv1353c	Rv1353c	-	2.10831
Rv1361c	PPE19	-	1.65699
Rv1362c	Rv1362c	-	0.770559
Rv1363c	Rv1363c	-	0.368604
Rv1364c	Rv1364c	-	1.06125
Rv1365c	rsfA	-	0.618656
Rv1370c	Rv1370c	-	0.118891
Rv1377c	Rv1377c	-	0.4841
Rv1378c	Rv1378c	-	0.370965
Rv1394c	cyp132	-	0.470504
Rv1396c	PE_PGRS25	-	0.665137
Rv1397c	vapC10	-	0.380607
Rv1398c	vapB10	-	0.5564
Rv1399c	nlhH	-	0.969944
Rv1405c	Rv1405c	-	9.64932
Rv1410c	Rv1410c	-	1.10232
Rv1411c	lprG	-	0.668959
Rv1424c	Rv1424c	-	1.03789
Rv1426c	lipO	-	1.45143
Rv1427c	fadD12	-	1.58309
Rv1428c	Rv1428c	-	1.29622
Rv1435c	Rv1435c	-	1.64988
Rv1441c	PE_PGRS26	-	0.472154
Rv1443c	Rv1443c	-	1.27363
Rv1445c	devB	-	1.01734
Rv1446c	opcA	-	0.62759
Rv1447c	zwf2	-	0.215004
Rv1448c	tal	-	0.690405
Rv1449c	tkt	-	1.68866
Rv1450c	PE_PGRS27	-	0.258111
Rv1456c	Rv1456c	-	1.07734
Rv1457c	Rv1457c	-	0.381181
Rv1458c	Rv1458c	-	0.408036
Rv1467c	fadE15	-	0.777598
Rv1468c	PE_PGRS29	-	0.10781
Rv1474c	Rv1474c	-	1.01339
Rv1475c	acn	-	0.413772
Rv1482c	Rv1482c	-	0.725051
Rv1486c	Rv1486c	-	0.393067
Rv1498A	Rv1498A	-	0.736945
Rv1498c	Rv1498c	-	0.838457
Rv1503c	Rv1503c	-	0.53505
Rv1505c	Rv1505c	-	0.484718
Rv1506c	Rv1506c	-	0.208473
Rv1514c	Rv1514c	-	1.17585
Rv1516c	Rv1516c	-	0.508633
Rv1522c	mmpL12	-	0.642064
Rv1532c	Rv1532c	-	2.60698
Rv1538c	ansA	-	3.22602
Rv1541c	lprI	-	3.20094
Rv1542c	glbN	-	2.04445
Rv1548c	PPE21	-	1.48091
Rv1563c	treY	-	0.310108
Rv1564c	treX	-	0.901429
Rv1566c	Rv1566c	-	0.343003
Rv1567c	Rv1567c	-	1.54441
Rv1572c	Rv1572c	-	0.372677
Rv1576c	Rv1576c	-	0.256482
Rv1577c	Rv1577c	-	0.286336
Rv1578c	Rv1578c	-	1.21081
Rv1579c	Rv1579c	-	0.601819
Rv1580c	Rv1580c	-	0.975329
Rv1581c	Rv1581c	-	0.196245
Rv1584c	Rv1584c	-	17.6812
Rv1585c	Rv1585c	-	1.69587
Rv1586c	Rv1586c	-	0.728337
Rv1588c	Rv1588c	-	0.817685
Rv1592c	Rv1592c	-	1.27102
Rv1598c	Rv1598c	-	3.67847
Rv1608c	bcpB	-	0.739305
Rv1620c	cydC	-	1.56502
Rv1621c	cydD	-	0.186745
Rv1623c	cydA	-	1.06403
Rv1624c	Rv1624c	-	1.79378
Rv1625c	cya	-	0.600649
Rv1627c	Rv1627c	-	0.478273
Rv1628c	Rv1628c	-	0.224554
Rv1632c	Rv1632c	-	0.322787
Rv1637c	Rv1637c	-	3.80195
Rv1638A	Rv1638A	-	0.443054
Rv1639c	Rv1639c	-	0.55176
Rv1645c	Rv1645c	-	1.3191
Rv1667c	Rv1667c	-	0.806978
Rv1668c	Rv1668c	-	0.357651
Rv1672c	Rv1672c	-	8.20305
Rv1673c	Rv1673c	-	0.241759
Rv1674c	Rv1674c	-	0.783109
Rv1675c	cmr	-	0.0446035
Rv1685c	Rv1685c	-	1.02474
Rv1686c	Rv1686c	-	0.340204
Rv1687c	Rv1687c	-	0.246377
Rv1702c	Rv1702c	-	1.27177
Rv1703c	Rv1703c	-	0.925786
Rv1704c	cycA	-	0.535373
Rv1705c	PPE22	-	1.56193
Rv1706A	Rv1706A	-	2.24152
Rv1706c	PPE23	-	0.540222
Rv1720c	vapC12	-	0.85958
Rv1721c	vapB12	-	0.170742
Rv1724c	Rv1724c	-	0.607277
Rv1725c	Rv1725c	-	0.114262
Rv1728c	Rv1728c	-	0.860375
Rv1732c	Rv1732c	-	1.45492
Rv1733c	Rv1733c	-	0.247203
Rv1734c	Rv1734c	-	200.99
Rv1735c	Rv1735c	-	10.5839
Rv1736c	narX	-	5.63612
Rv1737c	narK2	-	0.383706
Rv1739c	Rv1739c	-	27.644
Rv1744c	Rv1744c	-	1.56203
Rv1745c	idi	-	2.04639
Rv1749c	Rv1749c	-	1.9509
Rv1753c	PPE24	-	1.35444
Rv1755c	plcD	-	0.162678
Rv1757c	Rv1757c	-	0.57599
Rv1759c	wag22	-	0.17923
Rv1761c	Rv1761c	-	1.39471
Rv1762c	Rv1762c	-	0.920757
Rv1765c	Rv1765c	-	1.92385
Rv1773c	Rv1773c	-	8.83053
Rv1776c	Rv1776c	-	2.57238
Rv1778c	Rv1778c	-	2.27272
Rv1779c	Rv1779c	-	1.69719
Rv1804c	Rv1804c	-	2.73144
Rv1818c	PE_PGRS33	-	0.354656
Rv1819c	bacA	-	0.70312
Rv1833c	Rv1833c	-	3.33298
Rv1836c	Rv1836c	-	2.8356
Rv1837c	glcB	-	0.761679
Rv1839c	vapB13	-	2.01736
Rv1840c	PE_PGRS34	-	0.637379
Rv1841c	Rv1841c	-	4.85059
Rv1843c	guaB1	-	0.979145
Rv1844c	gnd1	-	0.355896
Rv1845c	blaR	-	0.0407984
Rv1846c	blaI	-	0.180544
Rv1854c	ndh	-	0.460691
Rv1855c	Rv1855c	-	0.326801
Rv1856c	Rv1856c	-	0.16819
Rv1864c	Rv1864c	-	0.150814
Rv1865c	Rv1865c	-	0.922894
Rv1869c	Rv1869c	-	0.828814
Rv1870c	Rv1870c	-	0.266882
Rv1871c	Rv1871c	-	0.0996361
Rv1872c	lldD2	-	0.187901
Rv1882c	Rv1882c	-	0.273385
Rv1883c	Rv1883c	-	0.738386
Rv1885c	Rv1885c	-	1.22976
Rv1886c	fbpB	-	0.352103
Rv1888A	Rv1888A	-	1.33029
Rv1888c	Rv1888c	-	1.46888
Rv1889c	Rv1889c	-	0.82025
Rv1890c	Rv1890c	-	1.84232
Rv1894c	Rv1894c	-	2.07752
Rv1897c	Rv1897c	-	5.29269
Rv1900c	lipJ	-	3.52945
Rv1905c	aao	-	9.54235
Rv1906c	Rv1906c	-	0.858433
Rv1909c	furA	-	1.12004
Rv1910c	Rv1910c	-	1.45005
Rv1911c	lppC	-	0.344179
Rv1912c	fadB5	-	0.30403
Rv1914c	Rv1914c	-	0.541798
Rv1918c	PPE35	-	0.587892
Rv1919c	Rv1919c	-	0.250593
Rv1921c	lppF	-	2.24668
Rv1924c	Rv1924c	-	3.86498
Rv1926c	mpt63	-	27.999
Rv1928c	Rv1928c	-	1.6917
Rv1929c	Rv1929c	-	0.317732
Rv1930c	Rv1930c	-	0.302753
Rv1931c	Rv1931c	-	0.195922
Rv1933c	fadE18	-	1.5889
Rv1934c	fadE17	-	0.341993
Rv1935c	echA13	-	0.217812
Rv1942c	mazF5	-	0.346094
Rv1943c	mazE5	-	0.189648
Rv1944c	Rv1944c	-	0.275003
Rv1946c	lppG	-	2.61287
Rv1949c	Rv1949c	-	0.521624
Rv1950c	Rv1950c	-	0.171408
Rv1951c	Rv1951c	-	0.253738
Rv1958c	Rv1958c	-	6.26052
Rv1959c	parE1	-	3.4743
Rv1960c	parD1	-	1.06171
Rv1962A	vapB35	-	0.765545
Rv1962c	vapC35	-	1.52659
Rv1963c	mce3R	-	0.311765
Rv1976c	Rv1976c	-	1.7679
Rv1980c	mpt64	-	2.51151
Rv1981c	nrdF1	-	0.923376
Rv1982A	vapB36	-	0.941618
Rv1982c	vapC36	-	6.11419
Rv1984c	cfp21	-	1.30023
Rv1985c	Rv1985c	-	1.76043
Rv1989c	Rv1989c	-	8.47885
Rv1990A	Rv1990A	-	10.3959
Rv1990c	Rv1990c	-	0.792074
Rv1991A	mazE6	-	0.786253
Rv1991c	mazF6	-	1.0385
Rv1993c	Rv1993c	-	0.659348
Rv1994c	cmtR	-	0.336754
Rv1998c	Rv1998c	-	1.83277
Rv1999c	Rv1999c	-	0.226344
Rv2003c	Rv2003c	-	0.727807
Rv2004c	Rv2004c	-	0.724761
Rv2007c	fdxA	-	1.63051
Rv2008c	Rv2008c	-	2.82698
Rv2011c	Rv2011c	-	1.80129
Rv2015c	Rv2015c	-	0.545859
Rv2020c	Rv2020c	-	4.24216
Rv2022c	Rv2022c	-	2.1988
Rv2023c	Rv2023c	-	0
Rv2025c	Rv2025c	-	0.179702
Rv2026c	Rv2026c	-	0.128806
Rv2027c	dosT	-	0.530697
Rv2029c	pfkB	-	0.300731
Rv2030c	Rv2030c	-	0.277219
Rv2031c	hspX	-	1.15262
Rv2033c	Rv2033c	-	2.87617
Rv2037c	Rv2037c	-	2.84179
Rv2039c	Rv2039c	-	0.772506
Rv2041c	Rv2041c	-	1.18741
Rv2044c	Rv2044c	-	0.492846
Rv2045c	lipT	-	0.289663
Rv2047c	Rv2047c	-	0.76059
Rv2049c	Rv2049c	-	0.173029
Rv2051c	ppm1	-	4.43064
Rv2052c	Rv2052c	-	0.267294
Rv2053c	fxsA	-	0.0803937
Rv2055c	rpsR2	-	3.10504
Rv2056c	rpsN2	-	0.234418
Rv2057c	rpmG1	-	0.236332
Rv2058c	rpmB2	-	1.29342
Rv2061c	Rv2061c	-	0.401613
Rv2067c	Rv2067c	-	1.06567
Rv2068c	blaC	-	0.25716
Rv2070c	cobK	-	4.26621
Rv2071c	cobM	-	0.322355
Rv2073c	Rv2073c	-	0.200551
Rv2075c	Rv2075c	-	1.02101
Rv2076c	Rv2076c	-	0.468023
Rv2077A	Rv2077A	-	0.368749
Rv2077c	Rv2077c	-	1.18282
Rv2081c	Rv2081c	-	9.50498
Rv2089c	pepE	-	0.69207
Rv2091c	Rv2091c	-	0.491956
Rv2092c	helY	-	0.120719
Rv2093c	tatC	-	0.122964
Rv2094c	tatA	-	0.168795
Rv2095c	pafC	-	0.312439
Rv2096c	pafB	-	0.401857
Rv2098c	PE_PGRS36	-	0.109659
Rv2099c	PE21	-	0.937872
Rv2103c	vapC37	-	3.19603
Rv2104c	vapB37	-	0.319393
Rv2110c	prcB	-	1.6433
Rv2111c	pup	-	2.59097
Rv2112c	dop	-	0.286735
Rv2118c	Rv2118c	-	0.419992
Rv2120c	Rv2120c	-	0.844549
Rv2121c	hisG	-	0.277937
Rv2122c	hisE	-	0.301548
Rv2124c	metH	-	0.139474
Rv2126c	PE_PGRS37	-	0.193525
Rv2129c	Rv2129c	-	0.408233
Rv2131c	cysQ	-	0.389122
Rv2133c	Rv2133c	-	1.51434
Rv2134c	Rv2134c	-	1.2627
Rv2135c	Rv2135c	-	0.114262
Rv2136c	Rv2136c	-	0.814129
Rv2142A	parD2	-	1.08721
Rv2142c	parE2	-	2.88877
Rv2144c	Rv2144c	-	0.292799
Rv2145c	wag31	-	0.308142
Rv2146c	Rv2146c	-	2.06777
Rv2149c	yfiH	-	0.310837
Rv2150c	ftsZ	-	0.327599
Rv2151c	ftsQ	-	1.54103
Rv2152c	murC	-	0.175518
Rv2153c	murG	-	0.214349
Rv2154c	ftsW	-	0.356964
Rv2155c	murD	-	0.0821126
Rv2156c	murX	-	0.418768
Rv2157c	murF	-	0.143937
Rv2158c	murE	-	0.177813
Rv2159c	Rv2159c	-	0.0784583
Rv2160A	Rv2160A	-	0.127757
Rv2160c	Rv2160c	-	0.237906
Rv2161c	Rv2161c	-	0.086728
Rv2162c	PE_PGRS38	-	0.140251
Rv2164c	Rv2164c	-	0.329595
Rv2165c	Rv2165c	-	0.0631146
Rv2166c	Rv2166c	-	0.0899268
Rv2168c	Rv2168c	-	0.561202
Rv2169c	Rv2169c	-	0.10487
Rv2172c	Rv2172c	-	0.631751
Rv2175c	Rv2175c	-	1.62163
Rv2177c	Rv2177c	-	0.411956
Rv2179c	Rv2179c	-	2.1737
Rv2180c	Rv2180c	-	0.879602
Rv2182c	Rv2182c	-	0.671654
Rv2184c	Rv2184c	-	1.45282
Rv2186c	Rv2186c	-	0.560671
Rv2189c	Rv2189c	-	0.260039
Rv2190c	Rv2190c	-	0.0366184
Rv2192c	trpD	-	0.288574
Rv2197c	Rv2197c	-	0.929277
Rv2198c	mmpS3	-	0.963449
Rv2200c	ctaC	-	1.30913
Rv2202c	adoK	-	0.358124
Rv2204c	Rv2204c	-	5.80117
Rv2211c	gcvT	-	0.598763
Rv2219A	Rv2219A	-	6.44665
Rv2221c	glnE	-	0.393364
Rv2222c	glnA2	-	0.286539
Rv2223c	Rv2223c	-	0.430449
Rv2228c	Rv2228c	-	0.517107
Rv2229c	Rv2229c	-	0.299202
Rv2230c	Rv2230c	-	0.17648
Rv2231A	vapC16	-	1.35942
Rv2231B	vapB16	-	0.426741
Rv2236c	cobD	-	1.71606
Rv2238c	ahpE	-	0.407316
Rv2239c	Rv2239c	-	0.786415
Rv2240c	Rv2240c	-	1.0535
Rv2249c	glpD1	-	0.421974
Rv2250c	Rv2250c	-	1.73504
Rv2254c	Rv2254c	-	1.61049
Rv2255c	Rv2255c	-	4.55773
Rv2257c	Rv2257c	-	0.516773
Rv2258c	Rv2258c	-	0.420199
Rv2261c	Rv2261c	-	0.714781
Rv2262c	Rv2262c	-	0.137721
Rv2264c	Rv2264c	-	1.5684
Rv2267c	Rv2267c	-	1.95825
Rv2268c	cyp128	-	1.06059
Rv2274A	mazE8	-	4.13708
Rv2277c	Rv2277c	-	0.817686
Rv2282c	Rv2282c	-	0.792767
Rv2286c	Rv2286c	-	0.605652
Rv2292c	Rv2292c	-	9.51202
Rv2293c	Rv2293c	-	1.48993
Rv2299c	htpG	-	0.836669
Rv2300c	Rv2300c	-	1.22586
Rv2304c	Rv2304c	-	0.342093
Rv2307A	Rv2307A	-	2.58753
Rv2307B	Rv2307B	-	2.48661
Rv2307c	Rv2307c	-	0.215093
Rv2307D	Rv2307D	-	2.17051
Rv2313c	Rv2313c	-	0.490763
Rv2315c	Rv2315c	-	0.115843
Rv2321c	rocD2	-	0.202304
Rv2322c	rocD1	-	0.755861
Rv2325c	Rv2325c	-	0.379827
Rv2326c	Rv2326c	-	0.17425
Rv2330c	lppP	-	2.35888
Rv2333c	stp	-	1.01097
Rv2337c	Rv2337c	-	0.754052
Rv2338c	moeW	-	0.514443
Rv2340c	PE_PGRS39	-	0.829657
Rv2343c	dnaG	-	0.637511
Rv2344c	dgt	-	0.408778
Rv2346c	esxO	-	4.84931
Rv2347c	esxP	-	0.417207
Rv2348c	Rv2348c	-	2.32531
Rv2350c	plcB	-	0.363911
Rv2351c	plcA	-	0.801857
Rv2352c	PPE38	-	0.703135
Rv2353c	PPE39	-	0.0796381
Rv2356c	PPE40	-	1.75301
Rv2361c	Rv2361c	-	1.4809
Rv2362c	recO	-	0.142867
Rv2364c	era	-	0.551914
Rv2365c	Rv2365c	-	0.0960086
Rv2367c	Rv2367c	-	2.19997
Rv2369c	Rv2369c	-	7.78946
Rv2370c	Rv2370c	-	1.04158
Rv2372c	Rv2372c	-	2.52096
Rv2373c	dnaJ2	-	0.50117
Rv2376c	cfp2	-	2.00387
Rv2377c	mbtH	-	0.332546
Rv2378c	mbtG	-	0.406916
Rv2379c	mbtF	-	0.551675
Rv2380c	mbtE	-	0.518798
Rv2382c	mbtC	-	0.460346
Rv2383c	mbtB	-	0.270282
Rv2386c	mbtI	-	0.21687
Rv2388c	hemN	-	0.472916
Rv2389c	rpfD	-	2.70249
Rv2397c	cysA1	-	12.3783
Rv2398c	cysW	-	6.94788
Rv2400c	subI	-	7.23472
Rv2401A	Rv2401A	-	4.12918
Rv2403c	lppR	-	3.93871
Rv2406c	Rv2406c	-	1.99503
Rv2410c	Rv2410c	-	1.61045
Rv2411c	Rv2411c	-	1.0086
Rv2414c	Rv2414c	-	0.450277
Rv2415c	Rv2415c	-	0.439409
Rv2416c	eis	-	1.11098
Rv2417c	Rv2417c	-	0.348228
Rv2418c	Rv2418c	-	0.600042
Rv2419c	Rv2419c	-	1.64815
Rv2420c	Rv2420c	-	1.32907
Rv2421c	nadD	-	1.84052
Rv2424c	Rv2424c	-	0.596659
Rv2425c	Rv2425c	-	0.518186
Rv2426c	Rv2426c	-	0.267142
Rv2427A	oxyR'	-	0.509456
Rv2427c	proA	-	0.403086
Rv2431c	PE25	-	10.5551
Rv2433c	Rv2433c	-	1.61206
Rv2434c	Rv2434c	-	1.04188
Rv2439c	proB	-	0.661476
Rv2440c	obg	-	0.115261
Rv2441c	rpmA	-	0
Rv2442c	rplU	-	0
Rv2445c	ndkA	-	0.381054
Rv2446c	Rv2446c	-	0.750747
Rv2447c	folC	-	0.235137
Rv2448c	valS	-	0.375375
Rv2449c	Rv2449c	-	0.116445
Rv2450c	rpfE	-	0.0817905
Rv2452c	Rv2452c	-	2.68762
Rv2453c	mobA	-	0.690765
Rv2455c	Rv2455c	-	0.467587
Rv2456c	Rv2456c	-	0.254524
Rv2457c	clpX	-	0.802495
Rv2460c	clpP2	-	2.56391
Rv2461c	clpP1	-	2.4185
Rv2462c	tig	-	1.15327
Rv2464c	Rv2464c	-	1.33148
Rv2465c	rpiB	-	0.25306
Rv2466c	Rv2466c	-	0.334627
Rv2468c	Rv2468c	-	0.387656
Rv2469c	Rv2469c	-	0.219467
Rv2474c	Rv2474c	-	2.13707
Rv2475c	Rv2475c	-	1.76727
Rv2476c	gdh	-	0.329288
Rv2478c	Rv2478c	-	0
Rv2480c	Rv2480c	-	0.824842
Rv2481c	Rv2481c	-	0.937573
Rv2482c	plsB2	-	1.04777
Rv2484c	Rv2484c	-	0.269453
Rv2485c	lipQ	-	0.5277
Rv2488c	Rv2488c	-	0.148683
Rv2489c	Rv2489c	-	0.129627
Rv2490c	PE_PGRS43	-	0.289822
Rv2495c	bkdC	-	0.272936
Rv2496c	bkdB	-	2.02319
Rv2497c	bkdA	-	0.383246
Rv2498c	citE	-	0.0472088
Rv2499c	Rv2499c	-	1.06794
Rv2508c	Rv2508c	-	1.86786
Rv2514c	Rv2514c	-	1.39007
Rv2515c	Rv2515c	-	1.28144
Rv2516c	Rv2516c	-	1.06335
Rv2517c	Rv2517c	-	1.02812
Rv2520c	Rv2520c	-	1.30756
Rv2522c	Rv2522c	-	0.987471
Rv2523c	acpS	-	0.167035
Rv2524c	fas	-	0.259943
Rv2525c	Rv2525c	-	1.25
Rv2528c	mrr	-	2.15557
Rv2530A	vapB39	-	0.55131
Rv2530c	vapC39	-	0.465372
Rv2531c	Rv2531c	-	0.585522
Rv2532c	Rv2532c	-	4.37995
Rv2533c	nusB	-	0.332409
Rv2534c	efp	-	1.66117
Rv2535c	pepQ	-	0.113687
Rv2537c	aroD	-	6.20192
Rv2538c	aroB	-	0.317283
Rv2539c	aroK	-	0
Rv2540c	aroF	-	0.0643293
Rv2549c	vapC20	-	1.6193
Rv2550c	vapB20	-	0.90494
Rv2551c	Rv2551c	-	20.6113
Rv2552c	aroE	-	0.642446
Rv2553c	Rv2553c	-	0.391547
Rv2554c	Rv2554c	-	0.291043
Rv2556c	Rv2556c	-	0.535291
Rv2559c	Rv2559c	-	12.21
Rv2569c	Rv2569c	-	0.351659
Rv2571c	Rv2571c	-	0.40746
Rv2576c	Rv2576c	-	1.16682
Rv2580c	hisS	-	0.0895868
Rv2581c	Rv2581c	-	0.982922
Rv2583c	relA	-	0.369722
Rv2584c	apt	-	0.169694
Rv2587c	secD	-	1.31205
Rv2588c	yajC	-	0.946274
Rv2592c	ruvB	-	0.494496
Rv2593c	ruvA	-	0.0554897
Rv2594c	ruvC	-	0.259017
Rv2603c	Rv2603c	-	1.3924
Rv2604c	snoP	-	0.119962
Rv2605c	tesB2	-	0.802818
Rv2609c	Rv2609c	-	0.623614
Rv2612c	pgsA1	-	1.06467
Rv2613c	Rv2613c	-	0.332182
Rv2614c	thrS	-	0.114224
Rv2615c	PE_PGRS45	-	0.793279
Rv2617c	Rv2617c	-	0.258784
Rv2619c	Rv2619c	-	1.44438
Rv2620c	Rv2620c	-	0.282081
Rv2621c	Rv2621c	-	0
Rv2624c	Rv2624c	-	20.3681
Rv2625c	Rv2625c	-	1.69653
Rv2626c	hrp1	-	0.165887
Rv2632c	Rv2632c	-	1.14624
Rv2633c	Rv2633c	-	0.677025
Rv2634c	PE_PGRS46	-	0.262886
Rv2639c	Rv2639c	-	0.784544
Rv2640c	Rv2640c	-	0.54315
Rv2650c	Rv2650c	-	0.356997
Rv2651c	Rv2651c	-	0.359065
Rv2653c	Rv2653c	-	3.15036
Rv2654c	Rv2654c	-	0
Rv2657c	Rv2657c	-	6.78393
Rv2659c	Rv2659c	-	2.32378
Rv2660c	Rv2660c	-	438.505
Rv2670c	Rv2670c	-	2.06453
Rv2675c	Rv2675c	-	1.25135
Rv2676c	Rv2676c	-	1.07167
Rv2677c	hemY	-	0.84025
Rv2678c	hemE	-	0.975257
Rv2682c	dxs1	-	1.10326
Rv2687c	Rv2687c	-	0.283603
Rv2688c	Rv2688c	-	0.752242
Rv2689c	Rv2689c	-	0.214025
Rv2693c	Rv2693c	-	1.24921
Rv2694c	Rv2694c	-	0.230258
Rv2696c	Rv2696c	-	1.1709
Rv2697c	dut	-	0.0835311
Rv2699c	Rv2699c	-	0.525307
Rv2701c	suhB	-	0.794516
Rv2705c	Rv2705c	-	2.24206
Rv2708c	Rv2708c	-	6.94036
Rv2712c	Rv2712c	-	6.85009
Rv2717c	Rv2717c	-	0.875695
Rv2718c	nrdR	-	0.545799
Rv2719c	Rv2719c	-	0.768201
Rv2724c	fadE20	-	0.739207
Rv2725c	hflX	-	1.02558
Rv2726c	dapF	-	0.452924
Rv2727c	miaA	-	0.255262
Rv2728c	Rv2728c	-	0.0609604
Rv2729c	Rv2729c	-	0.136457
Rv2732c	Rv2732c	-	0.937042
Rv2733c	Rv2733c	-	0.126782
Rv2735c	Rv2735c	-	0.836485
Rv2736c	recX	-	0.198924
Rv2737c	recA	-	1.00544
Rv2738c	Rv2738c	-	0.411335
Rv2739c	Rv2739c	-	0.094559
Rv2743c	Rv2743c	-	0.629691
Rv2744c	35kd_ag	-	0.18796
Rv2745c	clgR	-	0.11467
Rv2746c	pgsA3	-	0.0520492
Rv2753c	dapA	-	0.577536
Rv2754c	thyX	-	0.290028
Rv2755c	hsdS.1	-	0.427178
Rv2756c	hsdM	-	0.363621
Rv2757c	vapC21	-	0.0931693
Rv2758c	vapB21	-	0.514945
Rv2759c	vapC42	-	0.444895
Rv2760c	vapB42	-	0
Rv2761c	hsdS	-	0.391901
Rv2762c	Rv2762c	-	0.170638
Rv2764c	thyA	-	0.0535619
Rv2766c	Rv2766c	-	0.145607
Rv2767c	Rv2767c	-	1.4921
Rv2768c	PPE43	-	0.239303
Rv2772c	Rv2772c	-	0.289588
Rv2773c	dapB	-	3.26766
Rv2776c	Rv2776c	-	0.921972
Rv2778c	Rv2778c	-	0.662268
Rv2779c	Rv2779c	-	0.555152
Rv2781c	Rv2781c	-	4.5373
Rv2782c	pepR	-	1.13762
Rv2783c	gpsI	-	0.213651
Rv2784c	lppU	-	0.910566
Rv2785c	rpsO	-	0.121706
Rv2786c	ribF	-	0.234924
Rv2790c	ltp1	-	0.307655
Rv2791c	Rv2791c	-	0.151177
Rv2792c	Rv2792c	-	0.38575
Rv2793c	truB	-	0.504297
Rv2794c	pptT	-	0.047934
Rv2796c	lppV	-	0.137685
Rv2797c	Rv2797c	-	0.381062
Rv2798c	Rv2798c	-	0.579666
Rv2801A	mazE9	-	0.906403
Rv2801c	mazF9	-	0.27589
Rv2802c	Rv2802c	-	0.308814
Rv2804c	Rv2804c	-	0.884081
Rv2810c	Rv2810c	-	8.28987
Rv2815c	Rv2815c	-	0.259923
Rv2818c	Rv2818c	-	0.319787
Rv2819c	Rv2819c	-	0.894354
Rv2822c	Rv2822c	-	0.175075
Rv2824c	Rv2824c	-	0.316978
Rv2825c	Rv2825c	-	0.0599048
Rv2826c	Rv2826c	-	0.511143
Rv2827c	Rv2827c	-	0.304506
Rv2828A	Rv2828A	-	0
Rv2828c	Rv2828c	-	0.142233
Rv2829c	vapC22	-	0
Rv2830c	vapB22	-	0.180272
Rv2832c	ugpC	-	0.36599
Rv2833c	ugpB	-	0.0795697
Rv2834c	ugpE	-	0.0512303
Rv2835c	ugpA	-	0.190256
Rv2836c	dinF	-	0.145096
Rv2837c	Rv2837c	-	0.425682
Rv2839c	infB	-	0.116534
Rv2840c	Rv2840c	-	0.542648
Rv2841c	nusA	-	9.72315
Rv2842c	Rv2842c	-	0.571461
Rv2845c	proS	-	0.139232
Rv2846c	efpA	-	0.191738
Rv2849c	cobO	-	0.40224
Rv2850c	Rv2850c	-	0.31681
Rv2851c	Rv2851c	-	0.221779
Rv2852c	mqo	-	0.259259
Rv2857c	Rv2857c	-	0.0967866
Rv2858c	aldC	-	0.457333
Rv2859c	Rv2859c	-	0.533713
Rv2861c	mapB	-	0.128653
Rv2862c	Rv2862c	-	0
Rv2864c	Rv2864c	-	0.866948
Rv2867c	Rv2867c	-	0.126283
Rv2868c	gcpE	-	1.40505
Rv2869c	rip	-	0.24648
Rv2870c	dxr	-	0.385632
Rv2878c	mpt53	-	0.460209
Rv2879c	Rv2879c	-	0.30461
Rv2882c	frr	-	0.419657
Rv2883c	pyrH	-	0.418289
Rv2885c	Rv2885c	-	1.34735
Rv2888c	amiC	-	1.6104
Rv2890c	rpsB	-	0.796109
Rv2892c	PPE45	-	0.119579
Rv2894c	xerC	-	0.16362
Rv2895c	viuB	-	0.478346
Rv2896c	Rv2896c	-	2.62765
Rv2897c	Rv2897c	-	0.226874
Rv2898c	Rv2898c	-	0.674789
Rv2899c	fdhD	-	0.188232
Rv2901c	Rv2901c	-	0.127077
Rv2902c	rnhB	-	0.143407
Rv2903c	lepB	-	0.316432
Rv2906c	trmD	-	1.53516
Rv2908c	Rv2908c	-	0.470516
Rv2909c	rpsP	-	0.632901
Rv2910c	Rv2910c	-	0.183128
Rv2912c	Rv2912c	-	1.18642
Rv2913c	Rv2913c	-	0.944809
Rv2914c	pknI	-	0.218533
Rv2915c	Rv2915c	-	0.187475
Rv2916c	ffh	-	0.150513
Rv2918c	glnD	-	0.172758
Rv2919c	glnB	-	1.06833
Rv2920c	amt	-	0.874886
Rv2921c	ftsY	-	0.094546
Rv2922A	acyP	-	1.34499
Rv2923c	Rv2923c	-	0.181856
Rv2924c	fpg	-	0.320515
Rv2925c	rnc	-	0.959581
Rv2926c	Rv2926c	-	0.309118
Rv2927c	Rv2927c	-	0.154498
Rv2945c	lppX	-	0.997263
Rv2946c	pks1	-	0.514715
Rv2948c	fadD22	-	4.2549
[truncated: 2,026 more rows]

## Sheet: 6D
Internal transcription start sites mapped to M. tuberculosis H37Rv CDS during growth arrest
List of TSSs mapped within annotated M. tuberculosis genes. For all the internal TSSs mapped, genome position and level of TSS expression are indicated
			Internal TSS 1		Internal TSS 2		Internal TSS 3		Internal TSS 4		Internal TSS 5		Internal TSS 6		Internal TSS 7		Internal TSS 8		Internal TSS 9		Internal TSS 10		Internal TSS 11
Gene	Synonym	Strand	Genome position	TSS Expression	Genome position	TSS Expression	Genome position	TSS Expression	Genome position	TSS Expression	Genome position	TSS Expression	Genome position	TSS Expression	Genome position	TSS Expression	Genome position	TSS Expression	Genome position	TSS Expression	Genome position	TSS Expression	Genome position	TSS Expression
Rv0001	dnaA	+	114	0.73
Rv0002	dnaN	+
Rv0003	recF	+	3834	0.84
Rv0004	Rv0004	+
Rv0005	gyrB	+	5348	0.43
Rv0006	gyrA	+
Rv0007	Rv0007	+
Rv0008c	Rv0008c	-	12303	0.47
Rv0009	ppiA	+	12483	1.55
Rv0010c	Rv0010c	-
Rv0011c	Rv0011c	-
Rv0012	Rv0012	+
Rv0013	trpG	+
Rv0014c	pknB	-	15704	0.51
Rv0015c	pknA	-
Rv0016c	pbpA	-	19032	3.17	19140	1.26	19826	1.12
Rv0017c	rodA	-	21401	0.43
Rv0018c	pstP	-	22566	0.43	23089	0.43
Rv0019c	fhaB	-	23371	1.22
Rv0020c	fhaA	-	24125	0.84	24949	1.11	25239	0.39
Rv0021c	Rv0021c	-
Rv0022c	whiB5	-
Rv0023	Rv0023	+
Rv0024	Rv0024	+
Rv0025	Rv0025	+
Rv0026	Rv0026	+
Rv0027	Rv0027	+
Rv0028	Rv0028	+
Rv0029	Rv0029	+
Rv0030	Rv0030	+
Rv0031	Rv0031	+
Rv0032	bioF2	+
Rv0033	acpA	+
Rv0034	Rv0034	+
Rv0035	fadD34	+
Rv0036c	Rv0036c	-
Rv0037c	Rv0037c	-
Rv0038	Rv0038	+
Rv0039c	Rv0039c	-
Rv0040c	mtc28	-	43009	0.5
Rv0041	leuS	+	43672	1.4	45660	0.36
Rv0042c	Rv0042c	-	47084	1.94
Rv0043c	Rv0043c	-
Rv0044c	Rv0044c	-	48718	0.5
Rv0045c	Rv0045c	-
Rv0046c	ino1	-	50791	0.48
Rv0047c	Rv0047c	-
Rv0048c	Rv0048c	-
Rv0049	Rv0049	+
Rv0050	ponA1	+
Rv0051	Rv0051	+	56835	0.51
Rv0052	Rv0052	+
Rv0053	rpsF	+
Rv0054	ssb	+
Rv0055	rpsR1	+
Rv0056	rplI	+
Rv0057	Rv0057	+	60083	1.14	60136	0.63
Rv0058	dnaB	+
Rv0059	Rv0059	+	63872	0.6
Rv0060	Rv0060	+
Rv0061c	Rv0061c	-	65305	1.89
Rv0062	celA1	+
Rv0063	Rv0063	+	67728	0.42
Rv0064	Rv0064	+	69435	0.43
Rv0064A	vapB1	+
Rv0065	vapC1	+
Rv0066c	icd2	-
Rv0067c	Rv0067c	-
Rv0068	Rv0068	+
Rv0069c	sdaA	-
Rv0070c	glyA2	-
Rv0071	Rv0071	+
Rv0072	Rv0072	+
Rv0073	Rv0073	+
Rv0074	Rv0074	+	83196	0.4	83251	0.73
Rv0075	Rv0075	+	84005	0.57	84563	0.39
Rv0076c	Rv0076c	-	85563	0.37
Rv0077c	Rv0077c	-
Rv0078	Rv0078	+
Rv0078A	Rv0078A	-
Rv0079	Rv0079	+	88712	0.95
Rv0080	Rv0080	+	89278	0.87
Rv0081	Rv0081	+
Rv0082	Rv0082	+
Rv0083	Rv0083	+
Rv0084	hycD	+	92827	4.49
Rv0085	hycP	+
Rv0086	hycQ	+	94550	0.44
Rv0087	hycE	+	96654	0.63
Rv0088	Rv0088	+	96981	3.23
Rv0089	Rv0089	+
Rv0090	Rv0090	+	98962	0.33
Rv0091	mtn	+
Rv0092	ctpA	+	101096	0.34
Rv0093c	Rv0093c	-
Rv0094c	Rv0094c	-
Rv0095c	Rv0095c	-
Rv0096	PPE1	+
Rv0097	Rv0097	+	106954	1.35
Rv0098	fcoT	+
Rv0099	fadD10	+
Rv0100	Rv0100	+
Rv0101	nrp	+	110206	1.64
Rv0102	Rv0102	+	118252	0.57	119226	3.14
Rv0103c	ctpB	-	120299	0.47
Rv0104	Rv0104	+
Rv0105c	rpmB1	-
Rv0106	Rv0106	+
Rv0107c	ctpI	-	127491	0.74
Rv0108c	Rv0108c	-
Rv0109	PE_PGRS1	+
Rv0110	Rv0110	+
Rv0111	Rv0111	+
Rv0112	gca	+
Rv0113	gmhA	+
Rv0114	gmhB	+
Rv0115	hddA	+
Rv0116c	ldtA	-	140477	0.85
Rv0117	oxyS	+	141781	0.4
Rv0118c	oxcA	-
Rv0119	fadD7	+
Rv0120c	fusA2	-
Rv0121c	Rv0121c	-
Rv0122	Rv0122	+	148635	0.33
Rv0123	Rv0123	+
Rv0124	PE_PGRS2	+
Rv0125	pepA	+
Rv0126	treS	+	152814	4.22
Rv0127	mak	+	154705	0.92
Rv0128	Rv0128	+	155741	1.18	156252	3.27
Rv0129c	fbpC	-
Rv0130	htdZ	+
Rv0131c	fadE1	-
Rv0132c	fgd2	-
Rv0133	Rv0133	+	161395	0.59
Rv0134	ephF	+
Rv0135c	Rv0135c	-	163185	0.79
Rv0136	cyp138	+
Rv0137c	msrA	-
Rv0138	Rv0138	+
Rv0139	Rv0139	+
Rv0140	Rv0140	+	167105	1.72
Rv0141c	Rv0141c	-
Rv0142	Rv0142	+
Rv0143c	Rv0143c	-	169305	1.37	169343	1.36
Rv0144	Rv0144	+	170485	21.43
Rv0145	Rv0145	+
Rv0146	Rv0146	+
Rv0147	Rv0147	+
Rv0148	Rv0148	+	175373	0.57	175681	0.58
Rv0149	Rv0149	+
Rv0150c	Rv0150c	-
Rv0151c	PE1	-	177602	0.46
Rv0152c	PE2	-
Rv0153c	ptbB	-
Rv0154c	fadE2	-
Rv0155	pntAa	+
Rv0156	pntAb	+
Rv0157	pntB	+
Rv0157A	Rv0157A	-
Rv0158	Rv0158	+
Rv0159c	PE3	-	188119	0.53
Rv0160c	PE4	-
Rv0161	Rv0161	+
Rv0162c	adhE1	-
Rv0163	Rv0163	+
Rv0164	TB18.5	+	193671	2.97
Rv0165c	mce1R	-
Rv0166	fadD5	+
Rv0167	yrbE1A	+
Rv0168	yrbE1B	+
Rv0169	mce1A	+
Rv0170	mce1B	+	200429	0.28	200582	0.75
Rv0171	mce1C	+
Rv0172	mce1D	+
Rv0173	lprK	+	205224	1.05
Rv0174	mce1F	+	206060	3.48	206608	4.98
Rv0175	Rv0175	+	207171	1.44
Rv0176	Rv0176	+	208324	1.48
Rv0177	Rv0177	+	208618	1.25	208759	0.77
Rv0178	Rv0178	+
Rv0179c	lprO	-	210092	0.56
Rv0180c	Rv0180c	-	211437	0.76
Rv0181c	Rv0181c	-
Rv0182c	sigG	-	214026	0.65
Rv0183	Rv0183	+
Rv0184	Rv0184	+
Rv0185	Rv0185	+
Rv0186	bglS	+	218015	0.79
Rv0186A	mymT	-
Rv0187	Rv0187	+	218711	0.51	219158	0.4
Rv0188	Rv0188	+	219503	0.94	219551	1.29	219690	1.91
Rv0189c	ilvD	-	220055	1.34
Rv0190	Rv0190	+
Rv0191	Rv0191	+
Rv0192	Rv0192	+	223580	1.14
Rv0192A	Rv0192A	+
Rv0193c	Rv0193c	-	225018	0.54
Rv0194	Rv0194	+
Rv0195	Rv0195	+
Rv0196	Rv0196	+
Rv0197	Rv0197	+
Rv0198c	zmp1	-	235662	0.37
Rv0199	Rv0199	+
Rv0200	Rv0200	+
Rv0201c	Rv0201c	-
Rv0202c	mmpL11	-	238559	0.5	238897	0.45
Rv0203	Rv0203	+
Rv0204c	Rv0204c	-
Rv0205	Rv0205	+
Rv0206c	mmpL3	-
Rv0207c	Rv0207c	-	247525	4.62
Rv0208c	Rv0208c	-	248115	1.04	248471	1.47	248888	2.39
Rv0209	Rv0209	+
Rv0210	Rv0210	+
Rv0211	pckA	+
Rv0212c	nadR	-
Rv0213c	Rv0213c	-	254666	0.87
Rv0214	fadD4	+	257562	0.72
Rv0215c	fadE3	-
Rv0216	Rv0216	+
Rv0217c	lipW	-
Rv0218	Rv0218	+	261524	1.3
Rv0219	Rv0219	+
Rv0220	lipC	+
Rv0221	Rv0221	+	264894	0.31
Rv0222	echA1	+
Rv0223c	Rv0223c	-
Rv0224c	Rv0224c	-
Rv0225	Rv0225	+
Rv0226c	Rv0226c	-
Rv0227c	Rv0227c	-
Rv0228	Rv0228	+
Rv0229c	Rv0229c	-	274904	0.56
Rv0230c	php	-
Rv0231	fadE4	+
Rv0232	Rv0232	+
Rv0233	nrdB	+	279387	0.77
Rv0234c	gabD1	-
Rv0235c	Rv0235c	-
Rv0236A	Rv0236A	-
Rv0236c	aftD	-	286795	0.4
Rv0237	lpqI	+
Rv0238	Rv0238	+
Rv0239	vapB24	+
Rv0240	vapC24	+
Rv0241c	htdX	-
Rv0242c	fabG4	-
Rv0243	fadA2	+
Rv0244c	fadE5	-	293815	0.95
Rv0245	Rv0245	+
Rv0246	Rv0246	+	297375	0.69	297520	3.54
Rv0247c	Rv0247c	-	298146	0.74
Rv0248c	Rv0248c	-	300599	0.38
Rv0249c	Rv0249c	-	301301	6.47
Rv0250c	Rv0250c	-
Rv0251c	hsp	-
Rv0252	nirB	+	303458	0.68
Rv0253	nirD	+
Rv0254c	cobU	-
Rv0255c	cobQ1	-
Rv0256c	PPE2	-
Rv0257	Rv0257	+	309855	2.72
Rv0258c	Rv0258c	-
Rv0259c	Rv0259c	-	311301	0.35
Rv0260c	Rv0260c	-
Rv0261c	narK3	-
Rv0262c	aac	-
Rv0263c	Rv0263c	-	314871	1.36	314908	1.29
Rv0264c	Rv0264c	-
Rv0265c	Rv0265c	-
Rv0266c	oplA	-	317949	0.7	318001	0.42	318133	0.31
Rv0267	narU	+	321477	0.93
Rv0268c	Rv0268c	-
Rv0269c	Rv0269c	-	324522	0.48
Rv0270	fadD2	+
Rv0271c	fadE6	-
Rv0272c	Rv0272c	-
Rv0273c	Rv0273c	-
Rv0274	Rv0274	+
Rv0275c	Rv0275c	-
Rv0276	Rv0276	+	331870	0.78
Rv0277A	vapB25	-
Rv0277c	vapC25	-
Rv0278c	PE_PGRS3	-
Rv0279c	PE_PGRS4	-
Rv0280	PPE3	+
Rv0281	Rv0281	+	341808	0.89
Rv0282	eccA3	+
Rv0283	eccB3	+	345432	0.69
Rv0284	eccC3	+
Rv0285	PE5	+
Rv0286	PPE4	+
Rv0287	esxG	+
Rv0288	esxH	+
Rv0289	espG3	+
Rv0290	eccD3	+
Rv0291	mycP3	+
Rv0292	eccE3	+
Rv0293c	Rv0293c	-
Rv0294	tam	+
Rv0295c	Rv0295c	-
Rv0296c	Rv0296c	-	360090	0.4
Rv0297	PE_PGRS5	+	362892	0.56
Rv0298	Rv0298	+
Rv0299	Rv0299	+
Rv0300	vapB2	+
Rv0301	vapC2	+
Rv0302	Rv0302	+
Rv0303	Rv0303	+
Rv0304c	PPE5	-	369131	0.36
Rv0305c	PPE6	-
Rv0306	Rv0306	+
Rv0307c	Rv0307c	-
Rv0308	Rv0308	+
Rv0309	Rv0309	+	378104	2.16
Rv0310c	Rv0310c	-
Rv0311	Rv0311	+
Rv0312	Rv0312	+
Rv0313	Rv0313	+
Rv0314c	Rv0314c	-	383530	3.55
Rv0315	Rv0315	+
Rv0316	Rv0316	+
Rv0317c	glpQ2	-
Rv0318c	Rv0318c	-	387073	0.41
Rv0319	pcp	+
Rv0320	Rv0320	+
Rv0321	dcd	+
Rv0322	udgA	+	390342	0.56
Rv0323c	Rv0323c	-
Rv0324	Rv0324	+
Rv0325	Rv0325	+
Rv0326	Rv0326	+
Rv0327c	cyp135A1	-
Rv0328	Rv0328	+
Rv0329c	Rv0329c	-
Rv0330c	Rv0330c	-
Rv0331	Rv0331	+
Rv0332	Rv0332	+	397472	0.34
Rv0333	Rv0333	+
Rv0334	rmlA	+	399291	0.36
Rv0335c	PE6	-
Rv0336	Rv0336	+
Rv0337c	aspC	-	402908	0.38
Rv0338c	Rv0338c	-
Rv0339c	Rv0339c	-
Rv0340	Rv0340	+
Rv0341	iniB	+	409680	0.87
Rv0342	iniA	+	410874	0.5	412695	1.04
Rv0343	iniC	+
Rv0344c	lpqJ	-
Rv0345	Rv0345	+
Rv0346c	ansP2	-
Rv0347	Rv0347	+
Rv0348	Rv0348	+	418842	0.51
Rv0349	Rv0349	+
Rv0350	dnaK	+
Rv0351	grpE	+	422404	0.79
Rv0352	dnaJ1	+
Rv0353	hspR	+	423881	2.32
Rv0354c	PPE7	-
Rv0355c	PPE8	-	427929	1.2
Rv0356c	Rv0356c	-
Rv0357c	purA	-
Rv0358	Rv0358	+
Rv0359	Rv0359	+
Rv0360c	Rv0360c	-	438715	0.38
Rv0361	Rv0361	+
Rv0362	mgtE	+
Rv0363c	fba	-
Rv0364	Rv0364	+	442926	0.33
Rv0365c	Rv0365c	-
Rv0366c	Rv0366c	-
Rv0367c	Rv0367c	-
Rv0368c	Rv0368c	-
Rv0369c	Rv0369c	-
Rv0370c	Rv0370c	-
Rv0371c	Rv0371c	-
Rv0372c	Rv0372c	-
Rv0373c	Rv0373c	-	450017	1.23
Rv0374c	Rv0374c	-
Rv0375c	Rv0375c	-
Rv0376c	Rv0376c	-
Rv0377	Rv0377	+
Rv0378	Rv0378	+
Rv0379	secE2	+	456079	0.33
Rv0380c	Rv0380c	-
Rv0381c	Rv0381c	-
Rv0382c	pyrE	-
Rv0383c	Rv0383c	-
Rv0384c	clpB	-
Rv0385	Rv0385	+	462673	7.19
Rv0386	Rv0386	+
Rv0387c	Rv0387c	-
Rv0388c	PPE9	-
Rv0389	purT	+	469591	0.76
Rv0390	Rv0390	+
Rv0391	metZ	+
Rv0392c	ndhA	-
Rv0393	Rv0393	+
Rv0394c	Rv0394c	-	474373	0.45
Rv0395	Rv0395	+
Rv0396	Rv0396	+
Rv0397	Rv0397	+
Rv0398c	Rv0398c	-
Rv0399c	lpqK	-
Rv0400c	fadE7	-
Rv0401	Rv0401	+
Rv0402c	mmpL1	-	482269	4.42
Rv0403c	mmpS1	-
Rv0404	fadD30	+	484496	0.95
Rv0405	pks6	+	486975	0.73
Rv0406c	Rv0406c	-	490645	0.67
Rv0407	fgd1	+
Rv0408	pta	+
Rv0409	ackA	+	494746	1.24
Rv0410c	pknG	-
Rv0411c	glnH	-
Rv0412c	Rv0412c	-
Rv0413	mutT3	+
Rv0414c	thiE	-
Rv0415	thiO	+
Rv0416	thiS	+
Rv0417	thiG	+
Rv0418	lpqL	+
Rv0419	lpqM	+	505467	0.92
Rv0420c	Rv0420c	-
Rv0421c	Rv0421c	-
Rv0422c	thiD	-
Rv0423c	thiC	-
Rv0424c	Rv0424c	-	510430	0.33	510568	0.9
Rv0425c	ctpH	-	513197	0.81
Rv0426c	Rv0426c	-
Rv0427c	xthA	-
Rv0428c	Rv0428c	-
Rv0429c	def	-
Rv0430	Rv0430	+
Rv0431	Rv0431	+	519093	0.84
Rv0432	sodC	+
Rv0433	Rv0433	+	520990	0.54
Rv0434	Rv0434	+
Rv0435c	Rv0435c	-
Rv0436c	pssA	-	524844	0.6
Rv0437c	psd	-
Rv0438c	moeA2	-
Rv0439c	Rv0439c	-
Rv0440	groEL2	+
Rv0441c	Rv0441c	-
Rv0442c	PPE10	-
Rv0443	Rv0443	+	532755	0.51
Rv0444c	rskA	-
Rv0445c	sigK	-
Rv0446c	Rv0446c	-
Rv0447c	ufaA1	-	535480	0.41	535636	0.67
Rv0448c	Rv0448c	-
Rv0449c	Rv0449c	-
Rv0450c	mmpL4	-
Rv0451c	mmpS4	-
Rv0452	Rv0452	+
Rv0453	PPE11	+
Rv0454	Rv0454	+
Rv0455c	Rv0455c	-	545447	0.29
Rv0456A	mazF1	-
Rv0456B	mazE1	-	547481	1.69
Rv0456c	echA2	-
Rv0457c	Rv0457c	-
Rv0458	Rv0458	+	549683	3.85
Rv0459	Rv0459	+
Rv0460	Rv0460	+
Rv0461	Rv0461	+	552321	6.53
Rv0462	lpdC	+	552984	0.31
Rv0463	Rv0463	+
Rv0464c	Rv0464c	-
Rv0465c	Rv0465c	-	555117	1.75
Rv0466	Rv0466	+
Rv0467	icl1	+
Rv0468	fadB2	+
Rv0469	umaA	+
Rv0470A	Rv0470A	-
Rv0470c	pcaA	-	560851	0.41
Rv0471c	Rv0471c	-
Rv0472c	Rv0472c	-
Rv0473	Rv0473	+
Rv0474	Rv0474	+
Rv0475	hbhA	+
Rv0476	Rv0476	+
Rv0477	Rv0477	+	566840	0.84
Rv0478	deoC	+
Rv0479c	Rv0479c	-
Rv0480c	Rv0480c	-	568967	0.69
Rv0481c	Rv0481c	-
Rv0482	murB	+
Rv0483	lprQ	+	571749	1.94
Rv0484c	Rv0484c	-
Rv0485	Rv0485	+
Rv0486	mshA	+	575357	1.46
Rv0487	Rv0487	+
Rv0488	Rv0488	+
Rv0489	gpm1	+
Rv0490	senX3	+
Rv0491	regX3	+
Rv0492A	Rv0492A	-
Rv0492c	Rv0492c	-
Rv0493c	Rv0493c	-	584682	0.32
Rv0494	Rv0494	+
Rv0495c	Rv0495c	-	586218	0.54
Rv0496	Rv0496	+	586720	0.46
Rv0497	Rv0497	+
Rv0498	Rv0498	+
Rv0499	Rv0499	+	589897	0.34
Rv0500	proC	+
Rv0500A	Rv0500A	+
Rv0500B	Rv0500B	+
Rv0501	galE2	+	592713	19.94
Rv0502	Rv0502	+	593397	0.79
Rv0503c	cmaA2	-
Rv0504c	Rv0504c	-
Rv0505c	serB1	-
Rv0506	mmpS2	+
Rv0507	mmpL2	+
Rv0508	Rv0508	+
Rv0509	hemA	+
Rv0510	hemC	+	602294	8.45
Rv0511	hemD	+
Rv0512	hemB	+	605488	0.53
Rv0513	Rv0513	+
Rv0514	Rv0514	+
Rv0515	Rv0515	+
Rv0516c	Rv0516c	-	608132	6.28	608158	4.75	608206	2.77
Rv0517	Rv0517	+	609827	2.58
Rv0518	Rv0518	+
Rv0519c	Rv0519c	-
Rv0520	Rv0520	+
Rv0521	Rv0521	+
Rv0522	gabP	+
Rv0523c	Rv0523c	-
Rv0524	hemL	+
Rv0525	Rv0525	+
Rv0526	Rv0526	+
Rv0527	ccdA	+
Rv0528	Rv0528	+
Rv0529	ccsA	+
Rv0530	Rv0530	+	621286	0.49
Rv0531	Rv0531	+
Rv0532	PE_PGRS6	+
Rv0533c	fabH	-	624624	2.05
Rv0534c	menA	-
Rv0535	pnp	+
Rv0536	galE3	+	627690	0.75
Rv0537c	Rv0537c	-
Rv0538	Rv0538	+
Rv0539	Rv0539	+
Rv0540	Rv0540	+
Rv0541c	Rv0541c	-
Rv0542c	menE	-
Rv0543c	Rv0543c	-
Rv0544c	Rv0544c	-
Rv0545c	pitA	-
Rv0546c	Rv0546c	-
Rv0547c	Rv0547c	-	638388	0.42
Rv0548c	menB	-
Rv0549c	vapC3	-
Rv0550c	vapB3	-	640856	0.99
Rv0551c	fadD8	-
Rv0552	Rv0552	+	644400	0.43
Rv0553	menC	+
Rv0554	bpoC	+
Rv0555	menD	+
Rv0556	Rv0556	+
Rv0557	mgtA	+	648863	7.06
Rv0558	menH	+
Rv0559c	Rv0559c	-
Rv0560c	Rv0560c	-	650910	0.52
Rv0561c	Rv0561c	-	651712	0.5
Rv0562	grcC1	+
Rv0563	htpX	+	654256	1.76
Rv0564c	gpdA1	-
Rv0565c	Rv0565c	-
Rv0566c	Rv0566c	-
Rv0567	Rv0567	+	658387	0.35
Rv0568	cyp135B1	+
Rv0569	Rv0569	+
Rv0570	nrdZ	+	661492	0.6
Rv0571c	Rv0571c	-
Rv0572c	Rv0572c	-
Rv0573c	pncB2	-
Rv0574c	Rv0574c	-	667697	0.38
Rv0575c	Rv0575c	-
Rv0576	Rv0576	+
Rv0577	TB27.3	+
Rv0578c	PE_PGRS7	-	672026	0.76
Rv0579	Rv0579	+	676472	0.65
Rv0580c	Rv0580c	-
Rv0581	vapB26	+
Rv0582	vapC26	+
Rv0583c	lpqN	-
Rv0584	Rv0584	+	680214	1.33	681662	1.09
Rv0585c	Rv0585c	-	682523	2.57	682742	0.31
Rv0586	mce2R	+
Rv0587	yrbE2A	+
Rv0588	yrbE2B	+	685936	0.54
Rv0589	mce2A	+
Rv0590	mce2B	+
Rv0590A	Rv0590A	+
Rv0591	mce2C	+	689239	0.43
Rv0592	mce2D	+
Rv0593	lprL	+
Rv0594	mce2F	+	693858	1.85	694066	1
Rv0595c	vapC4	-
Rv0596c	vapB4	-
Rv0597c	Rv0597c	-
Rv0598c	vapC27	-
Rv0599c	vapB27	-
Rv0600c	Rv0600c	-
Rv0601c	Rv0601c	-
Rv0602c	tcrA	-
Rv0603	Rv0603	+
Rv0604	lpqO	+
Rv0605	Rv0605	+	701430	0.94
Rv0606	Rv0606	+
Rv0607	Rv0607	+
Rv0608	vapB28	+
Rv0609	vapC28	+
Rv0609A	Rv0609A	+
Rv0610c	Rv0610c	-	704900	1.17
Rv0611c	Rv0611c	-	706244	2.63
Rv0612	Rv0612	+
Rv0613c	Rv0613c	-
Rv0614	Rv0614	+
Rv0615	Rv0615	+
Rv0616A	vapB29	+
Rv0616c	Rv0616c	-
Rv0617	vapC29	+
Rv0618	galTa	+
Rv0619	galTb	+
Rv0620	galK	+
Rv0621	Rv0621	+
Rv0622	Rv0622	+
Rv0623	vapB30	+
Rv0624	vapC30	+
Rv0625c	Rv0625c	-
Rv0626	vapB5	+
Rv0627	vapC5	+
Rv0628c	Rv0628c	-
Rv0629c	recD	-	720014	2.73
Rv0630c	recB	-
Rv0631c	recC	-
Rv0632c	echA3	-
Rv0633c	Rv0633c	-
Rv0634A	Rv0634A	+	731152	7.69	731225	1.14
Rv0634B	rpmG2	+
Rv0634c	Rv0634c	-
Rv0635	hadA	+
Rv0636	hadB	+
Rv0637	hadC	+
Rv0638	secE1	+	734104	0.68
Rv0639	nusG	+
Rv0640	rplK	+
Rv0641	rplA	+
Rv0642c	mmaA4	-
Rv0643c	mmaA3	-	737681	3.84
Rv0644c	mmaA2	-
Rv0645c	mmaA1	-
Rv0646c	lipG	-
Rv0647c	Rv0647c	-	742497	0.91
Rv0648	Rv0648	+
Rv0649	fabD2	+
Rv0650	Rv0650	+
Rv0651	rplJ	+
Rv0652	rplL	+
Rv0653c	Rv0653c	-
Rv0654	Rv0654	+	750415	0.48
Rv0655	mkl	+	751534	23.76	752490	0.54
Rv0656c	vapC6	-
Rv0657c	vapB6	-
Rv0658c	Rv0658c	-
Rv0659c	mazF2	-
Rv0660c	mazE2	-
Rv0661c	vapC7	-
Rv0662c	vapB7	-
Rv0663	atsD	+	756767	1.6
Rv0664	vapB8	+
Rv0665	vapC8	+
Rv0666	Rv0666	+
Rv0667	rpoB	+	760709	1.75	760743	1.57
Rv0668	rpoC	+	767111	1.61
Rv0669c	Rv0669c	-
Rv0670	end	+
Rv0671	lpqP	+
Rv0672	fadE8	+
Rv0673	echA4	+
Rv0674	Rv0674	+
Rv0675	echA5	+
Rv0676c	mmpL5	-	777644	0.69
Rv0677c	mmpS5	-	778600	0.6
Rv0678	Rv0678	+	779112	1.38
Rv0679c	Rv0679c	-
Rv0680c	Rv0680c	-
Rv0681	Rv0681	+
Rv0682	rpsL	+
Rv0683	rpsG	+
Rv0684	fusA1	+	782593	0.71
Rv0685	tuf	+
Rv0686	Rv0686	+
Rv0687	Rv0687	+
Rv0688	Rv0688	+	787952	0.5	788940	0.85
Rv0689c	Rv0689c	-
Rv0690c	Rv0690c	-
Rv0691A	Rv0691A	+
Rv0691c	Rv0691c	-	791272	1.71
Rv0692	Rv0692	+
Rv0693	pqqE	+
Rv0694	lldD1	+	793652	0.81
Rv0695	Rv0695	+	794739	1.09
Rv0696	Rv0696	+
Rv0697	Rv0697	+
Rv0698	Rv0698	+
Rv0699	Rv0699	+
Rv0700	rpsJ	+
Rv0701	rplC	+
Rv0702	rplD	+
Rv0703	rplW	+
Rv0704	rplB	+
Rv0705	rpsS	+
Rv0706	rplV	+
Rv0707	rpsC	+
Rv0708	rplP	+
Rv0709	rpmC	+
Rv0710	rpsQ	+	806032	0.45
Rv0711	atsA	+	806755	0.84
Rv0712	Rv0712	+
Rv0713	Rv0713	+	810315	0.96
Rv0714	rplN	+
Rv0715	rplX	+
Rv0716	rplE	+
Rv0717	rpsN1	+
Rv0718	rpsH	+
Rv0719	rplF	+	813619	9.37
Rv0720	rplR	+
Rv0721	rpsE	+
Rv0722	rpmD	+
Rv0723	rplO	+
Rv0724	sppA	+	815728	16.3	816832	0.65
Rv0724A	Rv0724A	-
Rv0725c	Rv0725c	-
Rv0726c	Rv0726c	-
Rv0727c	fucA	-
Rv0728c	serA2	-
Rv0729	xylB	+
Rv0730	Rv0730	+	822908	5.98
Rv0731c	Rv0731c	-
Rv0732	secY	+	825193	0.68
Rv0733	adk	+
Rv0734	mapA	+	827421	1.73
Rv0735	sigL	+
Rv0736	rslA	+
Rv0737	Rv0737	+
Rv0738	Rv0738	+
Rv0739	Rv0739	+	831539	0.53
Rv0740	Rv0740	+
Rv0741	Rv0741	+
Rv0742	PE_PGRS8	+
Rv0743c	Rv0743c	-
Rv0744c	Rv0744c	-
Rv0745	Rv0745	+
Rv0746	PE_PGRS9	+
Rv0747	PE_PGRS10	+
Rv0748	vapB31	+
Rv0749	vapC31	+
Rv0749A	Rv0749A	-
Rv0750	Rv0750	+
Rv0751c	mmsB	-
Rv0752c	fadE9	-
Rv0753c	mmsA	-
Rv0754	PE_PGRS11	+
Rv0755A	Rv0755A	-	850507	35.2
Rv0755c	PPE12	-
Rv0756c	Rv0756c	-	850849	15.21
Rv0757	phoP	+	852061	0.42
Rv0758	phoR	+	852612	2.85
Rv0759c	Rv0759c	-
Rv0760c	Rv0760c	-
Rv0761c	adhB	-
Rv0762c	Rv0762c	-
Rv0763c	Rv0763c	-
Rv0764c	cyp51	-
Rv0765c	Rv0765c	-
Rv0766c	cyp123	-
Rv0767c	Rv0767c	-
Rv0768	aldA	+
Rv0769	Rv0769	+
Rv0770	Rv0770	+
Rv0771	Rv0771	+
Rv0772	purD	+	864812	0.46
Rv0773c	ggtA	-
Rv0774c	Rv0774c	-	868339	0.31
Rv0775	Rv0775	+
Rv0776c	Rv0776c	-
Rv0777	purB	+
Rv0778	cyp126	+
Rv0779c	Rv0779c	-
Rv0780	purC	+	874184	1.02	874214	1.16
Rv0781	ptrBa	+	874552	1.24
Rv0782	ptrBb	+
Rv0783c	emrB	-	878428	3.11
Rv0784	Rv0784	+
Rv0785	Rv0785	+	879359	0.97
Rv0786c	Rv0786c	-
Rv0787	Rv0787	+
Rv0787A	Rv0787A	+
Rv0788	purQ	+	883131	0.36	883273	2.07
Rv0789c	Rv0789c	-	883924	5.68
Rv0790c	Rv0790c	-
Rv0791c	Rv0791c	-
Rv0792c	Rv0792c	-
Rv0793	Rv0793	+
Rv0794c	Rv0794c	-
Rv0795	Rv0795	+
Rv0796	Rv0796	+	890314	0.42
Rv0797	Rv0797	+
Rv0798c	cfp29	-
Rv0799c	Rv0799c	-
Rv0800	pepC	+
Rv0801	Rv0801	+
Rv0802c	Rv0802c	-	895518	1.06
Rv0803	purL	+
Rv0804	Rv0804	+
Rv0805	Rv0805	+	898848	4.35	898900	1.14	899064	0.38
Rv0806c	cpsY	-	901164	0.32
Rv0807	Rv0807	+
Rv0808	purF	+	902130	20.07	903433	1.61
Rv0809	purM	+
Rv0810c	Rv0810c	-
Rv0811c	Rv0811c	-
Rv0812	Rv0812	+
Rv0813c	Rv0813c	-
Rv0814c	sseC2	-
Rv0815c	cysA2	-
Rv0816c	thiX	-
Rv0817c	Rv0817c	-
Rv0818	Rv0818	+	911019	1.6
Rv0819	mshD	+
Rv0820	phoT	+
Rv0821c	phoY2	-
Rv0822c	Rv0822c	-
Rv0823c	Rv0823c	-
Rv0824c	desA1	-	917866	1.27	917925	5.6
Rv0825c	Rv0825c	-
Rv0826	Rv0826	+
Rv0827c	kmtR	-
Rv0828c	Rv0828c	-
Rv0829	Rv0829	+
Rv0830	Rv0830	+
Rv0831c	Rv0831c	-	922975	0.77
Rv0832	PE_PGRS12	+
Rv0833	PE_PGRS13	+
Rv0834c	PE_PGRS14	-
Rv0835	lpqQ	+
Rv0836c	Rv0836c	-
Rv0837c	Rv0837c	-
Rv0838	lpqR	+
Rv0839	Rv0839	+
Rv0840c	pip	-
Rv0841	Rv0841	+
Rv0842	Rv0842	+	938579	0.78	938662	0.97
Rv0843	Rv0843	+
Rv0844c	narL	-
Rv0845	Rv0845	+	941678	1.1
Rv0846c	Rv0846c	-	943076	0.3
Rv0847	lpqS	+
Rv0848	cysK2	+
Rv0849	Rv0849	+	946082	0.29	946538	0.58
Rv0850	Rv0850	+
Rv0851c	Rv0851c	-
Rv0852	fadD16	+
Rv0853c	pdc	-
Rv0854	Rv0854	+
Rv0855	far	+
Rv0856	Rv0856	+
Rv0857	Rv0857	+	953277	0.94
Rv0858c	dapC	-
Rv0859	fadA	+
Rv0860	fadB	+
Rv0861c	ercc3	-
Rv0862c	Rv0862c	-
Rv0863	Rv0863	+	962680	3.23
Rv0864	moaC2	+
Rv0865	mog	+
Rv0866	moaE2	+
Rv0867c	rpfA	-	965463	0.6
Rv0868c	moaD2	-
Rv0869c	moaA2	-
Rv0870c	Rv0870c	-
Rv0871	cspB	+
Rv0872c	PE_PGRS15	-	969742	0.44
Rv0873	fadE10	+
Rv0874c	Rv0874c	-
Rv0875c	Rv0875c	-
Rv0876c	Rv0876c	-	975287	0.38
Rv0877	Rv0877	+
Rv0878c	PPE13	-
Rv0879c	Rv0879c	-
Rv0880	Rv0880	+
Rv0881	Rv0881	+
Rv0882	Rv0882	+
Rv0883c	Rv0883c	-
Rv0884c	serC	-
Rv0885	Rv0885	+	983174	0.7	983337	1.1
Rv0886	fprB	+
Rv0887c	Rv0887c	-
Rv0888	Rv0888	+
Rv0889c	citA	-
Rv0890c	Rv0890c	-	991510	0.45
Rv0891c	Rv0891c	-	992905	4.76	993319	6.46	993446	0.38
Rv0892	Rv0892	+
Rv0893c	Rv0893c	-
Rv0894	Rv0894	+
Rv0895	Rv0895	+
Rv0896	gltA2	+
Rv0897c	Rv0897c	-
Rv0898c	Rv0898c	-
Rv0899	ompA	+
Rv0900	Rv0900	+
Rv0901	Rv0901	+
Rv0902c	prrB	-
Rv0903c	prrA	-	1006553	3.16
Rv0904c	accD3	-
Rv0905	echA6	+
Rv0906	Rv0906	+
Rv0907	Rv0907	+	1011200	1.09
Rv0908	ctpE	+
Rv0909	Rv0909	+
Rv0910	Rv0910	+
Rv0911	Rv0911	+
Rv0912	Rv0912	+
Rv0913c	Rv0913c	-	1017578	0.52
Rv0914c	Rv0914c	-
Rv0915c	PPE14	-
Rv0916c	PE7	-
Rv0917	betP	+	1022997	0.32
Rv0918	Rv0918	+	1024400	1.37
Rv0919	Rv0919	+
Rv0920c	Rv0920c	-	1025558	4.19	1025739	3
Rv0921	Rv0921	+	1027586	6.68
Rv0922	Rv0922	+	1028244	0.5
Rv0923c	Rv0923c	-
Rv0924c	mntH	-
Rv0925c	Rv0925c	-
Rv0926c	Rv0926c	-	1033303	0.54
Rv0927c	Rv0927c	-
Rv0928	pstS3	+
Rv0929	pstC2	+
Rv0930	pstA1	+
Rv0931c	pknD	-	1039376	0.36
Rv0932c	pstS2	-	1040547	0.67	1040628	5.96	1040807	0.48	1040989	0.5
Rv0933	pstB	+
Rv0934	pstS1	+	1042247	0.69
Rv0935	pstC1	+
Rv0936	pstA2	+
Rv0937c	mku	-
Rv0938	ligD	+
Rv0939	Rv0939	+	1049056	4.9
Rv0940c	Rv0940c	-
Rv0941c	Rv0941c	-
Rv0942	Rv0942	+
Rv0943c	Rv0943c	-	1053241	0.32
Rv0944	Rv0944	+	1053924	1.5
Rv0945	Rv0945	+
Rv0946c	pgi	-
Rv0947c	Rv0947c	-
Rv0948c	Rv0948c	-
Rv0949	uvrD1	+	1060050	0.39
Rv0950c	Rv0950c	-
Rv0951	sucC	+
Rv0952	sucD	+
Rv0953c	Rv0953c	-
Rv0954	Rv0954	+	1065480	0.52
Rv0955	Rv0955	+
Rv0956	purN	+
Rv0957	purH	+
Rv0958	Rv0958	+
Rv0959	Rv0959	+
Rv0959A	vapB9	+
Rv0960	vapC9	+
Rv0961	Rv0961	+	1074080	0.47
Rv0962c	lprP	-
Rv0963c	Rv0963c	-
Rv0964c	Rv0964c	-
Rv0965c	Rv0965c	-
Rv0966c	Rv0966c	-
Rv0967	csoR	+
Rv0968	Rv0968	+	1078545	3.39
Rv0969	ctpV	+
Rv0970	Rv0970	+
Rv0971c	echA7	-
Rv0972c	fadE12	-
Rv0973c	accA2	-
Rv0974c	accD2	-	1086189	0.27
Rv0975c	fadE13	-
Rv0976c	Rv0976c	-
Rv0977	PE_PGRS16	+
Rv0978c	PE_PGRS17	-
Rv0979A	rpmF	+
Rv0979c	Rv0979c	-
Rv0980c	PE_PGRS18	-
Rv0981	mprA	+	1097282	0.43	1097361	6.29
Rv0982	mprB	+	1098995	3.56
Rv0983	pepD	+	1099724	1.83	1100405	0.73
Rv0984	moaB2	+	1100508	1.45
Rv0985c	mscL	-	1101432	2.37
Rv0986	Rv0986	+
Rv0987	Rv0987	+
Rv0988	Rv0988	+
Rv0989c	grcC2	-
Rv0990c	Rv0990c	-
Rv0991c	Rv0991c	-
Rv0992c	Rv0992c	-
Rv0993	galU	+
Rv0994	moeA1	+
Rv0995	rimJ	+	1112146	0.67
Rv0996	Rv0996	+	1113321	3.66
Rv0997	Rv0997	+
Rv0998	Rv0998	+
Rv0999	Rv0999	+
Rv1000c	Rv1000c	-	1117127	0.62
Rv1001	arcA	+	1117773	0.47	1118033	2.03
Rv1002c	Rv1002c	-
Rv1003	Rv1003	+
Rv1004c	Rv1004c	-
Rv1005c	pabB	-
Rv1006	Rv1006	+
Rv1007c	metS	-
Rv1008	tatD	+	1127876	1.1
Rv1009	rpfB	+
Rv1010	ksgA	+
Rv1011	ispE	+
Rv1012	Rv1012	+	1131281	0.68
Rv1013	pks16	+
Rv1014c	pth	-
Rv1015c	rplY	-
Rv1016c	lpqT	-
Rv1017c	prsA	-
Rv1018c	glmU	-
Rv1019	Rv1019	+
Rv1020	mfd	+	1141712	0.62
Rv1021	Rv1021	+
Rv1022	lpqU	+
Rv1023	eno	+
Rv1024	Rv1024	+
Rv1025	Rv1025	+
Rv1026	Rv1026	+
Rv1027c	kdpE	-
Rv1028A	kdpF	+
Rv1028c	kdpD	-
Rv1029	kdpA	+
Rv1030	kdpB	+	1155822	3.11
Rv1031	kdpC	+
Rv1032c	trcS	-
Rv1033c	trcR	-
Rv1034c	Rv1034c	-
Rv1035c	Rv1035c	-
Rv1036c	Rv1036c	-	1160391	7.25
Rv1037c	esxI	-	1160726	0.32
Rv1038c	esxJ	-
Rv1039c	PPE15	-
Rv1040c	PE8	-
Rv1041c	Rv1041c	-	1165383	2.64
Rv1042c	Rv1042c	-	1165383	2.64
Rv1043c	Rv1043c	-
Rv1044	Rv1044	+	1167092	0.43
Rv1045	Rv1045	+
Rv1046c	Rv1046c	-	1169215	0.65
Rv1047	Rv1047	+	1170314	0.68
Rv1048c	Rv1048c	-	1172054	0.61
Rv1049	Rv1049	+
Rv1050	Rv1050	+
Rv1051c	Rv1051c	-
Rv1052	Rv1052	+	1176107	1.82
Rv1053c	Rv1053c	-
Rv1054	Rv1054	+	1177206	0.32
Rv1055	Rv1055	+
Rv1056	Rv1056	+
Rv1057	Rv1057	+
Rv1058	fadD14	+
Rv1059	Rv1059	+	1182397	2
Rv1060	Rv1060	+
Rv1061	Rv1061	+
Rv1062	Rv1062	+
Rv1063c	Rv1063c	-
Rv1064c	lpqV	-
Rv1065	Rv1065	+
Rv1066	Rv1066	+
Rv1067c	PE_PGRS19	-
Rv1068c	PE_PGRS20	-
Rv1069c	Rv1069c	-	1193232	0.37
Rv1070c	echA8	-	1194546	0.97
Rv1071c	echA9	-
Rv1072	Rv1072	+	1196497	1.66	1196677	1.66	1196929	2.14	1196977	2.43	1197082	18.39
Rv1073	Rv1073	+	1197585	1.63
Rv1074c	fadA3	-	1198525	0.35
Rv1075c	Rv1075c	-
Rv1076	lipU	+
Rv1077	cbs	+
Rv1078	pra	+
Rv1079	metB	+
Rv1080c	greA	-	1205448	1.09	1205780	0.4
Rv1081c	Rv1081c	-	1206016	0.85
Rv1082	mca	+
Rv1083	Rv1083	+
Rv1084	Rv1084	+
Rv1085c	Rv1085c	-
Rv1086	Rv1086	+
Rv1087	PE_PGRS21	+
Rv1087A	Rv1087A	+
Rv1088	PE9	+
Rv1089	PE10	+
Rv1089A	celA2a	+
Rv1090	celA2b	+
Rv1091	PE_PGRS22	+
Rv1092c	coaA	-
Rv1093	glyA1	+	1220998	0.41
Rv1094	desA2	+
Rv1095	phoH2	+	1223986	1.07
Rv1096	Rv1096	+
Rv1097c	Rv1097c	-	1225722	0.53
Rv1098c	fum	-
Rv1099c	glpX	-
Rv1100	Rv1100	+	1228740	0.92
Rv1101c	Rv1101c	-	1229557	4.64
Rv1102c	mazF3	-
Rv1103c	mazE3	-	1231208	10.36
Rv1104	Rv1104	+
Rv1105	Rv1105	+
Rv1106c	Rv1106c	-	1233944	0.78
Rv1107c	xseB	-
Rv1108c	xseA	-
Rv1109c	Rv1109c	-
Rv1110	lytB2	+	1236782	0.4
Rv1111c	Rv1111c	-
Rv1112	Rv1112	+
Rv1113	vapB32	+
Rv1114	vapC32	+
Rv1115	Rv1115	+
Rv1116	Rv1116	+
Rv1116A	Rv1116A	-
Rv1117	Rv1117	+
Rv1118c	Rv1118c	-
Rv1119c	Rv1119c	-
Rv1120c	Rv1120c	-
Rv1121	zwf1	+
Rv1122	gnd2	+
Rv1123c	bpoB	-
Rv1124	ephC	+
Rv1125	Rv1125	+
Rv1126c	Rv1126c	-
Rv1127c	ppdK	-
Rv1128c	Rv1128c	-	1252027	0.46
Rv1129c	Rv1129c	-	1254510	0.55
Rv1130	prpD	+	1254630	12.02	1255877	0.8	1255974	0.96
Rv1131	prpC	+
Rv1132	Rv1132	+
Rv1133c	metE	-
Rv1134	Rv1134	+
Rv1135A	Rv1135A	+
Rv1135c	PPE16	-
Rv1136	Rv1136	+
Rv1137c	Rv1137c	-
Rv1138c	Rv1138c	-
Rv1139c	Rv1139c	-
Rv1140	Rv1140	+
Rv1141c	echA11	-
Rv1142c	echA10	-
Rv1143	mcr	+
Rv1144	Rv1144	+
Rv1145	mmpL13a	+
Rv1146	mmpL13b	+
Rv1147	Rv1147	+
Rv1148c	Rv1148c	-	1277664	2.61
Rv1149	Rv1149	+	1278009	2.79
Rv1150	Rv1150	+
Rv1151c	Rv1151c	-
Rv1152	Rv1152	+
Rv1153c	omt	-
Rv1154c	Rv1154c	-	1281373	0.93
Rv1155	Rv1155	+	1281569	0.4
Rv1156	Rv1156	+
Rv1157c	Rv1157c	-
Rv1158c	Rv1158c	-
Rv1159	pimE	+	1285047	3.66
Rv1159A	Rv1159A	-
Rv1160	mutT2	+
Rv1161	narG	+	1287584	1.27	1287737	0.92	1287812	0.52	1288459	0.69	1288569	1.6	1289383	0.59	1289632	2.49
Rv1162	narH	+	1291217	0.9
Rv1163	narJ	+
Rv1164	narI	+	1293805	0.51
Rv1165	typA	+
Rv1166	lpqW	+
Rv1167c	Rv1167c	-
Rv1168c	PPE17	-	1298965	27.09	1299705	1.08
Rv1169c	lipX	-
Rv1170	mshB	+	1300739	2.22
Rv1171	Rv1171	+
Rv1172c	PE12	-
Rv1173	fbiC	+
Rv1174c	TB8.4	-
Rv1175c	fadH	-	1306765	1.31
Rv1176c	Rv1176c	-
Rv1177	fdxC	+
Rv1178	Rv1178	+
Rv1179c	Rv1179c	-
Rv1180	pks3	+	1314050	0.42
Rv1181	pks4	+	1315254	0.7	1316318	1.15	1316633	0.83	1319271	0.57
Rv1182	papA3	+	1321295	2.01
Rv1183	mmpL10	+	1323203	1.64	1323338	0.43
Rv1184c	Rv1184c	-
Rv1185c	fadD21	-
Rv1186c	Rv1186c	-
Rv1187	rocA	+	1330320	0.5	1330466	30.33
Rv1188	Rv1188	+
Rv1189	sigI	+	1332176	0.35
Rv1190	Rv1190	+
Rv1191	Rv1191	+
Rv1192	Rv1192	+	1334938	6.11
Rv1193	fadD36	+
Rv1194c	Rv1194c	-	1337511	0.42	1338205	7.56
Rv1195	PE13	+
Rv1196	PPE18	+
Rv1197	esxK	+
Rv1198	esxL	+	1341108	0.39
Rv1199c	Rv1199c	-	1341714	0.75
Rv1200	Rv1200	+	1343735	1.26
Rv1201c	dapD	-	1344911	1.67
Rv1202	dapE	+	1345594	6.04
Rv1203c	Rv1203c	-
Rv1204c	Rv1204c	-
Rv1205	Rv1205	+
Rv1206	fadD6	+
Rv1207	folP2	+	1351746	0.42
Rv1208	gpgS	+
Rv1209	Rv1209	+	1353422	0.29
Rv1210	tagA	+
Rv1211	Rv1211	+
Rv1212c	glgA	-
Rv1213	glgC	+
Rv1214c	PE14	-
Rv1215c	Rv1215c	-
Rv1216c	Rv1216c	-
Rv1217c	Rv1217c	-
Rv1218c	Rv1218c	-
Rv1219c	Rv1219c	-
Rv1220c	Rv1220c	-
Rv1221	sigE	+	1364476	0.69	1364923	1.19
Rv1222	rseA	+	1365506	0.62
Rv1223	htrA	+	1365891	1.09
Rv1224	tatB	+	1367472	0.5
Rv1225c	Rv1225c	-
Rv1226c	Rv1226c	-
Rv1227c	Rv1227c	-
Rv1228	lpqX	+
Rv1229c	mrp	-	1372923	1.04
Rv1230c	Rv1230c	-
Rv1231c	Rv1231c	-
Rv1232c	Rv1232c	-
Rv1233c	Rv1233c	-
Rv1234	Rv1234	+
Rv1235	lpqY	+
Rv1236	sugA	+
Rv1237	sugB	+
Rv1238	sugC	+	1380839	5.09
Rv1239c	corA	-	1382089	0.64
Rv1240	mdh	+
Rv1241	vapB33	+
Rv1242	vapC33	+
Rv1243c	PE_PGRS23	-
Rv1244	lpqZ	+
Rv1245c	Rv1245c	-
Rv1246c	relE	-
Rv1247c	relB	-
Rv1248c	Rv1248c	-	1390145	6.71
Rv1249c	Rv1249c	-	1393417	1.26
Rv1250	Rv1250	+	1395172	0.3
Rv1251c	Rv1251c	-
Rv1252c	lprE	-
Rv1253	deaD	+	1400406	2.84	1401523	0.48
Rv1254	Rv1254	+
Rv1255c	Rv1255c	-
Rv1256c	cyp130	-
Rv1257c	Rv1257c	-
Rv1258c	Rv1258c	-
Rv1259	udgB	+	1408185	0.74
Rv1260	Rv1260	+
Rv1261c	Rv1261c	-
Rv1262c	Rv1262c	-
Rv1263	amiB2	+
Rv1264	Rv1264	+	1411992	0.44
Rv1265	Rv1265	+	1413371	4.62
Rv1266c	pknH	-
Rv1267c	embR	-
Rv1268c	Rv1268c	-
Rv1269c	Rv1269c	-
Rv1270c	lprA	-
Rv1271c	Rv1271c	-
Rv1272c	Rv1272c	-
Rv1273c	Rv1273c	-	1422397	4.07
Rv1274	lprB	+	1424217	0.9
Rv1275	lprC	+
Rv1276c	Rv1276c	-
Rv1277	Rv1277	+	1426234	0.51
Rv1278	Rv1278	+	1427492	0.3
Rv1279	Rv1279	+	1430380	0.5
Rv1280c	oppA	-	1432753	0.53
Rv1281c	oppD	-	1433533	2.08	1434087	0.48
Rv1282c	oppC	-	1435355	0.66
Rv1283c	oppB	-
Rv1284	canA	+	1437612	0.62
Rv1285	cysD	+
Rv1286	cysN	+
Rv1287	Rv1287	+
Rv1288	Rv1288	+
Rv1289	Rv1289	+	1442773	0.41
Rv1290A	Rv1290A	+
Rv1290c	Rv1290c	-	1444853	1.03
Rv1291c	Rv1291c	-
Rv1292	argS	+	1446688	1.25
Rv1293	lysA	+	1448880	1.14	1449177	0.65
Rv1294	thrA	+
Rv1295	thrC	+	1450845	0.34
Rv1296	thrB	+
Rv1297	rho	+	1453900	1.27
Rv1298	rpmE	+
Rv1299	prfA	+
Rv1300	hemK	+	1456756	1.98	1457124	6.69
Rv1301	Rv1301	+
Rv1302	rfe	+	1458313	1.85
Rv1303	Rv1303	+
Rv1304	atpB	+
Rv1305	atpE	+
Rv1306	atpF	+	1461657	0.39
Rv1307	atpH	+
Rv1308	atpA	+
Rv1309	atpG	+	1465275	0.75
Rv1310	atpD	+
Rv1311	atpC	+
Rv1312	Rv1312	+	1467770	0.56
Rv1313c	Rv1313c	-	1469167	3.99
Rv1314c	Rv1314c	-	1469899	2.66
Rv1315	murA	+
Rv1316c	ogt	-
Rv1317c	alkA	-
Rv1318c	Rv1318c	-
Rv1319c	Rv1319c	-
Rv1320c	Rv1320c	-	1483731	0.35
Rv1321	Rv1321	+
Rv1322	Rv1322	+	1485181	1.72
Rv1322A	Rv1322A	-	1485355	0.7
Rv1323	fadA4	+
Rv1324	Rv1324	+
Rv1325c	PE_PGRS24	-
Rv1326c	glgB	-	1490410	0.82	1491113	0.37
Rv1327c	glgE	-
Rv1328	glgP	+
Rv1329c	dinG	-	1498890	1.32
Rv1330c	pncB1	-
Rv1331	Rv1331	+	1500833	0.85
Rv1332	Rv1332	+
Rv1333	Rv1333	+
Rv1334	mec	+
Rv1335	cysO	+
Rv1336	cysM	+	1504330	3.37
Rv1337	Rv1337	+	1504880	1.9
Rv1338	murI	+
Rv1339	Rv1339	+	1505968	2.04	1506292	1.54	1506321	1.54
Rv1340	rphA	+	1507421	0.65
Rv1341	Rv1341	+
Rv1342c	Rv1342c	-
Rv1343c	lprD	-
Rv1344	mbtL	+
Rv1345	mbtM	+	1510751	0.36
Rv1346	mbtN	+
Rv1347c	mbtK	-
Rv1348	irtA	+	1513532	2.69
Rv1349	irtB	+
Rv1350	fabG2	+
Rv1351	Rv1351	+
Rv1352	Rv1352	+	1519039	1.6
Rv1353c	Rv1353c	-
Rv1354c	Rv1354c	-	1520802	0.54
Rv1355c	moeY	-
Rv1356c	Rv1356c	-
Rv1357c	Rv1357c	-
Rv1358	Rv1358	+
Rv1359	Rv1359	+	1530774	0.46	1530871	0.3
Rv1360	Rv1360	+	1531558	0.62	1531745	0.97
Rv1361c	PPE19	-
Rv1362c	Rv1362c	-
Rv1363c	Rv1363c	-	1535184	0.32
Rv1364c	Rv1364c	-
Rv1365c	rsfA	-
Rv1366	Rv1366	+	1539173	0.51
Rv1367c	Rv1367c	-
Rv1368	lprF	+
Rv1369c	Rv1369c	-	1542013	0.39
Rv1370c	Rv1370c	-
Rv1371	Rv1371	+	1544131	0.69
Rv1372	Rv1372	+	1545730	1.49	1545892	1.6
Rv1373	Rv1373	+
Rv1374c	Rv1374c	-
Rv1375	Rv1375	+
Rv1376	Rv1376	+	1549175	0.5
Rv1377c	Rv1377c	-
Rv1378c	Rv1378c	-	1551320	0.38
Rv1379	pyrR	+
Rv1380	pyrB	+
Rv1381	pyrC	+
Rv1382	Rv1382	+	1555773	0.75
Rv1383	carA	+
Rv1384	carB	+
Rv1385	pyrF	+
Rv1386	PE15	+
Rv1387	PPE20	+
Rv1388	mihF	+	1564119	0.79
Rv1389	gmk	+	1564412	0.52	1565001	0.76
Rv1390	rpoZ	+
Rv1391	dfp	+	1566511	0.41
Rv1392	metK	+	1567427	0.39
Rv1393c	Rv1393c	-
Rv1394c	cyp132	-	1569911	1	1570635	1.16
Rv1395	Rv1395	+
Rv1396c	PE_PGRS25	-
Rv1397c	vapC10	-
Rv1398c	vapB10	-	1574688	4.5
Rv1399c	nlhH	-
Rv1400c	lipI	-
Rv1401	Rv1401	+
Rv1402	priA	+	1579551	1.54
Rv1403c	Rv1403c	-
Rv1404	Rv1404	+	1581021	0.96
Rv1405c	Rv1405c	-
Rv1406	fmt	+
Rv1407	fmu	+
Rv1408	rpe	+	1584508	0.34
Rv1409	ribG	+
Rv1410c	Rv1410c	-	1586716	1.14
Rv1411c	lprG	-
Rv1412	ribC	+
Rv1413	Rv1413	+
Rv1414	Rv1414	+
Rv1415	ribA2	+	1591467	0.53
Rv1416	ribH	+
Rv1417	Rv1417	+
Rv1418	lprH	+
Rv1419	Rv1419	+
Rv1420	uvrC	+	1595770	0.55
Rv1421	Rv1421	+	1596483	0.58	1596710	0.39
Rv1422	Rv1422	+
Rv1423	whiA	+
Rv1424c	Rv1424c	-	1599585	0.43
Rv1425	Rv1425	+	1599802	0.52
Rv1426c	lipO	-	1601964	0.83
Rv1427c	fadD12	-
Rv1428c	Rv1428c	-
Rv1429	Rv1429	+
Rv1430	PE16	+
Rv1431	Rv1431	+
Rv1432	Rv1432	+
Rv1433	Rv1433	+	1611935	0.85	1611996	0.35
Rv1434	Rv1434	+
Rv1435c	Rv1435c	-
Rv1436	gap	+	1613878	0.88
Rv1437	pgk	+
Rv1438	tpi	+
Rv1439c	Rv1439c	-	1617307	10.04
Rv1440	secG	+
Rv1441c	PE_PGRS26	-
Rv1442	bisC	+
Rv1443c	Rv1443c	-	1622673	4.41
Rv1444c	Rv1444c	-	1623688	1.69
Rv1445c	devB	-
Rv1446c	opcA	-
Rv1447c	zwf2	-
Rv1448c	tal	-
Rv1449c	tkt	-	1628897	0.96
Rv1450c	PE_PGRS27	-
Rv1451	ctaB	+
Rv1452c	PE_PGRS28	-
Rv1453	Rv1453	+	1639455	0.3
Rv1454c	qor	-	1640172	0.5
Rv1455	Rv1455	+
Rv1456c	Rv1456c	-
Rv1457c	Rv1457c	-
Rv1458c	Rv1458c	-	1644051	0.5
Rv1459c	Rv1459c	-	1644368	0.55	1644987	0.45	1645725	0.8
Rv1460	Rv1460	+	1646258	4.92
Rv1461	Rv1461	+
Rv1462	Rv1462	+
Rv1463	Rv1463	+
Rv1464	csd	+
Rv1465	Rv1465	+
Rv1466	Rv1466	+
Rv1467c	fadE15	-
Rv1468c	PE_PGRS29	-
Rv1469	ctpD	+
Rv1470	trxA	+
Rv1471	trxB1	+
Rv1472	echA12	+	1659811	0.76	1660488	0.87
Rv1473	Rv1473	+
Rv1473A	Rv1473A	+
Rv1474c	Rv1474c	-
Rv1475c	acn	-
Rv1476	Rv1476	+
Rv1477	ripA	+
Rv1478	Rv1478	+	1669138	2.03
Rv1479	moxR1	+	1669952	0.71
Rv1480	Rv1480	+
Rv1481	Rv1481	+
Rv1482c	Rv1482c	-
Rv1483	fabG1	+
Rv1484	inhA	+
Rv1485	hemZ	+
Rv1486c	Rv1486c	-
Rv1487	Rv1487	+	1677057	0.83
Rv1488	Rv1488	+	1677535	0.72
Rv1489	Rv1489	+
Rv1489A	Rv1489A	+
Rv1490	Rv1490	+
Rv1491c	Rv1491c	-
Rv1492	mutA	+
Rv1493	mutB	+	1685766	0.46
Rv1494	mazE4	+
Rv1495	mazF4	+
Rv1496	Rv1496	+
Rv1497	lipL	+
Rv1498A	Rv1498A	-	1690210	1.16
Rv1498c	Rv1498c	-
Rv1499	Rv1499	+
Rv1500	Rv1500	+
Rv1501	Rv1501	+	1692032	0.84	1692646	3.72
Rv1502	Rv1502	+	1693726	0.57
Rv1503c	Rv1503c	-	1694335	7.6
Rv1504c	Rv1504c	-
Rv1505c	Rv1505c	-
Rv1506c	Rv1506c	-	1696388	0.73
Rv1507A	Rv1507A	+
Rv1507c	Rv1507c	-
Rv1508A	Rv1508A	+
Rv1508c	Rv1508c	-
Rv1509	Rv1509	+
Rv1510	Rv1510	+
Rv1511	gmdA	+	1703266	0.73
Rv1512	epiA	+
Rv1513	Rv1513	+
Rv1514c	Rv1514c	-
Rv1515c	Rv1515c	-
Rv1516c	Rv1516c	-
Rv1517	Rv1517	+	1709539	1.33
Rv1518	Rv1518	+
Rv1519	Rv1519	+
Rv1520	Rv1520	+	1711046	0.63	1711350	0.31	1711567	2.28
Rv1521	fadD25	+	1712308	1.98
Rv1522c	mmpL12	-	1714362	0.76
Rv1523	Rv1523	+	1718431	0.98
Rv1524	Rv1524	+
Rv1525	wbbL2	+
Rv1526c	Rv1526c	-
Rv1527c	pks5	-	1725381	0.55
Rv1528c	papA4	-
Rv1529	fadD24	+	1730035	3.57	1730551	0.36
Rv1530	adh	+
Rv1531	Rv1531	+	1732920	1.98
Rv1532c	Rv1532c	-
Rv1533	Rv1533	+
Rv1534	Rv1534	+	1735096	0.48
Rv1535	Rv1535	+	1736027	3.49	1736116	2.07
Rv1536	ileS	+	1738558	0.71	1738639	0.4	1738875	1.1	1739640	1.18
Rv1537	dinX	+
Rv1538c	ansA	-	1741893	0.45
Rv1539	lspA	+
Rv1540	Rv1540	+
Rv1541c	lprI	-
Rv1542c	glbN	-
Rv1543	Rv1543	+
Rv1544	Rv1544	+
Rv1545	Rv1545	+
Rv1546	Rv1546	+
Rv1547	dnaE1	+	1750562	0.44
Rv1548c	PPE21	-
Rv1549	fadD11.1	+
Rv1550	fadD11	+
Rv1551	plsB1	+
Rv1552	frdA	+
Rv1553	frdB	+
Rv1554	frdC	+
Rv1555	frdD	+
Rv1556	Rv1556	+
Rv1557	mmpL6	+	1762474	3.74
Rv1558	Rv1558	+
Rv1559	ilvA	+
Rv1560	vapB11	+	1764770	1.29
Rv1561	vapC11	+
Rv1562c	treZ	-
Rv1563c	treY	-	1768675	0.53
Rv1564c	treX	-
Rv1565c	Rv1565c	-
Rv1566c	Rv1566c	-
Rv1567c	Rv1567c	-	1775040	1.01
Rv1568	bioA	+
Rv1569	bioF1	+
Rv1570	bioD	+
Rv1571	Rv1571	+
Rv1572c	Rv1572c	-
Rv1573	Rv1573	+
Rv1574	Rv1574	+
Rv1575	Rv1575	+
Rv1576c	Rv1576c	-	1780768	0.84
Rv1577c	Rv1577c	-
Rv1578c	Rv1578c	-
Rv1579c	Rv1579c	-
Rv1580c	Rv1580c	-
Rv1581c	Rv1581c	-
Rv1582c	Rv1582c	-
Rv1583c	Rv1583c	-
Rv1584c	Rv1584c	-
Rv1585c	Rv1585c	-
Rv1586c	Rv1586c	-	1788487	1.66
Rv1587c	Rv1587c	-	1788487	1.66
Rv1588c	Rv1588c	-
Rv1589	bioB	+
Rv1590	Rv1590	+
Rv1591	Rv1591	+
Rv1592c	Rv1592c	-
Rv1593c	Rv1593c	-
Rv1594	nadA	+
Rv1595	nadB	+
Rv1596	nadC	+	1798128	0.26
Rv1597	Rv1597	+
Rv1598c	Rv1598c	-
Rv1599	hisD	+
Rv1600	hisC1	+	1801472	0.48
Rv1601	hisB	+
Rv1602	hisH	+
Rv1603	hisA	+
Rv1604	impA	+	1804657	0.45	1804836	0.51
Rv1605	hisF	+
Rv1606	hisI	+	1805842	0.4	1805922	4.8
Rv1607	chaA	+
Rv1608c	bcpB	-
Rv1609	trpE	+
Rv1610	Rv1610	+
Rv1611	trpC	+
Rv1612	trpB	+	1811425	0.72
Rv1613	trpA	+
Rv1614	lgt	+	1814050	0.45
Rv1615	Rv1615	+	1815310	6.01
Rv1616	Rv1616	+
Rv1617	pykA	+
Rv1618	tesB1	+	1818137	1.59
Rv1619	Rv1619	+
Rv1620c	cydC	-
Rv1621c	cydD	-
Rv1622c	cydB	-
Rv1623c	cydA	-	1825132	0.58
Rv1624c	Rv1624c	-	1826567	2.66
Rv1625c	cya	-	1827390	0.77
Rv1626	Rv1626	+
Rv1627c	Rv1627c	-
Rv1628c	Rv1628c	-
Rv1629	polA	+
Rv1630	rpsA	+	1834272	1.58
Rv1631	coaE	+
Rv1632c	Rv1632c	-
Rv1633	uvrB	+
Rv1634	Rv1634	+	1839522	0.86
Rv1635c	Rv1635c	-	1841526	0.27
Rv1636	TB15.3	+
Rv1637c	Rv1637c	-
Rv1638	uvrA	+	1844256	1.83
Rv1638A	Rv1638A	-
Rv1639c	Rv1639c	-	1848442	17.31
Rv1640c	lysX	-	1851854	1.48
Rv1641	infC	+
Rv1642	rpmI	+
Rv1643	rplT	+
Rv1644	tsnR	+
Rv1645c	Rv1645c	-	1855359	0.42
Rv1646	PE17	+	1856052	0.8	1856346	0.6	1856458	1.97
Rv1647	Rv1647	+	1856810	0.6
Rv1648	Rv1648	+
Rv1649	pheS	+
Rv1650	pheT	+
Rv1651c	PE_PGRS30	-	1862421	4.57
Rv1652	argC	+
Rv1653	argJ	+
Rv1654	argB	+
Rv1655	argD	+
Rv1656	argF	+
Rv1657	argR	+
Rv1658	argG	+
Rv1659	argH	+
Rv1660	pks10	+
Rv1661	pks7	+
Rv1662	pks8	+	1884765	0.5
Rv1663	pks17	+	1887556	4.46
Rv1664	pks9	+	1890637	2.68
Rv1665	pks11	+
Rv1666c	cyp139	-
Rv1667c	Rv1667c	-
Rv1668c	Rv1668c	-
Rv1669	Rv1669	+	1896086	1
Rv1670	Rv1670	+
Rv1671	Rv1671	+	1896867	5.65
Rv1672c	Rv1672c	-
Rv1673c	Rv1673c	-
Rv1674c	Rv1674c	-
Rv1675c	cmr	-
Rv1676	Rv1676	+	1901176	0.79
Rv1677	dsbF	+	1901804	0.5
Rv1678	Rv1678	+
Rv1679	fadE16	+
Rv1680	Rv1680	+
Rv1681	moeX	+
Rv1682	Rv1682	+
Rv1683	Rv1683	+	1909569	0.77	1910288	0.79
Rv1684	Rv1684	+
Rv1685c	Rv1685c	-
Rv1686c	Rv1686c	-
Rv1687c	Rv1687c	-
Rv1688	mpg	+
Rv1689	tyrS	+
Rv1690	lprJ	+
Rv1691	Rv1691	+	1916576	0.39
Rv1692	Rv1692	+	1917753	2.23
Rv1693	Rv1693	+
Rv1694	tlyA	+
Rv1695	ppnK	+
Rv1696	recN	+
Rv1697	Rv1697	+
Rv1698	mctB	+	1922821	0.92
Rv1699	pyrG	+	1924008	1.23	1925355	3.7
Rv1700	Rv1700	+
Rv1701	Rv1701	+
Rv1702c	Rv1702c	-
Rv1703c	Rv1703c	-	1929238	0.62
Rv1704c	cycA	-	1929881	1.26
Rv1705c	PPE22	-	1931519	0.51
Rv1706A	Rv1706A	-
Rv1706c	PPE23	-
Rv1707	Rv1707	+
Rv1708	Rv1708	+	1936411	1.09
Rv1709	scpA	+	1938067	3.89
Rv1710	scpB	+	1938346	0.72
Rv1711	Rv1711	+
Rv1712	cmk	+	1939824	0.65
Rv1713	engA	+
Rv1714	Rv1714	+
Rv1715	fadB3	+
Rv1716	Rv1716	+
Rv1717	Rv1717	+
Rv1718	Rv1718	+
Rv1719	Rv1719	+
Rv1720c	vapC12	-
Rv1721c	vapB12	-
Rv1722	Rv1722	+
Rv1723	Rv1723	+
Rv1724c	Rv1724c	-
Rv1725c	Rv1725c	-
Rv1726	Rv1726	+
Rv1727	Rv1727	+
Rv1728c	Rv1728c	-	1954532	0.43
Rv1729c	Rv1729c	-
Rv1730c	Rv1730c	-
Rv1731	gabD2	+
Rv1732c	Rv1732c	-
Rv1733c	Rv1733c	-	1960477	41.53
Rv1734c	Rv1734c	-
Rv1735c	Rv1735c	-
Rv1736c	narX	-	1962930	0.97
Rv1737c	narK2	-
Rv1738	Rv1738	+	1965819	0.86
Rv1739c	Rv1739c	-	1966526	2.16
Rv1740	vapB34	+	1967742	2.32
Rv1741	vapC34	+
Rv1742	Rv1742	+
Rv1743	pknE	+
Rv1744c	Rv1744c	-	1971192	0.56
Rv1745c	idi	-
Rv1746	pknF	+
Rv1747	Rv1747	+	1975830	1.94
Rv1748	Rv1748	+	1976660	0.38
Rv1749c	Rv1749c	-	1977718	1.87
Rv1750c	fadD1	-	1978460	0.6
Rv1751	Rv1751	+	1979764	0.73
Rv1752	Rv1752	+
Rv1753c	PPE24	-
Rv1754c	Rv1754c	-
Rv1755c	plcD	-
Rv1756c	Rv1756c	-	1987764	0.41
Rv1757c	Rv1757c	-
Rv1758	cut1	+
Rv1759c	wag22	-
Rv1760	Rv1760	+	1993189	0.57	1994395	1.27
Rv1761c	Rv1761c	-
Rv1762c	Rv1762c	-
Rv1763	Rv1763	+
Rv1764	Rv1764	+	1997394	0.4
Rv1765A	Rv1765A	-
Rv1765c	Rv1765c	-
Rv1766	Rv1766	+
Rv1767	Rv1767	+
Rv1768	PE_PGRS31	+
Rv1769	Rv1769	+
Rv1770	Rv1770	+
Rv1771	Rv1771	+
Rv1772	Rv1772	+
Rv1773c	Rv1773c	-
Rv1774	Rv1774	+	2008792	0.36
Rv1775	Rv1775	+
Rv1776c	Rv1776c	-
Rv1777	cyp144	+
Rv1778c	Rv1778c	-	2012400	5.26
Rv1779c	Rv1779c	-
Rv1780	Rv1780	+
Rv1781c	malQ	-
Rv1782	eccB5	+
Rv1783	eccCa5	+
Rv1784	eccCb5	+
Rv1785c	cyp143	-	2024256	2.13
Rv1786	Rv1786	+
Rv1787	PPE25	+
Rv1788	PE18	+	2026747	1.44
Rv1789	PPE26	+
Rv1790	PPE27	+	2029155	0.33
Rv1791	PE19	+	2029970	1.04
Rv1792	esxM	+
Rv1793	esxN	+
Rv1794	Rv1794	+
Rv1795	eccD5	+	2032608	2.06	2032641	2.06	2033493	0.82
Rv1796	mycP5	+	2033988	0.33	2034620	2.11	2035183	0.35	2035390	1	2035431	1
Rv1797	eccE5	+	2035665	0.89	2036699	0.56
Rv1798	eccA5	+	2037368	1.38
Rv1799	lppT	+
Rv1800	PPE28	+	2039833	4.32
Rv1801	PPE29	+
Rv1802	PPE30	+	2044163	1.05
Rv1803c	PE_PGRS32	-
Rv1804c	Rv1804c	-
Rv1805c	Rv1805c	-
Rv1806	PE20	+
Rv1807	PPE31	+	2048654	0.92
Rv1808	PPE32	+
Rv1809	PPE33	+
Rv1810	Rv1810	+	2052967	1.94
Rv1811	mgtC	+
Rv1812c	Rv1812c	-
Rv1813c	Rv1813c	-
Rv1814	erg3	+	2056806	1.39	2056843	1.39
Rv1815	Rv1815	+
Rv1816	Rv1816	+	2058274	0.51	2058867	1.49
Rv1817	Rv1817	+
Rv1818c	PE_PGRS33	-
Rv1819c	bacA	-
Rv1820	ilvG	+
Rv1821	secA2	+	2066547	2.4
Rv1822	pgsA2	+	2069259	0.39
Rv1823	Rv1823	+	2070425	0.54
Rv1824	Rv1824	+
Rv1825	Rv1825	+	2071906	0.64
Rv1826	gcvH	+	2071961	0.95	2072192	13.63
Rv1827	garA	+
Rv1828	Rv1828	+
Rv1829	Rv1829	+
Rv1830	Rv1830	+	2075481	0.6
Rv1831	Rv1831	+	2075609	7.37
Rv1832	gcvB	+	2078241	0.58	2078390	0.91
Rv1833c	Rv1833c	-	2079783	0.54
Rv1834	lipZ	+
Rv1835c	Rv1835c	-	2082505	2.12
Rv1836c	Rv1836c	-	2083317	0.34
Rv1837c	glcB	-
Rv1838c	vapC13	-
Rv1839c	vapB13	-
Rv1840c	PE_PGRS34	-
Rv1841c	Rv1841c	-
Rv1842c	Rv1842c	-
Rv1843c	guaB1	-
Rv1844c	gnd1	-	2093756	0.45	2094150	3.55	2094483	1.73
Rv1845c	blaR	-
Rv1846c	blaI	-
Rv1847	Rv1847	+	2097060	0.37
Rv1848	ureA	+
Rv1849	ureB	+
Rv1850	ureC	+
Rv1851	ureF	+	2100265	0.66
Rv1852	ureG	+
Rv1853	ureD	+
Rv1854c	ndh	-	2101654	1.04	2102781	4.96
Rv1855c	Rv1855c	-
Rv1856c	Rv1856c	-
Rv1857	modA	+
Rv1858	modB	+
Rv1859	modC	+	2106749	7.62
Rv1860	apa	+
Rv1861	Rv1861	+
Rv1862	adhA	+
Rv1863c	Rv1863c	-
Rv1864c	Rv1864c	-	2111364	1.52	2112049	1.95
Rv1865c	Rv1865c	-
Rv1866	Rv1866	+	2115235	0.97
Rv1867	Rv1867	+
Rv1868	Rv1868	+	2119298	0.53
Rv1869c	Rv1869c	-
Rv1870c	Rv1870c	-	2120997	0.76
Rv1871c	Rv1871c	-	2121876	1.45
Rv1872c	lldD2	-	2121939	1.45	2122165	1.68	2122226	2.77	2122361	0.94	2122733	2.74	2122787	1.49	2122849	1.3	2123016	1.55	2123088	1.05
Rv1873	Rv1873	+
Rv1874	Rv1874	+
Rv1875	Rv1875	+
Rv1876	bfrA	+
Rv1877	Rv1877	+	2126558	2.32
Rv1878	glnA3	+
Rv1879	Rv1879	+
Rv1880c	cyp140	-
Rv1881c	lppE	-
Rv1882c	Rv1882c	-
Rv1883c	Rv1883c	-	2133406	0.58	2133674	11.42
Rv1884c	rpfC	-	2134153	12.56
Rv1885c	Rv1885c	-
Rv1886c	fbpB	-
Rv1887	Rv1887	+	2136264	1.04	2136533	6.91
Rv1888A	Rv1888A	-
Rv1888c	Rv1888c	-
Rv1889c	Rv1889c	-
Rv1890c	Rv1890c	-
Rv1891	Rv1891	+
Rv1892	Rv1892	+
Rv1893	Rv1893	+
Rv1894c	Rv1894c	-	2140808	0.38
Rv1895	Rv1895	+	2143537	1.48	2143567	1.48
Rv1896c	Rv1896c	-
Rv1897c	Rv1897c	-
Rv1898	Rv1898	+
Rv1899c	lppD	-
Rv1900c	lipJ	-	2146832	0.43
Rv1901	cinA	+	2147668	0.6
Rv1902c	nanT	-	2149474	2.75
Rv1903	Rv1903	+
Rv1904	Rv1904	+	2151213	2.58
Rv1905c	aao	-
Rv1906c	Rv1906c	-
Rv1907c	Rv1907c	-
Rv1908c	katG	-	2154044	0.46
Rv1909c	furA	-
Rv1910c	Rv1910c	-
Rv1911c	lppC	-
Rv1912c	fadB5	-	2158402	1.48
Rv1913	Rv1913	+
Rv1914c	Rv1914c	-	2160289	0.33
Rv1915	aceAa	+
Rv1916	aceAb	+
Rv1917c	PPE34	-	2166946	0.54
Rv1918c	PPE35	-	2167795	1.89
Rv1919c	Rv1919c	-
Rv1920	Rv1920	+	2171662	1.41
Rv1921c	lppF	-	2173088	1.34
Rv1922	Rv1922	+
Rv1923	lipD	+	2175233	0.92	2175454	0.63	2175749	0.36
Rv1924c	Rv1924c	-	2176600	1.21
Rv1925	fadD31	+
Rv1926c	mpt63	-
Rv1927	Rv1927	+
Rv1928c	Rv1928c	-
Rv1929c	Rv1929c	-	2181818	1.14
Rv1930c	Rv1930c	-
Rv1931c	Rv1931c	-	2183223	1.35
Rv1932	tpx	+
Rv1933c	fadE18	-
Rv1934c	fadE17	-
Rv1935c	echA13	-
Rv1936	Rv1936	+
Rv1937	Rv1937	+	2190465	0.55
Rv1938	ephB	+
Rv1939	Rv1939	+
Rv1940	ribA1	+	2193615	1.51
Rv1941	Rv1941	+
Rv1942c	mazF5	-
Rv1943c	mazE5	-	2195206	1.17
Rv1944c	Rv1944c	-
Rv1945	Rv1945	+
Rv1946c	lppG	-	2197638	0.43
Rv1947	Rv1947	+
Rv1948c	Rv1948c	-
Rv1949c	Rv1949c	-
Rv1950c	Rv1950c	-
Rv1951c	Rv1951c	-
Rv1952	vapB14	+
Rv1953	vapC14	+	2201248	5.16
Rv1954A	Rv1954A	+	2201339	1.03
[truncated: 2,023 more rows]

## Sheet: 6E
All mapped transcription start sites to the M. tuberculosis genome during growth arrest
Strand indicates the DNA strand of the TSS. F: forward strand; R: reverse strand.
Genome position	Strand
114	F
1268	R
2305	R
3834	F
5181	F
5287	R
5348	F
8207	R
10869	F
10962	F
11112	F
12303	R
12483	F
13688	R
14066	F
14085	R
14914	F
15704	R
19032	R
19140	R
19826	R
20788	F
21401	R
22566	R
22892	F
23089	R
23371	R
23868	F
24125	R
24670	F
24949	R
25239	R
25519	R
25628	F
29245	F
29632	F
29685	F
30184	R
31078	F
31967	R
32057	F
33047	R
33227	F
33795	R
34667	R
38554	R
39303	F
39867	R
41231	R
41307	F
43009	R
43410	R
43622	R
43672	F
45649	R
45660	F
47084	R
48718	R
49027	R
50563	F
50791	R
51783	R
51981	F
52697	R
52716	F
52810	F
56835	F
58117	F
59572	R
60083	F
60136	F
63565	R
63872	F
65305	R
65538	R
67728	F
68420	F
68533	F
68633	R
68780	R
69435	F
72958	F
73399	F
74189	F
78734	F
79125	F
79314	R
80240	F
80341	R
80403	R
80624	F
83196	F
83251	F
84005	F
84563	F
85563	R
88004	R
88014	F
88166	F
88712	F
89158	R
89278	F
92827	F
94550	F
96654	F
96981	F
98962	F
101096	F
106954	F
107724	R
110206	F
110563	R
112895	R
116087	R
117714	F
118097	R
118252	F
119226	F
120299	R
122199	R
127491	R
131130	R
131340	F
132915	F
133845	F
134981	R
135809	R
136141	F
137696	R
138605	R
139704	F
140477	R
140959	F
141054	R
141057	F
141781	F
142313	F
143876	R
147828	R
148342	R
148635	F
152323	F
152814	F
154064	R
154705	F
155741	F
156252	F
157655	R
160277	F
160869	F
161395	F
161768	F
163185	R
163308	F
164388	R
165271	R
165294	F
166663	R
167105	F
167572	F
167684	R
169305	R
169306	F
169343	R
170485	F
170809	R
171212	F
173231	F
175373	F
175681	F
177341	R
177602	R
183210	R
183576	R
186620	R
186651	R
187511	F
188119	R
190775	R
193671	F
194917	F
194931	R
196285	R
196735	F
196925	R
197084	R
199505	R
200275	R
200429	F
200582	F
201027	R
201675	R
202828	R
205224	F
206060	F
206608	F
207171	F
208324	F
208618	F
208759	F
209447	R
210092	R
210817	R
211325	F
211437	R
214026	R
214579	R
218015	F
218095	R
218392	F
218610	R
218711	F
219158	F
219429	F
219503	F
219551	F
219690	F
219745	R
220055	R
221723	R
221819	F
222224	F
222392	R
223580	F
223597	R
225018	R
226996	R
229717	R
230613	F
235589	F
235662	R
236507	R
236550	F
236681	R
238559	R
238897	R
241335	R
243216	R
243384	F
247283	F
247525	R
248115	R
248471	R
248888	R
249020	F
251673	F
254666	R
254857	F
257562	F
258903	F
261421	R
261524	F
262480	R
262812	F
264894	F
265497	R
266538	F
266659	F
267702	F
268662	F
274397	F
274904	R
277453	R
277876	F
279387	F
285210	F
286795	R
286897	R
287111	R
287118	F
288394	F
289087	F
292086	R
292134	F
293604	F
293815	R
295685	F
295712	R
295966	F
296394	R
296432	R
297375	F
297520	F
298146	R
298918	F
299960	F
300599	R
301301	R
302035	F
302068	R
302078	F
302710	R
302853	F
303458	F
307974	F
308767	F
309839	R
309855	F
310264	R
310749	R
311301	R
311316	F
311473	F
314871	R
314908	R
316436	R
317949	R
318001	R
318133	R
321477	F
323020	F
323301	R
323317	F
324522	R
324567	F
328499	R
329102	F
330374	F
331693	R
331705	F
331870	F
333420	R
339322	F
340045	R
340998	F
341808	F
341980	F
342006	R
345149	R
345432	F
347509	R
349540	R
358074	R
358113	R
358136	F
359748	R
360090	R
360889	F
361198	R
361211	F
361262	F
362892	F
363243	F
363826	F
364523	F
367714	F
369131	R
369141	F
372897	F
374344	F
375746	R
375758	F
377055	R
377113	F
377928	F
378104	F
378593	R
379172	F
380521	F
382470	F
382887	F
383530	R
383588	R
385967	R
386274	R
386307	F
387073	R
388838	R
390342	F
391312	F
391320	R
396168	F
396284	R
397472	F
398254	F
399291	F
399550	F
400168	F
401305	R
402908	R
405887	R
408465	R
408595	F
409309	F
409680	F
410874	F
412280	R
412695	F
414969	R
415044	F
417027	R
418585	R
418842	F
418889	R
419713	F
419783	R
420925	R
421430	R
422404	F
423881	F
424788	F
427929	R
427997	F
431506	F
434762	R
434969	F
436185	F
438715	R
438790	F
442325	R
442394	F
442926	F
445259	R
450017	R
454421	F
455975	F
456079	F
458917	F
459317	R
462133	F
462673	F
468245	R
468295	F
469591	F
472669	R
474373	R
475744	F
476357	F
479753	R
480908	F
482269	R
482285	F
482930	F
483277	F
483754	F
483828	F
484088	R
484475	R
484496	F
484950	R
485096	R
486975	F
490645	R
490783	F
490793	R
494746	F
495002	R
498504	F
499663	R
501049	F
502748	R
505051	F
505467	F
506551	R
510322	R
510430	R
510568	R
513197	R
514816	F
515932	R
518396	R
518644	R
518659	F
518703	F
519093	F
519576	R
519600	F
520990	F
524844	R
526142	F
528425	F
530487	F
530724	R
532308	R
532396	F
532755	F
534397	R
535480	R
535636	R
536607	F
541223	F
542015	R
542067	R
542096	R
544655	R
544726	R
545114	R
545226	R
545447	R
545821	R
546831	R
547481	R
549110	F
549641	F
549683	F
551831	R
552205	R
552321	F
552614	F
552984	F
554325	F
555117	R
556306	R
557436	F
559254	R
559750	R
559862	F
560851	R
561787	R
562713	R
563452	R
563567	F
564987	F
566484	F
566840	F
568353	F
568967	R
571749	F
573837	F
575357	F
578426	F
579290	F
579349	F
584682	R
586218	R
586720	F
589897	F
590803	R
591022	R
591041	F
591108	F
591447	F
591654	F
592279	R
592713	F
593126	R
593397	F
593866	R
594780	R
596626	F
596642	R
596655	F
596679	R
600397	F
601330	R
602294	F
604598	F
605488	F
606527	F
607664	R
608132	R
608158	R
608206	R
608588	R
608716	F
609827	F
610117	F
610213	R
611069	R
612908	F
613321	R
614032	R
616264	R
621286	F
622160	R
622295	R
624624	R
626441	F
627690	F
629935	F
630390	R
631939	R
637540	R
638388	R
639979	R
640856	R
642811	R
642870	F
643579	R
644400	F
648863	F
649689	F
650745	R
650910	R
651712	R
653837	F
654256	F
654888	F
655949	R
656457	F
658387	F
659048	R
659449	F
660982	F
661492	F
661540	R
664818	R
664912	R
665817	R
667697	R
668453	R
668459	F
669837	F
671158	R
672026	R
676032	R
676055	F
676238	F
676472	F
677616	R
677710	F
678583	F
678894	F
679145	R
680214	F
680493	R
681662	F
682523	R
682742	R
684410	F
685936	F
688223	R
689239	F
692504	R
693858	F
694066	F
695484	F
695485	R
696336	F
697800	R
701430	F
704521	R
704900	R
706075	F
706244	R
710782	F
711385	R
714190	F
715932	R
717814	F
717896	R
718025	F
719912	R
720014	R
724228	F
728527	F
729278	R
729340	F
731033	R
731152	F
731178	R
731225	F
731454	F
731494	F
731518	R
732632	R
733362	F
734104	F
736715	F
737259	R
737681	R
738190	R
739242	R
740177	F
742497	R
748059	F
749967	F
750415	F
751534	F
752490	F
752533	R
753640	F
753643	R
754409	R
755231	R
756115	F
756767	F
757167	R
758636	R
759479	F
759591	F
760709	F
760743	F
767111	F
769434	F
769673	R
769792	F
770582	F
771484	F
777644	R
778600	R
778967	R
778988	F
779112	F
780472	R
781375	F
782593	F
784718	R
784748	F
786120	F
787045	R
787952	F
788637	R
788936	R
788940	F
791272	R
791696	R
791713	F
793652	F
794160	R
794739	F
798673	F
799009	R
799217	R
800193	R
800203	F
806032	F
806281	R
806299	F
806736	R
806755	F
808746	F
809437	R
809893	F
810315	F
811228	F
811272	F
813619	F
815728	F
816467	R
816832	F
818510	R
819692	F
820270	F
822908	F
825193	F
827421	F
828227	R
830024	F
830032	R
831539	F
831994	R
832425	F
834946	R
838375	F
840947	F
841919	R
842029	F
845993	R
850073	R
850507	R
850522	F
850713	R
850849	R
851548	F
851607	F
851739	R
852061	F
852612	F
855408	F
856768	F
860003	F
860710	R
860869	F
864812	F
866211	F
867058	F
867158	F
868280	F
868339	R
869992	F
870913	R
872102	R
873085	F
873343	F
874164	R
874184	F
874214	F
874552	F
877432	F
877470	F
878428	R
879359	F
881713	R
882387	R
883131	F
883273	F
883924	R
884868	F
885907	F
886080	F
886879	R
888645	F
888662	R
890009	R
890314	F
890999	R
891738	F
891914	F
894631	F
895518	R
895781	F
898791	F
898848	F
898900	F
899064	F
900043	F
901164	R
901432	R
901635	F
902130	F
903374	R
903433	F
903724	F
904208	R
905163	R
906403	F
908113	R
909453	F
909581	R
910032	F
910906	F
910938	F
911019	F
913643	F
914199	R
916423	R
917866	R
917925	R
918780	R
919575	F
919635	R
921133	R
921933	F
921963	R
922337	R
922975	R
923583	F
923711	R
923879	R
923935	F
924113	F
924288	F
924874	F
930544	F
930792	F
932150	R
932199	F
934031	R
934720	F
935551	F
937343	R
938053	R
938239	R
938579	F
938662	F
939939	R
941120	R
941678	F
942148	R
942977	F
943076	R
944328	F
946082	F
946538	F
946690	R
948468	R
950613	F
951118	R
951183	F
952769	F
953277	F
955011	F
958932	F
960333	R
962613	R
962680	F
965463	R
965985	F
967748	R
967818	F
969742	R
970284	R
970455	F
975287	R
975970	R
976054	F
977078	F
978917	F
981311	R
982554	R
982639	F
982723	F
983174	F
983337	F
983651	R
986023	R
987051	F
987107	R
987161	R
987760	R
987951	R
988276	R
989861	R
990543	F
991510	R
992905	R
993319	R
993446	R
993739	R
993801	F
994094	R
996447	F
997710	R
999424	F
1000142	R
1002704	R
1002867	R
1005434	F
1006553	R
1006734	F
1010189	R
1011200	F
1014636	R
1014656	F
1016236	F
1016504	R
1017578	R
1019965	R
1019983	F
1021685	R
1022997	F
1024400	F
1025203	R
1025393	R
1025558	R
1025739	R
1027095	F
1027278	R
1027586	F
1028244	F
1028620	R
1033303	R
1039285	F
1039376	R
1039605	F
1040547	R
1040628	R
1040645	F
1040807	R
1040989	R
1041164	R
1041264	F
1042247	F
1043876	R
1046032	R
1046136	F
1049056	F
1052607	R
1053241	R
1053924	F
1056685	R
1058093	R
1058256	F
1060050	F
1061729	R
1062261	R
1064962	R
1065075	F
1065480	F
1067482	R
1067880	R
1068745	R
1069880	F
1073304	R
1073327	F
1073951	R
1074080	F
1074233	R
1077954	F
1078545	F
1083811	F
1086189	R
1086256	F
1090328	F
1092784	R
1094817	F
1096821	F
1097282	F
1097361	F
1097551	R
1097741	R
1097924	R
1098995	F
1099027	F
1099126	R
1099255	R
1099724	F
1100405	F
1100508	F
1101432	R
1106348	R
1106708	F
1108506	F
1108530	R
1110203	F
1112146	F
1112311	F
1113321	F
1113507	F
1113861	F
1113864	R
1115209	R
1117127	R
1117185	F
1117773	F
1118033	F
1122156	R
1123589	F
1124284	R
1127876	F
1127955	F
1128045	R
1131281	F
1131585	F
1132446	R
1133458	F
1134697	R
1134714	F
1135072	F
1136515	R
1136873	F
1138124	R
1138155	R
1138247	F
1138964	F
1141712	F
1142601	R
1148251	R
1149691	F
1153409	R
1155822	F
1157048	F
1158738	R
1160357	F
1160391	R
1160434	R
1160726	R
1163697	F
1165383	R
1165499	R
1166911	R
1167092	F
1169215	R
1169280	R
1169429	R
1170314	F
1170661	R
1171126	F
1172054	R
1172386	F
1175124	F
1175519	R
1175658	F
1176107	F
1176266	F
1176400	F
1176566	F
1177206	F
1178121	R
1179215	F
1182397	F
1183869	R
1187351	F
1193232	R
1194546	R
1195161	F
1196175	F
1196235	F
1196497	F
1196677	F
1196929	F
1196977	F
1197082	F
1197118	F
1197585	F
1198525	R
1200382	R
1200676	F
1201717	F
1203268	R
1205448	R
1205780	R
1205962	R
1206016	R
1206458	R
1206478	F
1210593	F
1211517	F
1214232	R
1219047	F
1220487	R
1220538	F
1220998	F
1221959	F
1222844	F
1223986	F
1224385	F
1225722	R
1225918	F
1228740	F
1229557	R
1231208	R
1231301	F
1232314	R
1232713	R
1233025	F
1233944	R
1233968	F
1236095	R
1236161	R
1236184	F
1236782	F
1238192	R
1238253	F
1239382	F
1241403	R
1241590	R
1241603	F
1241632	F
1243671	F
1249631	F
1251410	R
1251847	F
1252027	R
1252972	R
1254510	R
1254630	F
1255877	F
1255974	F
1261711	R
1266930	F
1267030	R
1267053	F
1267112	R
1267276	F
1269009	R
1269958	R
1272074	R
1272168	R
1272341	R
1272360	F
1275955	R
1275993	R
1276012	F
1276510	F
1276787	F
1277664	R
1277722	F
1277893	F
1278009	F
1279617	R
1279655	F
1281373	R
1281429	F
1281569	F
1282030	F
1282306	F
1284890	R
1285047	F
1286568	R
1286594	F
1287124	F
1287584	F
1287737	F
1287812	F
1288459	F
1288569	F
1289383	F
1289526	R
1289632	F
1291217	F
1292095	R
1293805	F
1298692	R
1298965	R
1299705	R
1299766	F
1300219	R
1300739	F
1301226	F
1302747	R
1302855	F
1302892	R
1303740	R
1305089	R
1306011	R
1306073	R
1306192	R
1306765	R
1306782	F
1308792	R
1308908	F
1309006	R
1311794	F
1313301	R
1313451	R
1313546	R
1313565	F
1313617	F
1313627	R
1314050	F
1315254	F
1316318	F
1316633	F
1319271	F
1321256	R
1321295	F
1321893	R
1323203	F
1323338	F
1324538	F
1325688	R
1326553	F
1326894	F
1327513	R
1327531	F
1329390	F
1330320	F
1330466	F
1332176	F
1334912	R
1334938	F
1337511	R
1338205	R
1338513	R
1338556	R
1338563	F
1338701	F
1338890	F
1338950	R
1340983	F
1341108	F
1341367	F
1341714	R
1342597	F
1342844	R
1342874	F
1342979	R
1343735	F
1344911	R
1345260	F
1345594	F
1348673	R
1348727	R
1348979	R
1351746	F
1353157	F
1353422	F
1354193	F
1355836	F
1356182	R
1359158	F
1359463	F
1363361	R
1364177	R
1364356	F
1364412	F
1364476	F
1364923	F
1365309	F
1365506	F
1365891	F
1367019	R
1367472	F
1371225	R
1371496	R
1371766	R
1372454	F
1372923	R
1374271	R
1374605	F
1376168	R
1376220	R
1376975	F
1380207	R
1380395	R
1380839	F
1382089	R
1383079	R
1388423	F
1388646	F
1388652	R
1389244	R
1390145	R
1392354	F
1393417	R
1394003	R
1395003	R
1395172	F
1399967	F
1400389	R
1400406	F
1401523	F
1408185	F
1409933	R
1410372	R
1411992	F
1413225	R
1413371	F
1415865	R
1415937	R
1417397	F
1419614	F
1419776	R
1420033	F
1420286	F
1420398	F
1422397	R
1424026	F
1424050	R
1424172	F
1424217	F
1426234	F
1427492	F
1430380	F
1430900	R
1432740	F
1432753	R
1433533	R
1434087	R
1434967	F
1435067	F
1435355	R
1436550	F
1437137	R
1437271	F
1437612	F
1437914	F
1440073	R
1440805	F
1442773	F
1444853	R
1445417	R
1446292	R
1446377	F
1446688	F
1448880	F
1449177	F
1450845	F
1453006	F
1453900	F
1455094	F
1455283	R
1456756	F
1457124	F
1458313	F
1459572	F
1461657	F
1464871	R
1465275	F
1466987	R
1467019	R
1467770	F
1468135	F
1469167	R
1469500	F
1469899	R
1470252	R
1470321	F
1471580	F
1471657	F
1471701	F
1471745	F
1471846	F
1473131	F
1473220	F
1473277	F
1473316	F
1473344	F
1473385	F
1473502	F
1473542	F
1473640	F
1475925	F
1476897	F
1477393	F
1479118	R
1480355	F
1480827	R
1482504	R
1482758	F
1483037	F
1483731	R
1483749	F
1484014	F
1484220	R
1484244	F
1484387	R
1485181	F
1485355	R
1485657	F
1485768	R
1485789	F
1487161	F
1490410	R
1491063	F
1491113	R
1492198	F
1494480	R
1494554	F
1495257	R
1498890	R
1500661	F
1500833	F
1501511	R
1504330	F
1504880	F
1505968	F
1506292	F
1506321	F
1507421	F
1508923	R
1509744	R
1509781	R
1510751	F
1512293	F
1512606	R
1513532	F
1515053	R
1517491	F
1518243	R
1518726	F
1519039	F
1520802	R
1521418	F
1521838	F
1522476	F
[truncated: 2,695 more rows]
